# Supplementary material for: Global lncRNA expression profiles in medulloblastoma reveal crucial lncRNA-oncogene interactions in Sonic hedgehog and Group 4
Source: Neurooncol Adv. 2025 Sep 4;7(1):vdaf194. doi: 10.1093/noajnl/vdaf194 (PMC12559851; doi:10.1093/noajnl/vdaf194)
Supplement: vdaf194_suppl_Supplementary_Tables_1 [file vdaf194_suppl_supplementary_tables_1.xlsx]

## Sheet: C1
				Clinical risk											Biological risk								Risk classification (clinical-biological)
IDs		General					IHC								FISH and NGS				Histology		Molecular classification
ID patient	ID	Gender	Age at Dx	Age	Residual disease	Metastasis	Nuclear B-catenin	CTNNB1 mutation	Cr 6 monosomy	p53	TP53 mutation	OTX2	YAP1	GAB1	c-myc	n-myc	Other mutations	Predisposition syndrome	Local	Centralized	Molecular group_Sequenom	Molecular group_RNA-seq	Risk classification in local hosp.	Risk classification in central. hosp.
1	MB39	Female	12	SR	CR	M0	Negative	No mutation	Absence	Negative	NA	Not done	Not done	Not done	Not amplified	Not amplified	No	NA	Medulloblastoma classic (NOS)	Medulloblastoma classic (NOS)	Group 4	Group 4	SR	SR
2	MB36	Male	9	SR	>1,5	M1	Negative	No mutation	Absence	Negative	NA	Not done	Negative	Negative	Not amplified	Not amplified	No	NA	Medulloblastoma classic (NOS)	Medulloblastoma classic (non WNT/non SHH)	Group 4	Group 4	HR	HR
3	MB4	Female	6	SR	CR	M0	Negative	No mutation	Presence	Negative	NA	Not done	Negative	Negative	Not amplified	Not amplified	No	NA	Medulloblastoma anaplastic (non WNT/non SHH)	Medulloblastoma anaplastic (non WNT/non SHH)	Group 3	Group 3	HR	HR
4	MB5	Female	3	HR	CR	M0	Negative	No mutation	Absence	Negative	NA	Positive	Negative	Negative	Not amplified	Not amplified	No	NA	Medulloblastoma with classic areas and desmoplastic areas (NOS)	Medulloblastoma classic (non WNT/non SHH)	Group 4	Group 4	HR/infHR	HR/infHR
5	MB6	Female	5	SR	CR	M0	Negative	No mutation	Absence	Negative	NA	Positive	Negative	Negative	Not amplified	Not amplified	No	NA	Medulloblastoma classic (NOS)	Medulloblastoma anaplastic (non WNT/non SHH)	Group 4	Group 4	SR	HR
6	MB8	Male	7	SR	CR	M0	Negative	No mutation	Absence	Negative	NA	Positive	Negative	Negative	Not amplified	Not amplified	No	NA	Medulloblastoma classic (NOS)	Medulloblastoma classic (non WNT/non SHH)	Group 3	Group 3	SR	SR
7	MB9	Male	9	SR	CR	M0	Negative	No mutation	Absence	Negative	NA	Negative	Positive	Positive	Not amplified	Not amplified	PTCH1: c.2288_2289insT (p.Ser764GlnfsTer26) T	No sd.	Meduloblastoma desmoplastic (NOS)	Meduloblastoma desmoplastic (SHH activated and TP53-wt)	SHH	SHH	SR	SR
8	MB10	Male	7	SR	<1,5	M0	Negative	No mutation	Absence	Negative	NA	Positive	Negative	Negative	Not amplified	Not amplified	No	NA	Medulloblastoma classic (non WNT/non SHH)	Medulloblastoma classic (non WNT/non SHH)	Unclassified	Group 4	SR	SR
10	MB47	Male	7	SR	CR	M0	Negative	No mutation	Absence	Negative	NA	Positive	Negative	Negative	Not amplified	Not amplified	No	NA	Medulloblastoma classic (NOS)	Medulloblastoma classic (non WNT/non SHH)	Group 4	Group 4	SR	SR
12	MB11	Female	10	SR	CR	M0	Negative	No mutation	Absence	Negative	NA	Positive	Negative	Negative	Not amplified	Not amplified	No	NA	Medulloblastoma classic (NOS)	Medulloblastoma classic (non WNT/non SHH)	Group 4	Group 4	SR	SR
13	MB12	Male	12	SR	CR	M0	Negative	No mutation	Absence	Negative	NA	Negative	Positive	Positive	Not amplified	Not amplified	PTCH1: c.898_899insG (p.Ala300GlyfsTer19) T	No sd.	Medulloblastoma desmoplastic (SHH activated and TP53-wt)	Meduloblastoma desmoplastic (SHH activated and TP53-wt)	SHH	SHH	SR	SR
14	MB38	Female	1	HR	CR	M2	Negative	No mutation	Absence	Negative	NA	Negative	Positive	Positive	Not amplified	Not amplified	SUFU: c.488G>A (p.Trp163Ter) T + B	Gorlin sd	Medulloblastoma (NOS)	Meduloblastoma desmoplastic (SHH activated and TP53-wt)	SHH	SHH	HR/infSR	Gorlin sd
15	MB48	Male	10	SR	<1,5	M2	Negative	No mutation	Absence	Negative	NA	Positive	Negative	Negative	Not amplified	Not amplified	No	NA	Medulloblastoma classic (NOS)	Medulloblastoma classic (non WNT/non SHH)	Group 4	Group 4	HR	HR
17	MB13	Female	8	SR	CR	M0	Negative	No mutation	Absence	Negative	NA	Positive	Negative	Negative	Not amplified	Not amplified	No	NA	Medulloblastoma classic (NOS)	Medulloblastoma classic (non WNT/non SHH)	Group 3	Group 3	SR	SR
19	MB14	Female	8	SR	CR	M0	Positive	c.101G>A (pGly34Glu) T	Absence	Negative	NA	Positive	Positive	Negative	Not amplified	Not amplified	No	NA	Medulloblastoma classic (WNT Activated)	Medulloblastoma classic (WNT Activated)	WNT	WNT	LR	LR
20	MB15	Female	10	SR	CR	M0	Negative	No mutation	Absence	Negative	NA	Positive	Negative	Negative	Not amplified	Not amplified	No	NA	Medulloblastoma classic (non WNT/non SHH)	Medulloblastoma classic (non WNT/non SHH)	Group 4	Group 4	SR	SR
21	MB21	Male	10	SR	CR	M0	Positive	c.110C>A (pSer37Tyr) T	Presence	Negative	NA	Positive	Positive	Negative	Not amplified	Not amplified	No	NA	Medulloblastoma classic (WNT Activated)	Medulloblastoma classic (WNT Activated)	Unclassified	WNT	LR	LR
22	MB16	Female	16	SR	CR	M3	Positive	c.98C>T(pSer33Phe) T	Absence	Positive (50%)	c. 345_357del (p.His115GlnfsTer4) T + B	Positive	Positive	Negative	Not amplified	Not amplified	No	Li fraumeni sd	Medulloblastoma classic (WNT Activated)	Medulloblastoma classic (WNT Activated)	Unclassified	WNT	LR	HR
23	MB22	Male	13	SR	CR	M0	Negative	No mutation	Absence	Negative	NA	Positive	Negative	Negative	Not amplified	Amplified	No	NA	Medulloblastoma anaplastic (NOS)	Medulloblastoma anaplastic (non WNT/non SHH)	Group 4	Group 4	HR	HR
24	MB23	Female	6	SR	CR	M0	Negative	No mutation	Absence	Negative	NA	Positive	Negative	Negative	Not amplified	Not amplified	No	NA	Medulloblastoma classic (non WNT/non SHH)	Medulloblastoma classic (non WNT/non SHH)	Group 3	Group 3	SR	SR
25	MB24	Male	12	SR	<1,5	M0	Negative	No mutation	Absence	Negative	NA	Positive	Negative	Negative	Not amplified	Not amplified	No	NA	Medulloblastoma classic (non WNT/non SHH)	Medulloblastoma classic (non WNT/non SHH)	Group 4	Group 4	SR	SR
26	MB25	Female	5	SR	<1,5	M2	Negative	No mutation	Absence	Negative	NA	Positive	Negative	Negative	Not amplified	Not amplified	No	NA	Medulloblastoma classic (non WNT/non SHH)	Medulloblastoma classic (non WNT/non SHH)	Group 4	Group 4	HR	HR
29	MB26	Female	6	SR	<1,5	M0	Negativo	No mutation	Absence	Negative	NA	Positive	Negative	Negative	Not amplified	Not amplified	No	NA	Medulloblastoma classic (non WNT/non SHH)	Medulloblastoma classic (non WNT/non SHH)	Group 4	Group 4	SR	SR
34	MB20	Male	4	SR	CR	M0	Negative	No mutation	Absence	Negative	NA	Positive	Negative	Negative	Not amplified	Not amplified	No	NA	Medulloblastoma classic (non WNT/non SHH)	Medulloblastoma classic (non WNT/non SHH)	Group 4	Group 4	SR	SR
35	MB43	Female	2	HR	<1,5	M0	Negative	No mutation	Absence	Negative	NA	Negative	Positive	Positive	Not amplified	Not amplified	PTCH1: c.258_259delCT (p.Leu87fs) T + B	Gorlin sd	Meduloblastoma desmoplastic (NOS)	Meduloblastoma desmoplastic (SHH activated and TP53-wt)	SHH	SHH	HR/infLR	Gorlin sd
37	MB45	Female	4	SR	CR	M0	Negative	No mutation	Absence	Negative	NA	Positive	Negative	Negative	Not amplified	Not amplified	No	NA	Medulloblastoma miogenic (SHH activated)	Medulloblastoma anaplastic (non WNT/non SHH)	Group 3	Group 3	SR	HR
38	MB52	Male	10	SR	CR	M0	Negative	No mutation	Absence	Negative	NA	Positive	Negative	Negative	Not amplified	Not amplified	No	NA	Medulloblastoma classic (non WNT/non SHH)	Medulloblastoma classic (non WNT/non SHH)	Group 4	Group 4	SR	SR
39	MB53	Male	13	SR	CR	M2	Negative	No mutation	Absence	Negative	NA	Negative	Negative	Negative	Not amplified	Not amplified	No	NA	Medulloblastoma classic (non WNT/non SHH)	Medulloblastoma classic (non WNT/non SHH)	Group 4	Group 4	HR	HR
44	MB51	Female	4	SR	CR	M0	Negative	No mutation	Absence	Negative	NA	Positive	Negative	Negative	Not amplified	Not amplified	No	NA	Medulloblastoma classic (non WNT/non SHH)	Medulloblastoma classic (non WNT/non SHH)	Group 4	Group 4	SR	SR
45	MB55	Male	13	SR	<1,5	M0	Negative	No mutation	Absence	Negative	NA	Positive	Negative	Negative	Not amplified	Not amplified	No	NA	Medulloblastoma classic (non WNT/non SHH)	Medulloblastoma classic (non WNT/non SHH)	Group 4	Group 4	SR	SR
46	MB56	Female	7	SR	CR	M0	Negative	No mutation	Absence	Negative	NA	Positive	Negative	Negative	Not amplified	Not amplified	No	NA	Medulloblastoma classic (non WNT/non SHH)	Medulloblastoma classic (non WNT/non SHH)	Group 4	Group 4	SR	SR
63	MB1	Female	2	HR	NA	NA	Negative	No mutation	Absence	Negative	NA	NA	Positive	Negative	Not amplified	Not amplified	No	NA	NA	Medulloblastoma classic (non WNT/non SHH)	Group 3	Group 3	HR	HR
64	MB2	Male	8	SR	CR	M1	Negative	No mutation	Absence	Negative	NA	NA	Negative	Negative	Not amplified	Not amplified	No	NA	NA	Medulloblastoma classic (non WNT/non SHH)	Group 4	Group 4	HR	HR
65	MB3	Female	5	SR	CR	M0	Negative	No mutation	Absence	Negative	NA	NA	Negative	Negative	Not amplified	Not amplified	No	NA	NA	Medulloblastoma classic (non WNT/non SHH)	NA	Group 3	SR	SR
66	MB7	Male	5	SR	CR	M0	Negative	No mutation	Absence	Negative	NA	Positive	Negative	Negative	Not amplified	Not amplified	No	NA	Medulloblastoma classic (non WNT/non SHH)	Medulloblastoma anaplastic (non WNT/non SHH)	NA	Group 4	SR	HR
67	MB17	Male	3	HR	CR	M3	Negative	No mutation	Absence	Negative	NA	Positive	Negative	Negative	Not amplified	Not amplified	No	NA	Medulloblastoma classic (non WNT/non SHH)	Medulloblastoma classic (non WNT/non SHH)	Group 4	Group 3	HR	HR
68	MB18	Female	6	SR	CR	M0	Negative	No mutation	Absence	Positive	c.841G>C (p.Asp281His) T + B	Negative	Positive	Positive	Not amplified	Not amplified	No	Li fraumeni sd	Meduloblastoma (SHH activated and TP53-mut)	Meduloblastoma desmoplastic (SHH activated and TP53-mut)	SHH	SHH	HR	HR
69	MB19	Male	10	SR	CR	M0	Negative	No mutation	Absence	Negative	NA	Positive	Negative	Negative	Not amplified	Not amplified	No	NA	Medulloblastoma classic (WNT Activated)	Medulloblastoma classic (non WNT/non SHH)	Group 4	Group 4	LR	SR
70	MB27	Male	5	SR	CR	M3	Negative	No mutation	Absence	Negative	NA	NA	NA	NA	Not amplified	Not amplified	No	NA	NA	Meduloblastoma desmoplastic (SHH activated and TP53-wt)	Group 3	Group 4	HR	HR
71	MB28	Female	13	SR	CR	M0	Negative	No mutation	Absence	Negative	NA	NA	NA	NA	Not amplified	Not amplified	No	NA	NA	Medulloblastoma classic	Group 4	WNT	SR	SR
72	MB29	Female	2	HR	CR	M3	Negative	No mutation	NA	Negative	NA	NA	NA	NA	Amplified	Not amplified	No	NA	NA	Medulloblastoma classic	NA	Group 3	HR	HR
73	MB30	Male	5	SR	CR	M0	Negative	No mutation	NA	Negative	NA	NA	NA	NA	Not amplified	Not amplified	No	NA	NA	Medulloblastoma extensive nodularity	NA	Group 4	SR	SR
74	MB31	Female	6	SR	CR	M0	Negative	No mutation	NA	Negative	NA	NA	NA	NA	Not amplified	Not amplified	No	NA	NA	Medulloblastoma desmoplastic	NA	Group 3	SR	SR
75	MB32	Male	10	SR	CR	M0	Negative	No mutation	NA	Negative	NA	NA	NA	NA	Not amplified	Not amplified	No	NA	NA	Medulloblastoma extensive nodularity	NA	Group 4	SR	SR
76	MB33	Male	10	SR	>1,5	M0	Negative	No mutation	NA	Negative	NA	NA	NA	NA	Not amplified	Not amplified	No	NA	NA	Medulloblastoma anaplastic	NA	SHH	HR	HR
77	MB34	Male	3	HR	CR	M3	Negative	No mutation	NA	Negative	NA	NA	NA	NA	Amplified	Amplified	No	NA	NA	Medulloblastoma classic and LCA	NA	Group 4	HR	HR
78	MB35	NA	NA	NA	NA	NA	Negative	No mutation	Absence	Negative	NA	Positive	Negative	Negative	Not amplified	Not amplified	No	NA	NA	Medulloblastoma classic (non WNT/non SHH)	NA	Group 3	SR	SR
79	MB37	Female	6	SR	CR	M0	Negative	No mutation	Absence	Negative	No mutation	NA	NA	NA	Not amplified	Not amplified	No	NA	NA	Medulloblastoma classic	Group 4	Group 4	SR	SR
80	MB40	Male	7	SR	NA	NA	Negative	No mutation	Absence	Negative	NA	NA	NA	NA	Not amplified	Not amplified	No	NA	NA	Medulloblastoma classic	NA	Group 4	SR	SR
81	MB42	Male	NA	NA	NA	NA	Negative	No mutation	Absence	Negative	NA	Negative	Negative	Negative	Not amplified	Not amplified	No	NA	NA	Medulloblastoma classic (non WNT/non SHH)	Group 4	Group 4	HR	HR
82	MB44	Male	10	SR	>1,5	M1	NA	NA	Absence	NA	NA	NA	NA	NA	Not amplified	Not amplified	No	NA	NA	Medulloblastoma classic (non WNT/non SHH)	Group 4	Group 4	HR	HR
83	MB46	Male	4	SR	<1,5	M2	Negative	No mutation	Absence	Negative	NA	NA	NA	NA	Not amplified	Not amplified	No	NA	NA	Medulloblastoma classic	Group 4	Group 4	HR	HR
84	MB49	Male	3	HR	CR	M1	NA	NA	NA	NA	NA	NA	NA	NA	NA	NA	No	NA	Medulloblastoma classic (non WNT/non SHH)	Medulloblastoma classic (non WNT/non SHH)	Group 4	Group 3	HR	HR
86	MB58	NA	NA	NA	NA	NA	Negative	No mutation	Absence	Positive	No mutation	Negative	Positive	Negative	Not amplified	Not amplified	No	NA	Medulloblastoma desmoplastic (SHH activated and TP53-wt)	Meduloblastoma classic (SHH activated and p53 overexpressed)	SHH	SHH	SR	SR
		LEGEND			IN BOLD: High risk criteria
		T= TUMOR			1. Age: ≤ 4 years (HR), > 4 years (SR)
		B = BLOOD			2. Residual disease: CR (Complete resection), ≤1,5 cm2 (SR), >1,5 cm2 (HR)
		0= No			3. Metastasis (Chang criteria): 0=M0, 1=M1 (CSF), 2=M2 (SPINAL), 3=M3 (supratentorial), 4=M4 (extraCNS)
		1= Yes
		NOS=Not otherwise specified
		LCA= Large cell/Anaplastic

## Sheet: GSE181293
GSE181293
Sample ID	SRR ID	Molecular group	Age (<3 years)	Metastasis	Recurrence	Outcome	Extraction protocol	Instrument model
GSM5494325	SRR15323735	Gr4	Yes	Absent	Absent	Dead	AllPrep DNA/RNA/Protein Mini kit (QIAGEN, Hilden, Germany)	Illumina HiSeq 2500
GSM5494326	SRR15323736	Gr4	Yes	Present	Present	Dead
GSM5494327	SRR15323737	Gr3	Yes	Absent	Absent	Alive
GSM5494328	SRR15323738	Gr3	Yes	Absent	Absent	Dead
GSM5494329	SRR15323739	Gr3	Yes	Absent	Present	Dead
GSM5494330	SRR15323740	Gr3	No	Present	Absent	Alive
GSM5494331	SRR15323741	Gr4	Yes	Absent	Absent	Dead
GSM5494332	SRR15323742	Gr4	Yes	Absent	Absent	Dead
GSM5494333	SRR15323743	Gr4	Yes	Absent	Absent	Dead
GSM5494334	SRR15323744	SHH	No	Absent	Present	Dead
GSM5494335	SRR15323745	SHH	Yes	Absent	Absent	Dead
GSM5494336	SRR15323746	SHH	Yes	Absent	Absent	Dead
GSM5494337	SRR15323747	SHH	No	Absent	Absent	Dead
GSM5494338	SRR15323748	WNT	Yes	Absent	Absent	Alive
GSM5494339	SRR15323749	WNT	Yes	Absent	Absent	Dead
GSM5494340	SRR15323750	WNT	Yes	Absent	Absent	Dead
GSM5494341	SRR15323751	WNT	No	Present	Present	Alive

## Sheet: GSE243795
GSE243795
Sample ID	SRR ID	Molecular group	Instrument model
GSM7795728	SRR26147119	WNT	Illumina NextSeq 2000
GSM7795729	SRR26147118	WNT
GSM7795730	SRR26147117	WNT
GSM7795731	SRR26147116	WNT
GSM7795732	SRR26147114	WNT
GSM7795733	SRR26147113	WNT
GSM7795734	SRR26147112	Gr4
GSM7795735	SRR26147115	Gr3
GSM7795736	SRR26147111	Gr3
GSM7795737	SRR26147110	Gr3
GSM7795738	SRR26147109	SHH
GSM7795739	SRR26147108	SHH
GSM7795740	SRR26147106	SHH
GSM7795741	SRR26147105	SHH
GSM7795742	SRR26147104	SHH
GSM7795743	SRR26147107	SHH
GSM7795744	SRR26147103	SHH
GSM7795745	SRR26147102	Gr4
GSM7795746	SRR26147101	Gr4
GSM7795747	SRR26147100	Gr4
GSM7795748	SRR26147099	Gr3

## Sheet: GSE151519
GSE151519
Sample ID	SRR ID	Molecular group	Gender	Age	Resection extent	Radiation therapy	Chemotherapy	Preoperative kps	Postoperative kps	Overall survival(months)	Outcome	Event-free survival (months)	Recurrence	Instrument model
GSM4581134	SRR11885092	Gr4	M	13	1	1	1	60	90	13.1	Alive	13.1	Absent	Illumina HiSeq 2000
GSM4581135	SRR11885093	Gr4	M	15	2	1	1	80	100	9.6	Alive	9.6	Absent
GSM4581136	SRR11885094	Gr3	M	5	1	1	1	90	100	10	Alive	10	Absent
GSM4581137	SRR11885095	NA	F	12	2	1	1	80	100	7.6	Alive	7.6	Absent
GSM4581138	SRR11885096	WNT	F	10	1	1	1	80	100	12.9	Alive	12.9	Absent
GSM4581139	SRR11885097	Gr3	F	16	1	1	1	80	100	12.3	Alive	12.3	Absent
GSM4581140	SRR11885098	SHH	F	2	1	1	1	50	100	13.9	Alive	13.9	Absent
GSM4581141	SRR11885099	Gr4	F	5	2	1	1	80	100	11.8	Alive	11.8	Absent
GSM4581142	SRR11885100	WNT	M	10	1	1	2	60	90	10.3	Alive	10.3	Absent
GSM4581143	SRR11885101	Gr4	M	7	2	1	1	80	100	9.4	Alive	9.4	Absent
GSM4581144	SRR11885102	WNT	F	26	2	1	1	80	100	9.3	Alive	9.3	Absent
GSM4581145	SRR11885103	Gr3	F	4	1	1	1	80	100	13.3	Alive	13.3	Absent
GSM4581146	SRR11885104	Gr4	F	9	2	1	1	90	100	8.9	Alive	8.9	Absent
GSM4581147	SRR11885088	Gr4	M	7	2	1	1	80	100	8.9	Alive	8.9	Absent
GSM4581148	SRR11885089	Gr3	M	6	2	1	1	80	100	9.8	Alive	9.8	Absent
GSM4581149	SRR11885090	NA	M	6	2	1	1	90	100	6.6	Alive	6.6	Absent
GSM4581150	SRR11885091	Gr4	F	6	2	1	1	80	100	7.5	Alive	7.5	Absent

## Sheet: GSE164677
GSE164677
Sample ID	SRR ID	Molecular group	Instrument model
GSM5016874	SRR13417297, SRR13417298, SRR13417299, SRR13417300	Gr4	Illumina HiSeq 2000
GSM5016875	SRR13417301, SRR13417302, SRR13417303, SRR13417304	Gr3
GSM5016876	SRR13417305, SRR13417306, SRR13417307, SRR13417308	SHH
GSM5016877	SRR13417309, SRR13417310, SRR13417311, SRR13417312	Gr4
GSM5016878	SRR13417313, SRR13417314, SRR13417315, SRR13417316	SHH
GSM5016879	SRR13417317, SRR13417318, SRR13417319, SRR13417320	Gr4
GSM5016880	SRR13417321, SRR13417322, SRR13417323, SRR13417324	Gr4
GSM5016881	SRR13417325, SRR13417326, SRR13417327, SRR13417328	SHH
GSM5016882	SRR13417329, SRR13417330, SRR13417331, SRR13417332	Gr4
GSM5016884	SRR13417337, SRR13417338, SRR13417339, SRR13417340	Gr3
GSM5016886	SRR13417345, SRR13417346, SRR13417347, SRR13417348	SHH
GSM5016888	SRR13417353, SRR13417354, SRR13417355, SRR13417356	Gr4
GSM5016889	SRR13417357, SRR13417358, SRR13417359, SRR13417360	Gr4
GSM5016890	SRR13417361, SRR13417362, SRR13417363, SRR13417364	Gr3
GSM5016891	SRR13417365, SRR13417366, SRR13417367, SRR13417368	SHH
GSM5016892	SRR13417369, SRR13417370, SRR13417371, SRR13417372	Gr4
GSM5016893	SRR13417373, SRR13417374, SRR13417375, SRR13417376	Gr4
GSM5016894	SRR13417377, SRR13417378, SRR13417379, SRR13417380	Gr3
GSM5016895	SRR13417381, SRR13417382, SRR13417383, SRR13417384	SHH
GSM5016896	SRR13417385, SRR13417386, SRR13417387, SRR13417388	Gr3
GSM5016897	SRR13417389, SRR13417390, SRR13417391, SRR13417392	WNT
GSM5016898	SRR13417393, SRR13417394, SRR13417395, SRR13417396	SHH
GSM5016899	SRR13417397, SRR13417398, SRR13417399, SRR13417400	SHH
GSM5016900	SRR13417401, SRR13417402, SRR13417403, SRR13417404	SHH
GSM5016901	SRR13417405, SRR13417406, SRR13417407, SRR13417408	SHH
GSM5016902	SRR13417409, SRR13417410, SRR13417411, SRR13417412	Gr3
GSM5016903	SRR13417413, SRR13417414, SRR13417415, SRR13417416	SHH
GSM5016905	SRR13417421, SRR13417422, SRR13417423, SRR13417424	WNT
GSM5016906	SRR13417425, SRR13417426, SRR13417427, SRR13417428	Gr4
GSM5016907	SRR13417429, SRR13417430, SRR13417431, SRR13417432	Gr3
GSM5016908	SRR13417433, SRR13417434, SRR13417435, SRR13417436	SHH
GSM5016909	SRR13417437, SRR13417438, SRR13417439, SRR13417440	Gr3
GSM5016910	SRR13417441, SRR13417442, SRR13417443, SRR13417444	Gr3
GSM5016911	SRR13417445, SRR13417446, SRR13417447, SRR13417448	Gr4
GSM5016912	SRR13417449, SRR13417450, SRR13417451, SRR13417452	Gr4
GSM5016913	SRR13417453, SRR13417454, SRR13417455, SRR13417456	SHH
GSM5016914	SRR13417457, SRR13417458, SRR13417459, SRR13417460	SHH
GSM5016915	SRR13417461, SRR13417462, SRR13417463, SRR13417464	Gr4
GSM5016916	SRR13417465, SRR13417466, SRR13417467, SRR13417468	Gr3
GSM5016917	SRR13417469, SRR13417470, SRR13417471, SRR13417472	Gr4
GSM5016918	SRR13417473, SRR13417474, SRR13417475, SRR13417476	Gr4
GSM5016919	SRR13417477	SHH
GSM5016920	SRR13417478	Gr4
GSM5016921	SRR13417479	WNT
GSM5016922	SRR13417480	SHH
GSM5016923	SRR13417481	Gr4
GSM5016924	SRR13417482	Gr4
GSM5016925	SRR13417483	Gr3
GSM5016926	SRR13417484	SHH
GSM5016927	SRR13417485	Gr3
GSM5016928	SRR13417486	Gr4
GSM5016929	SRR13417487	SHH
GSM5016930	SRR13417488	Gr3
GSM5016931	SRR13417489	Gr3
GSM5016932	SRR13417490	WNT
GSM5016933	SRR13417491	Gr3
GSM5016934	SRR13417492	SHH
GSM5016935	SRR13417493	WNT
GSM5016936	SRR13417494	WNT

## Sheet: GSE148389
GSE148389
Sample ID	SRR ID	Molecular group	Gender	Age	Survival (years)	Outcome	Histology	Metastasis	Recurrence	Instrument model
GSM4466902	SRR11518926	Gr3	M	1	0.2	Deceased	LC/A	Yes	No	NextSeq 550
GSM4466903	SRR11518927
GSM4466904	SRR11518928
GSM4466905	SRR11518929
GSM4466906	SRR11518930	Gr3	M	3	1.33	Deceased	LC/A	Yes	Yes
GSM4466907	SRR11518931
GSM4466908	SRR11518932
GSM4466909	SRR11518933
GSM4466910	SRR11518934	Gr3	M	2	2.57	Deceased	C	No	No
GSM4466911	SRR11518935
GSM4466912	SRR11518936
GSM4466913	SRR11518937
GSM4466914	SRR11518938	Gr4	M	9	10.35	Alive	C	No	No
GSM4466915	SRR11518939
GSM4466916	SRR11518940
GSM4466917	SRR11518941
GSM4466918	SRR11518942	SHH	M	8	12.7	Alive	C	No	No
GSM4466919	SRR11518943
GSM4466920	SRR11518944
GSM4466921	SRR11518945
GSM4466922	SRR11518946	SHH	F	0.6	12.44	Alive	D	No	No
GSM4466923	SRR11518947
GSM4466924	SRR11518948
GSM4466925	SRR11518949
GSM4466926	SRR11518950	Gr4	F	3	12.35	Alive	C	Yes	No
GSM4466927	SRR11518951
GSM4466928	SRR11518952
GSM4466929	SRR11518953
GSM4466930	SRR11518954	Gr3	M	6	0.98	Deceased	C	Yes	Yes
GSM4466931	SRR11518955
GSM4466932	SRR11518956
GSM4466933	SRR11518957
GSM4466934	SRR11518958	Gr4	M	6	7.06	Deceased	C	No	Yes
GSM4466935	SRR11518959
GSM4466936	SRR11518960
GSM4466937	SRR11518961
GSM4466938	SRR11518962	Gr4	F	6	7.36	Alive	C	No	No
GSM4466939	SRR11518963
GSM4466940	SRR11518964
GSM4466941	SRR11518965
GSM4466942	SRR11518966	SHH	M	7	7.27	Alive	D	No	No
GSM4466943	SRR11518967
GSM4466944	SRR11518968
GSM4466945	SRR11518969
GSM4466946	SRR11518970	Gr3	M	7	6.37	Alive	C	Yes	No
GSM4466947	SRR11518971
GSM4466948	SRR11518972
GSM4466949	SRR11518973
GSM4466950	SRR11518974	Gr4	M	7	0.8	Deceased	LC/A	No	No
GSM4466951	SRR11518975
GSM4466952	SRR11518976
GSM4466953	SRR11518977
GSM4466954	SRR11518978	Gr4	M	15	6.78	Deceased	C	No	No
GSM4466955	SRR11518979
GSM4466956	SRR11518980
GSM4466957	SRR11518981
GSM4466958	SRR11518982	Gr4	F	6	5.65	Alive	C	No	No
GSM4466959	SRR11518983
GSM4466960	SRR11518984
GSM4466961	SRR11518985
GSM4466962	SRR11518986	Gr3	M	4	0.59	Deceased	LC/A	Yes	No
GSM4466963	SRR11518987
GSM4466964	SRR11518988
GSM4466965	SRR11518989
GSM4466966	SRR11518990	Gr4	M	11	4.62	Alive	C	No	No
GSM4466967	SRR11518991
GSM4466968	SRR11518992
GSM4466969	SRR11518993
GSM4466970	SRR11518994	Gr3	M	3	4.41	Alive	LC/A	Yes	No
GSM4466971	SRR11518995
GSM4466972	SRR11518996
GSM4466973	SRR11518997
GSM4466974	SRR11518998	Gr4	F	2	9.23	Alive	D	No	Yes
GSM4466975	SRR11518999
GSM4466976	SRR11519000
GSM4466977	SRR11519001
GSM4466978	SRR11519002	SHH	F	14	5.17	Deceased	LC/A	No	No
GSM4466979	SRR11519003
GSM4466980	SRR11519004
GSM4466981	SRR11519005
GSM4466982	SRR11519006	Gr4	F	6	9.4	Alive	LC/A	No	No
GSM4466983	SRR11519007
GSM4466984	SRR11519008
GSM4466985	SRR11519009
GSM4466986	SRR11519010	SHH	M	1	6.72	Alive	C	No	No
GSM4466987	SRR11519011
GSM4466988	SRR11519012
GSM4466989	SRR11519013
GSM4466990	SRR11519014	Gr4	M	12	17.67	Alive	C	No	No
GSM4466991	SRR11519015
GSM4466992	SRR11519016
GSM4466993	SRR11519017
GSM4466994	SRR11519018	SHH	F	0.4	16.5	Alive	D	No	No
GSM4466995	SRR11519019
GSM4466996	SRR11519020
GSM4466997	SRR11519021
GSM4466998	SRR11519022	Gr4	F	8	13.93	Deceased	C	No	Yes
GSM4466999	SRR11519023
GSM4467000	SRR11519024
GSM4467001	SRR11519025
GSM4467002	SRR11519026	NA	F	17	0.86	Deceased	C	No	Yes
GSM4467003	SRR11519027
GSM4467004	SRR11519028
GSM4467005	SRR11519029

## Sheet: GSE143940
GSE143940
Sample ID	SRR ID	Molecular group	Instrument model
GSM4276928	SRR10916679	WNT	Illumina NextSeq 500
GSM4276929	SRR10916680	WNT
GSM4276930	SRR10916681	WNT
GSM4276931	SRR10916682	WNT
GSM4276932	SRR10916683	WNT
GSM4276933	SRR10916684	WNT
GSM4276934	SRR10916685	WNT
GSM4276935	SRR10916686	SHH
GSM4276936	SRR10916687	SHH
GSM4276937	SRR10916688	SHH
GSM4276938	SRR10916689	SHH
GSM4276939	SRR10916690	SHH
GSM4276940	SRR10916691	SHH
GSM4276941	SRR10916692	SHH
GSM4276942	SRR10916693	SHH
GSM4276943	SRR10916694	SHH
GSM4276944	SRR10916695	SHH
GSM4276945	SRR10916696	SHH
GSM4276946	SRR10916697	SHH
GSM4276947	SRR10916698	SHH
GSM4276948	SRR10916699	SHH
GSM4276949	SRR10916700	SHH
GSM4276950	SRR10916701	SHH
GSM4276951	SRR10916702	SHH
GSM4276952	SRR10916703	Gr3
GSM4276953	SRR10916704	Gr3
GSM4276954	SRR10916705	Gr3
GSM4276955	SRR10916706	Gr3
GSM4276956	SRR10916707	Gr3
GSM4276957	SRR10916708	Gr3
GSM4276958	SRR10916709	Gr3
GSM4276959	SRR10916710	Gr3
GSM4276960	SRR10916711	Gr3
GSM4276961	SRR10916712	Gr3
GSM4276962	SRR10916713	Gr3
GSM4276963	SRR10916714	Gr3
GSM4276964	SRR10916715	Gr3
GSM4276965	SRR10916716	Gr3
GSM4276966	SRR10916717	Gr3
GSM4276967	SRR10916718	Gr4
GSM4276968	SRR10916719	Gr4
GSM4276969	SRR10916720	Gr4
GSM4276970	SRR10916721	Gr4
GSM4276971	SRR10916722	Gr4
GSM4276972	SRR10916723	Gr4
GSM4276973	SRR10916724	Gr4
GSM4276974	SRR10916725	Gr4
GSM4276975	SRR10916726	Gr4
GSM4276976	SRR10916727	Gr4
GSM4276977	SRR10916728	Gr4
GSM4276978	SRR10916729	Gr4
GSM4276979	SRR10916730	Gr4

## Sheet: GSE158413
GSE158413
Sample ID	SRR ID	Molecular group	Gender	Instrument model
GSM4799588	SRR12697134	WNT	F	Illumina NextSeq 500
GSM4799589	SRR12697135	SHH	F
GSM4799590	SRR12697136	SHH	M
GSM4799591	SRR12697137	SHH	M
GSM4799592	SRR12697138	SHH	F
GSM4799593	SRR12697139	SHH	F
GSM4799594	SRR12697140	SHH	F
GSM4799595	SRR12697141	SHH	F
GSM4799596	SRR12697142	Gr3	F
GSM4799597	SRR12697143	Gr3	F
GSM4799598	SRR12697144	Gr3	F
GSM4799599	SRR12697145	Gr3	M
GSM4799600	SRR12697146	Gr3	M
GSM4799601	SRR12697147	Gr4	M
GSM4799602	SRR12697148	Gr4	M
GSM4799603	SRR12697149	Gr4	F
GSM4799604	SRR12697150	Gr4	F
GSM4799605	SRR12697151	Gr4	M
