# Supplementary material for: Global lncRNA expression profiles in medulloblastoma reveal crucial lncRNA-oncogene interactions in Sonic hedgehog and Group 4
Source: Neurooncol Adv. 2025 Sep 4;7(1):vdaf194. doi: 10.1093/noajnl/vdaf194 (PMC12559851; doi:10.1093/noajnl/vdaf194)
Supplement: vdaf194_suppl_Supplementary_Tables_2 [file vdaf194_suppl_supplementary_tables_2.xlsx]

## Sheet: DE_genes_WNT_vs_other
Row.names	baseMean	log2FoldChange	lfcSE	stat	pvalue	padj	lnckbID...1	chr	start	end	source	gene_type	info	idents	Ensembl.Gene.stable.ID	Gene.name	Gene.type	NCBI.gene..formerly.Entrezgene..ID	HGNC.ID
lnckb.60691	14.6375	8.01435	0.563282	14.228	6.1454e-46	3.53723e-41	60691	chr12	130103883	130119567	FANTOM,MITranscriptome,BIGtranscriptome	lncRNA	gene_id_alis_alias \CATG00000013784.1\";geneSuperClass \"all_lncRNA\";geneClass \"lncRNA_intergenic\";geneSubClass \"far_from_coding_genes\";gene_type \"__na\";gene_name \"CATG00000013784.1\";coding_status \"nonCoding\";cumulative_support \"ENCODE:MITRANS\";geneCategory \"e_lncRNA\";DHS_type \"DHS_enhancer\";"	CATG00000013784.1	NA	NA	NA	NA	NA
lnckb.96452	113.811	6.5164	0.473474	13.763	4.25764e-43	1.22533e-38	96452	chr8	133756732	133758826	NONCODE,MITranscriptome,BIGtranscriptome	lncRNA	gene_id_alis \NONHSAG114178.1\";"	NONHSAG114178.1	NA	NA	NA	NA	NA
lnckb.33356	1144.04	6.89507	0.505633	13.6365	2.42905e-42	4.66046e-38	33356	chr20	34130555	34136489	CHESS,MITranscriptome	lncRNA	description \potentially protein-coding:NR\";STATUS \"novel\";GENE_TYPE_ALIAS \"lncRNA\";"	lnckb.33356	NA	NA	NA	NA	NA
lnckb.96068	1562.19	-27.487	2.08869	-13.1599	1.49229e-39	2.14736e-35	96068	chr8	82699619	82701270	NONCODE	lncRNA	gene_id_alis \NONHSAG100558.1\";"	NONHSAG100558.1	NA	NA	NA	NA	NA
lnckb.76217	1882.37	-27.0486	2.1244	-12.7323	3.91011e-37	3.75103e-33	76217	chr8	83566313	83571450	NONCODE,LNCipedia	lncRNA	gene_alias \lnc-RALYL-5\";"	lnc-RALYL-5	NA	NA	NA	NA	NA
lnckb.53824	640.381	-25.0665	2.03281	-12.3309	6.17301e-35	5.07589e-31	53824	chr8	83673789	83693511	NONCODE,CHESS,FANTOM,MITranscriptome	lncRNA	STATUS \known_refseq\";gene_name \"LOC105375932\";"	LOC105375932	NA	NA	NA	NA	NA
lnckb.96067	619.249	-25.9176	2.14798	-12.0661	1.59603e-33	1.14832e-29	96067	chr8	82677350	82679384	NONCODE	lncRNA	gene_id_alis \NONHSAG100557.1\";"	NONHSAG100557.1	NA	NA	NA	NA	NA
lnckb.12147	506.484	3.65422	0.317487	11.5098	1.1772e-30	6.15987e-27	12147	chr12	70201082	70203571	NONCODE,CHESS,FANTOM,LNCipedia,MITranscriptome,BIGtranscriptome	lncRNA	STATUS \novel\";"	lnckb.12147	NA	NA	NA	NA	NA
lnckb.52297	301.313	3.40175	0.298845	11.383	5.08256e-30	2.25036e-26	52297	chr7	152584634	152587192	CHESS	lncRNA	description \potentially protein-coding:NR\";STATUS \"novel\";GENE_TYPE_ALIAS \"lncRNA\";"	lnckb.52297	NA	NA	NA	NA	NA
lnckb.51085	1383.03	-24.8951	2.25041	-11.0625	1.90768e-28	7.84317e-25	51085	chr7	84532476	84584318	NONCODE,CHESS,FANTOM,LNCipedia,MITranscriptome,BIGtranscriptome	lncRNA	STATUS \known_refseq\";description \"uncharacterized LOC101927378\";gene_name \"LOC101927378\";"	LOC101927378	NA	NA	NA	NA	NA
lnckb.113538	213.086	3.20555	0.291048	11.0138	3.27799e-28	1.25785e-24	113538	chr10	43422615	43423327	BIGtranscriptome	lncRNA	gene_id_alis \BIG-lncRNA-1076\";"	lnckb.113538	NA	NA	NA	NA	NA
lnckb.96078	242.443	-24.8832	2.28227	-10.9028	1.11744e-27	3.78345e-24	96078	chr8	83333451	83333836	NONCODE	lncRNA	gene_id_alis \NONHSAG100567.1\";"	NONHSAG100567.1	NA	NA	NA	NA	NA
lnckb.43723	183.317	-24.5574	2.25582	-10.8863	1.34041e-27	4.28626e-24	43723	chr5	121314127	121327416	NONCODE,CHESS,FANTOM,LNCipedia,MITranscriptome,BIGtranscriptome	lncRNA	STATUS \known_refseq\";description \"uncharacterized LOC102467226\";gene_name \"LOC102467226\";"	LOC102467226	NA	NA	NA	NA	NA
lnckb.96079	465.711	-25.8033	2.37687	-10.856	1.86707e-27	5.37334e-24	96079	chr8	83428035	83429169	NONCODE	lncRNA	gene_id_alis \NONHSAG100568.1\";"	NONHSAG100568.1	NA	NA	NA	NA	NA
lnckb.35376	415.456	2.85712	0.264885	10.7863	3.99748e-27	1.09567e-23	35376	chr22	23844623	23856404	CHESS,FANTOM,MITranscriptome	lncRNA	description \potentially protein-coding:NR\";GENE_TYPE_ALIAS \"lncRNA\";STATUS \"novel\";"	lnckb.35376	NA	NA	NA	NA	NA
lnckb.96069	504.273	-25.9228	2.42677	-10.682	1.23554e-26	3.09202e-23	96069	chr8	82708281	82708882	NONCODE	lncRNA	gene_id_alis \NONHSAG100559.1\";"	NONHSAG100559.1	NA	NA	NA	NA	NA
lnckb.29697	292.205	5.84472	0.56877	10.2761	9.03375e-25	2.07989e-21	29697	chr2	65789718	66192020	NONCODE,CHESS,FANTOM,LNCipedia,MITranscriptome,BIGtranscriptome	lncRNA	STATUS \known_refseq\";gene_name \"LOC105369168\";gene_name \"AC074391.1\";"	AC074391.1	NA	NA	NA	NA	NA
lnckb.13243	1124.44	9.61583	0.963615	9.97892	1.88511e-23	3.87518e-20	13243	chr12	130033812	130042342	NONCODE,CHESS,FANTOM,LNCipedia,MITranscriptome,BIGtranscriptome	lncRNA	STATUS \known_refseq\";description \"uncharacterized LOC100190940\";gene_name \"LOC100190940\";"	LOC100190940	NA	NA	NA	NA	NA
lnckb.54962	23.6302	9.45152	0.949616	9.95299	2.4472e-23	4.85719e-20	54962	chr9	1701337	1962697	NONCODE,CHESS,LNCipedia,MITranscriptome	lncRNA	STATUS \known_refseq\";gene_name \"LOC105375951\";"	LOC105375951	NA	NA	NA	NA	NA
lnckb.58912	382.965	7.73016	0.785694	9.83864	7.67416e-23	1.38037e-19	58912	chrX	141502849	141649939	NONCODE,CHESS,FANTOM,LNCipedia,BIGtranscriptome	lncRNA	STATUS \known_refseq\";description \"SPANXA2 overlapping transcript 1\";gene_name \"SPANXA2-OT1\";"	SPANXA2-OT1	ENSG00000277215	SPANXA2-OT1	lncRNA	0	HGNC:31683
lnckb.46474	50.0487	6.8462	0.695736	9.84024	7.55338e-23	1.38037e-19	46474	chr6	45554330	45576791	NONCODE,CHESS,FANTOM,LNCipedia,MITranscriptome,BIGtranscriptome	lncRNA	STATUS \known_refseq\";gene_name \"LOC105375077\";gene_name \"RP1-166H4.2\";"	RP1-166H4.2	NA	NA	NA	NA	NA
lnckb.13242	32.9757	9.46983	0.996191	9.50604	1.98064e-21	3.00009e-18	13242	chr12	130009769	130030902	NONCODE,CHESS,MITranscriptome	lncRNA	STATUS \novel\";"	lnckb.13242	NA	NA	NA	NA	NA
lnckb.49901	54.4348	-22.8983	2.41775	-9.47091	2.77421e-21	4.09437e-18	49901	chr7	9757522	9929556	NONCODE,CHESS,FANTOM,MITranscriptome	lncRNA	STATUS \known_refseq\";gene_name \"LOC105375147\";"	LOC105375147	NA	NA	NA	NA	NA
lnckb.105866	131.201	7.31697	0.780173	9.37866	6.68188e-21	9.61506e-18	105866	chr20	4034081	4041891	MITranscriptome	lncRNA	gene_id_alis \G049172\";"	lnckb.105866	NA	NA	NA	NA	NA
lnckb.6396	103.038	2.73258	0.297426	9.18742	4.02385e-20	5.51449e-17	6396	chr10	69991463	69992790	CHESS	lncRNA	description \potentially protein-coding:NR\";STATUS \"novel\";GENE_TYPE_ALIAS \"lncRNA\";"	lnckb.6396	NA	NA	NA	NA	NA
lnckb.46472	2788.22	6.03958	0.466772	12.939	2.71012e-38	3.11983e-34	46472	chr6	45328142	45669846	NONCODE,CHESS,FANTOM,LNCipedia,BIGtranscriptome	protein_coding	STATUS \known_refseq\";description \"runt related transcription factor 2\";gene_name \"RUNX2\";"	RUNX2	ENSG00000124813	RUNX2	protein_coding	860	HGNC:10472
lnckb.23962	204.145	6.33973	0.701406	9.0386	1.58692e-19	2.07595e-16	23962	chr18	310051	319297	NONCODE,CHESS,LNCipedia,MITranscriptome,BIGtranscriptome	lncRNA	STATUS \novel\";"	lnckb.23962	NA	NA	NA	NA	NA
lnckb.24402	25.0367	8.38114	0.932387	8.98891	2.49693e-19	3.12437e-16	24402	chr18	31339984	31426988	NONCODE,CHESS,FANTOM,LNCipedia,MITranscriptome,BIGtranscriptome	lncRNA	STATUS \known_refseq\";description \"DSG1 antisense RNA 1\";gene_name \"DSG1-AS1\";"	DSG1-AS1	ENSG00000266729	DSG1-AS1	lncRNA	0	HGNC:51115
lnckb.15167	739.803	-8.4399	0.944024	-8.94034	3.87958e-19	4.75116e-16	15167	chr14	28780919	28785802	NONCODE,CHESS,FANTOM,LNCipedia,MITranscriptome,BIGtranscriptome	lncRNA	STATUS \known_refseq\";description \"uncharacterized LOC105370424\";gene_name \"LOC105370424\";"	LOC105370424	NA	NA	NA	NA	NA
lnckb.73709	36.9037	-22.3606	2.54388	-8.78994	1.49635e-18	1.62507e-15	73709	chr4	45376077	45377781	NONCODE,LNCipedia	lncRNA	gene_alias \lnc-GNPDA2-6\";"	lnc-GNPDA2-6	NA	NA	NA	NA	NA
lnckb.103166	21.7265	8.69767	0.993777	8.75214	2.09343e-18	2.23141e-15	103166	chr16	48479704	48482456	MITranscriptome	lncRNA	gene_id_alis \G030925\";"	lnckb.103166	NA	NA	NA	NA	NA
lnckb.54961	73.6408	10.2238	1.20219	8.50429	1.82705e-17	1.81316e-14	54961	chr9	1298270	1480891	NONCODE,CHESS,LNCipedia,MITranscriptome	lncRNA	STATUS \known_refseq\";gene_name \"LOC102723803\";"	LOC102723803	NA	NA	NA	NA	NA
lnckb.49903	25.6855	-21.8894	2.61042	-8.38538	5.05631e-17	4.69413e-14	49903	chr7	9960772	9986412	NONCODE,CHESS,FANTOM,LNCipedia,MITranscriptome,BIGtranscriptome	lncRNA	STATUS \known_refseq\";gene_name \"LOC105375146\";"	LOC105375146	NA	NA	NA	NA	NA
lnckb.51572	31.7216	5.9105	0.712864	8.2912	1.1211e-16	9.77716e-14	51572	chr7	110555230	110588234	NONCODE,CHESS,MITranscriptome	lncRNA	STATUS \known_refseq\";gene_name \"LOC105375452\";"	LOC105375452	NA	NA	NA	NA	NA
lnckb.21623	3135.63	-9.7736	1.18261	-8.26441	1.40387e-16	1.20605e-13	21623	chr17	22266464	22297344	NONCODE,CHESS,FANTOM,LNCipedia,MITranscriptome,BIGtranscriptome	lncRNA	STATUS \known_refseq\";gene_name \"LOC105371597\";"	LOC105371597	NA	NA	NA	NA	NA
lnckb.61407	157.864	7.39251	0.895233	8.25764	1.48586e-16	1.25772e-13	61407	chr16	50505952	50547215	NONCODE,FANTOM,LNCipedia,MITranscriptome	lncRNA	gene_id_alis_alias \CATG00000027278.1\";geneSuperClass \"all_lncRNA\";geneClass \"lncRNA_intergenic\";geneSubClass \"proximal_to_coding_genes_sense_strand\";gene_type \"__na\";gene_name \"CATG00000027278.1\";coding_status \"nonCoding\";cumulative_support \"FANTOM:MITRANS\";geneCategory \"e_lncRNA\";DHS_type \"DHS_enhancer\";"	CATG00000027278.1	NA	NA	NA	NA	NA
lnckb.55146	39.2676	5.16276	0.628141	8.2191	2.05032e-16	1.66217e-13	55146	chr9	18892605	18901119	CHESS,MITranscriptome	lncRNA	STATUS \known_refseq\";gene_name \"LOC105375985\";"	LOC105375985	NA	NA	NA	NA	NA
lnckb.31313	2005.44	4.03965	0.494541	8.16848	3.12293e-16	2.42909e-13	31313	chr2	170699522	170770768	NONCODE,CHESS,FANTOM,LNCipedia,MITranscriptome,BIGtranscriptome	lncRNA	STATUS \known_refseq\";description \"uncharacterized LOC101926913\";gene_name \"LOC101926913\";gene_name \"AC007405.4\";"	AC007405.4	ENSG00000239467	AC007405.4	lncRNA	285141	0
lnckb.107006	327.414	10.511	1.28757	8.16341	3.25701e-16	2.49961e-13	107006	chr3	90153024	90162125	MITranscriptome	lncRNA	gene_id_alis \G056620\";"	lnckb.107006	NA	NA	NA	NA	NA
lnckb.78005	38.7531	7.74733	0.952953	8.12981	4.29949e-16	3.25624e-13	78005	chr1	55036680	55038104	NONCODE	lncRNA	gene_id_alis \NONHSAG105409.1\";"	NONHSAG105409.1	NA	NA	NA	NA	NA
lnckb.95943	912.7	-7.93203	0.976286	-8.1247	4.48466e-16	3.30939e-13	95943	chr8	72536012	72536740	NONCODE	lncRNA	gene_id_alis \NONHSAG114321.1\";"	NONHSAG114321.1	NA	NA	NA	NA	NA
lnckb.2537	63.929	4.08043	0.502801	8.1154	4.84202e-16	3.52787e-13	2537	chr1	111599007	111608324	NONCODE,CHESS,LNCipedia,MITranscriptome,BIGtranscriptome	lncRNA	STATUS \known_refseq\";description \"long intergenic non-protein coding RNA 1160\";gene_name \"LINC01160\";"	LINC01160	ENSG00000231346	LINC01160	lncRNA	0	HGNC:49525
lnckb.65504	20.1872	-21.5595	2.65736	-8.11315	4.93258e-16	3.54893e-13	65504	chr7	9958590	9960291	FANTOM,MITranscriptome	lncRNA	gene_id_alis_alias \CATG00000095074.1\";geneSuperClass \"all_lncRNA\";geneClass \"lncRNA_sense_intronic\";geneSubClass \"sense_intron_overlap\";gene_type \"__na\";gene_name \"CATG00000095074.1\";coding_status \"nonCoding\";cumulative_support \"FANTOM\";geneCategory \"__na\";DHS_type \"not_DHS\";"	CATG00000095074.1	NA	NA	NA	NA	NA
lnckb.96613	12.9284	4.353	0.540058	8.06025	7.61362e-16	5.3443e-13	96613	chr9	1229257	1234329	NONCODE	lncRNA	gene_id_alis \NONHSAG102433.1\";"	NONHSAG102433.1	NA	NA	NA	NA	NA
lnckb.53684	852.66	-7.52669	0.93507	-8.04933	8.32491e-16	5.77317e-13	53684	chr8	72516233	72533376	NONCODE,CHESS,MITranscriptome	lncRNA	STATUS \known_refseq\";gene_name \"LOC105375897\";"	LOC105375897	NA	NA	NA	NA	NA
lnckb.77758	3.62695	5.64749	0.708767	7.96805	1.61201e-15	1.0789e-12	77758	chr1	15224398	15224965	NONCODE	lncRNA	gene_id_alis \NONHSAG058755.1\";"	NONHSAG058755.1	NA	NA	NA	NA	NA
lnckb.65581	64.1603	-23.0987	2.89888	-7.96815	1.61066e-15	1.0789e-12	65581	chr7	84514454	84515323	FANTOM,MITranscriptome	lncRNA	gene_id_alis_alias \CATG00000096287.1\";geneSuperClass \"all_lncRNA\";geneClass \"lncRNA_intergenic\";geneSubClass \"far_from_coding_genes\";gene_type \"__na\";gene_name \"CATG00000096287.1\";coding_status \"nonCoding\";cumulative_support \"FANTOM\";geneCategory \"e_lncRNA\";DHS_type \"DHS_enhancer\";"	CATG00000096287.1	NA	NA	NA	NA	NA
lnckb.66679	24.8737	3.63094	0.45785	7.93043	2.18395e-15	1.44489e-12	66679	chr1	37596152	37608002	NONCODE,FANTOM,LNCipedia,MITranscriptome,BIGtranscriptome	lncRNA	gene_id_alis_alias \CATG00000115318.1\";geneSuperClass \"all_lncRNA\";geneClass \"lncRNA_divergent\";geneSubClass \"divergent_promoters\";gene_type \"__na\";gene_name \"CATG00000115318.1\";coding_status \"nonCoding\";cumulative_support \"HUBDMAP\";geneCategory \"p_lncRNA_divergent\";DHS_type \"DHS_promoter\";"	CATG00000115318.1	NA	NA	NA	NA	NA
lnckb.70774	16.5185	3.69639	0.466509	7.92352	2.30875e-15	1.5101e-12	70774	chr17	19397682	19398983	NONCODE,LNCipedia	lncRNA	gene_alias \lnc-MFAP4-5\";"	lnc-MFAP4-5	NA	NA	NA	NA	NA
lnckb.76190	8602.72	-5.75815	0.727595	-7.91395	2.49355e-15	1.61265e-12	76190	chr8	72947150	72950445	NONCODE,LNCipedia	lncRNA	gene_alias \lnc-KCNB2-1\";gene_alias \"AC022893\";gene_alias \"ENSG00000260838\";gene_alias \"OTTHUMG00000164521\";gene_alias \"RP11-531A24\";"	lnc-KCNB2-1	ENSG00000260838	AC022893.2	lncRNA	0	0
lnckb.66180	4.76528	6.87173	0.87179	7.88232	3.2135e-15	2.05517e-12	66180	chr9	114989232	114990196	NONCODE,FANTOM,MITranscriptome	lncRNA	gene_id_alis_alias \CATG00000106818.1\";geneSuperClass \"all_lncRNA\";geneClass \"lncRNA_intergenic\";geneSubClass \"far_from_coding_genes\";gene_type \"__na\";gene_name \"CATG00000106818.1\";coding_status \"nonCoding\";cumulative_support \"ENCODE:FANTOM\";geneCategory \"e_lncRNA\";DHS_type \"DHS_enhancer\";"	CATG00000106818.1	NA	NA	NA	NA	NA
lnckb.50686	75.4399	-22.9055	2.90722	-7.8788	3.30534e-15	2.09068e-12	50686	chr7	56496223	56497284	NONCODE,CHESS,FANTOM,LNCipedia	lncRNA	STATUS \known_refseq\";description \"uncharacterized protein DKFZp434L192\";gene_name \"DKFZp434L192\";"	DKFZp434L192	NA	NA	NA	NA	NA
lnckb.101546	11.0518	9.00563	1.14793	7.84508	4.32673e-15	2.67787e-12	101546	chr12	130090272	130093960	MITranscriptome,BIGtranscriptome	lncRNA	gene_id_alis \G020738\";"	lnckb.101546	NA	NA	NA	NA	NA
lnckb.15271	290.094	-8.91479	1.13773	-7.83558	4.66694e-15	2.85771e-12	15271	chr14	35447003	35447625	NONCODE,CHESS,LNCipedia,MITranscriptome,BIGtranscriptome	lncRNA	STATUS \known_gencode\";gene_name \"RP11-561B11.6\";"	RP11-561B11.6	ENSG00000259017	AL133163.3	lncRNA	0	0
lnckb.31311	476.688	6.88382	0.8841	7.78624	6.90302e-15	4.18243e-12	31311	chr2	170619377	170682934	NONCODE,CHESS,FANTOM,LNCipedia,MITranscriptome,BIGtranscriptome	lncRNA	STATUS \known_refseq\";gene_name \"LOC100130256\";"	LOC100130256	NA	NA	NA	NA	NA
lnckb.67063	628.576	-9.30404	1.19664	-7.77516	7.53551e-15	4.51808e-12	67063	chr14	60515078	60557959	NONCODE,FANTOM,LNCipedia,MITranscriptome,BIGtranscriptome	lncRNA	gene_id_alis_alias \ENSG00000258670.1\";geneSuperClass \"all_lncRNA\";geneClass \"lncRNA_divergent\";geneSubClass \"convergent_promoters\";gene_type \"antisense\";gene_name \"RP11-1042B17.3\";coding_status \"nonCoding\";cumulative_support \"ENCODE:FANTOM:GENCODE:HUBDMAP:MITRANS\";geneCategory \"__na\";DHS_type \"DHS_dyadic\";"	RP11-1042B17.3coding_status nonCodingcumulative_support ENCODE:FANTOM:GENCODE:HUBDMAP:MITRANSgeneCategory __naDHS_type DHS_dyadic	NA	NA	NA	NA	NA
lnckb.95944	164.861	-6.55172	0.842912	-7.77272	7.6819e-15	4.55838e-12	95944	chr8	72952509	72954286	NONCODE	lncRNA	gene_id_alis \NONHSAG114092.1\";"	NONHSAG114092.1	NA	NA	NA	NA	NA
lnckb.68446	16.201	7.73904	0.997434	7.75895	8.56368e-15	5.02976e-12	68446	chr11	2206661	2211057	NONCODE,LNCipedia,MITranscriptome,BIGtranscriptome	lncRNA	gene_alias \lnc-TH-1\";"	lnc-TH-1	NA	NA	NA	NA	NA
lnckb.29696	64.8348	5.4448	0.70338	7.74091	9.87053e-15	5.73876e-12	29696	chr2	65725332	65754903	NONCODE,CHESS,FANTOM,LNCipedia,MITranscriptome,BIGtranscriptome	lncRNA	STATUS \known_refseq\";gene_name \"LOC105369167\";gene_name \"AC074391.1\";"	AC074391.1	NA	NA	NA	NA	NA
lnckb.19811	119.949	5.30584	0.689111	7.69954	1.36553e-14	7.78204e-12	19811	chr16	50666211	50671639	NONCODE,CHESS,MITranscriptome,BIGtranscriptome	lncRNA	STATUS \known_refseq\";description \"uncharacterized LOC101927272\";gene_name \"LOC101927272\";gene_name \"RP11-401P9.5\";"	RP11-401P9.5	NA	NA	NA	NA	NA
lnckb.47072	236.951	-6.25844	0.814174	-7.68685	1.50796e-14	8.5095e-12	47072	chr6	104926087	104940527	NONCODE,CHESS,FANTOM,LNCipedia,MITranscriptome,BIGtranscriptome	lncRNA	STATUS \known_refseq\";description \"LIN28B antisense RNA 1\";gene_name \"LIN28B-AS1\";"	LIN28B-AS1	ENSG00000203809	LIN28B-AS1	lncRNA	0	HGNC:21553
lnckb.47550	238.008	-4.39204	0.575059	-7.63755	2.21391e-14	1.22529e-11	47550	chr6	135195914	135236195	NONCODE,CHESS,FANTOM,LNCipedia,MITranscriptome,BIGtranscriptome	lncRNA	STATUS \known_refseq\";gene_name \"LOC105378011\";"	LOC105378011	NA	NA	NA	NA	NA
lnckb.82727	210.326	-6.47326	0.847791	-7.63545	2.25038e-14	1.23361e-11	82727	chr14	35439042	35440346	NONCODE	lncRNA	gene_id_alis \NONHSAG107643.1\";"	NONHSAG107643.1	NA	NA	NA	NA	NA
lnckb.53306	526.152	6.60786	0.556366	11.8768	1.5619e-32	9.98906e-29	53306	chr8	42373194	42391322	NONCODE,CHESS,LNCipedia	protein_coding	STATUS \known_refseq\";description \"dickkopf WNT signaling pathway inhibitor 4\";gene_name \"DKK4\";"	DKK4	ENSG00000104371	DKK4	protein_coding	27121	HGNC:2894
lnckb.77759	12.9463	5.0935	0.667391	7.63197	2.31195e-14	1.24368e-11	77759	chr1	15225456	15227999	NONCODE	lncRNA	gene_id_alis \NONHSAG058756.1\";"	NONHSAG058756.1	NA	NA	NA	NA	NA
lnckb.56665	265.619	5.91977	0.511262	11.5787	5.28205e-31	3.04029e-27	56665	chr9	122180554	122228893	CHESS,MITranscriptome	protein_coding	STATUS \known_refseq\";description \"LIM homeobox 6\";gene_name \"LHX6\";"	LHX6	ENSG00000106852	LHX6	protein_coding	26468	HGNC:21735
lnckb.105865	36.0787	5.16633	0.680493	7.59204	3.1491e-14	1.63296e-11	105865	chr20	4032357	4032614	MITranscriptome	lncRNA	gene_id_alis \G049171\";"	lnckb.105865	NA	NA	NA	NA	NA
lnckb.113340	141.718	7.28992	0.966154	7.54529	4.51276e-14	2.22009e-11	113340	chrX	141653531	141672198	MITranscriptome	lncRNA	gene_id_alis \G090292\";"	lnckb.113340	NA	NA	NA	NA	NA
lnckb.97570	2.5885	5.5582	0.739505	7.51611	5.64296e-14	2.72944e-11	97570	chrX	12829761	12832114	NONCODE	lncRNA	gene_id_alis \NONHSAG104008.1\";"	NONHSAG104008.1	NA	NA	NA	NA	NA
lnckb.93854	22.2417	-21.6956	2.92218	-7.42448	1.13223e-13	5.21358e-11	93854	chr6	137338642	137341377	NONCODE	lncRNA	gene_id_alis \NONHSAG095775.1\";"	NONHSAG095775.1	NA	NA	NA	NA	NA
lnckb.94404	120.132	-5.16043	0.696302	-7.41119	1.25168e-13	5.71787e-11	94404	chr7	1240767	1241343	NONCODE	lncRNA	gene_id_alis \NONHSAG113458.1\";"	NONHSAG113458.1	NA	NA	NA	NA	NA
lnckb.30026	8.70966	4.14725	0.562824	7.36865	1.72362e-13	7.69067e-11	30026	chr2	85064273	85067556	NONCODE,CHESS,FANTOM,LNCipedia,BIGtranscriptome	lncRNA	STATUS \known_refseq\";gene_name \"LOC100996478\";"	LOC100996478	NA	NA	NA	NA	NA
lnckb.94407	118.158	-7.12007	0.96918	-7.34649	2.0348e-13	9.00933e-11	94407	chr7	1281128	1281344	NONCODE	lncRNA	gene_id_alis \NONHSAG113459.1\";"	NONHSAG113459.1	NA	NA	NA	NA	NA
lnckb.106375	159.128	3.27933	0.44735	7.33056	2.29192e-13	9.84481e-11	106375	chr21	32154710	32158398	MITranscriptome,BIGtranscriptome	lncRNA	gene_id_alis \G052022\";"	lnckb.106375	NA	NA	NA	NA	NA
lnckb.102279	902.257	-5.40792	0.738903	-7.31885	2.50097e-13	1.06632e-10	102279	chr14	35527066	35533532	MITranscriptome,BIGtranscriptome	lncRNA	gene_id_alis \G024253\";"	lnckb.102279	NA	NA	NA	NA	NA
lnckb.95370	7.51475	4.85738	0.66501	7.30422	2.7887e-13	1.18026e-10	95370	chr7	156939770	156942309	NONCODE,MITranscriptome	lncRNA	gene_id_alis \NONHSAG113949.1\";"	NONHSAG113949.1	NA	NA	NA	NA	NA
lnckb.93289	9.00715	4.83675	0.663112	7.29401	3.00855e-13	1.24582e-10	93289	chr6	57790324	57790942	NONCODE,MITranscriptome	lncRNA	gene_id_alis \NONHSAG113269.1\";"	NONHSAG113269.1	NA	NA	NA	NA	NA
lnckb.66983	7357.93	-9.79057	1.34574	-7.27521	3.45872e-13	1.41192e-10	66983	chr21	16751835	16815690	NONCODE,FANTOM,LNCipedia,MITranscriptome,BIGtranscriptome	lncRNA	gene_id_alis_alias \ENSG00000237735.2\";geneSuperClass \"all_lncRNA\";geneClass \"lncRNA_intergenic\";geneSubClass \"far_from_coding_genes\";gene_type \"lincRNA\";gene_name \"AP000473.6\";coding_status \"nonCoding\";cumulative_support \"GENCODE:MITRANS\";geneCategory \"__na\";DHS_type \"not_DHS\";"	AP000473.6coding_status nonCodingcumulative_support GENCODE:MITRANSgeneCategory __naDHS_type not_DHS	NA	NA	NA	NA	NA
lnckb.41055	5007.65	2.9349	0.257269	11.4079	3.81786e-30	1.83127e-26	41055	chr4	106315610	106349225	NONCODE,CHESS	protein_coding	STATUS \known_refseq\";description \"aminoacyl tRNA synthetase complex-interacting multifunctional protein 1\";gene_name \"AIMP1\";"	AIMP1	ENSG00000164022	AIMP1	protein_coding	9255	HGNC:10648
lnckb.4286	196.891	-6.48697	0.893199	-7.26263	3.79635e-13	1.52807e-10	4286	chr1	205376910	205378650	CHESS,LNCipedia	lncRNA	STATUS \known_refseq\";gene_name \"LOC105371698\";"	LOC105371698	NA	NA	NA	NA	NA
lnckb.100181	3.68449	5.2916	0.729224	7.25649	3.97278e-13	1.58798e-10	100181	chr10	118236232	118239400	MITranscriptome	lncRNA	gene_id_alis \G011546\";"	lnckb.100181	NA	NA	NA	NA	NA
lnckb.52384	39.08	7.7738	1.07508	7.23091	4.79775e-13	1.89147e-10	52384	chr7	156942557	156945784	NONCODE,CHESS,LNCipedia,MITranscriptome,BIGtranscriptome	lncRNA	STATUS \known_refseq\";gene_name \"LOC105375605\";gene_name \"RP5-1121A15.3\";"	RP5-1121A15.3	NA	NA	NA	NA	NA
lnckb.112235	28.5956	3.59339	0.498179	7.21305	5.47126e-13	2.12784e-10	112235	chr9	71669893	71672148	MITranscriptome	lncRNA	gene_id_alis \G084992\";"	lnckb.112235	NA	NA	NA	NA	NA
lnckb.49698	254.281	1.92596	0.267148	7.20934	5.62252e-13	2.17199e-10	49698	chr7	1139385	1148226	CHESS,MITranscriptome	lncRNA	description \potentially protein-coding:NR\";STATUS \"novel\";GENE_TYPE_ALIAS \"lncRNA\";"	lnckb.49698	NA	NA	NA	NA	NA
lnckb.106268	1521.95	-11.2777	1.56901	-7.18779	6.58488e-13	2.51006e-10	106268	chr21	16723481	16737214	MITranscriptome,BIGtranscriptome	lncRNA	gene_id_alis \G051622\";"	lnckb.106268	NA	NA	NA	NA	NA
lnckb.498	317.115	5.18712	0.722708	7.17735	7.10779e-13	2.69156e-10	498	chr1	15111693	15153612	NONCODE,CHESS,FANTOM,LNCipedia,MITranscriptome	lncRNA	STATUS \known_refseq\";description \"TMEM51 antisense RNA 1\";gene_name \"TMEM51-AS1\";"	TMEM51-AS1	ENSG00000175147	TMEM51-AS1	lncRNA	0	HGNC:26301
lnckb.57006	29.0373	3.84262	0.535628	7.17405	7.28105e-13	2.73915e-10	57006	chr9	131819884	131832576	NONCODE,CHESS,LNCipedia,MITranscriptome,BIGtranscriptome	lncRNA	STATUS \novel\";"	lnckb.57006	NA	NA	NA	NA	NA
lnckb.15650	471.599	-10.859	1.52267	-7.13151	9.92713e-13	3.66279e-10	15650	chr14	60504245	60509022	NONCODE,CHESS,FANTOM,LNCipedia,MITranscriptome	lncRNA	STATUS \known_fantom\";"	lnckb.15650	NA	NA	NA	NA	NA
lnckb.4287	375.457	-4.90458	0.691085	-7.09694	1.27553e-12	4.61751e-10	4287	chr1	205432630	205456783	NONCODE,CHESS,LNCipedia	lncRNA	STATUS \known_refseq\";description \"bladder cancer associated transcript 1 (non-protein coding)\";gene_name \"BLACAT1\";gene_name \"LEMD1\";"	BLACAT1	NA	NA	NA	NA	NA
lnckb.71722	5.72439	5.25006	0.742718	7.06871	1.56377e-12	5.59061e-10	71722	chr2	44058960	44067777	NONCODE,LNCipedia,MITranscriptome	lncRNA	gene_alias \lnc-LRPPRC-1\";gene_alias \"ENSG00000250390\";"	lnc-LRPPRC-1	NA	NA	NA	NA	NA
lnckb.63280	673.945	-12.0953	1.71513	-7.0521	1.76239e-12	6.22339e-10	63280	chr21	16708307	16710052	FANTOM,MITranscriptome,BIGtranscriptome	lncRNA	gene_id_alis_alias \CATG00000056439.1\";geneSuperClass \"all_lncRNA\";geneClass \"lncRNA_intergenic\";geneSubClass \"far_from_coding_genes\";gene_type \"__na\";gene_name \"CATG00000056439.1\";coding_status \"nonCoding\";cumulative_support \"FANTOM\";geneCategory \"e_lncRNA\";DHS_type \"DHS_enhancer\";"	CATG00000056439.1	NA	NA	NA	NA	NA
lnckb.5406	28.6073	4.50348	0.638909	7.04871	1.80587e-12	6.26169e-10	5406	chr10	5624397	5633759	NONCODE,CHESS,FANTOM,LNCipedia,MITranscriptome	lncRNA	STATUS \known_refseq\";gene_name \"LOC107984199\";"	LOC107984199	NA	NA	NA	NA	NA
lnckb.88430	27.3609	3.62683	0.514532	7.04879	1.80487e-12	6.26169e-10	88430	chr21	32070939	32071445	NONCODE	lncRNA	gene_id_alis \NONHSAG083137.1\";"	NONHSAG083137.1	NA	NA	NA	NA	NA
lnckb.102278	164.832	-5.35559	0.759796	-7.04873	1.80559e-12	6.26169e-10	102278	chr14	35518264	35519406	MITranscriptome	lncRNA	gene_id_alis \G024252\";"	lnckb.102278	NA	NA	NA	NA	NA
lnckb.4285	556.143	-4.99819	0.7092	-7.04764	1.8198e-12	6.27221e-10	4285	chr1	205373252	205387440	NONCODE,CHESS,FANTOM,LNCipedia,MITranscriptome,BIGtranscriptome	lncRNA	STATUS \known_refseq\";description \"LEMD1 antisense RNA 1\";gene_name \"LEMD1-AS1\";"	LEMD1-AS1	ENSG00000226235	LEMD1-AS1	lncRNA	0	HGNC:44132
lnckb.283	33.8949	2.57142	0.364938	7.04618	1.83899e-12	6.30061e-10	283	chr1	7946565	7952890	NONCODE,CHESS,LNCipedia	lncRNA	STATUS \novel\";"	lnckb.283	NA	NA	NA	NA	NA
lnckb.76607	37.3186	4.56247	0.648607	7.03426	2.00319e-12	6.70357e-10	76607	chr9	71675000	71675797	NONCODE,LNCipedia	lncRNA	gene_alias \lnc-C9orf85-4\";"	lnc-C9orf85-4	NA	NA	NA	NA	NA
lnckb.15273	126.948	-5.67288	0.807178	-7.02804	2.09459e-12	6.96894e-10	15273	chr14	35475922	35482697	CHESS,MITranscriptome,BIGtranscriptome	lncRNA	STATUS \known_refseq\";gene_name \"LOC105370450\";"	LOC105370450	NA	NA	NA	NA	NA
lnckb.86258	4.88898	5.64127	0.802984	7.02539	2.13476e-12	7.0214e-10	86258	chr2	65770589	65772212	NONCODE	lncRNA	gene_id_alis \NONHSAG078761.1\";"	NONHSAG078761.1	NA	NA	NA	NA	NA
lnckb.87691	5.90117	5.04086	0.720663	6.99474	2.65743e-12	8.69084e-10	87691	chr20	6579859	6595971	NONCODE,MITranscriptome	lncRNA	gene_id_alis \NONHSAG081766.1\";"	NONHSAG081766.1	NA	NA	NA	NA	NA
lnckb.82724	153.275	-6.04618	0.868001	-6.96563	3.26928e-12	1.05717e-09	82724	chr14	35426666	35427647	NONCODE	lncRNA	gene_id_alis \NONHSAG107641.1\";"	NONHSAG107641.1	NA	NA	NA	NA	NA
lnckb.60434	114.702	9.02823	1.29652	6.96345	3.32047e-12	1.06563e-09	60434	chr12	65045643	65050407	NONCODE,FANTOM,LNCipedia,MITranscriptome	lncRNA	gene_id_alis_alias \CATG00000009335.1\";geneSuperClass \"all_lncRNA\";geneClass \"lncRNA_intergenic\";geneSubClass \"proximal_to_coding_genes_antisense_strand\";gene_type \"__na\";gene_name \"CATG00000009335.1\";coding_status \"nonCoding\";cumulative_support \"MITRANS\";geneCategory \"__na\";DHS_type \"not_DHS\";"	CATG00000009335.1	NA	NA	NA	NA	NA
lnckb.82726	147.445	-6.02534	0.865344	-6.96294	3.33248e-12	1.06563e-09	82726	chr14	35433530	35434514	NONCODE	lncRNA	gene_id_alis \NONHSAG069610.1\";"	NONHSAG069610.1	NA	NA	NA	NA	NA
lnckb.65723	14.162	3.04271	0.437864	6.949	3.67886e-12	1.16347e-09	65723	chr8	37780092	37788254	NONCODE,FANTOM	lncRNA	gene_id_alis_alias \CATG00000098565.1\";geneSuperClass \"all_lncRNA\";geneClass \"lncRNA_intergenic\";geneSubClass \"proximal_to_coding_genes_sense_strand\";gene_type \"__na\";gene_name \"CATG00000098565.1\";coding_status \"nonCoding\";cumulative_support \"MITRANS\";geneCategory \"e_lncRNA\";DHS_type \"DHS_enhancer\";"	CATG00000098565.1	NA	NA	NA	NA	NA
lnckb.57530	23.7333	6.46489	0.937019	6.89942	5.22148e-12	1.59018e-09	57530	chrX	12902817	12943300	NONCODE,CHESS,FANTOM,LNCipedia,MITranscriptome,BIGtranscriptome	lncRNA	STATUS \known_refseq\";description \"TLR8 antisense RNA 1\";gene_name \"TLR8-AS1\";"	TLR8-AS1	ENSG00000233338	TLR8-AS1	lncRNA	0	HGNC:40720
lnckb.35526	97.7853	3.89633	0.56511	6.89482	5.39324e-12	1.63384e-09	35526	chr22	29180623	29205834	NONCODE,CHESS,FANTOM,LNCipedia,MITranscriptome	lncRNA	STATUS \known_refseq\";gene_name \"LOC101929638\";"	LOC101929638	NA	NA	NA	NA	NA
lnckb.66710	26.4122	4.89908	0.711255	6.88794	5.66078e-12	1.70591e-09	66710	chr10	76562137	76565228	NONCODE,FANTOM,LNCipedia	lncRNA	gene_id_alis_alias \CATG00000115678.1\";geneSuperClass \"all_lncRNA\";geneClass \"lncRNA_intergenic\";geneSubClass \"proximal_to_coding_genes_sense_strand\";gene_type \"__na\";gene_name \"CATG00000115678.1\";coding_status \"nonCoding\";cumulative_support \"ENCODE:FANTOM\";geneCategory \"__na\";DHS_type \"not_DHS\";"	CATG00000115678.1	NA	NA	NA	NA	NA
lnckb.29700	24.4352	6.38954	0.92779	6.88683	5.70474e-12	1.7102e-09	29700	chr2	66122410	66126961	NONCODE,CHESS,MITranscriptome	lncRNA	STATUS \known_refseq\";gene_name \"LOC107985890\";"	LOC107985890	NA	NA	NA	NA	NA
lnckb.106497	4.24812	6.05151	0.882483	6.85737	7.01408e-12	2.09183e-09	106497	chr22	29168553	29169230	MITranscriptome	lncRNA	gene_id_alis \G053335\";"	lnckb.106497	NA	NA	NA	NA	NA
lnckb.111651	2477.4	-12.0405	1.75746	-6.85105	7.33086e-12	2.17504e-09	111651	chr8	83226727	83230968	MITranscriptome	lncRNA	gene_id_alis \G081720\";"	lnckb.111651	NA	NA	NA	NA	NA
lnckb.33916	7.9986	3.66538	0.535217	6.8484	7.46787e-12	2.20432e-09	33916	chr20	54228905	54232879	CHESS,MITranscriptome	lncRNA	STATUS \known_refseq\";gene_name \"LOC107985385\";"	LOC107985385	NA	NA	NA	NA	NA
lnckb.82267	24.41	-21.8166	3.19841	-6.82108	9.03573e-12	2.64004e-09	82267	chr13	82600915	82648197	NONCODE,MITranscriptome	lncRNA	gene_id_alis \NONHSAG067167.2\";"	NONHSAG067167.2	NA	NA	NA	NA	NA
lnckb.75708	35.4304	-22.1972	3.25713	-6.81495	9.42937e-12	2.74114e-09	75708	chr7	84528122	84528830	NONCODE,LNCipedia,MITranscriptome	lncRNA	gene_alias \lnc-SEMA3A-1\";"	lnc-SEMA3A-1	ENSG00000227982	RPL7P30	processed_pseudogene	0	HGNC:36151
lnckb.15164	425.444	-7.57185	1.11227	-6.80757	9.92628e-12	2.85673e-09	15164	chr14	28725242	28765319	NONCODE,CHESS,FANTOM,LNCipedia,MITranscriptome,BIGtranscriptome	lncRNA	STATUS \known_refseq\";description \"FOXG1 antisense RNA 1 (head to head)\";gene_name \"FOXG1-AS1\";"	FOXG1-AS1	ENSG00000257126	FOXG1-AS1	lncRNA	0	HGNC:50663
lnckb.62213	440.07	-4.38353	0.644592	-6.80048	1.04271e-11	2.98595e-09	62213	chr19	2968364	2977308	FANTOM	lncRNA	gene_id_alias \CATG00000040060.1\";geneSuperClass \"all_lncRNA\";geneClass \"lncRNA_divergent\";geneSubClass \"divergent_promoters\";gene_type \"__na\";gene_name \"CATG00000040060.1\";coding_status \"nonCoding\";cumulative_support \"ENCODE\";geneCategory \"__na\";DHS_type \"DHS_dyadic\";"	CATG00000040060.1	NA	NA	NA	NA	NA
lnckb.109821	6.63814	8.25155	1.21672	6.78181	1.1868e-11	3.38172e-09	109821	chr6	93988812	93991535	MITranscriptome	lncRNA	gene_id_alis \G072119\";"	lnckb.109821	NA	NA	NA	NA	NA
lnckb.41834	39.2924	7.07722	1.04394	6.77934	1.20726e-11	3.42309e-09	41834	chr4	173908831	173990975	NONCODE,CHESS,FANTOM,LNCipedia,MITranscriptome,BIGtranscriptome	lncRNA	STATUS \known_refseq\";gene_name \"LOC105377543\";"	LOC105377543	NA	NA	NA	NA	NA
lnckb.80042	2.74715	6.11087	0.902027	6.77459	1.24757e-11	3.52004e-09	80042	chr11	2200996	2205456	NONCODE	lncRNA	gene_id_alis \NONHSAG063782.1\";"	NONHSAG063782.1	NA	NA	NA	NA	NA
lnckb.51570	350.971	5.27727	0.779791	6.76754	1.30987e-11	3.6778e-09	51570	chr7	110365209	110622113	NONCODE,CHESS,FANTOM,LNCipedia,MITranscriptome,BIGtranscriptome	lncRNA	STATUS \known_refseq\";gene_name \"LOC105375451\";"	LOC105375451	NA	NA	NA	NA	NA
lnckb.97995	811.8	-7.17821	1.06145	-6.76266	1.35481e-11	3.7855e-09	97995	chrX	113712759	113730021	NONCODE	lncRNA	gene_id_alis \NONHSAG103526.1\";"	NONHSAG103526.1	NA	NA	NA	NA	NA
lnckb.61686	20.4369	3.99285	0.591705	6.74804	1.49854e-11	4.16688e-09	61686	chr17	65495473	65505411	NONCODE,FANTOM,MITranscriptome	lncRNA	gene_id_alis_alias \CATG00000032128.1\";geneSuperClass \"all_lncRNA\";geneClass \"lncRNA_intergenic\";geneSubClass \"far_from_coding_genes\";gene_type \"__na\";gene_name \"CATG00000032128.1\";coding_status \"nonCoding\";cumulative_support \"ENCODE\";geneCategory \"e_lncRNA\";DHS_type \"DHS_enhancer\";"	CATG00000032128.1	NA	NA	NA	NA	NA
lnckb.94478	18.9726	-21.4789	3.18592	-6.7418	1.56431e-11	4.32749e-09	94478	chr7	9711027	9711890	NONCODE	lncRNA	gene_id_alis \NONHSAG097594.1\";"	NONHSAG097594.1	NA	NA	NA	NA	NA
lnckb.23963	49.9467	4.91188	0.731717	6.7128	1.90919e-11	5.1351e-09	23963	chr18	379841	400466	CHESS,FANTOM,MITranscriptome	lncRNA	STATUS \known_refseq\";gene_name \"LOC107985155\";"	LOC107985155	NA	NA	NA	NA	NA
lnckb.62940	78.0073	3.47819	0.51826	6.71128	1.92919e-11	5.16475e-09	62940	chr2	235489578	235493855	FANTOM,MITranscriptome	lncRNA	gene_id_alis_alias \CATG00000051989.1\";geneSuperClass \"all_lncRNA\";geneClass \"lncRNA_divergent\";geneSubClass \"divergent_promoters\";gene_type \"__na\";gene_name \"CATG00000051989.1\";coding_status \"nonCoding\";cumulative_support \"FANTOM:MITRANS\";geneCategory \"p_lncRNA_divergent\";DHS_type \"DHS_promoter\";"	CATG00000051989.1	NA	NA	NA	NA	NA
lnckb.46790	97.2081	4.72882	0.704794	6.70951	1.95283e-11	5.20383e-09	46790	chr6	76766030	77097708	NONCODE,CHESS,FANTOM,LNCipedia,MITranscriptome,BIGtranscriptome	lncRNA	STATUS \known_refseq\";gene_name \"LOC105377862\";gene_name \"RP11-354K4.2\";"	RP11-354K4.2	NA	NA	NA	NA	NA
lnckb.91373	13.7432	4.69913	0.70085	6.70491	2.01531e-11	5.34559e-09	91373	chr5	935693	946082	NONCODE,MITranscriptome	lncRNA	gene_id_alis \NONHSAG090762.1\";"	NONHSAG090762.1	NA	NA	NA	NA	NA
lnckb.31306	16.3608	2.20051	0.328999	6.68851	2.25451e-11	5.95264e-09	31306	chr2	170141600	170157570	NONCODE,CHESS	lncRNA	description \potentially protein-coding:NR\";GENE_TYPE_ALIAS \"lncRNA\";STATUS \"novel\";"	lnckb.31306	NA	NA	NA	NA	NA
lnckb.44801	3.52654	6.62893	0.99173	6.6842	2.32189e-11	6.10255e-09	44801	chr5	174615581	174621859	NONCODE,CHESS,LNCipedia,MITranscriptome,BIGtranscriptome	lncRNA	STATUS \known_refseq\";gene_name \"LOC105377740\";"	LOC105377740	NA	NA	NA	NA	NA
lnckb.1698	4100.53	9.55987	0.873434	10.9452	7.00916e-28	2.5215e-24	1698	chr1	55039476	55064853	CHESS	protein_coding	STATUS \known_refseq\";description \"proprotein convertase subtilisin/kexin type 9\";gene_name \"PCSK9\";"	PCSK9	ENSG00000169174	PCSK9	protein_coding	255738	HGNC:20001
lnckb.24716	64.5984	4.08945	0.612208	6.67983	2.39219e-11	6.25872e-09	24716	chr18	57054571	57072119	NONCODE,CHESS,FANTOM,LNCipedia,MITranscriptome,BIGtranscriptome	lncRNA	STATUS \known_refseq\";description \"long intergenic non-protein coding RNA%2C regulator of reprogramming\";gene_name \"LINC-ROR\";"	LINC-ROR	ENSG00000258609	LINC-ROR	lncRNA	0	HGNC:43773
lnckb.53188	491.266	-7.20538	1.08068	-6.66748	2.6024e-11	6.71711e-09	53188	chr8	37326957	37332052	NONCODE,CHESS,FANTOM,LNCipedia,MITranscriptome,BIGtranscriptome	lncRNA	STATUS \known_refseq\";gene_name \"LOC100507403\";"	LOC100507403	NA	NA	NA	NA	NA
lnckb.67037	9769.45	-8.1906	1.22983	-6.65994	2.73942e-11	7.02171e-09	67037	chr8	83912696	84163530	NONCODE,FANTOM,LNCipedia,MITranscriptome,BIGtranscriptome	lncRNA	gene_id_alis_alias \ENSG00000254202.1\";geneSuperClass \"all_lncRNA\";geneClass \"lncRNA_intergenic\";geneSubClass \"far_from_coding_genes\";gene_type \"lincRNA\";gene_name \"RP11-120I21.2\";coding_status \"nonCoding\";cumulative_support \"FANTOM:GENCODE:MITRANS\";geneCategory \"__na\";DHS_type \"not_DHS\";"	RP11-120I21.2coding_status nonCodingcumulative_support FANTOM:GENCODE:MITRANSgeneCategory __naDHS_type not_DHS	NA	NA	NA	NA	NA
lnckb.111656	12922.8	-12.5416	1.88322	-6.65965	2.74481e-11	7.02171e-09	111656	chr8	83486001	83492530	MITranscriptome	lncRNA	gene_id_alis \G081726\";"	lnckb.111656	NA	NA	NA	NA	NA
lnckb.4910	53.2317	2.46286	0.370267	6.65158	2.89972e-11	7.37178e-09	4910	chr1	232948398	232951441	NONCODE,CHESS,LNCipedia,MITranscriptome	lncRNA	STATUS \known_refseq\";gene_name \"LOC107985361\";"	LOC107985361	NA	NA	NA	NA	NA
lnckb.102276	241.388	-5.27853	0.793621	-6.65119	2.90727e-11	7.37178e-09	102276	chr14	35486635	35491139	MITranscriptome	lncRNA	gene_id_alis \G024249\";"	lnckb.102276	NA	NA	NA	NA	NA
lnckb.15691	67.9455	5.95616	0.896383	6.64467	3.03905e-11	7.67213e-09	15691	chr14	62165998	62574633	NONCODE,CHESS,FANTOM,MITranscriptome	lncRNA	STATUS \known_refseq\";gene_name \"LOC105370529\";"	LOC105370529	NA	NA	NA	NA	NA
lnckb.86260	15.8453	5.84383	0.881135	6.63217	3.30792e-11	8.2783e-09	86260	chr2	66195705	66196504	NONCODE	lncRNA	gene_id_alis \NONHSAG109798.1\";"	NONHSAG109798.1	NA	NA	NA	NA	NA
lnckb.46639	12.6718	4.54133	0.685505	6.62479	3.47732e-11	8.66454e-09	46639	chr6	57811141	57822642	NONCODE,CHESS,FANTOM,MITranscriptome	lncRNA	STATUS \known_refseq\";gene_name \"LOC105375102\";"	LOC105375102	NA	NA	NA	NA	NA
lnckb.51733	2689.11	-7.237	1.10332	-6.55928	5.40695e-11	1.29136e-08	51733	chr7	125563755	125645542	CHESS,FANTOM,MITranscriptome	lncRNA	STATUS \known_fantom\";"	lnckb.51733	NA	NA	NA	NA	NA
lnckb.103213	4.17418	6.82912	1.04225	6.55228	5.66637e-11	1.34773e-08	103213	chr16	55094586	55102354	MITranscriptome	lncRNA	gene_id_alis \G031156\";"	lnckb.103213	NA	NA	NA	NA	NA
lnckb.4222	45.3221	4.82125	0.737237	6.53963	6.16716e-11	1.45482e-08	4222	chr1	203372945	203400092	NONCODE,CHESS,FANTOM,LNCipedia,MITranscriptome	lncRNA	STATUS \known_refseq\";gene_name \"LOC102723529\";"	LOC102723529	NA	NA	NA	NA	NA
lnckb.32499	1.60472	5.57394	0.852588	6.53767	6.24856e-11	1.46704e-08	32499	chr2	237485700	237487163	NONCODE,CHESS,FANTOM,LNCipedia	lncRNA	STATUS \known_refseq\";gene_name \"LOC105373957\";"	LOC105373957	NA	NA	NA	NA	NA
lnckb.102277	472.412	-5.32636	0.815221	-6.53364	6.41918e-11	1.49588e-08	102277	chr14	35496958	35503381	MITranscriptome	lncRNA	gene_id_alis \G024250\";"	lnckb.102277	NA	NA	NA	NA	NA
lnckb.56651	459.805	3.6318	0.556259	6.52897	6.62229e-11	1.53699e-08	56651	chr9	121279863	121285530	NONCODE,CHESS,FANTOM,LNCipedia,MITranscriptome,BIGtranscriptome	lncRNA	STATUS \known_refseq\";description \"GSN antisense RNA 1\";gene_name \"GSN-AS1\";gene_name \"RP11-477J21.6\";"	GSN-AS1	NA	NA	NA	NA	NA
lnckb.84685	14.4451	2.86688	0.440032	6.51517	7.26076e-11	1.6784e-08	84685	chr17	65518322	65519642	NONCODE	lncRNA	gene_id_alis \NONHSAG074355.1\";"	NONHSAG074355.1	NA	NA	NA	NA	NA
lnckb.96083	2937.28	-13.7436	2.11156	-6.50874	7.57843e-11	1.74483e-08	96083	chr8	83531005	83532720	NONCODE	lncRNA	gene_id_alis \NONHSAG100572.1\";"	NONHSAG100572.1	NA	NA	NA	NA	NA
lnckb.97245	16.0578	4.48165	0.688853	6.50596	7.71964e-11	1.77026e-08	97245	chr9	105070855	105075088	NONCODE	lncRNA	gene_id_alis \NONHSAG103023.1\";"	NONHSAG103023.1	NA	NA	NA	NA	NA
lnckb.36481	177.581	2.53601	0.390025	6.50218	7.91658e-11	1.80822e-08	36481	chr3	4896713	4985770	NONCODE,CHESS,FANTOM,LNCipedia,MITranscriptome,BIGtranscriptome	lncRNA	STATUS \known_refseq\";description \"BHLHE40 antisense RNA 1\";gene_name \"BHLHE40-AS1\";"	BHLHE40-AS1	ENSG00000235831	BHLHE40-AS1	lncRNA	0	HGNC:44471
lnckb.55292	78.5907	5.14729	0.791718	6.50142	7.9563e-11	1.8101e-08	55292	chr9	32282302	32351955	NONCODE,CHESS,FANTOM,LNCipedia,MITranscriptome	lncRNA	STATUS \known_refseq\";gene_name \"LOC107987059\";"	LOC107987059	NA	NA	NA	NA	NA
lnckb.80051	1.97738	4.49083	0.694373	6.46746	9.96627e-11	2.21486e-08	80051	chr11	2423844	2426711	NONCODE	lncRNA	gene_id_alis \NONHSAG063786.1\";"	NONHSAG063786.1	NA	NA	NA	NA	NA
lnckb.10693	449.954	3.42203	0.529461	6.46323	1.0249e-10	2.26892e-08	10693	chr12	3300329	3327103	NONCODE,CHESS,FANTOM,LNCipedia,MITranscriptome,BIGtranscriptome	lncRNA	STATUS \known_refseq\";gene_name \"LOC105369606\";gene_name \"RP5-1063M23.2\";"	RP5-1063M23.2	NA	NA	NA	NA	NA
lnckb.33264	75.468	4.97387	0.457563	10.8704	1.59572e-27	4.83411e-24	33264	chr20	31463413	31475218	CHESS,LNCipedia	protein_coding	STATUS \known_refseq\";description \"defensin beta 124\";gene_name \"DEFB124\";"	DEFB124	ENSG00000180383	DEFB124	protein_coding	245937	HGNC:18104
lnckb.97573	14.4344	9.33733	1.44587	6.45792	1.0615e-10	2.32315e-08	97573	chrX	13444886	13449275	NONCODE	lncRNA	gene_id_alis \NONHSAG103286.1\";"	NONHSAG103286.1	NA	NA	NA	NA	NA
lnckb.56486	1195.65	2.64454	0.409932	6.45116	1.10999e-10	2.42008e-08	56486	chr9	112026183	112039252	NONCODE,CHESS,FANTOM,LNCipedia,BIGtranscriptome	lncRNA	STATUS \known_refseq\";gene_name \"LOC105376220\";"	LOC105376220	NA	NA	NA	NA	NA
lnckb.86259	53.9575	6.28542	0.974825	6.44774	1.13527e-10	2.46586e-08	86259	chr2	66192436	66195206	NONCODE,MITranscriptome	lncRNA	gene_id_alis \NONHSAG079963.2\";"	NONHSAG079963.2	NA	NA	NA	NA	NA
lnckb.13248	3.84607	7.50521	1.16674	6.43265	1.25397e-10	2.70327e-08	13248	chr12	130121925	130122974	NONCODE,CHESS,LNCipedia,MITranscriptome,BIGtranscriptome	lncRNA	STATUS \known_gencode\";gene_name \"RP11-143E21.2\";"	RP11-143E21.2	ENSG00000279193	AC026336.4	TEC	0	0
lnckb.83754	5.49826	3.22555	0.501539	6.43131	1.26512e-10	2.71712e-08	83754	chr16	5198386	5203090	NONCODE,MITranscriptome	lncRNA	gene_id_alis \NONHSAG071459.1\";"	NONHSAG071459.1	NA	NA	NA	NA	NA
lnckb.109227	58.5974	8.04731	1.25349	6.4199	1.36363e-10	2.89628e-08	109227	chr5	171605052	171615220	MITranscriptome	lncRNA	gene_id_alis \G068615\";"	lnckb.109227	NA	NA	NA	NA	NA
lnckb.63233	1786.38	-8.71826	1.35796	-6.42009	1.36192e-10	2.89628e-08	63233	chr21	16795026	16803075	NONCODE,FANTOM,MITranscriptome	lncRNA	gene_id_alis_alias \CATG00000055598.1\";geneSuperClass \"all_lncRNA\";geneClass \"lncRNA_intergenic\";geneSubClass \"far_from_coding_genes\";gene_type \"__na\";gene_name \"CATG00000055598.1\";coding_status \"nonCoding\";cumulative_support \"MITRANS\";geneCategory \"e_lncRNA\";DHS_type \"DHS_enhancer\";"	CATG00000055598.1	NA	NA	NA	NA	NA
lnckb.82728	176.475	-5.22371	0.815898	-6.4024	1.52954e-10	3.2131e-08	82728	chr14	35519787	35521040	NONCODE	lncRNA	gene_id_alis \NONHSAG069612.1\";"	NONHSAG069612.1	NA	NA	NA	NA	NA
lnckb.77216	1101.47	-6.55601	1.02502	-6.39598	1.59525e-10	3.33894e-08	77216	chrX	113955963	113964420	NONCODE,LNCipedia	lncRNA	gene_alias \lnc-HTR2C-5\";"	lnc-HTR2C-5	NA	NA	NA	NA	NA
lnckb.96084	5417.3	-12.6131	1.97228	-6.3952	1.60339e-10	3.34381e-08	96084	chr8	83540648	83544178	NONCODE	lncRNA	gene_id_alis \NONHSAG100573.1\";"	NONHSAG100573.1	NA	NA	NA	NA	NA
lnckb.82725	154.591	-5.64464	0.883973	-6.38554	1.70796e-10	3.53628e-08	82725	chr14	35427868	35429008	NONCODE	lncRNA	gene_id_alis \NONHSAG107642.1\";"	NONHSAG107642.1	NA	NA	NA	NA	NA
lnckb.3803	9.78078	3.61354	0.56601	6.38423	1.72262e-10	3.55385e-08	3803	chr1	177351557	177459897	NONCODE,CHESS,FANTOM,LNCipedia,MITranscriptome,BIGtranscriptome	lncRNA	STATUS \known_refseq\";description \"uncharacterized LOC102724661\";gene_name \"LOC102724661\";"	LOC102724661	NA	NA	NA	NA	NA
lnckb.10694	24.7799	3.4604	0.542799	6.37511	1.8283e-10	3.75839e-08	10694	chr12	3366236	3371736	NONCODE,CHESS,FANTOM,LNCipedia,MITranscriptome,BIGtranscriptome	lncRNA	STATUS \known_refseq\";gene_name \"LOC101930162\";gene_name \"RP11-476M19.2\";"	RP11-476M19.2	NA	NA	NA	NA	NA
lnckb.70523	17.7524	-20.9253	3.2832	-6.37344	1.84831e-10	3.77348e-08	70523	chr16	35552909	35554001	NONCODE,LNCipedia	lncRNA	gene_alias \lnc-TP53TG3F-34\";"	lnc-TP53TG3F-34	ENSG00000261046	C2orf69P1	processed_pseudogene	0	HGNC:51800
lnckb.100182	13.852	4.40754	0.692345	6.36611	1.9388e-10	3.94331e-08	100182	chr10	118258865	118270301	MITranscriptome	lncRNA	gene_id_alis \G011548\";"	lnckb.100182	NA	NA	NA	NA	NA
lnckb.97997	695.444	-6.55227	1.02968	-6.36342	1.97311e-10	3.99896e-08	97997	chrX	113892126	113896549	NONCODE	lncRNA	gene_id_alis \NONHSAG055127.2\";"	NONHSAG055127.2	NA	NA	NA	NA	NA
lnckb.35921	10.0022	3.8554	0.606235	6.35957	2.02317e-10	4.08601e-08	35921	chr22	40689768	40746436	NONCODE,CHESS,LNCipedia,MITranscriptome	lncRNA	description \potentially protein-coding:NR\";STATUS \"novel\";GENE_TYPE_ALIAS \"lncRNA\";"	lnckb.35921	NA	NA	NA	NA	NA
lnckb.78330	562.791	-4.6595	0.732843	-6.35811	2.04248e-10	4.1106e-08	78330	chr1	114153956	114158986	NONCODE	lncRNA	gene_id_alis \NONHSAG104997.1\";"	NONHSAG104997.1	NA	NA	NA	NA	NA
lnckb.110700	439.699	-4.72124	0.743252	-6.35213	2.12353e-10	4.25882e-08	110700	chr7	82452160	82533787	MITranscriptome	lncRNA	gene_id_alis \G076758\";"	lnckb.110700	NA	NA	NA	NA	NA
lnckb.9678	145.059	-2.66623	0.41995	-6.34893	2.16821e-10	4.33334e-08	9678	chr11	86955621	87000950	NONCODE,CHESS,FANTOM,LNCipedia,MITranscriptome,BIGtranscriptome	lncRNA	STATUS \known_refseq\";description \"uncharacterized LOC100506368\";gene_name \"LOC100506368\";gene_name \"RP11-736K20.6\";"	RP11-736K20.6	NA	NA	NA	NA	NA
lnckb.97996	333.601	-6.33922	0.99865	-6.34779	2.18431e-10	4.3504e-08	97996	chrX	113719472	113738855	NONCODE	lncRNA	gene_id_alis \NONHSAG103527.1\";"	NONHSAG103527.1	NA	NA	NA	NA	NA
lnckb.108658	41.1873	6.34188	0.999382	6.3458	2.21267e-10	4.39169e-08	108658	chr5	33927135	33936061	MITranscriptome	lncRNA	gene_id_alis \G065279\";"	lnckb.108658	NA	NA	NA	NA	NA
lnckb.23003	7465.76	3.65658	0.339614	10.7669	4.9356e-27	1.29131e-23	23003	chr17	65527216	65561622	CHESS,LNCipedia	protein_coding	STATUS \known_refseq\";description \"axin 2\";gene_name \"AXIN2\";"	AXIN2	ENSG00000168646	AXIN2	protein_coding	8313	HGNC:904
lnckb.88432	7.41218	3.93232	0.620454	6.33781	2.33051e-10	4.60968e-08	88432	chr21	32143374	32143584	NONCODE	lncRNA	gene_id_alis \NONHSAG082867.1\";"	NONHSAG082867.1	NA	NA	NA	NA	NA
lnckb.70470	655.541	-6.59176	1.0409	-6.33275	2.40828e-10	4.72147e-08	70470	chr16	32809556	32824645	NONCODE,LNCipedia,MITranscriptome,BIGtranscriptome	lncRNA	gene_alias \lnc-TP53TG3C-5\";gene_alias \"AC137761\";gene_alias \"ENSG00000260158\";gene_alias \"OTTHUMG00000176517\";gene_alias \"RP11-67H24\";"	lnc-TP53TG3C-5	ENSG00000260158	AC137761.1	lncRNA	0	0
lnckb.53826	1703.37	-8.3466	1.31805	-6.33254	2.41164e-10	4.72147e-08	53826	chr8	84170908	84175194	CHESS,FANTOM,MITranscriptome	lncRNA	STATUS \known_fantom\";"	lnckb.53826	NA	NA	NA	NA	NA
lnckb.65256	101.854	-5.99795	0.948955	-6.32058	2.60587e-10	5.06726e-08	65256	chr1	205372628	205372966	FANTOM,LNCipedia	lncRNA	gene_id_alias \CATG00000090952.1\";geneSuperClass \"all_lncRNA\";geneClass \"lncRNA_intergenic\";geneSubClass \"far_from_coding_genes\";gene_type \"__na\";gene_name \"CATG00000090952.1\";coding_status \"nonCoding\";cumulative_support \"FANTOM\";geneCategory \"__na\";DHS_type \"not_DHS\";"	CATG00000090952.1	NA	NA	NA	NA	NA
lnckb.35523	188.051	2.59014	0.411577	6.29321	3.10968e-10	5.98628e-08	35523	chr22	29023333	29031506	NONCODE,CHESS,FANTOM,LNCipedia,MITranscriptome,BIGtranscriptome	lncRNA	STATUS \known_refseq\";description \"ZNRF3 antisense RNA 1\";gene_name \"ZNRF3-AS1\";"	ZNRF3-AS1	ENSG00000177993	ZNRF3-AS1	lncRNA	0	HGNC:41927
lnckb.17818	1515.48	-6.4534	1.02541	-6.29347	3.10438e-10	5.98628e-08	17818	chr15	74119647	74129278	NONCODE,CHESS,LNCipedia	lncRNA	STATUS \known_refseq\";description \"uncharacterized LOC283731\";gene_name \"LOC283731\";"	LOC283731	NA	NA	NA	NA	NA
lnckb.50548	15.5814	5.86435	0.931994	6.29226	3.12874e-10	6.0029e-08	50548	chr7	45258035	45260064	NONCODE,CHESS,MITranscriptome	lncRNA	STATUS \known_refseq\";gene_name \"LOC107986736\";"	LOC107986736	NA	NA	NA	NA	NA
lnckb.41060	18.4295	4.43278	0.704685	6.29044	3.16568e-10	6.03356e-08	41060	chr4	107258700	107304727	NONCODE,CHESS,FANTOM,LNCipedia,MITranscriptome,BIGtranscriptome	lncRNA	STATUS \known_refseq\";gene_name \"LOC102725220\";gene_name \"RP11-713M6.2\";"	RP11-713M6.2	NA	NA	NA	NA	NA
lnckb.7313	10.6991	3.77075	0.599422	6.29064	3.16157e-10	6.03356e-08	7313	chr10	117934825	117940266	NONCODE,CHESS,MITranscriptome	lncRNA	STATUS \known_refseq\";gene_name \"LOC105378504\";"	LOC105378504	NA	NA	NA	NA	NA
lnckb.13569	3.41671	6.14653	0.983639	6.24876	4.13713e-10	7.63234e-08	13569	chr13	23505238	23523694	NONCODE,CHESS,LNCipedia,MITranscriptome	lncRNA	STATUS \known_fantom\";"	lnckb.13569	NA	NA	NA	NA	NA
lnckb.104848	3.6632	4.30374	0.691459	6.22413	4.84223e-10	8.9046e-08	104848	chr2	41973596	41983052	MITranscriptome	lncRNA	gene_id_alis \G043259\";"	lnckb.104848	NA	NA	NA	NA	NA
lnckb.35522	4964.31	3.24449	0.310725	10.4417	1.59967e-25	3.83648e-22	35522	chr22	28800657	29057854	NONCODE,CHESS,FANTOM,LNCipedia,MITranscriptome,BIGtranscriptome	protein_coding	STATUS \known_refseq\";description \"zinc and ring finger 3\";gene_name \"ZNRF3\";gene_name \"CTA-292E10.6,ZNRF3\";"	ZNRF3	NA	NA	NA	NA	NA
lnckb.29804	19.6215	4.95526	0.79657	6.22075	4.94793e-10	9.05471e-08	29804	chr2	70467385	70481640	NONCODE,CHESS,LNCipedia,BIGtranscriptome	lncRNA	STATUS \known_refseq\";description \"TGFA intronic transcript 1\";gene_name \"TGFA-IT1\";"	TGFA-IT1	ENSG00000224606	TGFA-IT1	lncRNA	0	HGNC:41389
lnckb.5794	8.84098	2.30977	0.371698	6.21411	5.16158e-10	9.40175e-08	5794	chr10	28743650	28808219	NONCODE,CHESS,FANTOM,LNCipedia,MITranscriptome,BIGtranscriptome	lncRNA	STATUS \known_refseq\";description \"long intergenic non-protein coding RNA 1517\";gene_name \"LINC01517\";gene_name \"RP11-478H13.1\";"	LINC01517	NA	NA	NA	NA	NA
lnckb.77214	243.465	-6.7153	1.08156	-6.20891	5.33523e-10	9.6874e-08	77214	chrX	113882590	113883667	NONCODE,LNCipedia	lncRNA	gene_alias \lnc-HTR2C-7\";"	lnc-HTR2C-7	ENSG00000270524	QTRT1P1	processed_pseudogene	0	HGNC:39179
lnckb.88429	45.087	3.1899	0.514256	6.20294	5.54169e-10	1.00306e-07	88429	chr21	32065695	32067655	NONCODE,MITranscriptome	lncRNA	gene_id_alis \NONHSAG083409.2\";"	NONHSAG083409.2	NA	NA	NA	NA	NA
lnckb.60207	2.01606	5.30303	0.855103	6.20163	5.5882e-10	1.00831e-07	60207	chr11	2440389	2444514	NONCODE,FANTOM,MITranscriptome	lncRNA	gene_id_alis_alias \CATG00000004616.1\";geneSuperClass \"all_lncRNA\";geneClass \"lncRNA_divergent\";geneSubClass \"divergent_promoters\";gene_type \"__na\";gene_name \"CATG00000004616.1\";coding_status \"nonCoding\";cumulative_support \"FANTOM:HUBDMAP:MITRANS\";geneCategory \"p_lncRNA_divergent\";DHS_type \"DHS_promoter\";"	CATG00000004616.1	NA	NA	NA	NA	NA
lnckb.2733	720.034	3.78391	0.612559	6.17721	6.52431e-10	1.16988e-07	2733	chr1	120912238	120955811	NONCODE,CHESS,LNCipedia,MITranscriptome,BIGtranscriptome	lncRNA	STATUS \known_refseq\";description \"long intergenic non-protein coding RNA 623\";gene_name \"LINC00623\";"	LINC00623	ENSG00000226067	LINC00623	lncRNA	0	HGNC:44252
lnckb.49707	51.9111	-5.94768	0.966443	-6.1542	7.54573e-10	1.34051e-07	49707	chr7	1267353	1269267	NONCODE,CHESS,LNCipedia,BIGtranscriptome	lncRNA	STATUS \known_gencode\";gene_name \"AC073094.4\";"	AC073094.4	ENSG00000233082	AC073094.1	lncRNA	0	0
lnckb.15166	406.799	-6.07434	0.988864	-6.14274	8.11103e-10	1.4365e-07	15166	chr14	28772704	28794794	NONCODE,CHESS,LNCipedia	lncRNA	STATUS \known_refseq\";description \"long intergenic non-protein coding RNA 1551\";gene_name \"LINC01551\";"	LINC01551	ENSG00000186960	LINC01551	lncRNA	0	HGNC:19828
lnckb.102275	155.137	-5.2762	0.859033	-6.14202	8.14765e-10	1.43856e-07	102275	chr14	35452454	35457914	MITranscriptome	lncRNA	gene_id_alis \G024247\";"	lnckb.102275	NA	NA	NA	NA	NA
lnckb.46638	18.7727	6.23069	1.01632	6.13062	8.75363e-10	1.53613e-07	46638	chr6	57792090	57798790	CHESS,FANTOM,MITranscriptome	lncRNA	STATUS \known_refseq\";gene_name \"LOC105375103\";"	LOC105375103	NA	NA	NA	NA	NA
lnckb.88431	140.111	3.63622	0.593318	6.12862	8.86433e-10	1.55083e-07	88431	chr21	32072062	32074654	NONCODE	lncRNA	gene_id_alis \NONHSAG083410.1\";"	NONHSAG083410.1	NA	NA	NA	NA	NA
lnckb.113198	779.51	-5.66762	0.924973	-6.12734	8.93629e-10	1.55868e-07	113198	chrX	113702116	113709727	MITranscriptome	lncRNA	gene_id_alis \G089676\";"	lnckb.113198	NA	NA	NA	NA	NA
lnckb.80210	15.3129	2.30007	0.376359	6.11138	9.87719e-10	1.70216e-07	80210	chr11	36262507	36262960	NONCODE,MITranscriptome	lncRNA	gene_id_alis \NONHSAG106274.1\";"	NONHSAG106274.1	NA	NA	NA	NA	NA
lnckb.19805	481.965	10.077	1.65108	6.10331	1.03895e-09	1.77451e-07	19805	chr16	50390877	50397263	NONCODE,CHESS,FANTOM,LNCipedia,MITranscriptome,BIGtranscriptome	lncRNA	STATUS \known_refseq\";gene_name \"LOC105371248\";"	LOC105371248	NA	NA	NA	NA	NA
lnckb.43366	42511.8	-3.8688	0.635239	-6.0903	1.12701e-09	1.90793e-07	43366	chr5	88499583	88691041	NONCODE,CHESS,FANTOM,LNCipedia,MITranscriptome,BIGtranscriptome	lncRNA	STATUS \known_refseq\";description \"long intergenic non-protein coding RNA 461\";gene_name \"LINC00461\";"	LINC00461	ENSG00000245526	LINC00461	lncRNA	0	HGNC:42810
lnckb.97998	2053.39	-6.26692	1.02961	-6.08672	1.15245e-09	1.93393e-07	97998	chrX	113909381	113922072	NONCODE	lncRNA	gene_id_alis \NONHSAG115062.1\";"	NONHSAG115062.1	NA	NA	NA	NA	NA
lnckb.112233	38.5325	3.50731	0.577633	6.07187	1.2643e-09	2.10933e-07	112233	chr9	71654796	71665372	MITranscriptome	lncRNA	gene_id_alis \G084990\";"	lnckb.112233	NA	NA	NA	NA	NA
lnckb.88307	140.166	-9.83021	1.62328	-6.05578	1.39741e-09	2.31797e-07	88307	chr21	16975732	16977304	NONCODE	lncRNA	gene_id_alis \NONHSAG110879.1\";"	NONHSAG110879.1	NA	NA	NA	NA	NA
lnckb.111652	2899.71	-11.3964	1.88587	-6.04303	1.51246e-09	2.48731e-07	111652	chr8	83350289	83381987	MITranscriptome	lncRNA	gene_id_alis \G081721\";"	lnckb.111652	NA	NA	NA	NA	NA
lnckb.2762	12127.9	-8.08576	1.33831	-6.04179	1.52418e-09	2.49944e-07	2762	chr1	143300742	143308956	CHESS,LNCipedia,BIGtranscriptome	lncRNA	STATUS \known_refseq\";gene_name \"LOC101929814\";"	LOC101929814	NA	NA	NA	NA	NA
lnckb.69772	52.6444	4.53688	0.75457	6.01254	1.82643e-09	2.9697e-07	69772	chr14	37850837	37882032	NONCODE,LNCipedia	lncRNA	gene_alias \lnc-MIPOL1-6\";"	lnc-MIPOL1-6	NA	NA	NA	NA	NA
lnckb.92259	228.704	-7.72811	1.28549	-6.01181	1.83459e-09	2.97457e-07	92259	chr5	87788357	87789538	NONCODE,MITranscriptome	lncRNA	gene_id_alis \NONHSAG112363.1\";"	NONHSAG112363.1	NA	NA	NA	NA	NA
lnckb.70051	564.372	-6.44349	1.0758	-5.98947	2.10531e-09	3.39438e-07	70051	chr15	19895082	19939940	NONCODE,LNCipedia,MITranscriptome,BIGtranscriptome	lncRNA	gene_alias \lnc-LINC02203-8\";gene_alias \"linc-OR4M2-7\";gene_alias \"XLOC_011155\";"	lnc-LINC02203-8	NA	NA	NA	NA	NA
lnckb.55700	4.57962	5.62824	0.940307	5.98553	2.1568e-09	3.46768e-07	55700	chr9	68541154	68644340	NONCODE,CHESS,FANTOM,LNCipedia,MITranscriptome,BIGtranscriptome	lncRNA	STATUS \known_refseq\";gene_name \"LOC105376072\";"	LOC105376072	NA	NA	NA	NA	NA
lnckb.13568	48.8394	3.44155	0.575071	5.98457	2.1696e-09	3.47856e-07	13568	chr13	23465964	23487853	NONCODE,CHESS,FANTOM,LNCipedia,MITranscriptome,BIGtranscriptome	lncRNA	STATUS \known_refseq\";description \"long intergenic non-protein coding RNA 327\";gene_name \"LINC00327\";"	LINC00327	ENSG00000232977	LINC00327	lncRNA	0	HGNC:42009
lnckb.94934	452.772	-4.40977	0.737653	-5.97811	2.25748e-09	3.60939e-07	94934	chr7	82444285	82446275	NONCODE,MITranscriptome	lncRNA	gene_id_alis \NONHSAG098065.2\";"	NONHSAG098065.2	NA	NA	NA	NA	NA
lnckb.15272	56.8128	-5.55466	0.929463	-5.97621	2.28395e-09	3.6416e-07	15272	chr14	35475008	35482878	NONCODE,CHESS,FANTOM,LNCipedia,BIGtranscriptome	lncRNA	STATUS \known_refseq\";gene_name \"LOC107984681\";"	LOC107984681	NA	NA	NA	NA	NA
lnckb.64703	2.73503	4.96359	0.831896	5.9666	2.42252e-09	3.84126e-07	64703	chr5	174609815	174614881	NONCODE,FANTOM,LNCipedia,MITranscriptome	lncRNA	gene_id_alis_alias \CATG00000082096.1\";geneSuperClass \"all_lncRNA\";geneClass \"lncRNA_intergenic\";geneSubClass \"far_from_coding_genes\";gene_type \"__na\";gene_name \"CATG00000082096.1\";coding_status \"nonCoding\";cumulative_support \"FANTOM:MITRANS\";geneCategory \"e_lncRNA\";DHS_type \"DHS_enhancer\";"	CATG00000082096.1	NA	NA	NA	NA	NA
lnckb.94942	76.6687	-5.74447	0.962713	-5.96696	2.41713e-09	3.84126e-07	94942	chr7	83948614	83951702	NONCODE	lncRNA	gene_id_alis \NONHSAG098073.1\";"	NONHSAG098073.1	NA	NA	NA	NA	NA
lnckb.9751	65.6022	2.0971	0.351641	5.96376	2.46498e-09	3.89785e-07	9751	chr11	94538926	94544135	NONCODE,CHESS,FANTOM,LNCipedia,MITranscriptome	lncRNA	STATUS \known_fantom\";"	lnckb.9751	NA	NA	NA	NA	NA
lnckb.28941	201.071	-4.49798	0.754443	-5.96198	2.49199e-09	3.91903e-07	28941	chr2	23357451	23384647	NONCODE,CHESS,FANTOM,LNCipedia,MITranscriptome,BIGtranscriptome	lncRNA	STATUS \known_refseq\";gene_name \"LOC105374323\";"	LOC105374323	NA	NA	NA	NA	NA
lnckb.2769	14445.4	-7.93827	1.33147	-5.96205	2.49093e-09	3.91903e-07	2769	chr1	143497677	143515940	CHESS,LNCipedia,MITranscriptome,BIGtranscriptome	lncRNA	STATUS \known_refseq\";gene_name \"LOC101927452\";"	LOC101927452	NA	NA	NA	NA	NA
lnckb.111646	925.315	-12.0786	2.02729	-5.958	2.5534e-09	4.00467e-07	111646	chr8	82660437	82663849	MITranscriptome,BIGtranscriptome	lncRNA	gene_id_alis \G081707\";"	lnckb.111646	NA	NA	NA	NA	NA
lnckb.5404	4.32971	6.40223	1.07628	5.94848	2.70636e-09	4.23186e-07	5404	chr10	5607604	5610446	NONCODE,CHESS,FANTOM,LNCipedia,MITranscriptome,BIGtranscriptome	lncRNA	STATUS \known_refseq\";gene_name \"LOC105376383\";"	LOC105376383	NA	NA	NA	NA	NA
lnckb.106269	228.318	-7.26012	1.22092	-5.94643	2.74051e-09	4.26327e-07	106269	chr21	16832671	16834735	MITranscriptome,BIGtranscriptome	lncRNA	gene_id_alis \G051625\";"	lnckb.106269	NA	NA	NA	NA	NA
lnckb.31234	2891.36	-4.69607	0.790018	-5.94426	2.77712e-09	4.30857e-07	31234	chr2	162768936	162802796	NONCODE,CHESS,FANTOM,LNCipedia,MITranscriptome,BIGtranscriptome	lncRNA	STATUS \known_refseq\";description \"uncharacterized LOC101929570\";gene_name \"LOC101929570\";"	LOC101929570	NA	NA	NA	NA	NA
lnckb.55274	2084.75	-5.8494	0.98637	-5.93023	3.02518e-09	4.6498e-07	55274	chr9	28491441	28610168	CHESS,FANTOM,MITranscriptome	lncRNA	STATUS \known_refseq\";gene_name \"LOC105376004\";"	LOC105376004	NA	NA	NA	NA	NA
lnckb.113671	170.532	-6.34942	1.07073	-5.93	3.02937e-09	4.6498e-07	113671	chrX	113630195	113631540	BIGtranscriptome	lncRNA	gene_id_alis \BIG-lncRNA-1701\";"	lnckb.113671	NA	NA	NA	NA	NA
lnckb.87471	21.6135	3.57352	0.603249	5.92379	3.14602e-09	4.81601e-07	87471	chr2	232351765	232354935	NONCODE	lncRNA	gene_id_alis \NONHSAG081160.1\";"	NONHSAG081160.1	NA	NA	NA	NA	NA
lnckb.99491	1.43169	4.5338	0.765646	5.92153	3.18966e-09	4.86986e-07	99491	chr1	232923192	232925295	MITranscriptome	lncRNA	gene_id_alis \G007473\";"	lnckb.99491	NA	NA	NA	NA	NA
lnckb.19901	4.8902	6.06836	1.02578	5.91584	3.30195e-09	5.02797e-07	19901	chr16	55042998	55049302	CHESS,LNCipedia,MITranscriptome	lncRNA	STATUS \known_refseq\";gene_name \"LOC105371278\";"	LOC105371278	NA	NA	NA	NA	NA
lnckb.50710	325.89	-6.62457	1.12067	-5.91126	3.39499e-09	5.156e-07	50710	chr7	57866002	57868134	NONCODE,CHESS,MITranscriptome	lncRNA	STATUS \known_refseq\";gene_name \"LOC102723842\";"	LOC102723842	NA	NA	NA	NA	NA
lnckb.55275	579.719	-5.82431	0.985924	-5.90746	3.47426e-09	5.23494e-07	55275	chr9	28617578	28657736	NONCODE,CHESS,MITranscriptome	lncRNA	STATUS \known_refseq\";gene_name \"LOC105376003\";"	LOC105376003	NA	NA	NA	NA	NA
lnckb.15168	180.036	-6.60396	1.11787	-5.90762	3.47081e-09	5.23494e-07	15168	chr14	28792018	28830204	NONCODE,CHESS,FANTOM,LNCipedia,MITranscriptome,BIGtranscriptome	lncRNA	STATUS \known_refseq\";gene_name \"LOC105370423\";gene_name \"RP11-966I7.3\";"	RP11-966I7.3	NA	NA	NA	NA	NA
lnckb.113196	80.7239	-8.31169	1.40722	-5.90645	3.49559e-09	5.25333e-07	113196	chrX	113548456	113552416	MITranscriptome	lncRNA	gene_id_alis \G089672\";"	lnckb.113196	NA	NA	NA	NA	NA
lnckb.36635	21.6167	4.63957	0.786111	5.90193	3.5927e-09	5.38522e-07	36635	chr3	13528789	13535356	CHESS	lncRNA	STATUS \known_fantom\";"	lnckb.36635	NA	NA	NA	NA	NA
lnckb.80209	23.967	2.56379	0.435382	5.88861	3.89451e-09	5.82245e-07	80209	chr11	36259073	36261972	NONCODE	lncRNA	gene_id_alis \NONHSAG062757.1\";"	NONHSAG062757.1	NA	NA	NA	NA	NA
lnckb.20078	15.5047	2.40258	0.408403	5.88287	4.03215e-09	6.01261e-07	20078	chr16	66408524	66413143	NONCODE,CHESS,FANTOM,LNCipedia,BIGtranscriptome	lncRNA	STATUS \known_refseq\";description \"long intergenic non-protein coding RNA 920\";gene_name \"LINC00920\";"	LINC00920	ENSG00000246898	LINC00920	lncRNA	0	HGNC:48611
lnckb.104754	49.2173	-8.32119	1.41476	-5.88171	4.06048e-09	6.0392e-07	104754	chr2	23006094	23010844	MITranscriptome	lncRNA	gene_id_alis \G042686\";"	lnckb.104754	NA	NA	NA	NA	NA
lnckb.110582	57.5324	4.6264	0.788789	5.86519	4.4862e-09	6.60413e-07	110582	chr7	65260186	65265677	MITranscriptome	lncRNA	gene_id_alis \G076223\";"	lnckb.110582	NA	NA	NA	NA	NA
lnckb.13253	1696.27	8.27078	0.806911	10.2499	1.1843e-24	2.6218e-21	13253	chr12	130162459	130165740	CHESS	protein_coding	STATUS \known_refseq\";description \"frizzled class receptor 10\";gene_name \"FZD10\";"	FZD10	ENSG00000111432	FZD10	protein_coding	11211	HGNC:4039
lnckb.28940	107.081	-6.79027	1.15767	-5.86547	4.47873e-09	6.60413e-07	28940	chr2	23203737	23209515	NONCODE,CHESS,FANTOM,LNCipedia,MITranscriptome	lncRNA	STATUS \known_refseq\";gene_name \"LOC102723389\";"	LOC102723389	NA	NA	NA	NA	NA
lnckb.21622	780.196	-7.06872	1.2054	-5.86421	4.51276e-09	6.62275e-07	21622	chr17	22234328	22266369	NONCODE,CHESS,FANTOM,LNCipedia,MITranscriptome,BIGtranscriptome	lncRNA	STATUS \known_refseq\";gene_name \"LOC105371595\";gene_name \"RP11-1109M24.16\";"	RP11-1109M24.16	NA	NA	NA	NA	NA
lnckb.110711	16.9356	-21.3044	3.63464	-5.8615	4.58712e-09	6.70127e-07	110711	chr7	84525051	84525353	MITranscriptome	lncRNA	gene_id_alis \G076789\";"	lnckb.110711	NA	NA	NA	NA	NA
lnckb.64904	14.1337	9.12273	1.55973	5.8489	4.9483e-09	7.13833e-07	64904	chr6	94013785	94015103	NONCODE,FANTOM,LNCipedia,MITranscriptome	lncRNA	gene_id_alis_alias \CATG00000085002.1\";geneSuperClass \"all_lncRNA\";geneClass \"lncRNA_sense_intronic\";geneSubClass \"sense_intron_overlap\";gene_type \"__na\";gene_name \"CATG00000085002.1\";coding_status \"nonCoding\";cumulative_support \"FANTOM\";geneCategory \"__na\";DHS_type \"not_DHS\";"	CATG00000085002.1	NA	NA	NA	NA	NA
lnckb.33107	487.942	-11.6294	1.99029	-5.84309	5.12414e-09	7.37352e-07	33107	chr20	22560553	22578642	NONCODE,CHESS,FANTOM,LNCipedia,MITranscriptome,BIGtranscriptome	lncRNA	STATUS \known_refseq\";description \"long intergenic non-protein coding RNA 261\";gene_name \"LINC00261\";"	LINC00261	ENSG00000259974	LINC00261	lncRNA	0	HGNC:16189
lnckb.1838	118.879	3.53848	0.605657	5.84238	5.14605e-09	7.38658e-07	1838	chr1	64468267	64470188	NONCODE,CHESS,MITranscriptome	lncRNA	STATUS \known_refseq\";gene_name \"LOC107984966\";"	LOC107984966	NA	NA	NA	NA	NA
lnckb.82723	104.445	-5.53929	0.949937	-5.83122	5.5025e-09	7.86977e-07	82723	chr14	35425006	35425625	NONCODE	lncRNA	gene_id_alis \NONHSAG107640.1\";"	NONHSAG107640.1	NA	NA	NA	NA	NA
lnckb.101608	3.28339	4.29477	0.737741	5.82152	5.83162e-09	8.25766e-07	101608	chr13	23526833	23545122	MITranscriptome	lncRNA	gene_id_alis \G021128\";"	lnckb.101608	NA	NA	NA	NA	NA
lnckb.46945	414.877	-1.60986	0.276547	-5.8213	5.83899e-09	8.25766e-07	46945	chr6	89128275	89146866	NONCODE,CHESS,FANTOM,LNCipedia,MITranscriptome	lncRNA	STATUS \known_refseq\";gene_name \"LOC101929004\";"	LOC101929004	NA	NA	NA	NA	NA
lnckb.85554	133.877	-2.64499	0.455138	-5.81141	6.1948e-09	8.73937e-07	85554	chr19	20849733	20851457	NONCODE	lncRNA	gene_id_alis \NONHSAG109325.1\";"	NONHSAG109325.1	NA	NA	NA	NA	NA
lnckb.64522	21.944	4.17426	0.718621	5.80871	6.29559e-09	8.82573e-07	64522	chr5	36356061	36522278	NONCODE,FANTOM,LNCipedia,MITranscriptome	lncRNA	gene_id_alis_alias \CATG00000079522.1\";geneSuperClass \"all_lncRNA\";geneClass \"lncRNA_intergenic\";geneSubClass \"far_from_coding_genes\";gene_type \"__na\";gene_name \"CATG00000079522.1\";coding_status \"nonCoding\";cumulative_support \"MITRANS\";geneCategory \"e_lncRNA\";DHS_type \"DHS_enhancer\";"	CATG00000079522.1	NA	NA	NA	NA	NA
lnckb.86033	151.748	-5.45393	0.939017	-5.80813	6.31735e-09	8.82573e-07	86033	chr2	23277471	23298089	NONCODE	lncRNA	gene_id_alis \NONHSAG077197.1\";"	NONHSAG077197.1	NA	NA	NA	NA	NA
lnckb.6586	105.646	4.41151	0.760941	5.79744	6.73336e-09	9.36148e-07	6586	chr10	78465368	78469889	NONCODE,CHESS,FANTOM,LNCipedia,MITranscriptome	lncRNA	STATUS \known_refseq\";gene_name \"LOC107984246\";"	LOC107984246	NA	NA	NA	NA	NA
lnckb.44516	13.9062	3.37781	0.582866	5.79517	6.8251e-09	9.46617e-07	44516	chr5	157575918	157577960	NONCODE,CHESS,MITranscriptome	lncRNA	STATUS \known_fantom\";"	lnckb.44516	NA	NA	NA	NA	NA
lnckb.60697	2.39382	3.98411	0.688393	5.78756	7.1418e-09	9.85791e-07	60697	chr13	20126731	20137421	NONCODE,FANTOM,LNCipedia,MITranscriptome	lncRNA	gene_id_alis_alias \CATG00000013890.1\";geneSuperClass \"all_lncRNA\";geneClass \"lncRNA_intergenic\";geneSubClass \"proximal_to_coding_genes_antisense_strand\";gene_type \"__na\";gene_name \"CATG00000013890.1\";coding_status \"nonCoding\";cumulative_support \"HUBDMAP:MITRANS\";geneCategory \"e_lncRNA\";DHS_type \"DHS_enhancer\";"	CATG00000013890.1	NA	NA	NA	NA	NA
lnckb.84619	1.74246	4.5946	0.795309	5.77713	7.59863e-09	1.03476e-06	84619	chr17	55658297	55673221	NONCODE	lncRNA	gene_id_alis \NONHSAG073749.2\";"	NONHSAG073749.2	NA	NA	NA	NA	NA
lnckb.77740	824.36	-5.17222	0.896722	-5.76792	8.02558e-09	1.08438e-06	77740	chr1	11546946	11548142	NONCODE	lncRNA	gene_id_alis \NONHSAG104799.1\";"	NONHSAG104799.1	NA	NA	NA	NA	NA
lnckb.36802	11.2832	4.20443	0.730561	5.75507	8.66069e-09	1.16745e-06	36802	chr3	25831302	25850066	NONCODE,CHESS,FANTOM,MITranscriptome	lncRNA	STATUS \known_refseq\";gene_name \"LOC105377000\";"	LOC105377000	NA	NA	NA	NA	NA
lnckb.47000	8.82234	8.97556	1.56002	5.75348	8.74241e-09	1.17571e-06	47000	chr6	93886900	93889410	NONCODE,CHESS,FANTOM,LNCipedia,MITranscriptome,BIGtranscriptome	lncRNA	STATUS \known_gencode\";gene_name \"RP11-524K14.1\";"	RP11-524K14.1	ENSG00000229600	AL391336.1	lncRNA	0	0
lnckb.86257	12.3371	5.01079	0.871147	5.75195	8.82224e-09	1.18093e-06	86257	chr2	65722988	65724564	NONCODE,BIGtranscriptome	lncRNA	gene_id_alis \NONHSAG077421.1\";"	NONHSAG077421.1	NA	NA	NA	NA	NA
lnckb.94403	183.301	-4.00907	0.696979	-5.75207	8.81577e-09	1.18093e-06	94403	chr7	1230942	1231605	NONCODE	lncRNA	gene_id_alis \NONHSAG113457.1\";"	NONHSAG113457.1	NA	NA	NA	NA	NA
lnckb.41170	65.9342	-6.253	1.08755	-5.74961	8.94502e-09	1.19459e-06	41170	chr4	117810984	117862126	CHESS,FANTOM,MITranscriptome	lncRNA	STATUS \known_refseq\";gene_name \"LOC102723914\";"	LOC102723914	NA	NA	NA	NA	NA
lnckb.65074	156.407	-5.06367	0.880971	-5.74783	9.03952e-09	1.20441e-06	65074	chr6	27230389	27230640	NONCODE,FANTOM,LNCipedia	lncRNA	gene_id_alis_alias \CATG00000087873.1\";geneSuperClass \"all_lncRNA\";geneClass \"lncRNA_intergenic\";geneSubClass \"far_from_coding_genes\";gene_type \"__na\";gene_name \"CATG00000087873.1\";coding_status \"nonCoding\";cumulative_support \"FANTOM\";geneCategory \"p_lncRNA_intergenic\";DHS_type \"DHS_promoter\";"	CATG00000087873.1	NA	NA	NA	NA	NA
lnckb.47262	1850.97	-2.10985	0.367142	-5.7467	9.10019e-09	1.20969e-06	47262	chr6	113969701	114340729	NONCODE,CHESS,FANTOM,LNCipedia,MITranscriptome,BIGtranscriptome	lncRNA	STATUS \known_refseq\";description \"uncharacterized LOC101927768\";gene_name \"LOC101927768\";gene_name \"RP3-399L15.3\";"	RP3-399L15.3	NA	NA	NA	NA	NA
lnckb.13042	374.019	2.38515	0.415602	5.73902	9.52283e-09	1.26296e-06	13042	chr12	122063290	122078514	NONCODE,CHESS,FANTOM,LNCipedia,BIGtranscriptome	lncRNA	STATUS \known_refseq\";description \"uncharacterized LOC100506691\";gene_name \"LOC100506691\";gene_name \"AC156455.1\";"	AC156455.1	ENSG00000256546	AC156455.1	lncRNA	0	0
lnckb.49996	10.0173	5.27847	0.920591	5.73379	9.82138e-09	1.29658e-06	49996	chr7	17374917	17467256	NONCODE,CHESS,FANTOM,LNCipedia,MITranscriptome,BIGtranscriptome	lncRNA	STATUS \known_refseq\";description \"renal clear cell carcinoma-associated transcript 333\";gene_name \"KCCAT333\";"	KCCAT333	NA	NA	NA	NA	NA
lnckb.109985	80.5403	-5.63306	0.983066	-5.73009	1.00378e-08	1.3191e-06	109985	chr6	126589042	126591062	MITranscriptome	lncRNA	gene_id_alis \G072905\";"	lnckb.109985	NA	NA	NA	NA	NA
lnckb.47245	9.87587	5.99207	1.04685	5.72392	1.04092e-08	1.36479e-06	47245	chr6	113428540	113441493	NONCODE,CHESS,FANTOM,LNCipedia,MITranscriptome,BIGtranscriptome	lncRNA	STATUS \known_refseq\";gene_name \"LOC105377957\";gene_name \"RP1-124C6.1\";"	RP1-124C6.1	NA	NA	NA	NA	NA
lnckb.62021	19.8728	5.73235	1.00178	5.72218	1.05164e-08	1.37571e-06	62021	chr18	43627548	43787902	NONCODE,FANTOM,LNCipedia,MITranscriptome	lncRNA	gene_id_alis_alias \CATG00000037405.1\";geneSuperClass \"all_lncRNA\";geneClass \"lncRNA_intergenic\";geneSubClass \"far_from_coding_genes\";gene_type \"__na\";gene_name \"CATG00000037405.1\";coding_status \"nonCoding\";cumulative_support \"MITRANS\";geneCategory \"e_lncRNA\";DHS_type \"DHS_enhancer\";"	CATG00000037405.1	NA	NA	NA	NA	NA
lnckb.88303	372.886	-9.13352	1.59743	-5.71762	1.08024e-08	1.40992e-06	88303	chr21	16692011	16693135	NONCODE	lncRNA	gene_id_alis \NONHSAG083290.1\";"	NONHSAG083290.1	NA	NA	NA	NA	NA
lnckb.76148	7.69874	6.16054	1.07766	5.71661	1.08669e-08	1.41513e-06	76148	chr8	57030410	57053143	NONCODE,LNCipedia,MITranscriptome	lncRNA	gene_alias \lnc-CHCHD7-2\";gene_alias \"linc-FAM110B-6\";gene_alias \"XLOC_006804\";"	lnc-CHCHD7-2	NA	NA	NA	NA	NA
lnckb.94412	161.672	-4.256	0.745153	-5.71158	1.1193e-08	1.45103e-06	94412	chr7	1347390	1349851	NONCODE	lncRNA	gene_id_alis \NONHSAG096080.1\";"	NONHSAG096080.1	NA	NA	NA	NA	NA
lnckb.69762	98.54	-4.00353	0.702007	-5.70297	1.1774e-08	1.5195e-06	69762	chr14	35430030	35431474	NONCODE,LNCipedia	lncRNA	gene_alias \lnc-NFKBIA-3\";"	lnc-NFKBIA-3	NA	NA	NA	NA	NA
lnckb.46998	26.3826	8.92161	1.56513	5.70022	1.19654e-08	1.53731e-06	46998	chr6	93811825	93813036	NONCODE,CHESS,FANTOM,LNCipedia,MITranscriptome	lncRNA	STATUS \known_gencode\";gene_name \"RP11-64I5.1\";"	RP11-64I5.1	ENSG00000280451	AL356094.1	TEC	0	0
lnckb.53670	106.399	-3.15863	0.554121	-5.70026	1.19624e-08	1.53731e-06	53670	chr8	71153850	71205470	NONCODE,CHESS,FANTOM,LNCipedia,MITranscriptome,BIGtranscriptome	lncRNA	STATUS \known_refseq\";gene_name \"LOC105375894\";gene_name \"RP11-326E22.1\";"	RP11-326E22.1	NA	NA	NA	NA	NA
lnckb.112011	1.99327	5.46006	0.958272	5.69782	1.21352e-08	1.55566e-06	112011	chr9	1135356	1137019	MITranscriptome	lncRNA	gene_id_alis \G083617\";"	lnckb.112011	NA	NA	NA	NA	NA
lnckb.86320	3.99857	5.90907	1.0373	5.6966	1.22222e-08	1.56316e-06	86320	chr2	70557987	70559543	NONCODE	lncRNA	gene_id_alis \NONHSAG080023.1\";"	NONHSAG080023.1	NA	NA	NA	NA	NA
lnckb.5803	22.4687	5.44188	0.955346	5.69624	1.22481e-08	1.56316e-06	5803	chr10	29093630	29104693	NONCODE,CHESS,LNCipedia,MITranscriptome	lncRNA	STATUS \known_refseq\";gene_name \"LOC107984171\";"	LOC107984171	NA	NA	NA	NA	NA
lnckb.28935	76.2887	-6.63733	1.16676	-5.68867	1.28033e-08	1.61966e-06	28935	chr2	23018765	23043141	NONCODE,CHESS,FANTOM,LNCipedia,MITranscriptome,BIGtranscriptome	lncRNA	STATUS \known_refseq\";gene_name \"LOC101929251\";gene_name \"AC016768.1\";"	AC016768.1	NA	NA	NA	NA	NA
lnckb.56359	4.1346	4.41104	0.775475	5.68818	1.28402e-08	1.62077e-06	56359	chr9	105091515	105154941	NONCODE,CHESS,FANTOM,LNCipedia,MITranscriptome	lncRNA	STATUS \known_refseq\";gene_name \"LOC105376197\";"	LOC105376197	NA	NA	NA	NA	NA
lnckb.89272	406.729	7.87414	1.38482	5.68603	1.30028e-08	1.6377e-06	89272	chr3	90176553	90178148	NONCODE	lncRNA	gene_id_alis \NONHSAG086473.1\";"	NONHSAG086473.1	NA	NA	NA	NA	NA
lnckb.17047	124.951	-4.31119	0.75937	-5.67732	1.3682e-08	1.71573e-06	17047	chr15	39017495	39058329	NONCODE,CHESS,FANTOM,LNCipedia,MITranscriptome,BIGtranscriptome	lncRNA	STATUS \known_refseq\";gene_name \"LOC105370781\";"	LOC105370781	NA	NA	NA	NA	NA
lnckb.77213	108.505	-5.93627	1.04616	-5.67437	1.39198e-08	1.73548e-06	77213	chrX	113856992	113863368	NONCODE,LNCipedia	lncRNA	gene_alias \lnc-HTR2C-8\";"	lnc-HTR2C-8	NA	NA	NA	NA	NA
lnckb.44934	2.50889	6.90927	1.21847	5.67043	1.42436e-08	1.76691e-06	44934	chr5	179456228	179457900	NONCODE,CHESS,MITranscriptome,BIGtranscriptome	lncRNA	STATUS \known_refseq\";gene_name \"LOC105377761\";"	LOC105377761	NA	NA	NA	NA	NA
lnckb.34597	32.3023	3.91433	0.690446	5.66927	1.43405e-08	1.77511e-06	34597	chr21	32080481	32086295	NONCODE,CHESS,LNCipedia,MITranscriptome,BIGtranscriptome	lncRNA	STATUS \known_refseq\";description \"long intergenic non-protein coding RNA 159\";gene_name \"LINC00159\";"	LINC00159	ENSG00000230323	LINC00159	lncRNA	0	HGNC:1285
lnckb.3597	274.18	-7.31384	1.29034	-5.66817	1.44333e-08	1.78276e-06	3597	chr1	165204047	165213091	NONCODE,CHESS,FANTOM,MITranscriptome,BIGtranscriptome	lncRNA	STATUS \known_refseq\";gene_name \"LOC105371561\";"	LOC105371561	NA	NA	NA	NA	NA
lnckb.112234	11.7357	3.68869	0.650962	5.66653	1.45721e-08	1.79221e-06	112234	chr9	71668632	71669668	MITranscriptome	lncRNA	gene_id_alis \G084991\";"	lnckb.112234	NA	NA	NA	NA	NA
lnckb.95146	111.598	3.8876	0.686636	5.66181	1.49786e-08	1.83827e-06	95146	chr7	121343708	121344621	NONCODE,MITranscriptome	lncRNA	gene_id_alis \NONHSAG113888.1\";"	NONHSAG113888.1	NA	NA	NA	NA	NA
lnckb.55145	14.8393	5.47999	0.96819	5.66004	1.51341e-08	1.85341e-06	55145	chr9	18657652	18694386	NONCODE,CHESS,MITranscriptome	lncRNA	STATUS \known_refseq\";gene_name \"LOC102724102\";"	LOC102724102	NA	NA	NA	NA	NA
lnckb.5417	15.6176	3.80467	0.672872	5.65438	1.56408e-08	1.9114e-06	5417	chr10	5959793	5974064	CHESS,MITranscriptome	lncRNA	STATUS \known_refseq\";gene_name \"LOC107984200\";"	LOC107984200	NA	NA	NA	NA	NA
lnckb.66932	28.5166	3.80663	0.674776	5.64132	1.68754e-08	2.05355e-06	66932	chr6	28836255	28839023	NONCODE,FANTOM,LNCipedia,MITranscriptome,BIGtranscriptome	lncRNA	gene_id_alis_alias \ENSG00000225173.1\";geneSuperClass \"all_lncRNA\";geneClass \"lncRNA_intergenic\";geneSubClass \"far_from_coding_genes\";gene_type \"lincRNA\";gene_name \"XXbac-BPG308K3.5\";coding_status \"nonCoding\";cumulative_support \"ENCODE:FANTOM:GENCODE:HUBDMAP:MITRANS\";geneCategory \"p_lncRNA_intergenic\";DHS_type \"DHS_promoter\";"	XXbac-BPG308K3.5coding_status nonCodingcumulative_support ENCODE:FANTOM:GENCODE:HUBDMAP:MITRANSgeneCategory p_lncRNA_intergenicDHS_type DHS_promoter	NA	NA	NA	NA	NA
lnckb.76216	252.751	-10.6803	1.89313	-5.64163	1.68446e-08	2.05355e-06	76216	chr8	83200952	83202431	NONCODE,LNCipedia	lncRNA	gene_alias \lnc-SNX16-6\";"	lnc-SNX16-6	ENSG00000253423	AC090132.1	processed_pseudogene	0	0
lnckb.29468	2.59482	3.19852	0.567083	5.6403	1.69753e-08	2.06136e-06	29468	chr2	49216032	49218628	NONCODE,CHESS,FANTOM,LNCipedia,MITranscriptome	lncRNA	STATUS \known_refseq\";gene_name \"LOC107985810\";"	LOC107985810	NA	NA	NA	NA	NA
lnckb.53823	16275.4	-11.3476	2.01202	-5.63989	1.70162e-08	2.06197e-06	53823	chr8	83403758	83408900	NONCODE,CHESS,LNCipedia,MITranscriptome,BIGtranscriptome	lncRNA	STATUS \known_refseq\";description \"long intergenic non-protein coding RNA 1419\";gene_name \"LINC01419\";"	LINC01419	ENSG00000253898	LINC01419	lncRNA	0	HGNC:50712
lnckb.60968	18.854	3.11673	0.55283	5.63777	1.72268e-08	2.0831e-06	60968	chr14	50831326	50832356	NONCODE,FANTOM,LNCipedia	lncRNA	gene_id_alis_alias \CATG00000018900.1\";geneSuperClass \"all_lncRNA\";geneClass \"lncRNA_divergent\";geneSubClass \"divergent_promoters\";gene_type \"__na\";gene_name \"CATG00000018900.1\";coding_status \"nonCoding\";cumulative_support \"ENCODE\";geneCategory \"p_lncRNA_divergent\";DHS_type \"DHS_promoter\";"	CATG00000018900.1	NA	NA	NA	NA	NA
lnckb.90758	10.4909	8.07033	1.4317	5.6369	1.73143e-08	2.0893e-06	90758	chr4	106911201	106912554	NONCODE,BIGtranscriptome	lncRNA	gene_id_alis \NONHSAG112119.1\";"	NONHSAG112119.1	NA	NA	NA	NA	NA
lnckb.47939	3372.63	-1.70556	0.303891	-5.61239	1.99547e-08	2.3682e-06	47939	chr6	158999886	159069849	NONCODE,CHESS,FANTOM,LNCipedia,MITranscriptome,BIGtranscriptome	lncRNA	STATUS \known_refseq\";gene_name \"LOC105378083\";"	LOC105378083	NA	NA	NA	NA	NA
lnckb.113199	198.105	-5.68717	1.01428	-5.60709	2.0576e-08	2.4319e-06	113199	chrX	113764415	113792385	MITranscriptome	lncRNA	gene_id_alis \G089677\";"	lnckb.113199	NA	NA	NA	NA	NA
lnckb.8198	1164.3	1.57474	0.281037	5.60334	2.1026e-08	2.47999e-06	8198	chr11	17332042	17349973	CHESS,FANTOM,LNCipedia	lncRNA	STATUS \known_refseq\";description \"uncharacterized LOC105376575\";gene_name \"LOC105376575\";"	LOC105376575	NA	NA	NA	NA	NA
lnckb.64863	280.643	-9.45783	1.68921	-5.59895	2.15648e-08	2.53835e-06	64863	chr6	62797388	62895591	FANTOM,MITranscriptome,BIGtranscriptome	lncRNA	gene_id_alis_alias \CATG00000084220.1\";geneSuperClass \"all_lncRNA\";geneClass \"lncRNA_intergenic\";geneSubClass \"far_from_coding_genes\";gene_type \"__na\";gene_name \"CATG00000084220.1\";coding_status \"nonCoding\";cumulative_support \"FANTOM:MITRANS\";geneCategory \"__na\";DHS_type \"DHS_dyadic\";"	CATG00000084220.1	NA	NA	NA	NA	NA
lnckb.28936	70.1599	-6.07659	1.08687	-5.59091	2.25877e-08	2.64791e-06	28936	chr2	23057939	23070189	NONCODE,CHESS,LNCipedia	lncRNA	STATUS \novel\";"	lnckb.28936	NA	NA	NA	NA	NA
lnckb.58586	285.018	-5.17368	0.927267	-5.57949	2.41223e-08	2.80495e-06	58586	chrX	113042727	113520614	NONCODE,CHESS,FANTOM,LNCipedia,MITranscriptome	lncRNA	STATUS \known_refseq\";description \"uncharacterized LOC101928437\";gene_name \"LOC101928437\";"	LOC101928437	NA	NA	NA	NA	NA
lnckb.17686	173.589	3.68284	0.660136	5.57891	2.42031e-08	2.80868e-06	17686	chr15	69072926	69097481	NONCODE,CHESS,FANTOM,LNCipedia,MITranscriptome,BIGtranscriptome	lncRNA	STATUS \known_refseq\";description \"Ewing sarcoma associated transcript 1\";gene_name \"EWSAT1\";"	EWSAT1	ENSG00000212766	EWSAT1	lncRNA	0	HGNC:26596
lnckb.111335	2.86193	5.51706	0.989616	5.57495	2.47608e-08	2.86762e-06	111335	chr8	37946590	37951926	MITranscriptome	lncRNA	gene_id_alis \G080327\";"	lnckb.111335	NA	NA	NA	NA	NA
lnckb.42938	901.625	3.95924	0.710292	5.5741	2.48818e-08	2.87585e-06	42938	chr5	60487713	60551851	NONCODE,CHESS,FANTOM,LNCipedia,MITranscriptome,BIGtranscriptome	lncRNA	STATUS \known_refseq\";description \"prostate androgen-regulated transcript 1 (non-protein coding)\";gene_name \"PART1\";"	PART1	ENSG00000152931	PART1	lncRNA	0	HGNC:17263
lnckb.19809	30123.4	6.55398	0.639873	10.2426	1.27735e-24	2.72308e-21	19809	chr16	50548330	50649249	NONCODE,CHESS,LNCipedia	protein_coding	STATUS \known_refseq\";description \"naked cuticle homolog 1\";gene_name \"NKD1\";"	NKD1	ENSG00000140807	NKD1	protein_coding	85407	HGNC:17045
lnckb.96195	17.7738	-6.85038	1.22916	-5.57321	2.50089e-08	2.88474e-06	96195	chr8	109082562	109083757	NONCODE	lncRNA	gene_id_alis \NONHSAG100699.1\";"	NONHSAG100699.1	NA	NA	NA	NA	NA
lnckb.47267	57.924	-5.77236	1.03595	-5.57204	2.51774e-08	2.89258e-06	47267	chr6	114477350	114545344	NONCODE,CHESS,FANTOM,LNCipedia,MITranscriptome,BIGtranscriptome	lncRNA	STATUS \known_refseq\";gene_name \"LOC105377959\";gene_name \"RP3-399L15.1,RP3-399L15.2\";"	RP3-399L15.1,RP3-399L15.2	NA	NA	NA	NA	NA
lnckb.73726	26.3863	3.3432	0.600184	5.57028	2.54327e-08	2.9161e-06	73726	chr4	52162454	52246371	NONCODE,LNCipedia,MITranscriptome	lncRNA	gene_alias \lnc-SGCB-1\";"	lnc-SGCB-1	NA	NA	NA	NA	NA
lnckb.103711	267.45	-1.51208	0.271534	-5.56867	2.56689e-08	2.93733e-06	103711	chr17	58012418	58014652	MITranscriptome	lncRNA	gene_id_alis \G035103\";"	lnckb.103711	NA	NA	NA	NA	NA
lnckb.56576	129.245	4.3379	0.779168	5.56734	2.58655e-08	2.95396e-06	56576	chr9	115249134	115262540	NONCODE,CHESS,FANTOM,LNCipedia,MITranscriptome,BIGtranscriptome	lncRNA	STATUS \known_refseq\";gene_name \"LOC105376233\";"	LOC105376233	NA	NA	NA	NA	NA
lnckb.91380	346.454	-7.36038	1.32542	-5.55325	2.80402e-08	3.1771e-06	91380	chr5	1445569	1446544	NONCODE	lncRNA	gene_id_alis \NONHSAG089929.1\";"	NONHSAG089929.1	NA	NA	NA	NA	NA
lnckb.89397	6.18687	3.7785	0.680924	5.54908	2.8718e-08	3.2475e-06	89397	chr3	108222604	108223115	NONCODE,MITranscriptome	lncRNA	gene_id_alis \NONHSAG084858.1\";"	NONHSAG084858.1	NA	NA	NA	NA	NA
lnckb.58587	125.361	-6.36802	1.15013	-5.5368	3.08048e-08	3.47666e-06	58587	chrX	113616300	113618153	NONCODE,CHESS,LNCipedia,MITranscriptome,BIGtranscriptome	lncRNA	STATUS \known_refseq\";description \"X active specific transcript (non-protein coding)\";gene_name \"XACT\";"	XACT	ENSG00000241743	XACT	lncRNA	0	HGNC:45056
lnckb.96616	7.77058	4.88563	0.882457	5.5364	3.0875e-08	3.47776e-06	96616	chr9	2260096	2262226	NONCODE	lncRNA	gene_id_alis \NONHSAG102443.1\";"	NONHSAG102443.1	NA	NA	NA	NA	NA
lnckb.50746	77.2725	-2.72305	0.492188	-5.53254	3.15627e-08	3.54136e-06	50746	chr7	64371611	64374770	NONCODE,CHESS,LNCipedia,MITranscriptome	lncRNA	STATUS \known_refseq\";gene_name \"LOC105375321\";"	LOC105375321	NA	NA	NA	NA	NA
lnckb.88305	221.073	-8.02057	1.45038	-5.52997	3.2028e-08	3.58658e-06	88305	chr21	16968640	16970897	NONCODE	lncRNA	gene_id_alis \NONHSAG083294.1\";"	NONHSAG083294.1	NA	NA	NA	NA	NA
lnckb.21853	3.93177	5.0258	0.910696	5.51863	3.41644e-08	3.78896e-06	21853	chr17	34169376	34183632	NONCODE,CHESS,FANTOM,LNCipedia,MITranscriptome,BIGtranscriptome	lncRNA	STATUS \known_refseq\";description \"uncharacterized LOC101927239\";gene_name \"LOC101927239\";"	LOC101927239	NA	NA	NA	NA	NA
lnckb.93737	60.2899	-5.5964	1.01493	-5.51409	3.50589e-08	3.87323e-06	93737	chr6	114713504	114832036	NONCODE,MITranscriptome	lncRNA	gene_id_alis \NONHSAG093546.1\";"	NONHSAG093546.1	NA	NA	NA	NA	NA
lnckb.75135	17.4968	9.07195	1.64762	5.50608	3.66916e-08	4.03041e-06	75135	chr6	93813867	93819558	NONCODE,LNCipedia,MITranscriptome	lncRNA	gene_alias \lnc-MANEA-15\";"	lnc-MANEA-15	NA	NA	NA	NA	NA
lnckb.24435	85.1623	-4.07259	0.740016	-5.50338	3.7257e-08	4.08472e-06	24435	chr18	34225096	34226429	NONCODE,CHESS,FANTOM,LNCipedia	lncRNA	STATUS \known_gencode\";gene_name \"RP11-379L18.3\";"	RP11-379L18.3	NA	NA	NA	NA	NA
lnckb.64946	258.429	-5.29775	0.963562	-5.49809	3.8392e-08	4.19318e-06	64946	chr6	126581223	126586211	FANTOM,MITranscriptome	lncRNA	gene_id_alis_alias \CATG00000085804.1\";geneSuperClass \"all_lncRNA\";geneClass \"lncRNA_intergenic\";geneSubClass \"far_from_coding_genes\";gene_type \"__na\";gene_name \"CATG00000085804.1\";coding_status \"nonCoding\";cumulative_support \"ENCODE\";geneCategory \"__na\";DHS_type \"not_DHS\";"	CATG00000085804.1	NA	NA	NA	NA	NA
lnckb.96617	7.8689	5.62995	1.02449	5.49537	3.89888e-08	4.24239e-06	96617	chr9	2285346	2287518	NONCODE	lncRNA	gene_id_alis \NONHSAG102444.1\";"	NONHSAG102444.1	NA	NA	NA	NA	NA
lnckb.62248	159.326	-2.32152	0.422545	-5.49413	3.92639e-08	4.2627e-06	62248	chr19	20859885	20923117	FANTOM,MITranscriptome	lncRNA	gene_id_alis_alias \CATG00000040581.1\";geneSuperClass \"all_lncRNA\";geneClass \"lncRNA_divergent\";geneSubClass \"divergent_promoters\";gene_type \"__na\";gene_name \"CATG00000040581.1\";coding_status \"nonCoding\";cumulative_support \"MITRANS\";geneCategory \"p_lncRNA_divergent\";DHS_type \"DHS_promoter\";"	CATG00000040581.1	NA	NA	NA	NA	NA
lnckb.65780	321.343	-10.3053	1.87578	-5.49386	3.93248e-08	4.2627e-06	65780	chr8	83291183	83292105	FANTOM	lncRNA	gene_id_alias \CATG00000099590.1\";geneSuperClass \"all_lncRNA\";geneClass \"lncRNA_intergenic\";geneSubClass \"far_from_coding_genes\";gene_type \"__na\";gene_name \"CATG00000099590.1\";coding_status \"nonCoding\";cumulative_support \"ENCODE\";geneCategory \"__na\";DHS_type \"not_DHS\";"	CATG00000099590.1	NA	NA	NA	NA	NA
lnckb.66219	317.332	-4.8651	0.886181	-5.48996	4.02014e-08	4.34138e-06	66219	chr9	14417847	14419286	FANTOM	lncRNA	gene_id_alias \CATG00000107788.1\";geneSuperClass \"all_lncRNA\";geneClass \"lncRNA_intergenic\";geneSubClass \"far_from_coding_genes\";gene_type \"__na\";gene_name \"CATG00000107788.1\";coding_status \"nonCoding\";cumulative_support \"FANTOM\";geneCategory \"e_lncRNA\";DHS_type \"DHS_enhancer\";"	CATG00000107788.1	NA	NA	NA	NA	NA
lnckb.6189	10.4854	4.76475	0.869077	5.48254	4.1926e-08	4.51576e-06	6189	chr10	52296848	52314128	NONCODE,CHESS,FANTOM,LNCipedia,MITranscriptome,BIGtranscriptome	lncRNA	STATUS \known_refseq\";description \"PRKG1 antisense RNA 1\";gene_name \"PRKG1-AS1\";"	PRKG1-AS1	ENSG00000236671	PRKG1-AS1	lncRNA	0	HGNC:45029
lnckb.69764	43.6183	-4.5584	0.83147	-5.48234	4.19731e-08	4.51576e-06	69764	chr14	35468272	35469330	NONCODE,LNCipedia	lncRNA	gene_alias \lnc-INSM2-3\";"	lnc-INSM2-3	ENSG00000259105	RPS3AP4	processed_pseudogene	0	HGNC:23562
lnckb.113200	143.496	-5.629	1.02718	-5.48006	4.25193e-08	4.55748e-06	113200	chrX	113814177	113815285	MITranscriptome	lncRNA	gene_id_alis \G089678\";"	lnckb.113200	NA	NA	NA	NA	NA
lnckb.5795	1.88487	5.7931	1.06003	5.46502	4.62854e-08	4.93359e-06	5795	chr10	28789311	28796050	NONCODE,CHESS,FANTOM,LNCipedia,MITranscriptome,BIGtranscriptome	lncRNA	STATUS \known_refseq\";description \"long intergenic non-protein coding RNA 837\";gene_name \"LINC00837\";"	LINC00837	ENSG00000235824	LINC00837	lncRNA	0	HGNC:27436
lnckb.113341	19.2297	6.57422	1.20416	5.45958	4.77264e-08	5.06842e-06	113341	chrX	141815515	141816555	MITranscriptome	lncRNA	gene_id_alis \G090294\";"	lnckb.113341	NA	NA	NA	NA	NA
lnckb.72842	42.6435	3.09181	0.567111	5.45187	4.9844e-08	5.2674e-06	72842	chr21	32087334	32092098	NONCODE,LNCipedia,MITranscriptome,BIGtranscriptome	lncRNA	gene_alias \lnc-MIS18A-7\";"	lnc-MIS18A-7	NA	NA	NA	NA	NA
lnckb.31551	919.657	-7.78651	1.42826	-5.45176	4.98746e-08	5.2674e-06	31551	chr2	184277971	184432203	NONCODE,CHESS,LNCipedia,MITranscriptome	lncRNA	STATUS \known_refseq\";gene_name \"LOC105373776\";"	LOC105373776	NA	NA	NA	NA	NA
lnckb.3598	179.697	-6.89858	1.26705	-5.44458	5.19276e-08	5.46417e-06	3598	chr1	165215683	165219104	NONCODE,CHESS,FANTOM,LNCipedia,MITranscriptome,BIGtranscriptome	lncRNA	STATUS \known_refseq\";gene_name \"LOC102725140\";gene_name \"RP11-38C18.3\";"	RP11-38C18.3	NA	NA	NA	NA	NA
lnckb.75134	17.3524	8.85656	1.6301	5.43312	5.53761e-08	5.76382e-06	75134	chr6	93804834	93807034	NONCODE,LNCipedia,MITranscriptome	lncRNA	gene_alias \lnc-MANEA-16\";"	lnc-MANEA-16	NA	NA	NA	NA	NA
lnckb.61832	48.8404	-4.59624	0.845927	-5.43338	5.52966e-08	5.76382e-06	61832	chr17	62965542	62965805	NONCODE,FANTOM,LNCipedia,MITranscriptome,BIGtranscriptome	lncRNA	gene_id_alis_alias \CATG00000034220.1\";geneSuperClass \"all_lncRNA\";geneClass \"lncRNA_divergent\";geneSubClass \"divergent_promoters\";gene_type \"__na\";gene_name \"CATG00000034220.1\";coding_status \"nonCoding\";cumulative_support \"FANTOM\";geneCategory \"p_lncRNA_divergent\";DHS_type \"DHS_promoter\";"	CATG00000034220.1	NA	NA	NA	NA	NA
lnckb.2799	21465.5	-7.15879	1.31821	-5.4307	5.61327e-08	5.82152e-06	2799	chr1	144623178	144642378	NONCODE,CHESS,LNCipedia,BIGtranscriptome	lncRNA	STATUS \known_refseq\";gene_name \"LOC101929826\";"	LOC101929826	NA	NA	NA	NA	NA
lnckb.24253	141.456	-8.42584	1.5515	-5.43076	5.61135e-08	5.82152e-06	24253	chr18	14902200	14941197	NONCODE,CHESS,LNCipedia,MITranscriptome,BIGtranscriptome	lncRNA	STATUS \known_refseq\";gene_name \"LOC105372009\";gene_name \"RP11-527H14.4\";"	RP11-527H14.4	NA	NA	NA	NA	NA
lnckb.51619	35.9562	-4.89063	0.90113	-5.42722	5.7237e-08	5.91473e-06	51619	chr7	116209234	116211511	NONCODE,CHESS,FANTOM,LNCipedia,MITranscriptome	lncRNA	STATUS \known_gencode\";gene_name \"RP11-667F14.1\";"	RP11-667F14.1	ENSG00000279086	AC073130.3	TEC	0	0
lnckb.94966	279.242	-4.60877	0.849394	-5.42595	5.76473e-08	5.94645e-06	94966	chr7	91258376	91260644	NONCODE,MITranscriptome	lncRNA	gene_id_alis \NONHSAG113831.1\";"	NONHSAG113831.1	NA	NA	NA	NA	NA
lnckb.113197	67.1776	-6.77531	1.24967	-5.42169	5.90396e-08	6.07918e-06	113197	chrX	113554520	113555250	MITranscriptome	lncRNA	gene_id_alis \G089673\";"	lnckb.113197	NA	NA	NA	NA	NA
lnckb.95333	74.8078	-2.51226	0.463441	-5.42089	5.93039e-08	6.09549e-06	95333	chr7	155602833	155604499	NONCODE	lncRNA	gene_id_alis \NONHSAG098509.1\";"	NONHSAG098509.1	NA	NA	NA	NA	NA
lnckb.12893	7.12079	2.57697	0.47568	5.41746	6.04525e-08	6.19168e-06	12893	chr12	116661582	116698065	NONCODE,CHESS,FANTOM,LNCipedia,MITranscriptome,BIGtranscriptome	lncRNA	STATUS \known_gencode\";gene_name \"RP11-497G19.1\";"	RP11-497G19.1	ENSG00000257883	AC125603.2	lncRNA	0	0
lnckb.77345	16.6988	5.64377	1.04214	5.41555	6.11013e-08	6.24677e-06	77345	chrX	140931738	140997448	NONCODE,LNCipedia,MITranscriptome,BIGtranscriptome	lncRNA	gene_alias \lnc-SPANXB1-1\";gene_alias \"AL451048\";gene_alias \"ENSG00000229269\";gene_alias \"linc-SPANXB1-1\";gene_alias \"OTTHUMG00000022550\";gene_alias \"RP11-298A8\";gene_alias \"XLOC_008080\";"	lnc-SPANXB1-1	ENSG00000229269	AL451048.1	lncRNA	0	0
lnckb.94405	56.2877	-4.47546	0.82742	-5.40894	6.33991e-08	6.47019e-06	94405	chr7	1247027	1247937	NONCODE,MITranscriptome	lncRNA	gene_id_alis \NONHSAG096883.1\";"	NONHSAG096883.1	NA	NA	NA	NA	NA
lnckb.37346	50.4452	-7.63452	1.41193	-5.40714	6.40405e-08	6.52409e-06	37346	chr3	51754638	51806022	NONCODE,CHESS,MITranscriptome	lncRNA	STATUS \known_refseq\";gene_name \"LOC105377087\";"	LOC105377087	NA	NA	NA	NA	NA
lnckb.110511	8.80037	8.36673	1.54755	5.40645	6.42876e-08	6.53769e-06	110511	chr7	54353837	54356000	MITranscriptome	lncRNA	gene_id_alis \G075916\";"	lnckb.110511	NA	NA	NA	NA	NA
lnckb.96700	417.156	-5.43025	1.00515	-5.40243	6.57449e-08	6.66235e-06	96700	chr9	14466402	14467457	NONCODE	lncRNA	gene_id_alis \NONHSAG102534.1\";"	NONHSAG102534.1	NA	NA	NA	NA	NA
lnckb.70478	121.935	-9.62858	1.78245	-5.40187	6.59503e-08	6.67142e-06	70478	chr16	32951993	33028037	NONCODE,LNCipedia	lncRNA	gene_alias \lnc-TP53TG3-19\";"	lnc-TP53TG3-19	ENSG00000261259	AC142086.5	transcribed_processed_pseudogene	0	0
lnckb.52065	66.1171	3.94097	0.729738	5.40052	6.64465e-08	6.70981e-06	52065	chr7	142812612	142822982	NONCODE,CHESS,LNCipedia,MITranscriptome	lncRNA	STATUS \known_refseq\";gene_name \"LOC105375541\";"	LOC105375541	NA	NA	NA	NA	NA
lnckb.113195	77.1676	-7.58218	1.40566	-5.39403	6.88963e-08	6.94501e-06	113195	chrX	113535006	113536570	MITranscriptome	lncRNA	gene_id_alis \G089671\";"	lnckb.113195	NA	NA	NA	NA	NA
lnckb.63076	5.34978	4.10172	0.760883	5.39073	7.01717e-08	7.06121e-06	63076	chr20	54382222	54385889	FANTOM	lncRNA	gene_id_alias \CATG00000053715.1\";geneSuperClass \"all_lncRNA\";geneClass \"lncRNA_intergenic\";geneSubClass \"far_from_coding_genes\";gene_type \"__na\";gene_name \"CATG00000053715.1\";coding_status \"nonCoding\";cumulative_support \"ENCODE\";geneCategory \"__na\";DHS_type \"not_DHS\";"	CATG00000053715.1	NA	NA	NA	NA	NA
lnckb.109986	101.113	-4.66302	0.86521	-5.38947	7.06675e-08	7.0987e-06	109986	chr6	126616853	126635618	MITranscriptome	lncRNA	gene_id_alis \G072906\";"	lnckb.109986	NA	NA	NA	NA	NA
lnckb.54959	332.944	9.51811	0.965446	9.85877	6.28144e-23	1.20518e-19	54959	chr9	1003237	1057554	NONCODE,CHESS,LNCipedia	protein_coding	STATUS \known_refseq\";description \"doublesex and mab-3 related transcription factor 2\";gene_name \"DMRT2\";"	DMRT2	ENSG00000173253	DMRT2	protein_coding	10655	HGNC:2935
lnckb.61888	3.84055	4.91111	0.911444	5.38827	7.114e-08	7.12338e-06	61888	chr18	500848	501691	FANTOM,MITranscriptome	lncRNA	gene_id_alis_alias \CATG00000034921.1\";geneSuperClass \"all_lncRNA\";geneClass \"lncRNA_divergent\";geneSubClass \"divergent_promoters\";gene_type \"__na\";gene_name \"CATG00000034921.1\";coding_status \"nonCoding\";cumulative_support \"HUBDMAP:MITRANS\";geneCategory \"p_lncRNA_divergent\";DHS_type \"DHS_promoter\";"	CATG00000034921.1	NA	NA	NA	NA	NA
lnckb.77739	1629.88	-4.84229	0.898681	-5.38822	7.11608e-08	7.12338e-06	77739	chr1	11544519	11546880	NONCODE	lncRNA	gene_id_alis \NONHSAG104798.1\";"	NONHSAG104798.1	NA	NA	NA	NA	NA
lnckb.43371	581.618	-5.13792	0.954423	-5.38328	7.31418e-08	7.30897e-06	43371	chr5	88692645	88693972	NONCODE,CHESS,FANTOM,LNCipedia,MITranscriptome,BIGtranscriptome	lncRNA	STATUS \known_gencode\";gene_name \"CTC-467M3.3\";"	CTC-467M3.3	NA	NA	NA	NA	NA
lnckb.67081	9.94611	3.07983	0.572468	5.37993	7.4516e-08	7.42053e-06	67081	chr16	50369158	50371804	NONCODE,FANTOM,LNCipedia,MITranscriptome,BIGtranscriptome	lncRNA	gene_id_alis_alias \ENSG00000261393.1\";geneSuperClass \"all_lncRNA\";geneClass \"lncRNA_divergent\";geneSubClass \"divergent_promoters\";gene_type \"antisense\";gene_name \"RP11-21B23.1\";coding_status \"nonCoding\";cumulative_support \"ENCODE:MITRANS\";geneCategory \"p_lncRNA_divergent\";DHS_type \"DHS_promoter\";"	RP11-21B23.1coding_status nonCodingcumulative_support ENCODE:MITRANSgeneCategory p_lncRNA_divergentDHS_type DHS_promoter	NA	NA	NA	NA	NA
lnckb.73366	12.3936	3.08347	0.574024	5.37168	7.80081e-08	7.72582e-06	73366	chr3	121966601	121970182	NONCODE,LNCipedia	lncRNA	gene_alias \lnc-SLC15A2-1\";"	lnc-SLC15A2-1	NA	NA	NA	NA	NA
lnckb.41059	4566.33	9.46018	0.975493	9.69785	3.07928e-22	5.37092e-19	41059	chr4	106921802	107283689	CHESS,FANTOM,BIGtranscriptome	protein_coding	STATUS \known_refseq\";description \"dickkopf WNT signaling pathway inhibitor 2\";gene_name \"DKK2\";"	DKK2	ENSG00000155011	DKK2	protein_coding	27123	HGNC:2892
lnckb.88306	259.099	-7.22847	1.34577	-5.37125	7.81937e-08	7.72582e-06	88306	chr21	16973317	16975671	NONCODE	lncRNA	gene_id_alis \NONHSAG110878.1\";"	NONHSAG110878.1	NA	NA	NA	NA	NA
lnckb.93309	46.059	-7.50014	1.39638	-5.37111	7.82528e-08	7.72582e-06	93309	chr6	61541594	61542176	NONCODE	lncRNA	gene_id_alis \NONHSAG095194.1\";"	NONHSAG095194.1	NA	NA	NA	NA	NA
lnckb.2791	20459.7	-6.78959	1.26485	-5.36792	7.9651e-08	7.8236e-06	2791	chr1	144324090	144343340	CHESS,LNCipedia,MITranscriptome,BIGtranscriptome	lncRNA	STATUS \known_refseq\";gene_name \"CH17-125A10.2\";"	CH17-125A10.2	NA	NA	NA	NA	NA
lnckb.66624	47.3305	-8.26273	1.54129	-5.36093	8.27954e-08	8.06366e-06	66624	chrX	114428902	114465852	NONCODE,FANTOM,LNCipedia,MITranscriptome	lncRNA	gene_id_alis_alias \CATG00000114267.1\";geneSuperClass \"all_lncRNA\";geneClass \"lncRNA_intergenic\";geneSubClass \"far_from_coding_genes\";gene_type \"__na\";gene_name \"CATG00000114267.1\";coding_status \"nonCoding\";cumulative_support \"MITRANS\";geneCategory \"__na\";DHS_type \"not_DHS\";"	CATG00000114267.1	NA	NA	NA	NA	NA
lnckb.98474	2.67359	5.6707	1.05788	5.36044	8.30193e-08	8.0718e-06	98474	chr1	24115207	24118289	MITranscriptome	lncRNA	gene_id_alis \G001133\";"	lnckb.98474	NA	NA	NA	NA	NA
lnckb.103180	2.72959	6.7013	1.2506	5.35848	8.39235e-08	8.14596e-06	103180	chr16	50477615	50479488	MITranscriptome	lncRNA	gene_id_alis \G030995\";"	lnckb.103180	NA	NA	NA	NA	NA
lnckb.50639	56.5429	8.16229	1.52465	5.35355	8.62435e-08	8.32901e-06	50639	chr7	54330697	54349845	NONCODE,CHESS,FANTOM,LNCipedia,MITranscriptome,BIGtranscriptome	lncRNA	STATUS \known_refseq\";description \"long intergenic non-protein coding RNA 1445\";gene_name \"LINC01445\";"	LINC01445	ENSG00000231427	LINC01445	lncRNA	0	HGNC:50771
lnckb.99568	169.693	-6.34866	1.18606	-5.35271	8.66473e-08	8.34488e-06	99568	chr1	247881924	247895553	MITranscriptome	lncRNA	gene_id_alis \G007931\";"	lnckb.99568	NA	NA	NA	NA	NA
lnckb.93185	1.71126	5.29121	0.988729	5.35152	8.7217e-08	8.38084e-06	93185	chr6	41755912	41756405	NONCODE	lncRNA	gene_id_alis \NONHSAG095056.1\";"	NONHSAG095056.1	NA	NA	NA	NA	NA
lnckb.96082	2240.32	-11.7547	2.20072	-5.34131	9.2278e-08	8.83765e-06	96082	chr8	83499763	83500814	NONCODE	lncRNA	gene_id_alis \NONHSAG100571.1\";"	NONHSAG100571.1	NA	NA	NA	NA	NA
lnckb.13573	127.286	4.85958	0.910234	5.33882	9.35521e-08	8.94479e-06	13573	chr13	23650543	23714962	CHESS,FANTOM,MITranscriptome	lncRNA	STATUS \known_refseq\";gene_name \"LOC105370114\";"	LOC105370114	NA	NA	NA	NA	NA
lnckb.77215	61.5789	-7.25331	1.35993	-5.33358	9.62977e-08	9.19204e-06	77215	chrX	113944187	113944399	NONCODE,LNCipedia,MITranscriptome	lncRNA	gene_alias \lnc-IL13RA2-8\";"	lnc-IL13RA2-8	NA	NA	NA	NA	NA
lnckb.56573	97184.9	8.07598	0.834905	9.67294	3.92942e-22	6.65217e-19	56573	chr9	115019575	115118257	CHESS	protein_coding	STATUS \known_refseq\";description \"tenascin C\";gene_name \"TNC\";"	TNC	ENSG00000041982	TNC	protein_coding	3371	HGNC:5318
lnckb.19760	140.247	-5.10338	0.956947	-5.33298	9.66165e-08	9.2072e-06	19760	chr16	47744170	47753898	NONCODE,CHESS,LNCipedia,MITranscriptome	lncRNA	STATUS \known_refseq\";gene_name \"LOC105371236\";"	LOC105371236	NA	NA	NA	NA	NA
lnckb.96077	228.592	-10.5353	1.97703	-5.32883	9.88482e-08	9.4043e-06	96077	chr8	83315949	83316718	NONCODE	lncRNA	gene_id_alis \NONHSAG100566.1\";"	NONHSAG100566.1	NA	NA	NA	NA	NA
lnckb.98565	20.8211	3.29278	0.618598	5.32297	1.02085e-07	9.6643e-06	98565	chr1	36406741	36411108	MITranscriptome	lncRNA	gene_id_alis \G001715\";"	lnckb.98565	NA	NA	NA	NA	NA
lnckb.29059	169.201	2.24652	0.42231	5.31959	1.04003e-07	9.82973e-06	29059	chr2	27539964	27541202	CHESS	lncRNA	STATUS \novel\";"	lnckb.29059	NA	NA	NA	NA	NA
lnckb.12387	40.7008	3.85346	0.725383	5.31231	1.08247e-07	1.02141e-05	12387	chr12	92247756	92363859	NONCODE,CHESS,LNCipedia,MITranscriptome,BIGtranscriptome	lncRNA	STATUS \known_refseq\";gene_name \"LOC101930023\";gene_name \"RP11-756G20.1\";"	RP11-756G20.1	NA	NA	NA	NA	NA
lnckb.111660	186.712	-10.2434	1.92919	-5.30971	1.098e-07	1.03436e-05	111660	chr8	83730818	83740632	MITranscriptome	lncRNA	gene_id_alis \G081736\";"	lnckb.111660	NA	NA	NA	NA	NA
lnckb.96702	1035.57	-5.10909	0.962295	-5.30928	1.10061e-07	1.03513e-05	96702	chr9	14521027	14522398	NONCODE	lncRNA	gene_id_alis \NONHSAG102536.1\";"	NONHSAG102536.1	NA	NA	NA	NA	NA
lnckb.24523	7.52805	5.27609	0.994401	5.3058	1.12182e-07	1.05336e-05	24523	chr18	43800090	43933384	NONCODE,CHESS,FANTOM,MITranscriptome	lncRNA	STATUS \known_refseq\";gene_name \"LOC105372088\";"	LOC105372088	NA	NA	NA	NA	NA
lnckb.58258	72.9615	2.30376	0.434403	5.30329	1.13731e-07	1.06617e-05	58258	chrX	72177800	72179996	CHESS,FANTOM	lncRNA	description \potentially protein-coding:NR\";GENE_TYPE_ALIAS \"lncRNA\";STATUS \"novel\";"	lnckb.58258	NA	NA	NA	NA	NA
lnckb.110212	93.5906	-4.01118	0.756963	-5.29905	1.16409e-07	1.08596e-05	110212	chr7	1351006	1353259	MITranscriptome	lncRNA	gene_id_alis \G074288\";"	lnckb.110212	NA	NA	NA	NA	NA
lnckb.3499	1.73626	4.18601	0.790189	5.29748	1.17411e-07	1.09354e-05	3499	chr1	160932465	160949922	NONCODE,CHESS,MITranscriptome,BIGtranscriptome	lncRNA	STATUS \known_refseq\";description \"uncharacterized LOC101928372\";gene_name \"LOC101928372\";"	LOC101928372	ENSG00000198358	AL354714.1	lncRNA	0	0
lnckb.86427	1561.01	-7.54961	1.42579	-5.29503	1.18997e-07	1.10652e-05	86427	chr2	91464446	91477108	NONCODE	lncRNA	gene_id_alis \NONHSAG078860.1\";"	NONHSAG078860.1	NA	NA	NA	NA	NA
lnckb.39167	140.75	-1.84313	0.348476	-5.28913	1.22898e-07	1.13911e-05	39167	chr3	185499142	185504985	NONCODE,CHESS,FANTOM,LNCipedia,MITranscriptome	lncRNA	STATUS \known_refseq\";gene_name \"LOC105374254\";"	LOC105374254	NA	NA	NA	NA	NA
lnckb.110252	132.018	-9.0217	1.70749	-5.2836	1.26667e-07	1.17028e-05	110252	chr7	8984296	9003420	MITranscriptome	lncRNA	gene_id_alis \G074586\";"	lnckb.110252	NA	NA	NA	NA	NA
lnckb.53270	84.1066	3.81745	0.723067	5.27953	1.29519e-07	1.19089e-05	53270	chr8	40631422	40642760	CHESS,FANTOM,MITranscriptome	lncRNA	STATUS \known_refseq\";gene_name \"LOC107986938\";"	LOC107986938	NA	NA	NA	NA	NA
lnckb.6585	197.325	3.97073	0.752243	5.27851	1.30237e-07	1.19269e-05	6585	chr10	78431818	78463494	NONCODE,CHESS,FANTOM,LNCipedia,MITranscriptome	lncRNA	STATUS \known_refseq\";gene_name \"LOC107984245\";"	LOC107984245	NA	NA	NA	NA	NA
lnckb.64846	4.33398	7.54534	1.4298	5.27719	1.31183e-07	1.19664e-05	64846	chr6	45677761	45678250	NONCODE,FANTOM,MITranscriptome	lncRNA	gene_id_alis_alias \CATG00000083962.1\";geneSuperClass \"all_lncRNA\";geneClass \"lncRNA_intergenic\";geneSubClass \"far_from_coding_genes\";gene_type \"__na\";gene_name \"CATG00000083962.1\";coding_status \"nonCoding\";cumulative_support \"FANTOM\";geneCategory \"e_lncRNA\";DHS_type \"DHS_enhancer\";"	CATG00000083962.1	NA	NA	NA	NA	NA
lnckb.29803	898.276	5.52544	0.573211	9.63945	5.44796e-22	8.9594e-19	29803	chr2	70446866	70554178	NONCODE,CHESS,LNCipedia,BIGtranscriptome	protein_coding	STATUS \known_refseq\";description \"transforming growth factor alpha\";gene_name \"TGFA\";"	TGFA	ENSG00000163235	TGFA	protein_coding	7039	HGNC:11765
lnckb.499	1109.26	5.43368	0.565558	9.60764	7.42281e-22	1.1868e-18	499	chr1	15152418	15222032	NONCODE,CHESS,FANTOM	protein_coding	STATUS \known_refseq\";description \"transmembrane protein 51\";gene_name \"TMEM51\";"	TMEM51	ENSG00000171729	TMEM51	protein_coding	55092	HGNC:25488
lnckb.32912	1101.29	6.32202	0.661124	9.56254	1.14902e-21	1.78747e-18	32912	chr20	9510625	9530742	CHESS	protein_coding	STATUS \known_refseq\";description \"lysosomal associated membrane protein family member 5\";gene_name \"LAMP5\";"	LAMP5	ENSG00000125869	LAMP5	protein_coding	24141	HGNC:16097
lnckb.7272	86.5702	-23.5345	2.55057	-9.22713	2.77974e-20	3.90241e-17	7272	chr10	116324097	116380029	CHESS	protein_coding	STATUS \known_refseq\";description \"coiled-coil domain containing 172\";gene_name \"CCDC172\";"	CCDC172	ENSG00000182645	CCDC172	protein_coding	374355	HGNC:30524
lnckb.91375	8.82494	4.83344	0.917307	5.26916	1.37049e-07	1.24032e-05	91375	chr5	962330	964145	NONCODE,MITranscriptome	lncRNA	gene_id_alis \NONHSAG112540.1\";"	NONHSAG112540.1	NA	NA	NA	NA	NA
lnckb.9756	589.827	3.47804	0.383051	9.07985	1.08729e-19	1.45542e-16	9756	chr11	94567308	94621472	CHESS,LNCipedia	protein_coding	STATUS \known_refseq\";description \"piwi like RNA-mediated gene silencing 4\";gene_name \"PIWIL4\";"	PIWIL4	ENSG00000134627	PIWIL4	protein_coding	143689	HGNC:18444
lnckb.47073	2316.03	-7.45442	0.826072	-9.02393	1.81459e-19	2.32102e-16	47073	chr6	104936999	105090675	NONCODE,CHESS,LNCipedia	protein_coding	STATUS \known_refseq\";description \"lin-28 homolog B\";gene_name \"LIN28B\";"	LIN28B	ENSG00000187772	LIN28B	protein_coding	389421	HGNC:32207
lnckb.15649	948.228	-8.57362	0.962523	-8.90744	5.22228e-19	6.26228e-16	15649	chr14	60435954	60499773	CHESS	protein_coding	STATUS \known_refseq\";description \"chromosome 14 open reading frame 39\";gene_name \"C14orf39\";"	C14orf39	ENSG00000179008	C14orf39	protein_coding	317761	HGNC:19849
lnckb.55696	4086.43	5.35622	0.601768	8.90081	5.54414e-19	6.51255e-16	55696	chr9	68351959	68539746	NONCODE,CHESS,LNCipedia,BIGtranscriptome	protein_coding	STATUS \known_refseq\";description \"phosphoglucomutase 5\";gene_name \"PGM5\";"	PGM5	ENSG00000154330	PGM5	protein_coding	5239	HGNC:8908
lnckb.31466	1951.58	5.97431	0.673536	8.87007	7.31018e-19	8.41533e-16	31466	chr2	177610905	178108361	NONCODE,CHESS,LNCipedia,BIGtranscriptome	protein_coding	STATUS \known_refseq\";description \"phosphodiesterase 11A\";gene_name \"PDE11A\";"	PDE11A	ENSG00000128655	PDE11A	protein_coding	50940	HGNC:8773
lnckb.29802	7.56396	4.83617	0.918468	5.26547	1.3983e-07	1.26349e-05	29802	chr2	70479598	70481572	NONCODE,CHESS,LNCipedia	lncRNA	STATUS \known_refseq\";gene_name \"LOC107985895\";"	LOC107985895	NA	NA	NA	NA	NA
lnckb.13489	337.625	9.24592	1.04282	8.86628	7.56307e-19	8.53574e-16	13489	chr13	20138250	20161565	CHESS	protein_coding	STATUS \known_refseq\";description \"gap junction protein alpha 3\";gene_name \"GJA3\";"	GJA3	ENSG00000121743	GJA3	protein_coding	2700	HGNC:4277
lnckb.55741	7851.18	4.17756	0.472943	8.83311	1.01806e-18	1.12689e-15	55741	chr9	71678273	71769532	NONCODE,CHESS,FANTOM,LNCipedia	protein_coding	STATUS \known_refseq\";description \"transmembrane protein 2\";gene_name \"TMEM2\";"	TMEM2	NA	NA	NA	NA	NA
lnckb.24061	10.6803	6.21761	1.18104	5.26454	1.40542e-07	1.26794e-05	24061	chr18	5839328	5855286	NONCODE,CHESS,FANTOM,LNCipedia,MITranscriptome,BIGtranscriptome	lncRNA	description \potentially protein-coding:FANTOM\";product \"pri-miRNA\";GENE_TYPE_ALIAS \"lncRNA\";STATUS \"known_fantom\";"	lnckb.24061	NA	NA	NA	NA	NA
lnckb.37941	3078.5	3.63792	0.422115	8.61831	6.79466e-18	7.1108e-15	37941	chr3	108160812	108222570	NONCODE,CHESS,LNCipedia	protein_coding	STATUS \known_refseq\";description \"intraflagellar transport 57\";gene_name \"IFT57\";"	IFT57	ENSG00000114446	IFT57	protein_coding	55081	HGNC:17367
lnckb.46342	11.5601	5.33705	0.620655	8.59906	8.0371e-18	8.26085e-15	46342	chr6	41736701	41754109	CHESS	protein_coding	STATUS \known_refseq\";description \"progastricsin (pepsinogen C)\";gene_name \"PGC\";"	PGC	ENSG00000096088	PGC	protein_coding	5225	HGNC:8890
lnckb.42175	98.8861	4.31033	0.819212	5.26155	1.42844e-07	1.28669e-05	42175	chr5	964250	987225	NONCODE,CHESS,FANTOM,LNCipedia	lncRNA	description \potentially protein-coding:FANTOM\";GENE_TYPE_ALIAS \"lncRNA\";STATUS \"known_gencode\";gene_name \"RP11-661C8.3\";"	RP11-661C8.3	NA	NA	NA	NA	NA
lnckb.5397	33.5945	5.37964	1.02339	5.25667	1.46685e-07	1.31923e-05	5397	chr10	5514244	5529829	NONCODE,CHESS,FANTOM,LNCipedia,MITranscriptome,BIGtranscriptome	lncRNA	STATUS \known_refseq\";description \"CALML3 antisense RNA 1\";gene_name \"CALML3-AS1\";"	CALML3-AS1	ENSG00000205488	CALML3-AS1	lncRNA	0	HGNC:44682
lnckb.59364	54.337	-22.5439	2.63312	-8.56169	1.11223e-17	1.12314e-14	59364	chrY	25473470	25480857	CHESS	protein_coding	STATUS \known_refseq\";gene_name \"LOC107987351\";"	LOC107987351	NA	NA	NA	NA	NA
lnckb.5405	7.04041	5.50067	1.04666	5.25544	1.47672e-07	1.32533e-05	5405	chr10	5616618	5618179	NONCODE,CHESS,FANTOM,LNCipedia,MITranscriptome,BIGtranscriptome	lncRNA	STATUS \known_refseq\";gene_name \"LOC102723629\";"	LOC102723629	NA	NA	NA	NA	NA
lnckb.35524	59.0117	3.9626	0.466395	8.49624	1.95823e-17	1.9104e-14	35524	chr22	29058476	29073974	CHESS	protein_coding	STATUS \known_refseq\";description \"chromosome 22 open reading frame 31\";gene_name \"C22orf31\";"	C22orf31	ENSG00000100249	C22orf31	protein_coding	25770	HGNC:26931
lnckb.41053	8016.11	1.65722	0.195625	8.47138	2.42507e-17	2.32641e-14	41053	chr4	106033550	106316704	NONCODE,CHESS,LNCipedia	protein_coding	STATUS \known_refseq\";description \"TBC1 domain containing kinase\";gene_name \"TBCK\";"	TBCK	ENSG00000145348	TBCK	protein_coding	93627	HGNC:28261
lnckb.96699	227.947	-5.6513	1.07536	-5.25525	1.47824e-07	1.32533e-05	96699	chr9	14462374	14463151	NONCODE	lncRNA	gene_id_alis \NONHSAG114733.1\";"	NONHSAG114733.1	NA	NA	NA	NA	NA
lnckb.28783	7678.74	1.98037	0.235942	8.39345	4.72081e-17	4.45451e-14	28783	chr2	11677544	11831067	NONCODE,CHESS,FANTOM,LNCipedia,BIGtranscriptome	protein_coding	STATUS \known_refseq\";description \"lipin 1\";gene_name \"LPIN1\";"	LPIN1	ENSG00000134324	LPIN1	protein_coding	23175	HGNC:13345
lnckb.29463	500.199	6.84043	0.823363	8.30791	9.74003e-17	8.89883e-14	29463	chr2	48686774	48755741	CHESS,LNCipedia,BIGtranscriptome	protein_coding	STATUS \known_refseq\";description \"luteinizing hormone/choriogonadotropin receptor\";gene_name \"LHCGR\";"	LHCGR	ENSG00000138039	LHCGR	protein_coding	3973	HGNC:6585
lnckb.31316	3059.08	6.12286	0.737238	8.30513	9.97123e-17	8.96772e-14	31316	chr2	170813210	170861153	CHESS	protein_coding	STATUS \known_refseq\";description \"glutamate decarboxylase 1\";gene_name \"GAD1\";"	GAD1	ENSG00000128683	GAD1	protein_coding	2571	HGNC:4092
lnckb.58589	69.0287	-4.9326	0.938903	-5.25358	1.49171e-07	1.33532e-05	58589	chrX	113970755	113978010	NONCODE,CHESS,FANTOM,LNCipedia,MITranscriptome	lncRNA	STATUS \known_refseq\";gene_name \"LOC102724491\";"	LOC102724491	NA	NA	NA	NA	NA
lnckb.32969	240.839	4.90137	0.590893	8.29484	1.08728e-16	9.62812e-14	32969	chr20	13008979	13169103	NONCODE,CHESS,LNCipedia	protein_coding	STATUS \known_refseq\";description \"serine palmitoyltransferase long chain base subunit 3\";gene_name \"SPTLC3\";"	SPTLC3	ENSG00000172296	SPTLC3	protein_coding	55304	HGNC:16253
lnckb.15651	2124.18	-10.6446	1.29303	-8.23229	1.8367e-16	1.53215e-13	15651	chr14	60508043	60511807	CHESS	protein_coding	STATUS \known_refseq\";description \"SIX homeobox 6\";gene_name \"SIX6\";"	SIX6	ENSG00000184302	SIX6	protein_coding	4990	HGNC:10892
lnckb.51071	3111.4	-4.15341	0.791054	-5.25048	1.51703e-07	1.3548e-05	51071	chr7	82009177	82029955	NONCODE,CHESS,FANTOM,LNCipedia,MITranscriptome,BIGtranscriptome	lncRNA	STATUS \known_refseq\";description \"uncharacterized LOC101927356\";gene_name \"LOC101927356\";"	LOC101927356	ENSG00000223770	CACNA2D1-AS1	lncRNA	0	HGNC:40120
lnckb.55141	6148.1	6.19148	0.752383	8.22916	1.8853e-16	1.55023e-13	55141	chr9	17906563	18910950	NONCODE,CHESS,FANTOM,LNCipedia,MITranscriptome	protein_coding	STATUS \known_refseq\";description \"ADAMTS like 1\";gene_name \"ADAMTSL1\";"	ADAMTSL1	ENSG00000178031	ADAMTSL1	protein_coding	92949	HGNC:14632
lnckb.55698	820.667	1.82283	0.34749	5.24569	1.557e-07	1.38515e-05	55698	chr9	68372728	68406617	NONCODE,CHESS,LNCipedia,MITranscriptome,BIGtranscriptome	lncRNA	STATUS \known_refseq\";gene_name \"LOC105376070\";gene_name \"RP11-88I18.2\";"	RP11-88I18.2	NA	NA	NA	NA	NA
lnckb.23583	730.428	7.91735	0.964799	8.20621	2.28276e-16	1.82491e-13	23583	chr17	81952503	81961843	CHESS	protein_coding	STATUS \known_refseq\";description \"NOTUM%2C palmitoleoyl-protein carboxylesterase\";gene_name \"NOTUM\";"	NOTUM	ENSG00000185269	NOTUM	protein_coding	147111	HGNC:27106
lnckb.53685	34265.5	-5.80289	0.708032	-8.1958	2.4893e-16	1.96276e-13	53685	chr8	72537391	72945890	NONCODE,CHESS,LNCipedia,BIGtranscriptome	protein_coding	STATUS \known_refseq\";description \"potassium voltage-gated channel subfamily B member 2\";gene_name \"KCNB2\";"	KCNB2	ENSG00000182674	KCNB2	protein_coding	9312	HGNC:6232
lnckb.56521	37.6346	4.74678	0.584039	8.1275	4.38223e-16	3.27581e-13	56521	chr9	113297093	113303574	CHESS,LNCipedia	protein_coding	STATUS \known_refseq\";description \"ring finger protein 183\";gene_name \"RNF183\";"	RNF183	ENSG00000165188	RNF183	protein_coding	138065	HGNC:28721
lnckb.7314	7842.92	2.40838	0.297704	8.08985	5.9739e-16	4.24508e-13	7314	chr10	117987732	118046921	NONCODE,CHESS,LNCipedia	protein_coding	STATUS \known_refseq\";description \"RAB11 family interacting protein 2\";gene_name \"RAB11FIP2\";"	RAB11FIP2	ENSG00000107560	RAB11FIP2	protein_coding	22841	HGNC:29152
lnckb.66846	2.01325	5.54773	1.05769	5.24513	1.56171e-07	1.3872e-05	66846	chr10	28667387	28668829	NONCODE,FANTOM,LNCipedia,MITranscriptome	lncRNA	gene_id_alis_alias \CATG00000117714.1\";geneSuperClass \"all_lncRNA\";geneClass \"lncRNA_intergenic\";geneSubClass \"far_from_coding_genes\";gene_type \"__na\";gene_name \"CATG00000117714.1\";coding_status \"nonCoding\";cumulative_support \"ENCODE:MITRANS\";geneCategory \"p_lncRNA_intergenic\";DHS_type \"DHS_promoter\";"	CATG00000117714.1	NA	NA	NA	NA	NA
lnckb.9752	1164.92	2.14624	0.266852	8.04283	8.77869e-16	6.01539e-13	9752	chr11	94543851	94561162	NONCODE,CHESS,LNCipedia	protein_coding	STATUS \known_refseq\";description \"fucosyltransferase 4\";gene_name \"FUT4\";"	FUT4	ENSG00000196371	FUT4	protein_coding	2526	HGNC:4015
lnckb.49706	5746.24	-5.11347	0.650186	-7.86462	3.70207e-15	2.31617e-12	49706	chr7	1233018	1237313	NONCODE,CHESS,LNCipedia	protein_coding	STATUS \known_refseq\";description \"UNC homeobox\";gene_name \"UNCX\";"	UNCX	ENSG00000164853	UNCX	protein_coding	340260	HGNC:33194
lnckb.56489	22212.2	2.62909	0.340789	7.71471	1.21253e-14	6.9792e-12	56489	chr9	112217147	112333664	NONCODE,CHESS,FANTOM,LNCipedia	protein_coding	STATUS \known_refseq\";description \"polypyrimidine tract binding protein 3\";gene_name \"PTBP3\";"	PTBP3	ENSG00000119314	PTBP3	protein_coding	9991	HGNC:10253
lnckb.75017	6.93688	8.62521	1.64509	5.243	1.57989e-07	1.39903e-05	75017	chr6	45681357	45684749	NONCODE,LNCipedia	lncRNA	gene_alias \lnc-RUNX2-3\";"	lnc-RUNX2-3	NA	NA	NA	NA	NA
lnckb.64491	8.7916	5.38206	1.02678	5.2417	1.59104e-07	1.40674e-05	64491	chr5	955833	956992	FANTOM,MITranscriptome	lncRNA	gene_id_alis_alias \CATG00000078983.1\";geneSuperClass \"all_lncRNA\";geneClass \"lncRNA_intergenic\";geneSubClass \"far_from_coding_genes\";gene_type \"__na\";gene_name \"CATG00000078983.1\";coding_status \"nonCoding\";cumulative_support \"ENCODE\";geneCategory \"e_lncRNA\";DHS_type \"DHS_enhancer\";"	CATG00000078983.1	NA	NA	NA	NA	NA
lnckb.15491	376.446	-5.8204	1.11127	-5.2376	1.62682e-07	1.43177e-05	15491	chr14	52068014	52074425	NONCODE,CHESS,LNCipedia,MITranscriptome	lncRNA	STATUS \known_refseq\";gene_name \"LOC105378180\";"	LOC105378180	NA	NA	NA	NA	NA
lnckb.15275	5059.1	-6.98278	0.911812	-7.65814	1.8865e-14	1.05422e-11	15275	chr14	35534042	35537054	CHESS	protein_coding	STATUS \known_refseq\";description \"insulinoma-associated 2\";gene_name \"INSM2\";"	INSM2	ENSG00000168348	INSM2	protein_coding	84684	HGNC:17539
lnckb.11737	181.101	8.14076	1.06641	7.63383	2.27878e-14	1.2374e-11	11737	chr12	53423855	53433846	CHESS	protein_coding	STATUS \known_refseq\";description \"anti-Mullerian hormone receptor type 2\";gene_name \"AMHR2\";"	AMHR2	ENSG00000135409	AMHR2	protein_coding	269	HGNC:465
lnckb.56139	4616.43	2.27312	0.29922	7.59682	3.03489e-14	1.60261e-11	56139	chr9	95085474	95317730	NONCODE,CHESS,FANTOM,LNCipedia	protein_coding	STATUS \known_refseq\";description \"Fanconi anemia complementation group C\";gene_name \"FANCC\";"	FANCC	ENSG00000158169	FANCC	protein_coding	2176	HGNC:3584
lnckb.50741	731.162	-11.4915	1.51249	-7.59775	3.01335e-14	1.60261e-11	50741	chr7	64228474	64266931	CHESS	protein_coding	STATUS \known_refseq\";description \"zinc finger protein 679\";gene_name \"ZNF679\";"	ZNF679	ENSG00000197123	ZNF679	protein_coding	168417	HGNC:28650
lnckb.66220	421.776	-5.28076	1.00961	-5.23048	1.69068e-07	1.4857e-05	66220	chr9	14439826	14441133	FANTOM	lncRNA	gene_id_alias \CATG00000107789.1\";geneSuperClass \"all_lncRNA\";geneClass \"lncRNA_intergenic\";geneSubClass \"far_from_coding_genes\";gene_type \"__na\";gene_name \"CATG00000107789.1\";coding_status \"nonCoding\";cumulative_support \"FANTOM\";geneCategory \"__na\";DHS_type \"not_DHS\";"	CATG00000107789.1	NA	NA	NA	NA	NA
lnckb.43871	2324.37	3.92289	0.516585	7.5939	3.10409e-14	1.62426e-11	43871	chr5	132190147	132227863	NONCODE,CHESS,LNCipedia,MITranscriptome	protein_coding	STATUS \known_refseq\";description \"prolyl 4-hydroxylase subunit alpha 2\";gene_name \"P4HA2\";"	P4HA2	ENSG00000072682	P4HA2	protein_coding	8974	HGNC:8547
lnckb.503	31.3686	3.81033	0.728848	5.22788	1.71463e-07	1.50217e-05	503	chr1	15326680	15343883	NONCODE,CHESS,FANTOM,LNCipedia,MITranscriptome,BIGtranscriptome	lncRNA	STATUS \known_refseq\";gene_name \"LOC101927417\";gene_name \"RP3-467K16.2\";"	RP3-467K16.2	NA	NA	NA	NA	NA
lnckb.35525	7853.65	4.07263	0.536575	7.59005	3.19786e-14	1.64344e-11	35525	chr22	29073078	29168333	NONCODE,CHESS,LNCipedia	protein_coding	STATUS \known_refseq\";description \"kringle containing transmembrane protein 1\";gene_name \"KREMEN1\";"	KREMEN1	ENSG00000183762	KREMEN1	protein_coding	83999	HGNC:17550
lnckb.57099	6.2862	4.23458	0.810486	5.22474	1.74398e-07	1.52556e-05	57099	chr9	134649385	134653680	NONCODE,CHESS,LNCipedia,BIGtranscriptome	lncRNA	STATUS \known_refseq\";gene_name \"COL5A1-AS1\";"	COL5A1-AS1	ENSG00000204011	COL5A1-AS1	lncRNA	0	HGNC:31368
lnckb.62564	247.645	-3.67914	0.704221	-5.22441	1.74714e-07	1.526e-05	62564	chr2	183253705	183902437	NONCODE,FANTOM,LNCipedia,MITranscriptome	lncRNA	gene_id_alis_alias \CATG00000045781.1\";geneSuperClass \"all_lncRNA\";geneClass \"lncRNA_intergenic\";geneSubClass \"proximal_to_coding_genes_both_strand\";gene_type \"__na\";gene_name \"CATG00000045781.1\";coding_status \"nonCoding\";cumulative_support \"FANTOM:MITRANS\";geneCategory \"__na\";DHS_type \"not_DHS\";"	CATG00000045781.1	NA	NA	NA	NA	NA
lnckb.2500	76.2842	4.66955	0.61578	7.58314	3.37299e-14	1.70707e-11	2500	chr1	110451166	110457354	CHESS	protein_coding	STATUS \known_refseq\";description \"prokineticin 1\";gene_name \"PROK1\";"	PROK1	ENSG00000143125	PROK1	protein_coding	84432	HGNC:18454
lnckb.59107	1033.39	2.51413	0.331555	7.58283	3.38098e-14	1.70707e-11	59107	chrX	154778684	154806370	NONCODE,CHESS,LNCipedia	protein_coding	STATUS \known_refseq\";description \"membrane palmitoylated protein 1\";gene_name \"MPP1\";"	MPP1	ENSG00000130830	MPP1	protein_coding	4354	HGNC:7219
lnckb.86034	68.1971	-5.62409	1.0768	-5.22298	1.76071e-07	1.53552e-05	86034	chr2	23344570	23347196	NONCODE	lncRNA	gene_id_alis \NONHSAG079722.1\";"	NONHSAG079722.1	NA	NA	NA	NA	NA
lnckb.56670	498.159	4.06021	0.537216	7.55787	4.09737e-14	2.05079e-11	56670	chr9	122369621	122396072	NONCODE,CHESS,LNCipedia	protein_coding	STATUS \known_refseq\";description \"prostaglandin-endoperoxide synthase 1\";gene_name \"PTGS1\";"	PTGS1	ENSG00000095303	PTGS1	protein_coding	5742	HGNC:9604
lnckb.21834	2631.97	3.81691	0.505346	7.55305	4.25166e-14	2.10967e-11	21834	chr17	33012914	34156806	NONCODE,CHESS,FANTOM,LNCipedia,MITranscriptome,BIGtranscriptome	protein_coding	STATUS \known_refseq\";description \"acid sensing ion channel subunit 2\";gene_name \"ASIC2\";"	ASIC2	ENSG00000108684	ASIC2	protein_coding	40	HGNC:99
lnckb.29104	2153.18	4.84508	0.642494	7.54105	4.66207e-14	2.2741e-11	29104	chr2	29191268	29921611	NONCODE,CHESS,LNCipedia	protein_coding	STATUS \known_refseq\";description \"anaplastic lymphoma receptor tyrosine kinase\";gene_name \"ALK\";"	ALK	ENSG00000171094	ALK	protein_coding	238	HGNC:427
lnckb.29288	114.865	6.96187	0.926963	7.51041	5.89425e-14	2.82723e-11	29288	chr2	41935368	41961382	CHESS,LNCipedia	protein_coding	STATUS \known_refseq\";description \"chromosome 2 open reading frame 91\";gene_name \"C2orf91\";"	C2orf91	ENSG00000205086	C2orf91	lncRNA	0	HGNC:42966
lnckb.55098	7499.57	-5.33179	1.02108	-5.22169	1.77294e-07	1.54385e-05	55098	chr9	14480732	14520496	NONCODE,CHESS,FANTOM,MITranscriptome,BIGtranscriptome	lncRNA	STATUS \novel\";"	lnckb.55098	NA	NA	NA	NA	NA
lnckb.94410	112.687	-4.48071	0.858456	-5.2195	1.7941e-07	1.55992e-05	94410	chr7	1301640	1303571	NONCODE	lncRNA	gene_id_alis \NONHSAG097524.1\";"	NONHSAG097524.1	NA	NA	NA	NA	NA
lnckb.51072	6215.01	-4.06295	0.77849	-5.21901	1.79884e-07	1.56168e-05	51072	chr7	82323265	82332095	CHESS,MITranscriptome	lncRNA	STATUS \known_refseq\";gene_name \"LOC107986813\";"	LOC107986813	NA	NA	NA	NA	NA
lnckb.46996	132.571	8.96345	1.71782	5.21792	1.80948e-07	1.56708e-05	46996	chr6	93787741	93790958	NONCODE,CHESS,FANTOM,LNCipedia,MITranscriptome	lncRNA	STATUS \novel\";"	lnckb.46996	NA	NA	NA	NA	NA
lnckb.43239	999.012	3.95077	0.527525	7.48925	6.92683e-14	3.29505e-11	43239	chr5	79111781	79132290	NONCODE,CHESS,LNCipedia	protein_coding	STATUS \known_refseq\";description \"betaine--homocysteine S-methyltransferase\";gene_name \"BHMT\";"	BHMT	ENSG00000145692	BHMT	protein_coding	635	HGNC:1047
lnckb.14998	1864.97	4.06041	0.778182	5.21781	1.81051e-07	1.56708e-05	14998	chr14	22459714	22521881	NONCODE,CHESS,FANTOM,LNCipedia,BIGtranscriptome	lncRNA	STATUS \known_refseq\";gene_name \"LOC105370401\";"	LOC105370401	NA	NA	NA	NA	NA
lnckb.106634	16.466	7.37048	1.41288	5.21662	1.82218e-07	1.57482e-05	106634	chr3	432387	438999	MITranscriptome	lncRNA	gene_id_alis \G054385\";"	lnckb.106634	NA	NA	NA	NA	NA
lnckb.5392	5991	3.0111	0.402674	7.47777	7.55965e-14	3.56661e-11	5392	chr10	5412551	5459056	NONCODE,CHESS	protein_coding	STATUS \known_refseq\";description \"neuroepithelial cell transforming 1\";gene_name \"NET1\";"	NET1	ENSG00000173848	NET1	protein_coding	10276	HGNC:14592
lnckb.41894	4235.69	-5.15329	0.988571	-5.21286	1.85949e-07	1.59986e-05	41894	chr4	180058866	180554935	NONCODE,CHESS,FANTOM,LNCipedia,MITranscriptome	lncRNA	STATUS \known_refseq\";gene_name \"LOC105377567\";"	LOC105377567	NA	NA	NA	NA	NA
lnckb.84085	49.0855	1.96433	0.377063	5.20957	1.89276e-07	1.62605e-05	84085	chr16	70203848	70205937	NONCODE,MITranscriptome	lncRNA	gene_id_alis \NONHSAG108266.1\";"	NONHSAG108266.1	NA	NA	NA	NA	NA
lnckb.111491	4.37824	5.38248	1.03603	5.1953	2.04395e-07	1.75332e-05	111491	chr8	57005844	57006843	MITranscriptome	lncRNA	gene_id_alis \G080975\";"	lnckb.111491	NA	NA	NA	NA	NA
lnckb.94408	27.2109	-4.40683	0.848403	-5.19427	2.05524e-07	1.76038e-05	94408	chr7	1287067	1287388	NONCODE	lncRNA	gene_id_alis \NONHSAG097523.1\";"	NONHSAG097523.1	NA	NA	NA	NA	NA
lnckb.39144	1127.47	1.84632	0.247099	7.47199	7.89898e-14	3.6964e-11	39144	chr3	184346185	184361651	CHESS,LNCipedia	protein_coding	STATUS \known_refseq\";description \"chloride voltage-gated channel 2\";gene_name \"CLCN2\";"	CLCN2	ENSG00000114859	CLCN2	protein_coding	1181	HGNC:2020
lnckb.19762	82.8097	-3.43944	0.663334	-5.18508	2.15924e-07	1.84397e-05	19762	chr16	47858581	47908431	NONCODE,CHESS,LNCipedia,MITranscriptome,BIGtranscriptome	lncRNA	STATUS \known_refseq\";description \"uncharacterized LOC101927132\";gene_name \"LOC101927132\";"	LOC101927132	NA	NA	NA	NA	NA
lnckb.71226	308.251	-4.7979	0.925818	-5.18234	2.19119e-07	1.86572e-05	71226	chr18	69398726	69399249	NONCODE,LNCipedia	lncRNA	gene_alias \lnc-CD226-8\";gene_alias \"AC026585\";gene_alias \"ENSG00000278532\";gene_alias \"RP11-17E3\";"	lnc-CD226-8	ENSG00000278532	AC026585.1	lncRNA	0	0
lnckb.10612	218.97	2.5692	0.495796	5.18197	2.19553e-07	1.86666e-05	10612	chr12	163632	183357	NONCODE,CHESS,FANTOM,LNCipedia,MITranscriptome,BIGtranscriptome	lncRNA	STATUS \known_refseq\";gene_name \"LOC105369592\";gene_name \"RP11-598F7.5,RP11-598F7.6\";"	RP11-598F7.5,RP11-598F7.6	NA	NA	NA	NA	NA
lnckb.17472	4.10559	4.75825	0.919079	5.17719	2.25251e-07	1.91228e-05	17472	chr15	59798251	59814761	CHESS,FANTOM,MITranscriptome	lncRNA	STATUS \known_refseq\";gene_name \"LOC107984802\";"	LOC107984802	NA	NA	NA	NA	NA
lnckb.104270	38.8328	-4.98604	0.963826	-5.17317	2.30156e-07	1.94531e-05	104270	chr19	2954759	2955777	MITranscriptome	lncRNA	gene_id_alis \G038585\";"	lnckb.104270	NA	NA	NA	NA	NA
lnckb.58916	81.4517	6.19789	0.829708	7.46996	8.02176e-14	3.72358e-11	58916	chrX	141693623	141698739	CHESS,LNCipedia	protein_coding	STATUS \known_refseq\";description \"SPANX family member D\";gene_name \"SPANXD\";"	SPANXD	ENSG00000196406	SPANXD	protein_coding	64648	HGNC:14332
lnckb.113566	31.6782	-7.68389	1.48722	-5.16662	2.3837e-07	2.01178e-05	113566	chr12	85274731	85277473	BIGtranscriptome	lncRNA	gene_id_alis \BIG-lncRNA-1248\";"	lnckb.113566	NA	NA	NA	NA	NA
lnckb.36686	918.671	1.99646	0.269989	7.3946	1.41839e-13	6.42842e-11	36686	chr3	15444536	15521751	NONCODE,CHESS,LNCipedia,MITranscriptome,BIGtranscriptome	protein_coding	STATUS \known_refseq\";description \"collagen-like tail subunit (single strand of homotrimer) of asymmetric acetylcholinesterase\";gene_name \"COLQ\";gene_name \"EAF1-AS1,COLQ\";"	COLQ	NA	NA	NA	NA	NA
lnckb.34405	62.6865	-8.6681	1.67828	-5.16487	2.40601e-07	2.02468e-05	34405	chr21	16862875	16873691	NONCODE,CHESS,LNCipedia,MITranscriptome,BIGtranscriptome	lncRNA	STATUS \known_gencode\";gene_name \"AF212831.2\";"	AF212831.2	ENSG00000232886	AF212831.1	lncRNA	0	0
lnckb.30731	915.378	-4.56406	0.883844	-5.16387	2.41898e-07	2.03261e-05	30731	chr2	124011132	124025173	NONCODE,CHESS,FANTOM,LNCipedia,MITranscriptome,BIGtranscriptome	lncRNA	STATUS \known_refseq\";gene_name \"LOC107985820\";"	LOC107985820	NA	NA	NA	NA	NA
lnckb.95951	323.789	-2.85979	0.553964	-5.16242	2.43779e-07	2.04164e-05	95951	chr8	74499050	74504641	NONCODE,MITranscriptome	lncRNA	gene_id_alis \NONHSAG098912.1\";"	NONHSAG098912.1	NA	NA	NA	NA	NA
lnckb.500	65.2204	4.93607	0.667754	7.39204	1.44594e-13	6.50208e-11	500	chr1	15164069	15171921	NONCODE,CHESS,LNCipedia,MITranscriptome	protein_coding	STATUS \known_refseq\";description \"chromosome 1 open reading frame 195\";gene_name \"C1orf195\";"	C1orf195	ENSG00000204464	C1orf195	lncRNA	0	HGNC:32332
lnckb.41485	117.689	-4.48518	0.868756	-5.16276	2.43336e-07	2.04164e-05	41485	chr4	144081179	144104056	NONCODE,CHESS,LNCipedia,MITranscriptome,BIGtranscriptome	lncRNA	STATUS \known_refseq\";gene_name \"LOC105377460\";"	LOC105377460	NA	NA	NA	NA	NA
lnckb.47549	844.462	-3.86529	0.526722	-7.3384	2.16169e-13	9.49805e-11	47549	chr6	135180981	135219192	NONCODE,CHESS	protein_coding	STATUS \known_refseq\";description \"MYB proto-oncogene%2C transcription factor\";gene_name \"MYB\";"	MYB	ENSG00000118513	MYB	protein_coding	4602	HGNC:7545
lnckb.96697	220.573	-5.1175	0.992215	-5.15766	2.5006e-07	2.089e-05	96697	chr9	14436319	14438496	NONCODE,MITranscriptome	lncRNA	gene_id_alis \NONHSAG101182.1\";"	NONHSAG101182.1	NA	NA	NA	NA	NA
lnckb.49708	259.97	-4.12351	0.800387	-5.15189	2.57875e-07	2.14805e-05	49708	chr7	1289263	1291244	NONCODE,CHESS,MITranscriptome	lncRNA	STATUS \novel\";"	lnckb.49708	NA	NA	NA	NA	NA
lnckb.111661	126.62	-9.68303	1.88174	-5.14579	2.66401e-07	2.21266e-05	111661	chr8	83765387	83767502	MITranscriptome	lncRNA	gene_id_alis \G081737\";"	lnckb.111661	NA	NA	NA	NA	NA
lnckb.25944	110.101	6.12309	0.834579	7.33674	2.18853e-13	9.54315e-11	25944	chr19	15670355	15698840	NONCODE,CHESS,LNCipedia	protein_coding	STATUS \known_refseq\";description \"cytochrome P450 family 4 subfamily F member 12\";gene_name \"CYP4F12\";"	CYP4F12	ENSG00000186204	CYP4F12	protein_coding	66002	HGNC:18857
lnckb.7821	236.252	3.69243	0.503645	7.33141	2.27738e-13	9.84481e-11	7821	chr11	2444671	2849110	NONCODE,CHESS,LNCipedia,MITranscriptome	protein_coding	STATUS \known_refseq\";description \"potassium voltage-gated channel subfamily Q member 1\";gene_name \"KCNQ1\";"	KCNQ1	ENSG00000282076	KCNQ1	protein_coding	3784	HGNC:6294
lnckb.7094	869.971	3.54197	0.485271	7.29895	2.90022e-13	1.21596e-10	7094	chr10	103446783	103453386	CHESS,LNCipedia	protein_coding	STATUS \known_refseq\";description \"calcium homeostasis modulator 2\";gene_name \"CALHM2\";"	CALHM2	ENSG00000138172	CALHM2	protein_coding	51063	HGNC:23493
lnckb.51083	12071	-5.84671	0.801111	-7.29825	2.9153e-13	1.21596e-10	51083	chr7	83955669	84492869	CHESS,LNCipedia,MITranscriptome	protein_coding	STATUS \known_refseq\";description \"semaphorin 3A\";gene_name \"SEMA3A\";"	SEMA3A	ENSG00000075213	SEMA3A	protein_coding	10371	HGNC:10723
lnckb.9679	42.5911	-2.38967	0.464555	-5.14401	2.68938e-07	2.23052e-05	9679	chr11	87012078	87037771	NONCODE,CHESS,FANTOM,LNCipedia,MITranscriptome	lncRNA	STATUS \known_refseq\";gene_name \"LOC105369422\";"	LOC105369422	NA	NA	NA	NA	NA
lnckb.3596	6889.48	-8.49464	1.16716	-7.27807	3.38638e-13	1.39226e-10	3596	chr1	165201867	165356715	CHESS,LNCipedia	protein_coding	STATUS \known_refseq\";description \"LIM homeobox transcription factor 1 alpha\";gene_name \"LMX1A\";"	LMX1A	ENSG00000162761	LMX1A	protein_coding	4009	HGNC:6653
lnckb.11187	107.913	-3.78982	0.737155	-5.14114	2.73081e-07	2.26162e-05	11187	chr12	21662313	21828991	NONCODE,CHESS,FANTOM,LNCipedia,MITranscriptome,BIGtranscriptome	lncRNA	STATUS \known_refseq\";gene_name \"LOC105369689\";gene_name \"RP11-59N23.3,RP11-59N23.1\";"	RP11-59N23.3,RP11-59N23.1	NA	NA	NA	NA	NA
lnckb.51730	73.8401	-3.44337	0.669811	-5.14081	2.73561e-07	2.26234e-05	51730	chr7	125184569	125379321	NONCODE,CHESS,LNCipedia,MITranscriptome,BIGtranscriptome	lncRNA	STATUS \known_refseq\";description \"uncharacterized LOC101928283\";gene_name \"LOC101928283\";"	LOC101928283	NA	NA	NA	NA	NA
lnckb.110668	27.3937	2.76182	0.537392	5.13931	2.75746e-07	2.27714e-05	110668	chr7	76079281	76090453	MITranscriptome	lncRNA	gene_id_alis \G076594\";"	lnckb.110668	NA	NA	NA	NA	NA
lnckb.36710	6544.93	4.57211	0.629115	7.26752	3.66156e-13	1.48419e-10	36710	chr3	16174322	16248302	NONCODE,CHESS,LNCipedia	protein_coding	STATUS \known_refseq\";description \"polypeptide N-acetylgalactosaminyltransferase 15\";gene_name \"GALNT15\";"	GALNT15	ENSG00000131386	GALNT15	protein_coding	117248	HGNC:21531
lnckb.11669	100.426	8.71331	1.20459	7.23344	4.70923e-13	1.86937e-10	11669	chr12	52314301	52321398	NONCODE,CHESS,LNCipedia	protein_coding	STATUS \known_refseq\";description \"keratin 83\";gene_name \"KRT83\";"	KRT83	ENSG00000170523	KRT83	protein_coding	3889	HGNC:6460
lnckb.22014	488.226	3.1443	0.434987	7.22849	4.88409e-13	1.9124e-10	22014	chr17	38325610	38343810	CHESS,LNCipedia	protein_coding	STATUS \known_refseq\";description \"G protein-coupled receptor 179\";gene_name \"GPR179\";"	GPR179	ENSG00000276469	GPR179	protein_coding	440435	HGNC:31371
lnckb.43168	58298	-5.3503	0.744049	-7.19078	6.44218e-13	2.47204e-10	43168	chr5	74625568	74641424	NONCODE,CHESS,LNCipedia,MITranscriptome	protein_coding	STATUS \known_refseq\";description \"ectodermal-neural cortex 1\";gene_name \"ENC1\";"	ENC1	ENSG00000171617	ENC1	protein_coding	8507	HGNC:3345
lnckb.111650	237.838	-10.5925	2.06226	-5.13633	2.80153e-07	2.30692e-05	111650	chr8	83152754	83185906	MITranscriptome,BIGtranscriptome	lncRNA	gene_id_alis \G081719\";"	lnckb.111650	NA	NA	NA	NA	NA
lnckb.15462	388.047	6.24241	0.871685	7.16132	7.99059e-13	2.98656e-10	15462	chr14	50872090	50904970	NONCODE,CHESS,LNCipedia	protein_coding	STATUS \known_refseq\";description \"abhydrolase domain containing 12B\";gene_name \"ABHD12B\";"	ABHD12B	ENSG00000131969	ABHD12B	protein_coding	145447	HGNC:19837
lnckb.15165	4149.23	-7.32422	1.02549	-7.14217	9.18692e-13	3.41155e-10	15165	chr14	28765403	28770476	CHESS	protein_coding	STATUS \known_refseq\";description \"forkhead box G1\";gene_name \"FOXG1\";"	FOXG1	ENSG00000176165	FOXG1	protein_coding	2290	HGNC:3811
lnckb.23961	3628.75	4.63853	0.650948	7.12581	1.03472e-12	3.79348e-10	23961	chr18	305850	500729	NONCODE,CHESS,FANTOM,LNCipedia,MITranscriptome,BIGtranscriptome	protein_coding	STATUS \known_refseq\";description \"collectin subfamily member 12\";gene_name \"COLEC12\";"	COLEC12	ENSG00000158270	COLEC12	protein_coding	81035	HGNC:16016
lnckb.25869	194.058	3.31531	0.465687	7.11919	1.08564e-12	3.95496e-10	25869	chr19	13929959	13953392	CHESS,LNCipedia	protein_coding	STATUS \known_refseq\";description \"podocan-like 1\";gene_name \"PODNL1\";"	PODNL1	ENSG00000132000	PODNL1	protein_coding	79883	HGNC:26275
lnckb.43941	2268.55	1.92043	0.271494	7.07356	1.5101e-12	5.43249e-10	43941	chr5	134114703	134156475	CHESS	protein_coding	STATUS \known_refseq\";description \"transcription factor 7 (T-cell specific%2C HMG-box)\";gene_name \"TCF7\";"	TCF7	ENSG00000081059	TCF7	protein_coding	6932	HGNC:11639
lnckb.7926	49.7888	3.54318	0.501396	7.06663	1.5874e-12	5.64009e-10	7926	chr11	5596101	5612958	CHESS	protein_coding	STATUS \known_refseq\";description \"tripartite motif containing 6\";gene_name \"TRIM6\";"	TRIM6	ENSG00000121236	TRIM6	protein_coding	117854	HGNC:16277
lnckb.62016	138.855	-9.09453	1.77217	-5.13187	2.86884e-07	2.35224e-05	62016	chr18	30119941	30176015	NONCODE,FANTOM,LNCipedia,MITranscriptome	lncRNA	gene_id_alis_alias \CATG00000037168.1\";geneSuperClass \"all_lncRNA\";geneClass \"lncRNA_intergenic\";geneSubClass \"far_from_coding_genes\";gene_type \"__na\";gene_name \"CATG00000037168.1\";coding_status \"nonCoding\";cumulative_support \"ENCODE:MITRANS\";geneCategory \"__na\";DHS_type \"not_DHS\";"	CATG00000037168.1	NA	NA	NA	NA	NA
lnckb.58908	108.421	5.58171	0.792832	7.04021	1.91949e-12	6.49608e-10	58908	chrX	141002023	141007451	CHESS	protein_coding	STATUS \known_refseq\";description \"SPANX family member B1\";gene_name \"SPANXB1\";"	SPANXB1	ENSG00000227234	SPANXB1	protein_coding	728695	HGNC:14329
lnckb.17613	214.589	2.83558	0.402812	7.03946	1.9299e-12	6.49608e-10	17613	chr15	65195999	65211608	CHESS,BIGtranscriptome	protein_coding	STATUS \known_refseq\";description \"cartilage intermediate layer protein\";gene_name \"CILP\";"	CILP	ENSG00000138615	CILP	protein_coding	8483	HGNC:1980
lnckb.111659	156.686	-9.99036	1.94993	-5.12345	2.99993e-07	2.44579e-05	111659	chr8	83711241	83782329	MITranscriptome	lncRNA	gene_id_alis \G081735\";"	lnckb.111659	NA	NA	NA	NA	NA
lnckb.34409	81.7407	-6.25712	1.22168	-5.12172	3.02767e-07	2.46143e-05	34409	chr21	17191574	17271161	NONCODE,CHESS,MITranscriptome	lncRNA	STATUS \known_refseq\";gene_name \"LOC107985511\";"	LOC107985511	NA	NA	NA	NA	NA
lnckb.2073	2637.31	-5.13603	0.72947	-7.04076	1.91188e-12	6.49608e-10	2073	chr1	85147923	85201740	NONCODE,CHESS,LNCipedia	protein_coding	STATUS \known_refseq\";description \"synapse defective Rho GTPase homolog 2\";gene_name \"SYDE2\";gene_name \"SYDE2,RP11-33E12.2\";"	SYDE2	NA	NA	NA	NA	NA
lnckb.101927	1044.83	-6.26201	1.22361	-5.11765	3.09366e-07	2.51154e-05	101927	chr13	71933041	71978135	MITranscriptome	lncRNA	gene_id_alis \G022495\";"	lnckb.101927	NA	NA	NA	NA	NA
lnckb.101929	91.9774	-9.22199	1.80249	-5.11625	3.11668e-07	2.52666e-05	101929	chr13	72030577	72032669	MITranscriptome	lncRNA	gene_id_alis \G022497\";"	lnckb.101929	NA	NA	NA	NA	NA
lnckb.87569	3.54787	6.25828	1.22379	5.11385	3.15654e-07	2.54821e-05	87569	chr2	239442213	239442649	NONCODE	lncRNA	gene_id_alis \NONHSAG081267.1\";"	NONHSAG081267.1	NA	NA	NA	NA	NA
lnckb.64948	97.4572	-5.17593	1.01236	-5.11275	3.17502e-07	2.5562e-05	64948	chr6	126613444	126615862	FANTOM,MITranscriptome	lncRNA	gene_id_alis_alias \CATG00000085809.1\";geneSuperClass \"all_lncRNA\";geneClass \"lncRNA_intergenic\";geneSubClass \"far_from_coding_genes\";gene_type \"__na\";gene_name \"CATG00000085809.1\";coding_status \"nonCoding\";cumulative_support \"ENCODE\";geneCategory \"__na\";DHS_type \"not_DHS\";"	CATG00000085809.1	NA	NA	NA	NA	NA
lnckb.54348	7.16997	3.16365	0.618881	5.11189	3.18943e-07	2.56398e-05	54348	chr8	122777604	122781589	NONCODE,CHESS,FANTOM,LNCipedia,MITranscriptome,BIGtranscriptome	lncRNA	STATUS \known_gencode\";gene_name \"RP11-44N11.2\";"	RP11-44N11.2	NA	NA	NA	NA	NA
lnckb.47955	132.651	-2.1646	0.42358	-5.11024	3.21751e-07	2.58294e-05	47955	chr6	159586907	159604657	NONCODE,CHESS,LNCipedia,MITranscriptome,BIGtranscriptome	lncRNA	STATUS \known_refseq\";gene_name \"LOC105378085\";"	LOC105378085	NA	NA	NA	NA	NA
lnckb.52812	291.749	7.09839	1.01022	7.02657	2.11674e-12	7.00214e-10	52812	chr8	16989663	17002654	CHESS	protein_coding	STATUS \known_refseq\";description \"fibroblast growth factor 20\";gene_name \"FGF20\";"	FGF20	ENSG00000078579	FGF20	protein_coding	26281	HGNC:3677
lnckb.94471	662.016	-6.50124	1.27419	-5.10226	3.3562e-07	2.68678e-05	94471	chr7	9026656	9036544	NONCODE	lncRNA	gene_id_alis \NONHSAG096132.1\";"	NONHSAG096132.1	NA	NA	NA	NA	NA
lnckb.36887	875.55	-4.88439	0.700942	-6.96832	3.20744e-12	1.04304e-09	36887	chr3	32818018	32897826	NONCODE,CHESS,LNCipedia	protein_coding	STATUS \known_refseq\";description \"tripartite motif containing 71%2C E3 ubiquitin protein ligase\";gene_name \"TRIM71\";"	TRIM71	ENSG00000206557	TRIM71	protein_coding	131405	HGNC:32669
lnckb.47414	810.855	-4.18256	0.820189	-5.0995	3.40544e-07	2.72241e-05	47414	chr6	126655694	126722197	NONCODE,CHESS,LNCipedia,MITranscriptome	lncRNA	STATUS \known_refseq\";gene_name \"LOC105377992\";"	LOC105377992	NA	NA	NA	NA	NA
lnckb.29106	58.0606	4.46124	0.875375	5.09638	3.46211e-07	2.76388e-05	29106	chr2	29319301	29352359	NONCODE,CHESS,LNCipedia,MITranscriptome	lncRNA	STATUS \known_refseq\";gene_name \"LOC101929386\";"	LOC101929386	NA	NA	NA	NA	NA
lnckb.42436	1108	-5.38125	1.05669	-5.09253	3.53321e-07	2.80508e-05	42436	chr5	18704433	18746202	NONCODE,CHESS,FANTOM,LNCipedia,MITranscriptome,BIGtranscriptome	lncRNA	STATUS \known_refseq\";gene_name \"LOC107986408\";gene_name \"CTD-2023M8.1\";"	CTD-2023M8.1	NA	NA	NA	NA	NA
lnckb.22242	1562.01	2.41672	0.347753	6.94952	3.66519e-12	1.16347e-09	22242	chr17	42023149	42098510	NONCODE,CHESS,LNCipedia,BIGtranscriptome	protein_coding	STATUS \known_refseq\";description \"zinc finger protein 385C\";gene_name \"ZNF385C\";"	ZNF385C	ENSG00000187595	ZNF385C	protein_coding	201181	HGNC:33722
lnckb.37944	894.658	1.85369	0.267289	6.93516	4.05769e-12	1.26933e-09	37944	chr3	108380369	108549462	NONCODE,CHESS,LNCipedia	protein_coding	STATUS \known_refseq\";description \"myosin%2C heavy chain 15\";gene_name \"MYH15\";"	MYH15	ENSG00000144821	MYH15	protein_coding	22989	HGNC:31073
lnckb.56137	7266.54	2.32577	0.335727	6.92757	4.28145e-12	1.33209e-09	56137	chr9	94726604	95149668	NONCODE,CHESS,FANTOM,LNCipedia,MITranscriptome,BIGtranscriptome	protein_coding	STATUS \known_refseq\";description \"chromosome 9 open reading frame 3\";gene_name \"C9orf3\";"	C9orf3	NA	NA	NA	NA	NA
lnckb.34406	50.0021	-7.62026	1.49697	-5.09045	3.57217e-07	2.8321e-05	34406	chr21	17009986	17015428	NONCODE,CHESS,FANTOM,LNCipedia,MITranscriptome,BIGtranscriptome	lncRNA	STATUS \known_refseq\";gene_name \"LOC105372740\";"	LOC105372740	NA	NA	NA	NA	NA
lnckb.34407	77.2763	-6.16335	1.21207	-5.08496	3.67703e-07	2.91122e-05	34407	chr21	17016734	17070972	NONCODE,CHESS,FANTOM,MITranscriptome,BIGtranscriptome	lncRNA	STATUS \known_fantom\";"	lnckb.34407	NA	NA	NA	NA	NA
lnckb.3804	127.272	6.33459	1.24636	5.08246	3.72579e-07	2.93771e-05	3804	chr1	177392729	177576949	NONCODE,CHESS,LNCipedia,MITranscriptome,BIGtranscriptome	lncRNA	STATUS \known_gencode\";gene_name \"RP1-35C21.2\";"	RP1-35C21.2	NA	NA	NA	NA	NA
lnckb.24967	141.939	-4.35802	0.857379	-5.08295	3.71608e-07	2.93771e-05	24967	chr18	75405446	75426607	NONCODE,CHESS,LNCipedia	lncRNA	STATUS \known_refseq\";gene_name \"LOC105372200\";"	LOC105372200	NA	NA	NA	NA	NA
lnckb.8459	5876.22	3.06388	0.442383	6.92585	4.3337e-12	1.34109e-09	8459	chr11	35943599	36232384	NONCODE,CHESS,LNCipedia,BIGtranscriptome	protein_coding	STATUS \known_refseq\";description \"low density lipoprotein receptor class A domain containing 3\";gene_name \"LDLRAD3\";"	LDLRAD3	ENSG00000179241	LDLRAD3	protein_coding	143458	HGNC:27046
lnckb.58914	15.1356	5.97555	0.864874	6.90916	4.87546e-12	1.50068e-09	58914	chrX	141589708	141590772	NONCODE,CHESS,LNCipedia	protein_coding	STATUS \known_refseq\";description \"SPANX family member A2\";gene_name \"SPANXA2\";"	SPANXA2	ENSG00000203926	SPANXA2	protein_coding	728712	HGNC:14328
lnckb.7489	2166.88	4.07451	0.589995	6.90601	4.98467e-12	1.52613e-09	7489	chr10	126012385	126388558	NONCODE,CHESS,LNCipedia	protein_coding	STATUS \known_refseq\";description \"ADAM metallopeptidase domain 12\";gene_name \"ADAM12\";"	ADAM12	ENSG00000148848	ADAM12	protein_coding	8038	HGNC:190
lnckb.31550	757.26	-6.79361	1.33666	-5.08252	3.72464e-07	2.93771e-05	31550	chr2	184190270	184436490	NONCODE,CHESS,FANTOM,LNCipedia,MITranscriptome	lncRNA	STATUS \known_refseq\";gene_name \"LOC102724340\";"	LOC102724340	NA	NA	NA	NA	NA
lnckb.3015	56.7914	4.37635	0.64043	6.83345	8.2894e-12	2.43433e-09	3015	chr1	150698059	150720910	CHESS,LNCipedia	protein_coding	STATUS \known_refseq\";description \"HORMA domain containing 1\";gene_name \"HORMAD1\";"	HORMAD1	ENSG00000143452	HORMAD1	protein_coding	84072	HGNC:25245
lnckb.17817	27989.3	-6.17833	0.907297	-6.8096	9.78681e-12	2.83075e-09	17817	chr15	74100311	74141826	NONCODE,CHESS,LNCipedia	protein_coding	STATUS \known_refseq\";description \"immunoglobulin superfamily containing leucine-rich repeat 2\";gene_name \"ISLR2\";"	ISLR2	ENSG00000167178	ISLR2	protein_coding	57611	HGNC:29286
lnckb.32858	3049.04	-7.46313	1.1071	-6.74115	1.57134e-11	4.32749e-09	32858	chr20	5298852	5317542	CHESS	protein_coding	STATUS \known_refseq\";description \"prokineticin receptor 2\";gene_name \"PROKR2\";"	PROKR2	ENSG00000101292	PROKR2	protein_coding	128674	HGNC:15836
lnckb.32517	228.824	4.82983	0.716944	6.73669	1.62037e-11	4.44127e-09	32517	chr2	238100310	238133291	CHESS	protein_coding	STATUS \known_refseq\";description \"espin-like\";gene_name \"ESPNL\";"	ESPNL	ENSG00000144488	ESPNL	protein_coding	339768	HGNC:27937
lnckb.104521	69.2465	-5.79735	1.1408	-5.08182	3.73829e-07	2.94353e-05	104521	chr19	41516292	41520279	MITranscriptome	lncRNA	gene_id_alis \G040737\";"	lnckb.104521	NA	NA	NA	NA	NA
lnckb.28938	30.0906	-6.88915	1.35601	-5.08047	3.76505e-07	2.95652e-05	28938	chr2	23136885	23138527	NONCODE,CHESS,FANTOM,LNCipedia,MITranscriptome,BIGtranscriptome	lncRNA	STATUS \known_refseq\";gene_name \"LOC107985859\";"	LOC107985859	NA	NA	NA	NA	NA
lnckb.47472	152.376	3.99605	0.593942	6.72802	1.71984e-11	4.69159e-09	47472	chr6	131628445	131748351	CHESS,BIGtranscriptome	protein_coding	STATUS \known_refseq\";description \"ectonucleotide pyrophosphatase/phosphodiesterase 3\";gene_name \"ENPP3\";"	ENPP3	ENSG00000154269	ENPP3	protein_coding	5169	HGNC:3358
lnckb.24885	6435.76	2.27889	0.338797	6.72641	1.73901e-11	4.72149e-09	24885	chr18	70002398	70205726	NONCODE,CHESS,FANTOM,LNCipedia	protein_coding	STATUS \known_refseq\";description \"rotatin\";gene_name \"RTTN\";"	RTTN	ENSG00000176225	RTTN	protein_coding	25914	HGNC:18654
lnckb.25553	5030.74	-4.50584	0.670859	-6.71653	1.86107e-11	5.02917e-09	25553	chr19	8065402	8149846	NONCODE,CHESS,LNCipedia,BIGtranscriptome	protein_coding	STATUS \known_refseq\";description \"fibrillin 3\";gene_name \"FBN3\";"	FBN3	ENSG00000142449	FBN3	protein_coding	84467	HGNC:18794
lnckb.96085	189.527	-10.2649	2.02235	-5.07576	3.85953e-07	3.01017e-05	96085	chr8	83661738	83663321	NONCODE,MITranscriptome	lncRNA	gene_id_alis \NONHSAG100574.1\";"	NONHSAG100574.1	NA	NA	NA	NA	NA
lnckb.16179	66.6471	2.93423	0.578243	5.07439	3.8874e-07	3.02781e-05	16179	chr14	91369495	91373403	CHESS,MITranscriptome	lncRNA	STATUS \known_refseq\";gene_name \"LOC107984673\";"	LOC107984673	NA	NA	NA	NA	NA
lnckb.33265	116.947	5.29615	0.793404	6.67523	2.46843e-11	6.42898e-09	33265	chr20	31475273	31485155	CHESS	protein_coding	STATUS \known_refseq\";description \"RAS (RAD and GEM)-like GTP-binding 1\";gene_name \"REM1\";"	REM1	ENSG00000088320	REM1	protein_coding	28954	HGNC:15922
lnckb.13226	12.6807	5.21117	1.02748	5.07177	3.94128e-07	3.06563e-05	13226	chr12	128262947	128267032	CHESS,MITranscriptome	lncRNA	STATUS \known_refseq\";gene_name \"LOC107987176\";"	LOC107987176	NA	NA	NA	NA	NA
lnckb.13571	4976.58	5.52881	0.828562	6.67277	2.5102e-11	6.50831e-09	13571	chr13	23570248	23676105	NONCODE,CHESS,LNCipedia	protein_coding	STATUS \known_refseq\";description \"tumor necrosis factor receptor superfamily member 19\";gene_name \"TNFRSF19\";"	TNFRSF19	ENSG00000127863	TNFRSF19	protein_coding	55504	HGNC:11915
lnckb.4221	1952.33	5.70333	0.858661	6.64212	3.09194e-11	7.77157e-09	4221	chr1	203340559	203351429	CHESS,LNCipedia	protein_coding	STATUS \known_refseq\";description \"fibromodulin\";gene_name \"FMOD\";"	FMOD	ENSG00000122176	FMOD	protein_coding	2331	HGNC:3774
lnckb.26781	31.6165	3.35645	0.50686	6.62203	3.54293e-11	8.78997e-09	26781	chr19	41192773	41207597	CHESS	protein_coding	STATUS \known_refseq\";description \"cytochrome P450 family 2 subfamily S member 1\";gene_name \"CYP2S1\";"	CYP2S1	ENSG00000167600	CYP2S1	protein_coding	29785	HGNC:15654
lnckb.46992	13774.4	5.76418	0.871146	6.61679	3.67093e-11	9.06847e-09	46992	chr6	93240020	93419687	CHESS	protein_coding	STATUS \known_refseq\";description \"EPH receptor A7\";gene_name \"EPHA7\";"	EPHA7	ENSG00000135333	EPHA7	protein_coding	2045	HGNC:3390
lnckb.20405	4375.32	4.4395	0.67349	6.59178	4.34589e-11	1.069e-08	20405	chr16	79202624	79600734	NONCODE,CHESS,FANTOM,LNCipedia,MITranscriptome,BIGtranscriptome	protein_coding	STATUS \known_refseq\";description \"v-maf avian musculoaponeurotic fibrosarcoma oncogene homolog\";gene_name \"MAF\";gene_name \"RP11-679B19.2\";"	MAF	NA	NA	NA	NA	NA
lnckb.35265	72.8776	3.47456	0.527233	6.59017	4.39314e-11	1.07602e-08	35265	chr22	21009699	21028311	NONCODE,CHESS,FANTOM,LNCipedia,BIGtranscriptome	protein_coding	STATUS \known_refseq\";description \"purinergic receptor P2X 6\";gene_name \"P2RX6\";"	P2RX6	ENSG00000099957	P2RX6	protein_coding	9127	HGNC:8538
lnckb.87253	5.18331	3.94634	0.77843	5.06962	3.98613e-07	3.09194e-05	87253	chr2	202066733	202067281	NONCODE,MITranscriptome,BIGtranscriptome	lncRNA	gene_id_alis \NONHSAG110422.1\";"	NONHSAG110422.1	NA	NA	NA	NA	NA
lnckb.19812	81.0294	3.37916	0.513189	6.58464	4.55982e-11	1.11211e-08	19812	chr16	50666300	50681353	CHESS,LNCipedia	protein_coding	STATUS \known_refseq\";description \"sorting nexin 20\";gene_name \"SNX20\";"	SNX20	ENSG00000167208	SNX20	protein_coding	124460	HGNC:30390
lnckb.51620	2128.58	-4.2185	0.640948	-6.58166	4.65219e-11	1.12511e-08	51620	chr7	116210493	116258924	NONCODE,CHESS,LNCipedia	protein_coding	STATUS \known_refseq\";description \"testin LIM domain protein\";gene_name \"TES\";"	TES	ENSG00000135269	TES	protein_coding	26136	HGNC:14620
lnckb.12306	227.92	-10.5312	1.59998	-6.58207	4.63939e-11	1.12511e-08	12306	chr12	85279760	85303172	CHESS	protein_coding	STATUS \known_refseq\";description \"ALX homeobox 1\";gene_name \"ALX1\";"	ALX1	ENSG00000180318	ALX1	protein_coding	8092	HGNC:1494
lnckb.12673	150.463	9.63106	1.46621	6.56869	5.07607e-11	1.22248e-08	12673	chr12	107774385	107776644	CHESS	protein_coding	STATUS \known_refseq\";description \"achaete-scute family bHLH transcription factor 4\";gene_name \"ASCL4\";"	ASCL4	ENSG00000187855	ASCL4	protein_coding	121549	HGNC:24311
lnckb.34505	62.1854	-3.72164	0.734142	-5.06938	3.99123e-07	3.09194e-05	34505	chr21	28377408	28387080	CHESS,FANTOM,MITranscriptome	lncRNA	STATUS \known_refseq\";gene_name \"LOC102724420\";"	LOC102724420	NA	NA	NA	NA	NA
lnckb.101251	3.89767	6.63987	1.31125	5.06375	4.11079e-07	3.17601e-05	101251	chr12	65016801	65019629	MITranscriptome,BIGtranscriptome	lncRNA	gene_id_alis \G018804\";"	lnckb.101251	NA	NA	NA	NA	NA
lnckb.101919	717.728	-10.2601	2.02744	-5.06061	4.17912e-07	3.21585e-05	101919	chr13	70675493	70682922	MITranscriptome	lncRNA	gene_id_alis \G022472\";"	lnckb.101919	NA	NA	NA	NA	NA
lnckb.12049	7485.22	9.45093	1.44015	6.56246	5.29265e-11	1.26933e-08	12049	chr12	65050624	65121566	NONCODE,CHESS	protein_coding	STATUS \known_refseq\";description \"WNT inhibitory factor 1\";gene_name \"WIF1\";"	WIF1	ENSG00000156076	WIF1	protein_coding	11197	HGNC:18081
lnckb.43870	164.592	2.81168	0.555777	5.05901	4.21436e-07	3.23864e-05	43870	chr5	132183804	132210075	NONCODE,CHESS,FANTOM,LNCipedia,MITranscriptome,BIGtranscriptome	lncRNA	STATUS \known_refseq\";description \"P4HA2 antisense RNA 1\";gene_name \"P4HA2-AS1\";"	P4HA2-AS1	ENSG00000237714	P4HA2-AS1	lncRNA	0	HGNC:43560
lnckb.63100	5.57736	3.91905	0.774993	5.05688	4.26173e-07	3.26395e-05	63100	chr20	4097990	4109702	NONCODE,FANTOM,LNCipedia,MITranscriptome	lncRNA	gene_id_alis_alias \CATG00000054123.1\";geneSuperClass \"all_lncRNA\";geneClass \"lncRNA_intergenic\";geneSubClass \"far_from_coding_genes\";gene_type \"__na\";gene_name \"CATG00000054123.1\";coding_status \"nonCoding\";cumulative_support \"ENCODE:MITRANS\";geneCategory \"__na\";DHS_type \"not_DHS\";"	CATG00000054123.1	NA	NA	NA	NA	NA
lnckb.50755	12537.6	-1.86694	0.285442	-6.54054	6.12983e-11	1.45196e-08	50755	chr7	64794388	64863943	NONCODE,CHESS,FANTOM,LNCipedia	protein_coding	STATUS \known_refseq\";description \"zinc finger protein 138\";gene_name \"ZNF138\";"	ZNF138	ENSG00000197008	ZNF138	protein_coding	7697	HGNC:12922
lnckb.4288	1720.86	-4.52807	0.692667	-6.53716	6.26994e-11	1.46704e-08	4288	chr1	205381378	205449956	NONCODE,CHESS,LNCipedia	protein_coding	STATUS \known_refseq\";description \"LEM domain containing 1\";gene_name \"LEMD1\";"	LEMD1	ENSG00000186007	LEMD1	protein_coding	93273	HGNC:18725
lnckb.104631	50.6132	-5.17632	1.02382	-5.0559	4.28371e-07	3.27445e-05	104631	chr2	2527396	2534241	MITranscriptome	lncRNA	gene_id_alis \G042066\";"	lnckb.104631	NA	NA	NA	NA	NA
lnckb.29099	1917.27	5.12509	0.788416	6.50048	8.00615e-11	1.81428e-08	29099	chr2	28970900	29052498	CHESS	protein_coding	STATUS \known_refseq\";description \"family with sequence similarity 179 member A\";gene_name \"FAM179A\";"	FAM179A	NA	NA	NA	NA	NA
lnckb.71383	67.4015	-2.11566	0.41892	-5.05027	4.41195e-07	3.368e-05	71383	chr19	20838515	20847417	NONCODE,LNCipedia,MITranscriptome	lncRNA	gene_alias \lnc-ZNF626-4\";"	lnc-ZNF626-4	ENSG00000269373	AC008739.2	unprocessed_pseudogene	0	0
lnckb.92263	318.422	-5.25469	1.04064	-5.04948	4.43004e-07	3.37733e-05	92263	chr5	87842134	87845638	NONCODE	lncRNA	gene_id_alis \NONHSAG092348.1\";"	NONHSAG092348.1	NA	NA	NA	NA	NA
lnckb.77738	907.683	-4.1629	0.825195	-5.04475	4.5412e-07	3.4393e-05	77738	chr1	11540079	11541228	NONCODE	lncRNA	gene_id_alis \NONHSAG104797.1\";"	NONHSAG104797.1	NA	NA	NA	NA	NA
lnckb.101930	303.897	-6.69709	1.32852	-5.04102	4.63054e-07	3.49318e-05	101930	chr13	72047107	72116305	MITranscriptome	lncRNA	gene_id_alis \G022498\";"	lnckb.101930	NA	NA	NA	NA	NA
lnckb.71671	17.234	-6.80887	1.35067	-5.04111	4.6285e-07	3.49318e-05	71671	chr2	23211021	23213881	NONCODE,LNCipedia,MITranscriptome	lncRNA	gene_alias \lnc-ATAD2B-10\";"	lnc-ATAD2B-10	NA	NA	NA	NA	NA
lnckb.24249	623.684	-10.5063	1.61695	-6.49759	8.16154e-11	1.84223e-08	24249	chr18	14748240	14855465	CHESS,MITranscriptome	protein_coding	STATUS \known_refseq\";description \"ankyrin repeat domain 30B\";gene_name \"ANKRD30B\";"	ANKRD30B	ENSG00000180777	ANKRD30B	protein_coding	374860	HGNC:24165
lnckb.35527	2999.87	3.64837	0.561876	6.49319	8.40392e-11	1.88954e-08	35527	chr22	29205912	29259916	NONCODE,CHESS,LNCipedia	protein_coding	STATUS \known_refseq\";description \"EMI domain containing 1\";gene_name \"EMID1\";"	EMID1	ENSG00000186998	EMID1	protein_coding	129080	HGNC:18036
lnckb.56355	13.8669	3.14899	0.624862	5.03949	4.66775e-07	3.51575e-05	56355	chr9	105020342	105065076	NONCODE,CHESS,FANTOM,LNCipedia	lncRNA	description \potentially protein-coding:NR\";GENE_TYPE_ALIAS \"lncRNA\";STATUS \"novel\";"	lnckb.56355	NA	NA	NA	NA	NA
lnckb.60805	197.434	-5.97014	1.18472	-5.03929	4.67268e-07	3.51575e-05	60805	chr13	97110112	97122538	NONCODE,FANTOM,MITranscriptome	lncRNA	gene_id_alis_alias \CATG00000015859.1\";geneSuperClass \"all_lncRNA\";geneClass \"lncRNA_intergenic\";geneSubClass \"far_from_coding_genes\";gene_type \"__na\";gene_name \"CATG00000015859.1\";coding_status \"nonCoding\";cumulative_support \"MITRANS\";geneCategory \"e_lncRNA\";DHS_type \"DHS_enhancer\";"	CATG00000015859.1	NA	NA	NA	NA	NA
lnckb.91225	42.0773	-7.37109	1.46549	-5.02976	4.91082e-07	3.67571e-05	91225	chr4	180880043	180881341	NONCODE	lncRNA	gene_id_alis \NONHSAG089791.1\";"	NONHSAG089791.1	NA	NA	NA	NA	NA
lnckb.76757	469.215	2.05214	0.408168	5.02769	4.96422e-07	3.71085e-05	76757	chr9	112205662	112213174	NONCODE,LNCipedia	lncRNA	gene_alias \lnc-PTBP3-1\";"	lnc-PTBP3-1	NA	NA	NA	NA	NA
lnckb.3938	5782.49	4.06456	0.627311	6.47933	9.21289e-11	2.06336e-08	3938	chr1	183929662	184051612	NONCODE,CHESS,FANTOM,LNCipedia	protein_coding	STATUS \known_refseq\";description \"collagen beta(1-O)galactosyltransferase 2\";gene_name \"COLGALT2\";"	COLGALT2	ENSG00000198756	COLGALT2	protein_coding	23127	HGNC:16790
lnckb.13254	4.24292	6.31168	1.25585	5.02583	5.01263e-07	3.74218e-05	13254	chr12	130249679	130266725	NONCODE,CHESS,FANTOM,LNCipedia,MITranscriptome,BIGtranscriptome	lncRNA	STATUS \known_gencode\";gene_name \"RP11-143E21.6\";"	RP11-143E21.6	ENSG00000259862	AC026336.2	lncRNA	0	0
lnckb.42563	473.534	5.77477	0.891548	6.47724	9.34184e-11	2.08413e-08	42563	chr5	33936386	33938918	CHESS	protein_coding	STATUS \known_refseq\";description \"relaxin/insulin like family peptide receptor 3\";gene_name \"RXFP3\";"	RXFP3	ENSG00000182631	RXFP3	protein_coding	51289	HGNC:24883
lnckb.74911	3.57953	4.48659	0.893428	5.02176	5.11993e-07	3.81733e-05	74911	chr6	28805967	28822156	NONCODE,LNCipedia,MITranscriptome	lncRNA	gene_alias \lnc-TRIM27-18\";"	lnc-TRIM27-18	NA	NA	NA	NA	NA
lnckb.40391	1322.94	4.13523	0.640141	6.45987	1.04795e-10	2.31108e-08	40391	chr4	52862317	52868201	CHESS,BIGtranscriptome	protein_coding	STATUS \known_refseq\";description \"RAS like family 11 member B\";gene_name \"RASL11B\";"	RASL11B	ENSG00000128045	RASL11B	protein_coding	65997	HGNC:23804
lnckb.55262	2071.38	3.65907	0.566531	6.45873	1.05587e-10	2.31965e-08	55262	chr9	27319731	27529852	NONCODE,CHESS,LNCipedia	protein_coding	STATUS \known_refseq\";description \"MOB kinase activator 3B\";gene_name \"MOB3B\";"	MOB3B	ENSG00000120162	MOB3B	protein_coding	79817	HGNC:23825
lnckb.58913	13.4834	5.62134	0.873274	6.43709	1.21789e-10	2.63535e-08	58913	chrX	141583674	141584738	CHESS,LNCipedia	protein_coding	STATUS \known_refseq\";description \"sperm protein associated with the nucleus%2C X-linked%2C family member A1\";gene_name \"SPANXA1\";"	SPANXA1	ENSG00000198021	SPANXA1	protein_coding	30014	HGNC:11218
lnckb.96701	243.175	-4.96505	0.990324	-5.01356	5.3431e-07	3.97857e-05	96701	chr9	14468605	14471334	NONCODE,MITranscriptome	lncRNA	gene_id_alis \NONHSAG101184.1\";"	NONHSAG101184.1	NA	NA	NA	NA	NA
lnckb.86261	10.1001	5.48736	1.09504	5.01113	5.41117e-07	4.01926e-05	86261	chr2	66203635	66204431	NONCODE	lncRNA	gene_id_alis \NONHSAG079964.1\";"	NONHSAG079964.1	NA	NA	NA	NA	NA
lnckb.13788	38677.9	-3.92483	0.610611	-6.4277	1.29551e-10	2.77205e-08	13788	chr13	35473789	35476695	CHESS	protein_coding	STATUS \known_refseq\";description \"mab-21 like 1\";gene_name \"MAB21L1\";"	MAB21L1	ENSG00000180660	MAB21L1	protein_coding	4081	HGNC:6757
lnckb.44758	6.66428	3.52418	0.703422	5.01006	5.44142e-07	4.03612e-05	44758	chr5	173328599	173335124	NONCODE,CHESS,FANTOM,LNCipedia,MITranscriptome	lncRNA	STATUS \known_fantom\";"	lnckb.44758	NA	NA	NA	NA	NA
lnckb.5777	155.038	4.10837	0.640802	6.41129	1.44296e-10	3.05351e-08	5777	chr10	27672627	27746820	CHESS	protein_coding	STATUS \known_refseq\";description \"mohawk homeobox\";gene_name \"MKX\";"	MKX	ENSG00000150051	MKX	protein_coding	283078	HGNC:23729
lnckb.1958	2362.07	3.54442	0.5532	6.40712	1.48292e-10	3.12658e-08	1958	chr1	74698675	74733408	NONCODE,CHESS,LNCipedia	protein_coding	STATUS \known_refseq\";description \"crystallin zeta\";gene_name \"CRYZ\";gene_name \"CRYZ,RP11-17E13.2\";"	CRYZ	NA	NA	NA	NA	NA
lnckb.55697	193.062	5.10115	1.01827	5.00962	5.45379e-07	4.04008e-05	55697	chr9	68355164	68357866	NONCODE,CHESS,MITranscriptome,BIGtranscriptome	lncRNA	STATUS \known_refseq\";description \"PGM5 antisense RNA 1\";gene_name \"PGM5-AS1\";"	PGM5-AS1	ENSG00000224958	PGM5-AS1	lncRNA	0	HGNC:44181
lnckb.3016	59.9315	1.76101	0.35185	5.00501	5.586e-07	4.1327e-05	3016	chr1	150724266	150729984	CHESS	lncRNA	description \potentially protein-coding:NR:SP\";STATUS \"novel\";GENE_TYPE_ALIAS \"lncRNA\";"	lnckb.3016	NA	NA	NA	NA	NA
lnckb.56485	4469.24	2.42155	0.379143	6.38691	1.69272e-10	3.51737e-08	56485	chr9	112031330	112175520	NONCODE,CHESS,FANTOM,LNCipedia,BIGtranscriptome	protein_coding	STATUS \known_refseq\";description \"sushi domain containing 1\";gene_name \"SUSD1\";"	SUSD1	ENSG00000106868	SUSD1	protein_coding	64420	HGNC:25413
lnckb.916	132.04	4.54557	0.713209	6.37341	1.84875e-10	3.77348e-08	916	chr1	26863142	26864456	CHESS	protein_coding	STATUS \known_refseq\";description \"stratifin\";gene_name \"SFN\";"	SFN	ENSG00000175793	SFN	protein_coding	2810	HGNC:10773
lnckb.106158	6.75522	3.50886	0.701359	5.00294	5.64635e-07	4.16664e-05	106158	chr20	54252291	54254970	MITranscriptome	lncRNA	gene_id_alis \G050952\";"	lnckb.106158	NA	NA	NA	NA	NA
lnckb.3935	3495.04	3.3793	0.533318	6.33637	2.35248e-10	4.63721e-08	3935	chr1	183636047	183928703	NONCODE,CHESS,LNCipedia	protein_coding	STATUS \known_refseq\";description \"ral guanine nucleotide dissociation stimulator like 1\";gene_name \"RGL1\";"	RGL1	ENSG00000143344	RGL1	protein_coding	23179	HGNC:30281
lnckb.101545	31.8359	8.45129	1.68938	5.00261	5.65606e-07	4.16847e-05	101545	chr12	130042446	130043724	MITranscriptome	lncRNA	gene_id_alis \G020733\";"	lnckb.101545	NA	NA	NA	NA	NA
lnckb.84642	181.196	-3.5985	0.719552	-5.00103	5.70251e-07	4.19733e-05	84642	chr17	60026532	60027522	NONCODE,MITranscriptome	lncRNA	gene_id_alis \NONHSAG073278.1\";"	NONHSAG073278.1	NA	NA	NA	NA	NA
lnckb.54969	9.64037	7.05795	1.41187	4.999	5.76282e-07	4.2309e-05	54969	chr9	2289216	2296903	NONCODE,CHESS,FANTOM,LNCipedia,MITranscriptome	lncRNA	STATUS \known_refseq\";gene_name \"LOC105375955\";"	LOC105375955	NA	NA	NA	NA	NA
lnckb.22812	527.007	5.08718	0.804019	6.32719	2.49669e-10	4.87143e-08	22812	chr17	58352500	58418895	NONCODE,CHESS,LNCipedia	protein_coding	STATUS \known_refseq\";description \"ring finger protein 43\";gene_name \"RNF43\";"	RNF43	ENSG00000108375	RNF43	protein_coding	54894	HGNC:18505
lnckb.41478	2245.48	-6.55928	1.04384	-6.2838	3.30406e-10	6.27652e-08	41478	chr4	143577407	143700675	CHESS	protein_coding	STATUS \known_refseq\";description \"FRAS1 related extracellular matrix 3\";gene_name \"FREM3\";"	FREM3	ENSG00000183090	FREM3	protein_coding	166752	HGNC:25172
lnckb.34153	117.148	3.90211	0.621598	6.27755	3.4396e-10	6.51249e-08	34153	chr20	62952647	62968852	CHESS	protein_coding	STATUS \known_refseq\";description \"solute carrier family 17 member 9\";gene_name \"SLC17A9\";"	SLC17A9	ENSG00000101194	SLC17A9	protein_coding	63910	HGNC:16192
lnckb.21979	1157.77	-3.84931	0.770101	-4.99844	5.77949e-07	4.23773e-05	21979	chr17	36722435	36773551	NONCODE,CHESS,FANTOM,LNCipedia,MITranscriptome,BIGtranscriptome	lncRNA	STATUS \known_refseq\";gene_name \"LOC105371750\";gene_name \"CTD-3194G12.2\";"	CTD-3194G12.2	NA	NA	NA	NA	NA
lnckb.41169	57.6835	-5.56437	1.11329	-4.99814	5.78872e-07	4.2391e-05	41169	chr4	117428396	117696768	NONCODE,CHESS,FANTOM,LNCipedia,MITranscriptome,BIGtranscriptome	lncRNA	STATUS \known_refseq\";description \"long intergenic non-protein coding RNA 1378\";gene_name \"LINC01378\";"	LINC01378	ENSG00000236922	LINC01378	lncRNA	0	HGNC:50645
lnckb.65383	30.5852	2.78297	0.557119	4.99528	5.87493e-07	4.28085e-05	65383	chr7	88448524	88450405	FANTOM,MITranscriptome	lncRNA	gene_id_alis_alias \CATG00000092984.1\";geneSuperClass \"all_lncRNA\";geneClass \"lncRNA_intergenic\";geneSubClass \"far_from_coding_genes\";gene_type \"__na\";gene_name \"CATG00000092984.1\";coding_status \"nonCoding\";cumulative_support \"FANTOM:HUBDMAP\";geneCategory \"__na\";DHS_type \"not_DHS\";"	CATG00000092984.1	NA	NA	NA	NA	NA
lnckb.46287	3391.89	-1.64557	0.262191	-6.27622	3.46908e-10	6.54678e-08	46287	chr6	39092287	39115186	NONCODE,CHESS,LNCipedia,MITranscriptome	protein_coding	STATUS \known_refseq\";description \"SAYSVFN motif domain containing 1\";gene_name \"SAYSD1\";"	SAYSD1	ENSG00000112167	SAYSD1	protein_coding	55776	HGNC:21025
lnckb.47575	182.826	6.44179	1.02651	6.27543	3.48667e-10	6.55848e-08	47575	chr6	136922241	136925660	CHESS	protein_coding	STATUS \known_refseq\";description \"solute carrier family 35 member D3\";gene_name \"SLC35D3\";"	SLC35D3	ENSG00000182747	SLC35D3	protein_coding	340146	HGNC:15621
lnckb.88556	81.293	-6.68346	1.33788	-4.99556	5.86644e-07	4.28085e-05	88556	chr22	10540167	10542998	NONCODE	lncRNA	gene_id_alis \NONHSAG083544.1\";"	NONHSAG083544.1	NA	NA	NA	NA	NA
lnckb.56650	10634.8	3.40453	0.543569	6.26329	3.76938e-10	7.06715e-08	56650	chr9	121201082	121332845	NONCODE,CHESS,FANTOM,LNCipedia,BIGtranscriptome	protein_coding	STATUS \known_refseq\";description \"gelsolin\";gene_name \"GSN\";gene_name \"GSN,AL513122.2\";"	GSN	NA	NA	NA	NA	NA
lnckb.94472	584.007	-6.4886	1.29931	-4.99388	5.91786e-07	4.30627e-05	94472	chr7	9048199	9052386	NONCODE,MITranscriptome	lncRNA	gene_id_alis \NONHSAG096133.1\";"	NONHSAG096133.1	NA	NA	NA	NA	NA
lnckb.36938	2797.98	3.62194	0.578572	6.26014	3.84637e-10	7.18809e-08	36938	chr3	37452322	37819790	NONCODE,CHESS,LNCipedia	protein_coding	STATUS \known_refseq\";description \"integrin subunit alpha 9\";gene_name \"ITGA9\";"	ITGA9	ENSG00000144668	ITGA9	protein_coding	3680	HGNC:6145
lnckb.11712	13.4798	5.25283	0.839419	6.2577	3.90702e-10	7.25778e-08	11712	chr12	53102437	53124539	CHESS	protein_coding	STATUS \known_refseq\";description \"sterol O-acyltransferase 2\";gene_name \"SOAT2\";"	SOAT2	ENSG00000167780	SOAT2	protein_coding	8435	HGNC:11178
lnckb.5791	986.591	4.32646	0.69139	6.25762	3.90888e-10	7.25778e-08	5791	chr10	28677495	28694113	NONCODE,CHESS,MITranscriptome	protein_coding	STATUS \known_refseq\";description \"BMP and activin membrane-bound inhibitor\";gene_name \"BAMBI\";"	BAMBI	ENSG00000095739	BAMBI	protein_coding	25805	HGNC:30251
lnckb.32365	1106.64	3.6714	0.590209	6.22051	4.95532e-10	9.05471e-08	32365	chr2	232606057	232682795	NONCODE,CHESS,FANTOM,LNCipedia	protein_coding	STATUS \known_refseq\";description \"EF-hand domain family member D1\";gene_name \"EFHD1\";"	EFHD1	ENSG00000115468	EFHD1	protein_coding	80303	HGNC:29556
lnckb.41718	215.09	-4.94247	0.797603	-6.19666	5.76749e-10	1.03741e-07	41718	chr4	163336968	163352404	CHESS	protein_coding	STATUS \known_refseq\";description \"neuropeptide Y receptor Y5\";gene_name \"NPY5R\";"	NPY5R	ENSG00000164129	NPY5R	protein_coding	4889	HGNC:7958
lnckb.18322	97.5545	3.55486	0.577077	6.16012	7.26878e-10	1.29933e-07	18322	chr15	94231184	94483952	NONCODE,CHESS,FANTOM,LNCipedia	protein_coding	STATUS \known_refseq\";description \"multiple C2 domains%2C transmembrane 2\";gene_name \"MCTP2\";"	MCTP2	ENSG00000140563	MCTP2	protein_coding	55784	HGNC:25636
lnckb.13763	3189.03	-5.39808	0.876546	-6.15835	7.35057e-10	1.30988e-07	13763	chr13	33016063	33069240	CHESS,MITranscriptome	protein_coding	STATUS \known_refseq\";description \"klotho\";gene_name \"KL\";"	KL	ENSG00000133116	KL	protein_coding	9365	HGNC:6344
lnckb.21839	126.722	5.74411	1.15121	4.98964	6.04912e-07	4.39623e-05	21839	chr17	33559007	33589621	NONCODE,CHESS,FANTOM,LNCipedia,MITranscriptome,BIGtranscriptome	lncRNA	STATUS \known_refseq\";gene_name \"LOC147004\";"	LOC147004	NA	NA	NA	NA	NA
lnckb.53217	23.1927	8.17624	1.332	6.13833	8.33944e-10	1.46792e-07	53217	chr8	37962995	37966666	CHESS,FANTOM	protein_coding	STATUS \known_refseq\";description \"adrenoceptor beta 3\";gene_name \"ADRB3\";"	ADRB3	ENSG00000188778	ADRB3	protein_coding	155	HGNC:288
lnckb.37304	1105.76	2.31958	0.378679	6.12546	9.04203e-10	1.57236e-07	37304	chr3	50267558	50281298	NONCODE,CHESS,FANTOM,LNCipedia	protein_coding	STATUS \known_refseq\";description \"semaphorin 3B\";gene_name \"SEMA3B\";"	SEMA3B	ENSG00000012171	SEMA3B	protein_coding	7869	HGNC:10724
lnckb.79362	25.427	-6.64723	1.3333	-4.98555	6.1786e-07	4.48467e-05	79362	chr10	42163675	42164814	NONCODE	lncRNA	gene_id_alis \NONHSAG062005.1\";"	NONHSAG062005.1	NA	NA	NA	NA	NA
lnckb.49705	297.47	-3.10655	0.62315	-4.98524	6.1885e-07	4.48619e-05	49705	chr7	1225830	1230215	NONCODE,CHESS,MITranscriptome	lncRNA	STATUS \novel\";"	lnckb.49705	NA	NA	NA	NA	NA
lnckb.61063	21.8944	-4.16636	0.836341	-4.98166	6.3042e-07	4.55859e-05	61063	chr14	30853171	30874382	FANTOM,MITranscriptome,BIGtranscriptome	lncRNA	gene_id_alis_alias \CATG00000020630.1\";geneSuperClass \"all_lncRNA\";geneClass \"lncRNA_divergent\";geneSubClass \"divergent_promoters\";gene_type \"__na\";gene_name \"CATG00000020630.1\";coding_status \"nonCoding\";cumulative_support \"ENCODE:FANTOM:MITRANS\";geneCategory \"p_lncRNA_divergent\";DHS_type \"DHS_promoter\";"	CATG00000020630.1	NA	NA	NA	NA	NA
lnckb.2343	1285.27	-6.78905	1.10895	-6.12203	9.23886e-10	1.60175e-07	2343	chr1	100538172	100542027	CHESS	protein_coding	STATUS \known_refseq\";description \"G protein-coupled receptor 88\";gene_name \"GPR88\";"	GPR88	ENSG00000181656	GPR88	protein_coding	54112	HGNC:4539
lnckb.34043	614.143	5.26126	0.86065	6.11313	9.76979e-10	1.68871e-07	34043	chr20	59293327	59325993	NONCODE,CHESS,MITranscriptome	protein_coding	STATUS \known_refseq\";description \"endothelin 3\";gene_name \"EDN3\";"	EDN3	ENSG00000124205	EDN3	protein_coding	1908	HGNC:3178
lnckb.42632	175.92	4.93931	0.808356	6.11032	9.94346e-10	1.70846e-07	42632	chr5	37812529	37840044	NONCODE,CHESS,LNCipedia	protein_coding	STATUS \known_refseq\";description \"glial cell derived neurotrophic factor\";gene_name \"GDNF\";"	GDNF	ENSG00000168621	GDNF	protein_coding	2668	HGNC:4232
lnckb.102606	53.3442	3.43519	0.690818	4.97264	6.60481e-07	4.76996e-05	102606	chr15	23695851	23716103	MITranscriptome	lncRNA	gene_id_alis \G026644\";"	lnckb.102606	NA	NA	NA	NA	NA
lnckb.52431	518.795	-5.32074	1.07035	-4.97102	6.66004e-07	4.79181e-05	52431	chr7	158974304	158982961	NONCODE,CHESS,LNCipedia,MITranscriptome	lncRNA	STATUS \known_fantom\";"	lnckb.52431	NA	NA	NA	NA	NA
lnckb.60219	80.0789	3.68671	0.742048	4.96829	6.7547e-07	4.8478e-05	60219	chr11	12662109	12674080	NONCODE,FANTOM,LNCipedia,MITranscriptome	lncRNA	gene_id_alis_alias \CATG00000004863.1\";geneSuperClass \"all_lncRNA\";geneClass \"lncRNA_divergent\";geneSubClass \"divergent_promoters\";gene_type \"__na\";gene_name \"CATG00000004863.1\";coding_status \"nonCoding\";cumulative_support \"FANTOM:MITRANS\";geneCategory \"p_lncRNA_divergent\";DHS_type \"DHS_promoter\";"	CATG00000004863.1	NA	NA	NA	NA	NA
lnckb.58917	203.385	5.94652	0.974027	6.10509	1.02741e-09	1.76001e-07	58917	chrX	141838316	141897832	CHESS	protein_coding	STATUS \known_refseq\";description \"melanoma antigen family C3\";gene_name \"MAGEC3\";"	MAGEC3	ENSG00000165509	MAGEC3	protein_coding	139081	HGNC:23798
lnckb.57634	674.558	3.80567	0.623964	6.09918	1.06613e-09	1.81554e-07	57634	chrX	17799877	17861346	CHESS,FANTOM,LNCipedia	protein_coding	STATUS \known_refseq\";description \"retinoic acid induced 2\";gene_name \"RAI2\";"	RAI2	ENSG00000131831	RAI2	protein_coding	10742	HGNC:9835
lnckb.15463	2070.01	4.24049	0.696484	6.08842	1.14028e-09	1.92473e-07	15463	chr14	50901747	50944530	CHESS	protein_coding	STATUS \known_refseq\";description \"phosphorylase%2C glycogen%2C liver\";gene_name \"PYGL\";"	PYGL	ENSG00000100504	PYGL	protein_coding	5836	HGNC:9725
lnckb.1839	9979.83	2.7267	0.447899	6.08776	1.14504e-09	1.92712e-07	1839	chr1	64470793	64693058	CHESS	protein_coding	STATUS \known_refseq\";description \"cache domain containing 1\";gene_name \"CACHD1\";"	CACHD1	ENSG00000158966	CACHD1	protein_coding	57685	HGNC:29314
lnckb.55699	10.4499	8.22983	1.35309	6.08224	1.18512e-09	1.98297e-07	55699	chr9	68536580	68540867	CHESS	protein_coding	STATUS \known_refseq\";description \"transmembrane protein 252\";gene_name \"TMEM252\";"	TMEM252	ENSG00000181778	TMEM252	protein_coding	169693	HGNC:28537
lnckb.12931	60.2147	-6.20146	1.24819	-4.96838	6.75156e-07	4.8478e-05	12931	chr12	118837489	118867948	NONCODE,CHESS,LNCipedia,MITranscriptome	lncRNA	STATUS \known_refseq\";gene_name \"LOC105370018\";"	LOC105370018	NA	NA	NA	NA	NA
lnckb.24054	12.741	4.03757	0.81292	4.96674	6.80861e-07	4.88041e-05	24054	chr18	5309954	5318505	NONCODE,CHESS,FANTOM,LNCipedia,MITranscriptome,BIGtranscriptome	lncRNA	STATUS \known_refseq\";gene_name \"LOC107985144\";"	LOC107985144	NA	NA	NA	NA	NA
lnckb.96696	357.734	-4.53193	0.912542	-4.96627	6.82522e-07	4.88623e-05	96696	chr9	14427655	14428762	NONCODE	lncRNA	gene_id_alis \NONHSAG114732.1\";"	NONHSAG114732.1	NA	NA	NA	NA	NA
lnckb.66315	11.6352	7.49967	1.51075	4.96421	6.8982e-07	4.92622e-05	66315	chr9	114944066	115000170	NONCODE,FANTOM,LNCipedia,MITranscriptome	lncRNA	gene_id_alis_alias \CATG00000109561.1\";geneSuperClass \"all_lncRNA\";geneClass \"lncRNA_intergenic\";geneSubClass \"far_from_coding_genes\";gene_type \"__na\";gene_name \"CATG00000109561.1\";coding_status \"nonCoding\";cumulative_support \"FANTOM:MITRANS\";geneCategory \"__na\";DHS_type \"not_DHS\";"	CATG00000109561.1	NA	NA	NA	NA	NA
lnckb.111653	1472.1	-11.1612	2.24831	-4.96427	6.89596e-07	4.92622e-05	111653	chr8	83368304	83373244	MITranscriptome	lncRNA	gene_id_alis \G081722\";"	lnckb.111653	NA	NA	NA	NA	NA
lnckb.28939	44.5118	-6.7539	1.36085	-4.96301	6.94075e-07	4.95047e-05	28939	chr2	23185206	23189924	NONCODE,CHESS,FANTOM,LNCipedia,MITranscriptome,BIGtranscriptome	lncRNA	STATUS \known_refseq\";gene_name \"LOC107985858\";"	LOC107985858	NA	NA	NA	NA	NA
lnckb.96698	661.83	-5.25701	1.05964	-4.96113	7.00853e-07	4.98645e-05	96698	chr9	14455394	14465529	NONCODE,MITranscriptome	lncRNA	gene_id_alis \NONHSAG101183.1\";"	NONHSAG101183.1	NA	NA	NA	NA	NA
lnckb.9277	119.991	3.35176	0.552916	6.06198	1.34455e-09	2.23674e-07	9277	chr11	67452406	67463706	NONCODE,CHESS,LNCipedia	protein_coding	STATUS \known_refseq\";description \"calcium binding protein 4\";gene_name \"CABP4\";"	CABP4	ENSG00000175544	CABP4	protein_coding	57010	HGNC:1386
lnckb.103974	23.4934	-3.07364	0.619648	-4.96029	7.03873e-07	5.00176e-05	103974	chr18	33577345	33578259	MITranscriptome,BIGtranscriptome	lncRNA	gene_id_alis \G037125\";"	lnckb.103974	NA	NA	NA	NA	NA
lnckb.55273	31194.5	-5.54486	0.916102	-6.05267	1.42467e-09	2.3564e-07	55273	chr9	27937617	29213981	NONCODE,CHESS,FANTOM,LNCipedia,BIGtranscriptome	protein_coding	STATUS \known_refseq\";description \"leucine rich repeat and Ig domain containing 2\";gene_name \"LINGO2\";gene_name \"LINGO2,RP11-438B23.2\";"	LINGO2	NA	NA	NA	NA	NA
lnckb.46944	3574.17	-1.51266	0.250304	-6.04327	1.51019e-09	2.48731e-07	46944	chr6	89096879	89165762	NONCODE,CHESS,LNCipedia,BIGtranscriptome	protein_coding	STATUS \known_refseq\";description \"peptidase M20 domain containing 2\";gene_name \"PM20D2\";"	PM20D2	ENSG00000146281	PM20D2	protein_coding	135293	HGNC:21408
lnckb.40283	365.461	-4.65904	0.774695	-6.01404	1.80959e-09	2.95065e-07	40283	chr4	42110853	42152878	NONCODE,CHESS,LNCipedia	protein_coding	STATUS \known_refseq\";description \"BEN domain containing 4\";gene_name \"BEND4\";"	BEND4	ENSG00000188848	BEND4	protein_coding	389206	HGNC:23815
lnckb.65935	181.787	-3.44598	0.694752	-4.96001	7.04889e-07	5.0028e-05	65935	chr8	53596872	53657844	NONCODE,FANTOM,MITranscriptome	lncRNA	gene_id_alis_alias \CATG00000102449.1\";geneSuperClass \"all_lncRNA\";geneClass \"lncRNA_intergenic\";geneSubClass \"far_from_coding_genes\";gene_type \"__na\";gene_name \"CATG00000102449.1\";coding_status \"nonCoding\";cumulative_support \"ENCODE:FANTOM:MITRANS\";geneCategory \"e_lncRNA\";DHS_type \"DHS_enhancer\";"	CATG00000102449.1	NA	NA	NA	NA	NA
lnckb.74906	14.0035	5.94565	1.19917	4.95815	7.11686e-07	5.04482e-05	74906	chr6	28695357	28699726	NONCODE,LNCipedia	lncRNA	gene_alias \lnc-GPX5-3\";"	lnc-GPX5-3	NA	NA	NA	NA	NA
lnckb.31887	1567.75	1.53382	0.255691	5.99872	1.98879e-09	3.21553e-07	31887	chr2	207580631	207625928	NONCODE,CHESS,LNCipedia	protein_coding	STATUS \known_refseq\";description \"methyltransferase like 21A\";gene_name \"METTL21A\";"	METTL21A	ENSG00000144401	METTL21A	protein_coding	151194	HGNC:30476
lnckb.41622	382.765	4.48885	0.754672	5.94809	2.71296e-09	4.23186e-07	41622	chr4	154231268	154491778	NONCODE,CHESS	protein_coding	STATUS \known_refseq\";description \"dachsous cadherin-related 2\";gene_name \"DCHS2\";"	DCHS2	ENSG00000197410	DCHS2	protein_coding	54798	HGNC:23111
lnckb.86429	511.8	-7.22698	1.45819	-4.95612	7.1914e-07	5.09139e-05	86429	chr2	91474963	91475550	NONCODE	lncRNA	gene_id_alis \NONHSAG080135.1\";"	NONHSAG080135.1	NA	NA	NA	NA	NA
lnckb.44848	60.6477	5.28527	0.889301	5.94317	2.79564e-09	4.32565e-07	44848	chr5	176630613	176646971	CHESS,LNCipedia	protein_coding	STATUS \known_refseq\";description \"eukaryotic translation initiation factor 4E family member 1B\";gene_name \"EIF4E1B\";"	EIF4E1B	ENSG00000175766	EIF4E1B	protein_coding	253314	HGNC:33179
lnckb.110841	37.3517	2.31372	0.467024	4.95417	7.26394e-07	5.13362e-05	110841	chr7	108459982	108462313	MITranscriptome	lncRNA	gene_id_alis \G077531\";"	lnckb.110841	NA	NA	NA	NA	NA
lnckb.111654	475.048	-10.1241	2.04577	-4.94877	7.46829e-07	5.26153e-05	111654	chr8	83379712	83381461	MITranscriptome	lncRNA	gene_id_alis \G081723\";"	lnckb.111654	NA	NA	NA	NA	NA
lnckb.58911	12.9598	4.17868	0.704612	5.93047	3.02066e-09	4.6498e-07	58911	chrX	141241201	141247539	CHESS,LNCipedia	protein_coding	STATUS \known_refseq\";description \"SPANX family member C\";gene_name \"SPANXC\";"	SPANXC	ENSG00000198573	SPANXC	protein_coding	64663	HGNC:14331
lnckb.25300	13076.2	-3.00802	0.509156	-5.90785	3.46597e-09	5.23494e-07	25300	chr19	2996138	3047635	NONCODE,CHESS,FANTOM,LNCipedia,MITranscriptome	protein_coding	STATUS \known_refseq\";description \"transducin like enhancer of split 2\";gene_name \"TLE2\";"	TLE2	ENSG00000065717	TLE2	protein_coding	7089	HGNC:11838
lnckb.3577	5107.1	3.66873	0.625003	5.86994	4.35952e-09	6.46725e-07	3577	chr1	162631213	162787627	NONCODE,CHESS,LNCipedia	protein_coding	STATUS \known_refseq\";description \"discoidin domain receptor tyrosine kinase 2\";gene_name \"DDR2\";"	DDR2	ENSG00000162733	DDR2	protein_coding	4921	HGNC:2731
lnckb.42565	913.154	2.16681	0.369296	5.86743	4.42611e-09	6.54916e-07	42565	chr5	34017858	34043266	CHESS,LNCipedia	protein_coding	STATUS \known_refseq\";description \"C1q and tumor necrosis factor related protein 3\";gene_name \"C1QTNF3\";"	C1QTNF3	ENSG00000082196	C1QTNF3	protein_coding	114899	HGNC:14326
lnckb.15480	2521.88	2.89811	0.494232	5.86388	4.52187e-09	6.62275e-07	15480	chr14	51489100	51731029	CHESS,FANTOM,LNCipedia,BIGtranscriptome	protein_coding	STATUS \known_refseq\";description \"FERM domain containing 6\";gene_name \"FRMD6\";"	FRMD6	ENSG00000139926	FRMD6	protein_coding	122786	HGNC:19839
lnckb.5593	2260.87	1.75934	0.300244	5.85971	4.63666e-09	6.75649e-07	5593	chr10	15104588	15168732	CHESS,LNCipedia	protein_coding	STATUS \known_refseq\";description \"N-myristoyltransferase 2\";gene_name \"NMT2\";"	NMT2	ENSG00000152465	NMT2	protein_coding	9397	HGNC:7858
lnckb.38933	3503.2	4.26848	0.728573	5.85869	4.66524e-09	6.78097e-07	38933	chr3	170410512	170454733	NONCODE,CHESS,LNCipedia,BIGtranscriptome	protein_coding	STATUS \known_refseq\";description \"claudin 11\";gene_name \"CLDN11\";gene_name \"CLDN11,RP11-469J4.3\";"	CLDN11	NA	NA	NA	NA	NA
lnckb.51964	169.007	-2.74482	0.554937	-4.94618	7.5684e-07	5.32554e-05	51964	chr7	138161782	138182832	NONCODE,CHESS,FANTOM,LNCipedia,MITranscriptome,BIGtranscriptome	lncRNA	STATUS \known_refseq\";gene_name \"LOC107986749\";"	LOC107986749	NA	NA	NA	NA	NA
lnckb.4131	15.5599	4.29433	0.733229	5.85674	4.72044e-09	6.84393e-07	4131	chr1	201113953	201127184	CHESS,LNCipedia	protein_coding	STATUS \known_refseq\";description \"achaete-scute family bHLH transcription factor 5\";gene_name \"ASCL5\";"	ASCL5	ENSG00000232237	ASCL5	protein_coding	647219	HGNC:33169
lnckb.50702	723.683	-6.31294	1.2777	-4.94087	7.77752e-07	5.46601e-05	50702	chr7	57404753	57419814	NONCODE,CHESS,LNCipedia,MITranscriptome	lncRNA	STATUS \known_refseq\";description \"uncharacterized LOC100653233\";gene_name \"LOC100653233\";"	LOC100653233	NA	NA	NA	NA	NA
lnckb.8000	1608.74	4.20358	0.718653	5.84925	4.93802e-09	7.13833e-07	8000	chr11	7513765	7667329	NONCODE,CHESS,LNCipedia	protein_coding	STATUS \known_refseq\";description \"PPFIA binding protein 2\";gene_name \"PPFIBP2\";"	PPFIBP2	ENSG00000166387	PPFIBP2	protein_coding	8495	HGNC:9250
lnckb.95060	15.7292	4.01597	0.814113	4.93294	8.10012e-07	5.66506e-05	95060	chr7	110089161	110089460	NONCODE	lncRNA	gene_id_alis \NONHSAG098210.1\";"	NONHSAG098210.1	NA	NA	NA	NA	NA
lnckb.110254	116.414	-7.50621	1.52216	-4.93128	8.1694e-07	5.70658e-05	110254	chr7	9019918	9021490	MITranscriptome	lncRNA	gene_id_alis \G074588\";"	lnckb.110254	NA	NA	NA	NA	NA
lnckb.12294	16032.8	-4.05951	0.696196	-5.83099	5.51003e-09	7.86977e-07	12294	chr12	82686521	83134868	CHESS,FANTOM	protein_coding	STATUS \known_refseq\";description \"transmembrane and tetratricopeptide repeat containing 2\";gene_name \"TMTC2\";"	TMTC2	ENSG00000179104	TMTC2	protein_coding	160335	HGNC:25440
lnckb.93307	96.4918	-5.22538	1.06044	-4.92755	8.32676e-07	5.7884e-05	93307	chr6	61539636	61540776	NONCODE	lncRNA	gene_id_alis \NONHSAG113273.1\";"	NONHSAG113273.1	NA	NA	NA	NA	NA
lnckb.5966	146.288	3.39082	0.581936	5.82679	5.65021e-09	8.05001e-07	5966	chr10	38349478	38351376	NONCODE,CHESS	protein_coding	description \potentially protein-coding:NR\";STATUS \"novel\";GENE_TYPE_ALIAS \"protein_coding\";"	lnckb.5966	NA	NA	NA	NA	NA
lnckb.88555	33.2797	-7.75584	1.57547	-4.92289	8.52758e-07	5.92086e-05	88555	chr22	10525842	10532701	NONCODE	lncRNA	gene_id_alis \NONHSAG083543.1\";"	NONHSAG083543.1	NA	NA	NA	NA	NA
lnckb.59053	1732.6	1.88513	0.323645	5.82469	5.72174e-09	8.13179e-07	59053	chrX	153901100	153928457	CHESS,LNCipedia	protein_coding	STATUS \known_refseq\";description \"Rho GTPase activating protein 4\";gene_name \"ARHGAP4\";"	ARHGAP4	ENSG00000089820	ARHGAP4	protein_coding	393	HGNC:674
lnckb.4180	223.624	4.09366	0.704624	5.8097	6.25831e-09	8.80739e-07	4180	chr1	202193799	202322626	NONCODE,CHESS	protein_coding	STATUS \known_refseq\";description \"leucine-rich repeat containing G protein-coupled receptor 6\";gene_name \"LGR6\";"	LGR6	ENSG00000133067	LGR6	protein_coding	59352	HGNC:19719
lnckb.13227	6548.96	5.25015	0.903887	5.80841	6.30691e-09	8.82573e-07	13227	chr12	128267170	128707915	NONCODE,CHESS,LNCipedia,BIGtranscriptome	protein_coding	STATUS \known_refseq\";description \"transmembrane protein 132C\";gene_name \"TMEM132C\";"	TMEM132C	ENSG00000181234	TMEM132C	protein_coding	92293	HGNC:25436
lnckb.1795	9742.24	2.73825	0.471677	5.80535	6.42328e-09	8.952e-07	1795	chr1	61742477	62163947	NONCODE,CHESS,LNCipedia	protein_coding	STATUS \known_refseq\";description \"PATJ%2C crumbs cell polarity complex component\";gene_name \"PATJ\";"	PATJ	ENSG00000132849	PATJ	protein_coding	10207	HGNC:28881
lnckb.2660	380.227	-5.43361	0.939176	-5.78551	7.22932e-09	9.93108e-07	2660	chr1	117143587	117210992	CHESS	protein_coding	STATUS \known_refseq\";description \"V-set domain containing T cell activation inhibitor 1\";gene_name \"VTCN1\";"	VTCN1	ENSG00000134258	VTCN1	protein_coding	79679	HGNC:28873
lnckb.28937	75.9472	-6.51017	1.12524	-5.78557	7.22685e-09	9.93108e-07	28937	chr2	23076877	23200256	NONCODE,CHESS,FANTOM,LNCipedia,MITranscriptome,BIGtranscriptome	protein_coding	STATUS \known_refseq\";gene_name \"LOC107985792\";"	LOC107985792	NA	NA	NA	NA	NA
lnckb.46477	2.14215	4.08363	0.829616	4.92232	8.55258e-07	5.93106e-05	46477	chr6	45825584	45831432	CHESS,FANTOM,MITranscriptome	lncRNA	STATUS \known_refseq\";gene_name \"LOC107986519\";"	LOC107986519	NA	NA	NA	NA	NA
lnckb.69763	35.9477	-3.10881	0.631723	-4.92116	8.60321e-07	5.95899e-05	69763	chr14	35430260	35430631	NONCODE,LNCipedia	lncRNA	gene_alias \lnc-INSM2-4\";"	lnc-INSM2-4	ENSG00000259022	DNAJC8P1	processed_pseudogene	0	HGNC:19928
lnckb.44514	4432.85	3.50766	0.606334	5.78503	7.25012e-09	9.93595e-07	44514	chr5	157477304	157575823	NONCODE,CHESS,LNCipedia	protein_coding	STATUS \known_refseq\";description \"ADAM metallopeptidase domain 19\";gene_name \"ADAM19\";"	ADAM19	ENSG00000135074	ADAM19	protein_coding	8728	HGNC:197
lnckb.91227	84.028	-6.05461	1.23063	-4.91992	8.658e-07	5.98585e-05	91227	chr4	180887481	180889341	NONCODE	lncRNA	gene_id_alis \NONHSAG089793.1\";"	NONHSAG089793.1	NA	NA	NA	NA	NA
lnckb.42616	14190.2	3.63244	0.628413	5.78034	7.45508e-09	1.01926e-06	42616	chr5	36606355	36688648	NONCODE,CHESS	protein_coding	STATUS \known_refseq\";description \"solute carrier family 1 member 3\";gene_name \"SLC1A3\";"	SLC1A3	ENSG00000079215	SLC1A3	protein_coding	6507	HGNC:10941
lnckb.8738	437.645	-2.85149	0.493594	-5.777	7.60445e-09	1.03476e-06	8738	chr11	57536841	57550274	NONCODE,CHESS,LNCipedia,MITranscriptome	protein_coding	STATUS \known_refseq\";description \"smoothelin-like 1\";gene_name \"SMTNL1\";"	SMTNL1	ENSG00000214872	SMTNL1	protein_coding	219537	HGNC:32394
lnckb.84323	9.58865	6.04808	1.23119	4.9124	8.99674e-07	6.1648e-05	84323	chr17	11197853	11198772	NONCODE	lncRNA	gene_id_alis \NONHSAG074002.1\";"	NONHSAG074002.1	NA	NA	NA	NA	NA
lnckb.91027	17.7598	-6.1302	1.2487	-4.90925	9.14261e-07	6.25643e-05	91027	chr4	144186584	144188320	NONCODE	lncRNA	gene_id_alis \NONHSAG111895.1\";"	NONHSAG111895.1	NA	NA	NA	NA	NA
lnckb.10285	4.7691	6.08513	1.23986	4.9079	9.20566e-07	6.28551e-05	10285	chr11	123797387	123817027	CHESS,LNCipedia,MITranscriptome	lncRNA	STATUS \known_refseq\";gene_name \"LOC105369544\";"	LOC105369544	NA	NA	NA	NA	NA
lnckb.110699	258.202	-4.13879	0.843515	-4.9066	9.26669e-07	6.31968e-05	110699	chr7	81939118	81940743	MITranscriptome	lncRNA	gene_id_alis \G076754\";"	lnckb.110699	NA	NA	NA	NA	NA
lnckb.33328	9.12516	5.18632	0.898357	5.77312	7.78155e-09	1.05388e-06	33328	chr20	33161848	33181417	CHESS,MITranscriptome	protein_coding	STATUS \known_refseq\";description \"BPI fold containing family A member 2\";gene_name \"BPIFA2\";"	BPIFA2	ENSG00000131050	BPIFA2	protein_coding	140683	HGNC:16203
lnckb.31930	55.3761	-5.11042	1.04205	-4.9042	9.38089e-07	6.38244e-05	31930	chr2	212541267	212563858	CHESS,FANTOM,MITranscriptome	lncRNA	STATUS \known_refseq\";gene_name \"LOC107985979\";"	LOC107985979	NA	NA	NA	NA	NA
lnckb.101541	22.241	4.6103	0.940205	4.90351	9.4141e-07	6.38993e-05	101541	chr12	128711664	128715653	MITranscriptome	lncRNA	gene_id_alis \G020704\";"	lnckb.101541	NA	NA	NA	NA	NA
lnckb.58594	1837.49	-8.24891	1.42882	-5.77322	7.77725e-09	1.05388e-06	58594	chrX	114584078	114910061	NONCODE,CHESS,LNCipedia	protein_coding	STATUS \known_refseq\";description \"5-hydroxytryptamine (serotonin) receptor 2C%2C G protein-coupled\";gene_name \"HTR2C\";"	HTR2C	ENSG00000147246	HTR2C	protein_coding	3358	HGNC:5295
lnckb.22918	205.393	-2.79047	0.569055	-4.9037	9.40485e-07	6.38993e-05	22918	chr17	63319855	63354185	NONCODE,CHESS,LNCipedia,BIGtranscriptome	lncRNA	STATUS \known_refseq\";gene_name \"LOC105371857\";"	LOC105371857	NA	NA	NA	NA	NA
lnckb.3901	204.898	3.38373	0.589653	5.73852	9.55097e-09	1.26378e-06	3901	chr1	182053740	182205330	NONCODE,CHESS,FANTOM,LNCipedia,MITranscriptome,BIGtranscriptome	protein_coding	STATUS \known_refseq\";description \"zinc finger protein 648\";gene_name \"ZNF648\";"	ZNF648	ENSG00000179930	ZNF648	protein_coding	127665	HGNC:18190
lnckb.486	2013.72	3.68786	0.643518	5.73079	9.99643e-09	1.31667e-06	486	chr1	13892792	15118133	NONCODE,CHESS,FANTOM,LNCipedia,MITranscriptome	protein_coding	STATUS \known_refseq\";description \"kazrin%2C periplakin interacting protein\";gene_name \"KAZN\";"	KAZN	ENSG00000189337	KAZN	protein_coding	23254	HGNC:29173
lnckb.13774	70.2829	-2.79498	0.570191	-4.90184	9.4943e-07	6.43677e-05	13774	chr13	33983989	34000786	NONCODE,CHESS,MITranscriptome	lncRNA	STATUS \known_refseq\";gene_name \"LOC105370156\";"	LOC105370156	NA	NA	NA	NA	NA
lnckb.42617	14437	4.1562	0.847989	4.90125	9.52307e-07	6.44869e-05	42617	chr5	36631853	36676925	NONCODE,CHESS,FANTOM,LNCipedia,MITranscriptome,BIGtranscriptome	lncRNA	STATUS \known_refseq\";gene_name \"LOC107986413\";"	LOC107986413	NA	NA	NA	NA	NA
lnckb.11329	5293.88	2.73724	0.479021	5.71424	1.10196e-08	1.43178e-06	11329	chr12	30926428	31016502	NONCODE,CHESS,LNCipedia,MITranscriptome,BIGtranscriptome	protein_coding	STATUS \known_refseq\";description \"tetraspanin 11\";gene_name \"TSPAN11\";"	TSPAN11	ENSG00000110900	TSPAN11	protein_coding	441631	HGNC:30795
lnckb.43874	1899.21	2.90183	0.508784	5.70346	1.17397e-08	1.51849e-06	43874	chr5	132257658	132280984	CHESS,BIGtranscriptome	protein_coding	STATUS \known_refseq\";description \"PDZ and LIM domain 4\";gene_name \"PDLIM4\";"	PDLIM4	ENSG00000131435	PDLIM4	protein_coding	8572	HGNC:16501
lnckb.65414	12.9685	4.11691	0.840096	4.90053	9.55801e-07	6.46474e-05	65414	chr7	109838969	109840614	FANTOM,MITranscriptome	lncRNA	gene_id_alis_alias \CATG00000093484.1\";geneSuperClass \"all_lncRNA\";geneClass \"lncRNA_intergenic\";geneSubClass \"far_from_coding_genes\";gene_type \"__na\";gene_name \"CATG00000093484.1\";coding_status \"nonCoding\";cumulative_support \"FANTOM:HUBDMAP\";geneCategory \"__na\";DHS_type \"not_DHS\";"	CATG00000093484.1	NA	NA	NA	NA	NA
lnckb.33092	96.5375	4.52543	0.925214	4.89123	1.00208e-06	6.7382e-05	33092	chr20	21569946	21668629	NONCODE,CHESS,LNCipedia,MITranscriptome	lncRNA	STATUS \known_refseq\";description \"uncharacterized LOC101929625\";gene_name \"LOC101929625\";gene_name \"RP1-167O22.1\";"	RP1-167O22.1	NA	NA	NA	NA	NA
lnckb.41486	36.4303	-4.26021	0.871076	-4.89074	1.00458e-06	6.74708e-05	41486	chr4	144104076	144186469	NONCODE,CHESS,FANTOM,LNCipedia,MITranscriptome,BIGtranscriptome	lncRNA	STATUS \known_refseq\";gene_name \"LOC107986317\";"	LOC107986317	NA	NA	NA	NA	NA
lnckb.56842	46.5881	1.60775	0.328868	4.88874	1.01484e-06	6.7922e-05	56842	chr9	128128529	128130634	NONCODE,CHESS,LNCipedia	lncRNA	STATUS \known_refseq\";description \"PTGES2 antisense RNA 1 (head to head)\";gene_name \"PTGES2-AS1\";"	PTGES2-AS1	NA	NA	NA	NA	NA
lnckb.75136	6.66009	8.43923	1.72671	4.88746	1.02147e-06	6.81455e-05	75136	chr6	93943621	93946131	NONCODE,LNCipedia,MITranscriptome	lncRNA	gene_alias \lnc-MANEA-13\";"	lnc-MANEA-13	NA	NA	NA	NA	NA
lnckb.41819	2411.25	2.29554	0.403136	5.69421	1.23941e-08	1.5783e-06	41819	chr4	173168207	173324651	CHESS,FANTOM	protein_coding	STATUS \known_refseq\";description \"polypeptide N-acetylgalactosaminyltransferase 7\";gene_name \"GALNT7\";"	GALNT7	ENSG00000109586	GALNT7	protein_coding	51809	HGNC:4129
lnckb.10691	24175.4	2.37044	0.416396	5.69277	1.24998e-08	1.58475e-06	10691	chr12	3077355	3286564	NONCODE,CHESS,LNCipedia,BIGtranscriptome	protein_coding	STATUS \known_refseq\";description \"tetraspanin 9\";gene_name \"TSPAN9\";"	TSPAN9	ENSG00000011105	TSPAN9	protein_coding	10867	HGNC:21640
lnckb.30999	609.214	-3.24172	0.663281	-4.88741	1.02173e-06	6.81455e-05	30999	chr2	143629133	143776974	NONCODE,CHESS,FANTOM,LNCipedia,MITranscriptome,BIGtranscriptome	lncRNA	STATUS \known_refseq\";gene_name \"LOC105373654\";gene_name \"AC092652.1,CTD-2252P21.1\";"	AC092652.1,CTD-2252P21.1	NA	NA	NA	NA	NA
lnckb.94863	36.3989	-2.64645	0.541516	-4.88711	1.02328e-06	6.81702e-05	94863	chr7	64384560	64385197	NONCODE,MITranscriptome	lncRNA	gene_id_alis \NONHSAG113541.1\";"	NONHSAG113541.1	NA	NA	NA	NA	NA
lnckb.113629	44.162	-4.3948	0.900193	-4.88206	1.04983e-06	6.95366e-05	113629	chr20	37418493	37420198	BIGtranscriptome	lncRNA	gene_id_alis \BIG-lncRNA-1557\";"	lnckb.113629	NA	NA	NA	NA	NA
lnckb.2609	993.718	-8.36133	1.47157	-5.68192	1.33191e-08	1.67388e-06	2609	chr1	114854268	114995370	NONCODE,CHESS,LNCipedia	protein_coding	STATUS \known_refseq\";description \"synaptonemal complex protein 1\";gene_name \"SYCP1\";"	SYCP1	ENSG00000198765	SYCP1	protein_coding	6847	HGNC:11487
lnckb.21400	2488.62	3.51626	0.619726	5.6739	1.39584e-08	1.73548e-06	21400	chr17	15227144	15272876	NONCODE,CHESS,FANTOM,LNCipedia,MITranscriptome,BIGtranscriptome	protein_coding	STATUS \known_refseq\";description \"peripheral myelin protein 22\";gene_name \"PMP22\";"	PMP22	ENSG00000109099	PMP22	protein_coding	5376	HGNC:9118
lnckb.27194	531.747	2.65684	0.468259	5.67388	1.396e-08	1.73548e-06	27194	chr19	48720568	48740833	CHESS,LNCipedia	protein_coding	STATUS \known_refseq\";description \"Ras interacting protein 1\";gene_name \"RASIP1\";"	RASIP1	ENSG00000105538	RASIP1	protein_coding	54922	HGNC:24716
lnckb.5193	239.615	-6.31467	1.11282	-5.67446	1.3913e-08	1.73548e-06	5193	chr1	247914138	247923152	CHESS	protein_coding	STATUS \known_refseq\";description \"olfactory receptor family 2 subfamily T member 8\";gene_name \"OR2T8\";"	OR2T8	ENSG00000177462	OR2T8	protein_coding	343172	HGNC:15020
lnckb.5547	2457.97	3.2594	0.575142	5.66713	1.45213e-08	1.78979e-06	5547	chr10	12894265	13099989	NONCODE,CHESS,LNCipedia,MITranscriptome	protein_coding	STATUS \known_refseq\";description \"coiled-coil domain containing 3\";gene_name \"CCDC3\";"	CCDC3	ENSG00000151468	CCDC3	protein_coding	83643	HGNC:23813
lnckb.97281	18.6844	2.07574	0.425307	4.88057	1.05779e-06	6.99831e-05	97281	chr9	112333979	112334428	NONCODE,MITranscriptome	lncRNA	gene_id_alis \NONHSAG101613.1\";"	NONHSAG101613.1	NA	NA	NA	NA	NA
lnckb.44011	5330.17	3.05969	0.543612	5.62845	1.81834e-08	2.185e-06	44011	chr5	136028895	136065319	CHESS,MITranscriptome	protein_coding	STATUS \known_refseq\";description \"transforming growth factor beta induced\";gene_name \"TGFBI\";"	TGFBI	ENSG00000120708	TGFBI	protein_coding	7045	HGNC:11771
lnckb.29974	4.09881	4.86474	0.864874	5.6248	1.85722e-08	2.22708e-06	29974	chr2	79085023	79099368	CHESS,LNCipedia	protein_coding	STATUS \known_refseq\";description \"regenerating family member 1 beta\";gene_name \"REG1B\";"	REG1B	ENSG00000172023	REG1B	protein_coding	5968	HGNC:9952
lnckb.1199	512.842	-2.15403	0.383082	-5.62289	1.87793e-08	2.24723e-06	1199	chr1	36084075	36088275	CHESS	protein_coding	STATUS \known_refseq\";description \"tektin 2\";gene_name \"TEKT2\";"	TEKT2	ENSG00000092850	TEKT2	protein_coding	27285	HGNC:11725
lnckb.43178	131.94	-3.65961	0.750936	-4.87339	1.09699e-06	7.23269e-05	43178	chr5	75044317	75052843	NONCODE,CHESS,FANTOM,LNCipedia,BIGtranscriptome	lncRNA	STATUS \known_refseq\";description \"long intergenic non-protein coding RNA 1336\";gene_name \"LINC01336\";"	LINC01336	NA	NA	NA	NA	NA
lnckb.2592	4472.3	-4.39431	0.781942	-5.61974	1.91248e-08	2.28383e-06	2592	chr1	114089292	114153919	CHESS	protein_coding	STATUS \known_refseq\";description \"synaptotagmin 6\";gene_name \"SYT6\";"	SYT6	ENSG00000134207	SYT6	protein_coding	148281	HGNC:18638
lnckb.88304	45.379	-8.20144	1.6835	-4.87166	1.10664e-06	7.288e-05	88304	chr21	16894130	16896046	NONCODE	lncRNA	gene_id_alis \NONHSAG083293.1\";"	NONHSAG083293.1	NA	NA	NA	NA	NA
lnckb.15189	1176.7	-2.90842	0.517943	-5.61532	1.96197e-08	2.33324e-06	15189	chr14	30874496	30890640	CHESS	protein_coding	STATUS \known_refseq\";description \"cochlin\";gene_name \"COCH\";"	COCH	ENSG00000100473	COCH	protein_coding	1690	HGNC:2180
lnckb.20504	7606.48	2.19725	0.391812	5.60792	2.04772e-08	2.4252e-06	20504	chr16	84565596	84618096	NONCODE,CHESS,LNCipedia	protein_coding	STATUS \known_refseq\";description \"coactosin like F-actin binding protein 1\";gene_name \"COTL1\";"	COTL1	ENSG00000103187	COTL1	protein_coding	23406	HGNC:18304
lnckb.52310	170.754	-1.79226	0.368207	-4.86754	1.12997e-06	7.43311e-05	52310	chr7	153399913	153413967	NONCODE,CHESS,FANTOM,LNCipedia,MITranscriptome,BIGtranscriptome	lncRNA	STATUS \known_refseq\";description \"long intergenic non-protein coding RNA 1287\";gene_name \"LINC01287\";"	LINC01287	ENSG00000234722	LINC01287	lncRNA	0	HGNC:50351
lnckb.5416	79.3609	3.29771	0.589406	5.59496	2.20668e-08	2.59213e-06	5416	chr10	5948878	5978741	CHESS,LNCipedia	protein_coding	STATUS \known_refseq\";description \"interleukin 15 receptor%2C alpha\";gene_name \"IL15RA\";"	IL15RA	ENSG00000134470	IL15RA	protein_coding	3601	HGNC:5978
lnckb.17594	1818.43	2.07485	0.371567	5.58404	2.34993e-08	2.74918e-06	17594	chr15	64841883	64871155	CHESS,LNCipedia	protein_coding	STATUS \known_refseq\";description \"pleckstrin homology domain containing O2\";gene_name \"PLEKHO2\";"	PLEKHO2	ENSG00000241839	PLEKHO2	protein_coding	80301	HGNC:30026
lnckb.93053	22.1346	-2.58392	0.531603	-4.86062	1.17016e-06	7.66252e-05	93053	chr6	26619588	26620229	NONCODE	lncRNA	gene_id_alis \NONHSAG094943.1\";"	NONHSAG094943.1	NA	NA	NA	NA	NA
lnckb.24434	6736.57	-3.9271	0.703729	-5.58042	2.39936e-08	2.79565e-06	24434	chr18	33851100	34224910	NONCODE,CHESS,LNCipedia,BIGtranscriptome	protein_coding	STATUS \known_refseq\";description \"nucleolar protein 4\";gene_name \"NOL4\";"	NOL4	ENSG00000101746	NOL4	protein_coding	8715	HGNC:7870
lnckb.18225	251.531	2.84546	0.510656	5.57216	2.51598e-08	2.89258e-06	18225	chr15	89784861	89815734	CHESS,LNCipedia	protein_coding	STATUS \known_refseq\";description \"alanyl aminopeptidase%2C membrane\";gene_name \"ANPEP\";"	ANPEP	ENSG00000166825	ANPEP	protein_coding	290	HGNC:500
lnckb.18025	656.227	3.71467	0.764497	4.85897	1.18001e-06	7.70942e-05	18025	chr15	80195479	80252261	NONCODE,CHESS,FANTOM,LNCipedia,BIGtranscriptome	lncRNA	STATUS \known_refseq\";description \"long intergenic non-protein coding RNA 1314\";gene_name \"LINC01314\";"	LINC01314	NA	NA	NA	NA	NA
lnckb.41902	134.244	-5.5957	1.15187	-4.85792	1.18628e-06	7.73986e-05	41902	chr4	181036403	181159396	NONCODE,CHESS,FANTOM,LNCipedia,MITranscriptome,BIGtranscriptome	lncRNA	STATUS \known_refseq\";description \"long intergenic non-protein coding RNA 290\";gene_name \"LINC00290\";"	LINC00290	ENSG00000248197	LINC00290	lncRNA	0	HGNC:38515
lnckb.62867	52.3365	7.05218	1.45231	4.85585	1.19871e-06	7.78744e-05	62867	chr2	176458451	176480102	FANTOM,MITranscriptome,BIGtranscriptome	lncRNA	gene_id_alis_alias \CATG00000050775.1\";geneSuperClass \"all_lncRNA\";geneClass \"lncRNA_intergenic\";geneSubClass \"far_from_coding_genes\";gene_type \"__na\";gene_name \"CATG00000050775.1\";coding_status \"nonCoding\";cumulative_support \"MITRANS\";geneCategory \"__na\";DHS_type \"not_DHS\";"	CATG00000050775.1	NA	NA	NA	NA	NA
lnckb.32359	79.5017	6.56973	1.18743	5.53271	3.15318e-08	3.54136e-06	32359	chr2	232520463	232525922	CHESS	protein_coding	STATUS \known_refseq\";description \"protease%2C serine 56\";gene_name \"PRSS56\";"	PRSS56	ENSG00000237412	PRSS56	protein_coding	646960	HGNC:39433
lnckb.6980	58.2234	3.22696	0.583687	5.52859	3.22821e-08	3.59615e-06	6980	chr10	100288145	100346941	NONCODE,CHESS,FANTOM,LNCipedia,MITranscriptome,BIGtranscriptome	protein_coding	STATUS \known_refseq\";description \"polycystin 2 like 1%2C transient receptor potential cation channel\";gene_name \"PKD2L1\";gene_name \"RP11-34D15.2\";"	PKD2L1	NA	NA	NA	NA	NA
lnckb.87750	3.91865	6.59118	1.35783	4.85419	1.20879e-06	7.83318e-05	87750	chr20	11443498	11445038	NONCODE	lncRNA	gene_id_alis \NONHSAG082251.1\";"	NONHSAG082251.1	NA	NA	NA	NA	NA
lnckb.62764	41.0974	5.48361	1.12961	4.85443	1.20732e-06	7.83318e-05	62764	chr2	84075404	84089348	FANTOM,MITranscriptome	lncRNA	gene_id_alis_alias \CATG00000049184.1\";geneSuperClass \"all_lncRNA\";geneClass \"lncRNA_intergenic\";geneSubClass \"far_from_coding_genes\";gene_type \"__na\";gene_name \"CATG00000049184.1\";coding_status \"nonCoding\";cumulative_support \"FANTOM\";geneCategory \"__na\";DHS_type \"not_DHS\";"	CATG00000049184.1	NA	NA	NA	NA	NA
lnckb.95184	21.3042	-7.10847	1.46445	-4.85401	1.20991e-06	7.83318e-05	95184	chr7	125653663	125656331	NONCODE	lncRNA	gene_id_alis \NONHSAG098341.1\";"	NONHSAG098341.1	NA	NA	NA	NA	NA
lnckb.8456	2192.07	2.79309	0.505219	5.52848	3.2301e-08	3.59615e-06	8456	chr11	35618187	35620873	CHESS	protein_coding	STATUS \known_refseq\";description \"four jointed box 1\";gene_name \"FJX1\";"	FJX1	ENSG00000179431	FJX1	protein_coding	24147	HGNC:17166
lnckb.11928	3560.36	-4.66127	0.843102	-5.52872	3.22573e-08	3.59615e-06	11928	chr12	57216795	57226449	NONCODE,CHESS	protein_coding	STATUS \known_refseq\";description \"neurexophilin 4\";gene_name \"NXPH4\";"	NXPH4	ENSG00000182379	NXPH4	protein_coding	11247	HGNC:8078
lnckb.41177	5014.88	-4.26908	0.772455	-5.52663	3.26435e-08	3.62727e-06	41177	chr4	118280038	118353042	CHESS,MITranscriptome	protein_coding	STATUS \known_refseq\";description \"protease%2C serine 12\";gene_name \"PRSS12\";"	PRSS12	ENSG00000164099	PRSS12	protein_coding	8492	HGNC:9477
lnckb.32496	13329.4	5.63054	1.02058	5.51702	3.44799e-08	3.8166e-06	32496	chr2	237317939	237434822	NONCODE,CHESS,FANTOM,LNCipedia,BIGtranscriptome	protein_coding	STATUS \known_refseq\";description \"collagen type VI alpha 3\";gene_name \"COL6A3\";gene_name \"COL6A3,AC112721.1\";"	COL6A3	NA	NA	NA	NA	NA
lnckb.86426	870.671	-9.04778	1.86462	-4.85236	1.22003e-06	7.87261e-05	86426	chr2	91460419	91461506	NONCODE	lncRNA	gene_id_alis \NONHSAG080133.1\";"	NONHSAG080133.1	NA	NA	NA	NA	NA
lnckb.106271	108.613	-7.98978	1.64712	-4.85075	1.22992e-06	7.91871e-05	106271	chr21	16923279	16925953	MITranscriptome	lncRNA	gene_id_alis \G051632\";"	lnckb.106271	NA	NA	NA	NA	NA
lnckb.28585	560.653	-2.85105	0.587802	-4.85036	1.23239e-06	7.92572e-05	28585	chr2	2319232	2327108	NONCODE,CHESS,FANTOM,LNCipedia,MITranscriptome,BIGtranscriptome	lncRNA	STATUS \known_refseq\";description \"MYT1L antisense RNA 1\";gene_name \"MYT1L-AS1\";"	MYT1L-AS1	ENSG00000225619	MYT1L-AS1	lncRNA	0	HGNC:49274
lnckb.113754	19.2438	-6.24645	1.29174	-4.83569	1.32683e-06	8.48567e-05	113754	chr6	6932182	6933135	BIGtranscriptome	lncRNA	gene_id_alis \BIG-lncRNA-655\";"	lnckb.113754	NA	NA	NA	NA	NA
lnckb.98395	41.148	-5.31357	1.0992	-4.83403	1.33795e-06	8.53784e-05	98395	chr1	11563837	11565297	MITranscriptome	lncRNA	gene_id_alis \G000567\";"	lnckb.98395	NA	NA	NA	NA	NA
lnckb.65338	516.135	-8.49602	1.76024	-4.82663	1.38859e-06	8.82186e-05	65338	chr7	53491718	53494860	FANTOM,MITranscriptome	lncRNA	gene_id_alis_alias \CATG00000092344.1\";geneSuperClass \"all_lncRNA\";geneClass \"lncRNA_intergenic\";geneSubClass \"far_from_coding_genes\";gene_type \"__na\";gene_name \"CATG00000092344.1\";coding_status \"nonCoding\";cumulative_support \"MITRANS\";geneCategory \"e_lncRNA\";DHS_type \"DHS_enhancer\";"	CATG00000092344.1	NA	NA	NA	NA	NA
lnckb.3092	631.728	2.86294	0.519475	5.51122	3.56365e-08	3.9295e-06	3092	chr1	152032506	152037173	CHESS,LNCipedia	protein_coding	STATUS \known_refseq\";description \"S100 calcium binding protein A11\";gene_name \"S100A11\";"	S100A11	ENSG00000163191	S100A11	protein_coding	6282	HGNC:10488
lnckb.45902	8623.5	-1.79421	0.325708	-5.50866	3.6158e-08	3.97939e-06	45902	chr6	30626842	30646823	NONCODE,CHESS,LNCipedia	protein_coding	STATUS \known_refseq\";description \"alpha tubulin acetyltransferase 1\";gene_name \"ATAT1\";"	ATAT1	ENSG00000137343	ATAT1	protein_coding	79969	HGNC:21186
lnckb.21852	246.859	7.92067	1.64113	4.82635	1.39058e-06	8.82476e-05	21852	chr17	34157147	34168451	NONCODE,CHESS,FANTOM,LNCipedia,MITranscriptome,BIGtranscriptome	lncRNA	STATUS \known_refseq\";gene_name \"LOC105371735\";"	LOC105371735	NA	NA	NA	NA	NA
lnckb.96066	172.467	-10.1288	2.10054	-4.822	1.42128e-06	8.9997e-05	96066	chr8	82673130	82673791	NONCODE,MITranscriptome	lncRNA	gene_id_alis \NONHSAG098950.1\";"	NONHSAG098950.1	NA	NA	NA	NA	NA
lnckb.54648	17.4495	7.50307	1.36391	5.50113	3.77357e-08	4.12934e-06	54648	chr8	141581573	141585919	NONCODE,CHESS,FANTOM,MITranscriptome	protein_coding	description \potentially protein-coding:NR\";STATUS \"known_fantom\";GENE_TYPE_ALIAS \"protein_coding\";"	lnckb.54648	NA	NA	NA	NA	NA
lnckb.67690	31.3751	-7.67115	1.59168	-4.81953	1.43899e-06	9.08188e-05	67690	chr1	165162335	165174704	NONCODE,LNCipedia	lncRNA	gene_alias \lnc-LMX1A-4\";"	lnc-LMX1A-4	NA	NA	NA	NA	NA
lnckb.57512	11909.9	2.46843	0.449185	5.49537	3.899e-08	4.24239e-06	57512	chrX	10440198	11111264	NONCODE,CHESS,FANTOM,LNCipedia,MITranscriptome,BIGtranscriptome	protein_coding	STATUS \known_refseq\";description \"midline 1\";gene_name \"MID1\";gene_name \"MID1,RP11-120D5.1\";"	MID1	NA	NA	NA	NA	NA
lnckb.24686	156.147	3.83777	0.698867	5.49142	3.98709e-08	4.31378e-06	24686	chr18	54901509	54959539	CHESS,LNCipedia	protein_coding	STATUS \known_refseq\";description \"coiled-coil domain containing 68\";gene_name \"CCDC68\";"	CCDC68	ENSG00000166510	CCDC68	protein_coding	80323	HGNC:24350
lnckb.50293	455.341	3.60744	0.658935	5.47465	4.38374e-08	4.69003e-06	50293	chr7	31514071	31659539	CHESS	protein_coding	STATUS \known_refseq\";description \"coiled-coil domain containing 129\";gene_name \"CCDC129\";"	CCDC129	NA	NA	NA	NA	NA
lnckb.50161	76.7194	2.05412	0.426374	4.81766	1.45254e-06	9.13733e-05	50161	chr7	25938762	26130953	NONCODE,CHESS,FANTOM,LNCipedia,MITranscriptome	lncRNA	STATUS \known_refseq\";gene_name \"LOC105375199\";"	LOC105375199	NA	NA	NA	NA	NA
lnckb.41443	331.788	-1.76279	0.366113	-4.81488	1.47285e-06	9.255e-05	41443	chr4	140283726	140373403	NONCODE,CHESS,FANTOM,LNCipedia,MITranscriptome,BIGtranscriptome	lncRNA	STATUS \known_refseq\";description \"SCOC antisense RNA 1\";gene_name \"SCOC-AS1\";"	SCOC-AS1	ENSG00000196951	SCOC-AS1	lncRNA	0	HGNC:50601
lnckb.78418	65.7526	1.75718	0.36498	4.81447	1.4759e-06	9.26404e-05	78418	chr1	151599559	151600928	NONCODE	lncRNA	gene_id_alis \NONHSAG059460.1\";"	NONHSAG059460.1	NA	NA	NA	NA	NA
lnckb.109822	16.5052	8.14528	1.69286	4.81155	1.49762e-06	9.3697e-05	109822	chr6	94053068	94074327	MITranscriptome	lncRNA	gene_id_alis \G072121\";"	lnckb.109822	NA	NA	NA	NA	NA
lnckb.22916	23769.2	-2.32446	0.424963	-5.4698	4.50552e-08	4.81137e-06	22916	chr17	62966235	63427706	NONCODE,CHESS,FANTOM,LNCipedia	protein_coding	STATUS \known_refseq\";description \"tetratricopeptide repeat%2C ankyrin repeat and coiled-coil containing 2\";gene_name \"TANC2\";"	TANC2	ENSG00000170921	TANC2	protein_coding	26115	HGNC:30212
lnckb.72892	420.395	2.28167	0.474542	4.80816	1.52328e-06	9.50962e-05	72892	chr21	46584886	46593592	NONCODE,LNCipedia	lncRNA	gene_alias \lnc-DIP2A-7\";"	lnc-DIP2A-7	NA	NA	NA	NA	NA
lnckb.106283	3.59521	5.91776	1.23106	4.80704	1.53185e-06	9.54239e-05	106283	chr21	17450489	17453293	MITranscriptome	lncRNA	gene_id_alis \G051654\";"	lnckb.106283	NA	NA	NA	NA	NA
lnckb.71203	5.38986	2.77569	0.57752	4.80623	1.53806e-06	9.57072e-05	71203	chr18	60124938	60161195	NONCODE,LNCipedia,MITranscriptome,BIGtranscriptome	lncRNA	gene_alias \lnc-PMAIP1-1\";gene_alias \"AC090771\";gene_alias \"ENSG00000267686\";gene_alias \"linc-CDH20-2\";gene_alias \"RP11-795H16\";gene_alias \"XLOC_012698\";"	lnc-PMAIP1-1	NA	NA	NA	NA	NA
lnckb.55701	4.83756	4.89273	1.01826	4.80501	1.5474e-06	9.61847e-05	55701	chr9	68543541	68546615	NONCODE,CHESS,FANTOM,LNCipedia,MITranscriptome,BIGtranscriptome	lncRNA	STATUS \known_refseq\";description \"long intergenic non-protein coding RNA 1506\";gene_name \"LINC01506\";"	LINC01506	ENSG00000234506	LINC01506	lncRNA	0	HGNC:51187
lnckb.107137	17.7773	2.88635	0.600808	4.80412	1.55434e-06	9.62907e-05	107137	chr3	121961975	121965196	MITranscriptome	lncRNA	gene_id_alis \G057282\";"	lnckb.107137	NA	NA	NA	NA	NA
lnckb.40798	919.906	-2.49002	0.456031	-5.4602	4.75595e-08	5.06003e-06	40798	chr4	82483108	82561978	NONCODE,CHESS,LNCipedia	protein_coding	STATUS \known_refseq\";description \"transmembrane protein 150C\";gene_name \"TMEM150C\";"	TMEM150C	ENSG00000249242	TMEM150C	protein_coding	441027	HGNC:37263
lnckb.58824	12.9146	4.22777	0.775214	5.45368	4.93374e-08	5.22985e-06	58824	chrX	134565838	134764332	CHESS,LNCipedia	protein_coding	STATUS \known_refseq\";description \"placenta specific 1\";gene_name \"PLAC1\";"	PLAC1	ENSG00000170965	PLAC1	protein_coding	10761	HGNC:9044
lnckb.1566	1058.76	-2.14831	0.394344	-5.44779	5.09989e-08	5.37627e-06	1566	chr1	48520157	50024011	NONCODE,CHESS,LNCipedia,MITranscriptome,BIGtranscriptome	protein_coding	STATUS \known_refseq\";description \"ATP/GTP binding protein-like 4\";gene_name \"AGBL4\";"	AGBL4	ENSG00000186094	AGBL4	protein_coding	84871	HGNC:25892
lnckb.44329	1258.9	-2.10723	0.438624	-4.8042	1.55374e-06	9.62907e-05	44329	chr5	148266531	148383899	NONCODE,CHESS,FANTOM,LNCipedia,MITranscriptome,BIGtranscriptome	lncRNA	STATUS \known_refseq\";description \"uncharacterized LOC102546294\";gene_name \"LOC102546294\";"	LOC102546294	NA	NA	NA	NA	NA
lnckb.77068	22.5931	-6.47193	1.34747	-4.80304	1.56274e-06	9.66162e-05	77068	chrX	70946138	70946839	NONCODE,LNCipedia,MITranscriptome	lncRNA	gene_alias \lnc-FOXO4-1\";gene_alias \"linc-FOXO4\";gene_alias \"XLOC_008007\";"	lnc-FOXO4-1	NA	NA	NA	NA	NA
lnckb.40797	747.37	-2.25064	0.413417	-5.44399	5.2101e-08	5.47241e-06	40797	chr4	82469552	82484689	NONCODE,CHESS,LNCipedia,MITranscriptome	protein_coding	STATUS \known_refseq\";gene_name \"LOC105377310\";"	LOC105377310	NA	NA	NA	NA	NA
lnckb.53820	266.882	-10.2827	2.14102	-4.8027	1.56537e-06	9.66752e-05	53820	chr8	82679687	82698129	CHESS,FANTOM,MITranscriptome	lncRNA	STATUS \known_refseq\";gene_name \"LOC107986953\";"	LOC107986953	NA	NA	NA	NA	NA
lnckb.73727	11.3813	6.69372	1.39385	4.80232	1.56835e-06	9.67553e-05	73727	chr4	52354412	52356679	NONCODE,LNCipedia,MITranscriptome	lncRNA	gene_alias \lnc-SPATA18-4\";"	lnc-SPATA18-4	NA	NA	NA	NA	NA
lnckb.37818	347.639	-2.49612	0.519901	-4.80115	1.57756e-06	9.72195e-05	37818	chr3	98902009	99018562	NONCODE,CHESS,FANTOM,LNCipedia,MITranscriptome,BIGtranscriptome	lncRNA	STATUS \known_refseq\";gene_name \"LOC105374002\";"	LOC105374002	NA	NA	NA	NA	NA
lnckb.12164	2080.77	5.48719	1.00875	5.43961	5.33966e-08	5.5881e-06	12164	chr12	71439130	71586310	NONCODE,CHESS,LNCipedia	protein_coding	STATUS \known_refseq\";description \"leucine-rich repeat containing G protein-coupled receptor 5\";gene_name \"LGR5\";"	LGR5	ENSG00000139292	LGR5	protein_coding	8549	HGNC:4504
lnckb.63170	2.93976	3.84078	0.800102	4.80037	1.58376e-06	9.74972e-05	63170	chr1	36400305	36401512	FANTOM	lncRNA	gene_id_alias \CATG00000055043.1\";geneSuperClass \"all_lncRNA\";geneClass \"lncRNA_intergenic\";geneSubClass \"far_from_coding_genes\";gene_type \"__na\";gene_name \"CATG00000055043.1\";coding_status \"nonCoding\";cumulative_support \"ENCODE:HUBDMAP\";geneCategory \"p_lncRNA_intergenic\";DHS_type \"DHS_promoter\";"	CATG00000055043.1	NA	NA	NA	NA	NA
lnckb.38151	744.946	2.38452	0.438741	5.43492	5.48217e-08	5.72683e-06	38151	chr3	121894324	121944187	CHESS,FANTOM	protein_coding	STATUS \known_refseq\";description \"solute carrier family 15 member 2\";gene_name \"SLC15A2\";"	SLC15A2	ENSG00000163406	SLC15A2	protein_coding	6565	HGNC:10921
lnckb.45596	2653.42	-4.7643	0.87781	-5.42748	5.71563e-08	5.91473e-06	45596	chr6	22287227	22306276	CHESS	protein_coding	STATUS \known_refseq\";description \"prolactin\";gene_name \"PRL\";"	PRL	ENSG00000172179	PRL	protein_coding	5617	HGNC:9445
lnckb.31701	1636.44	-2.00827	0.370704	-5.41745	6.04549e-08	6.19168e-06	31701	chr2	195737604	196075188	NONCODE,CHESS,LNCipedia	protein_coding	STATUS \known_refseq\";description \"dynein axonemal heavy chain 7\";gene_name \"DNAH7\";"	DNAH7	ENSG00000118997	DNAH7	protein_coding	56171	HGNC:18661
lnckb.30282	42.0809	2.79114	0.581588	4.79917	1.59324e-06	9.79755e-05	30282	chr2	98761063	98772922	NONCODE,CHESS,FANTOM,LNCipedia,MITranscriptome,BIGtranscriptome	lncRNA	STATUS \known_refseq\";description \"uncharacterized LOC101927070\";gene_name \"LOC101927070\";gene_name \"AC109826.1\";"	AC109826.1	NA	NA	NA	NA	NA
lnckb.43410	7.57423	3.92214	0.817414	4.79823	1.60074e-06	9.83319e-05	43410	chr5	91687476	91721389	NONCODE,CHESS,LNCipedia,MITranscriptome	lncRNA	STATUS \known_refseq\";gene_name \"LOC105379078\";"	LOC105379078	NA	NA	NA	NA	NA
lnckb.110255	108.399	-7.96775	1.66154	-4.79539	1.62358e-06	9.96286e-05	110255	chr7	9022412	9024150	MITranscriptome	lncRNA	gene_id_alis \G074589\";"	lnckb.110255	NA	NA	NA	NA	NA
lnckb.106854	15.1992	-6.62723	1.38301	-4.79189	1.65216e-06	0.000101167	106854	chr3	51815128	51816394	MITranscriptome	lncRNA	gene_id_alis \G055799\";"	lnckb.106854	NA	NA	NA	NA	NA
lnckb.14120	99.3841	2.76555	0.577312	4.79039	1.66455e-06	0.000101817	14120	chr13	52127975	52132723	NONCODE,CHESS,FANTOM,LNCipedia,MITranscriptome	lncRNA	STATUS \known_refseq\";description \"uncharacterized LOC101929657\";gene_name \"LOC101929657\";"	LOC101929657	NA	NA	NA	NA	NA
lnckb.62973	5.33289	6.36583	1.33072	4.78373	1.72071e-06	0.000104585	62973	chr20	4119845	4144200	NONCODE,FANTOM,LNCipedia	lncRNA	gene_id_alis_alias \CATG00000052325.1\";geneSuperClass \"all_lncRNA\";geneClass \"lncRNA_intergenic\";geneSubClass \"far_from_coding_genes\";gene_type \"__na\";gene_name \"CATG00000052325.1\";coding_status \"nonCoding\";cumulative_support \"ENCODE:FANTOM:MITRANS\";geneCategory \"__na\";DHS_type \"not_DHS\";"	CATG00000052325.1	NA	NA	NA	NA	NA
lnckb.47451	1859	-5.70112	1.05519	-5.40292	6.55645e-08	6.65578e-06	47451	chr6	130133203	130365425	NONCODE,CHESS,LNCipedia,MITranscriptome,BIGtranscriptome	protein_coding	STATUS \known_refseq\";description \"sterile alpha motif domain containing 3\";gene_name \"SAMD3\";gene_name \"RP11-73O6.3,SAMD3\";"	SAMD3	NA	NA	NA	NA	NA
lnckb.28942	8523.51	-2.44872	0.455197	-5.37947	7.47074e-08	7.42674e-06	28942	chr2	23385419	23714297	CHESS	protein_coding	STATUS \known_refseq\";description \"kelch like family member 29\";gene_name \"KLHL29\";"	KLHL29	ENSG00000119771	KLHL29	protein_coding	114818	HGNC:29404
lnckb.41482	392.301	-3.40458	0.711761	-4.78332	1.72419e-06	0.000104686	41482	chr4	143843401	143969377	NONCODE,CHESS,FANTOM,LNCipedia,MITranscriptome,BIGtranscriptome	lncRNA	STATUS \known_refseq\";gene_name \"LOC105377459\";"	LOC105377459	NA	NA	NA	NA	NA
lnckb.43198	136.27	-4.5907	0.960217	-4.78091	1.74508e-06	0.000105843	43198	chr5	76285542	76312157	NONCODE,CHESS,FANTOM,LNCipedia,MITranscriptome,BIGtranscriptome	lncRNA	STATUS \known_refseq\";gene_name \"LOC105379042\";gene_name \"RP11-466P24.6\";"	RP11-466P24.6	NA	NA	NA	NA	NA
lnckb.3056	570.258	3.5104	0.653143	5.37462	7.67428e-08	7.61593e-06	3056	chr1	151364302	151372734	CHESS,LNCipedia	protein_coding	STATUS \known_refseq\";description \"selenium binding protein 1\";gene_name \"SELENBP1\";"	SELENBP1	ENSG00000143416	SELENBP1	protein_coding	8991	HGNC:10719
lnckb.92260	118.76	-5.95565	1.24671	-4.7771	1.77843e-06	0.000107639	92260	chr5	87810503	87811297	NONCODE	lncRNA	gene_id_alis \NONHSAG092345.1\";"	NONHSAG092345.1	NA	NA	NA	NA	NA
lnckb.24769	1586.09	6.63536	1.23605	5.36819	7.95299e-08	7.8236e-06	24769	chr18	59430753	59698181	CHESS	protein_coding	STATUS \known_refseq\";description \"collagen and calcium binding EGF domains 1\";gene_name \"CCBE1\";"	CCBE1	ENSG00000183287	CCBE1	protein_coding	147372	HGNC:29426
lnckb.57098	8127.93	4.31637	0.804089	5.36803	7.96021e-08	7.8236e-06	57098	chr9	134641790	134844868	NONCODE,CHESS,LNCipedia	protein_coding	STATUS \known_refseq\";description \"collagen type V alpha 1\";gene_name \"COL5A1\";"	COL5A1	ENSG00000130635	COL5A1	protein_coding	1289	HGNC:2209
lnckb.12305	826.055	-4.18317	0.779502	-5.36647	8.02913e-08	7.87306e-06	12305	chr12	85036321	85273004	NONCODE,CHESS,LNCipedia	protein_coding	STATUS \known_refseq\";description \"leucine-rich repeats and IQ motif containing 1\";gene_name \"LRRIQ1\";"	LRRIQ1	ENSG00000133640	LRRIQ1	protein_coding	84125	HGNC:25708
lnckb.12642	4.94064	4.03472	0.844667	4.77669	1.782e-06	0.00010773	12642	chr12	105704766	105708027	CHESS,MITranscriptome	lncRNA	STATUS \known_refseq\";gene_name \"LOC105369959\";"	LOC105369959	NA	NA	NA	NA	NA
lnckb.52609	5.00142	7.12337	1.32771	5.36516	8.08773e-08	7.91703e-06	52609	chr8	7055300	7056739	CHESS	protein_coding	STATUS \known_refseq\";description \"defensin alpha 5\";gene_name \"DEFA5\";"	DEFA5	ENSG00000164816	DEFA5	protein_coding	1670	HGNC:2764
lnckb.5797	9.49703	5.32307	0.992687	5.36228	8.21791e-08	8.0172e-06	5797	chr10	28846408	28881898	NONCODE,CHESS,LNCipedia	protein_coding	STATUS \known_refseq\";description \"chromosome 10 open reading frame 126\";gene_name \"C10orf126\";"	C10orf126	NA	NA	NA	NA	NA
lnckb.79038	56.7658	-7.14429	1.49572	-4.7765	1.78368e-06	0.00010773	79038	chr1	247912106	247913515	NONCODE	lncRNA	gene_id_alis \NONHSAG057391.1\";"	NONHSAG057391.1	NA	NA	NA	NA	NA
lnckb.31555	13637	-5.20096	0.971281	-5.35474	8.56774e-08	8.29247e-06	31555	chr2	184597891	184939489	CHESS,FANTOM	protein_coding	STATUS \known_refseq\";description \"zinc finger protein 804A\";gene_name \"ZNF804A\";"	ZNF804A	ENSG00000170396	ZNF804A	protein_coding	91752	HGNC:21711
lnckb.110396	40.9529	-3.01598	0.631604	-4.77512	1.79604e-06	0.000108363	110396	chr7	39545167	39548018	MITranscriptome,BIGtranscriptome	lncRNA	gene_id_alis \G075405\";"	lnckb.110396	NA	NA	NA	NA	NA
lnckb.3858	15877.4	-4.04175	0.7551	-5.3526	8.66978e-08	8.34488e-06	3858	chr1	180228372	180278982	CHESS	protein_coding	STATUS \known_refseq\";description \"LIM homeobox 4\";gene_name \"LHX4\";"	LHX4	ENSG00000121454	LHX4	protein_coding	89884	HGNC:21734
lnckb.44040	804.645	2.87711	0.538136	5.34645	8.96959e-08	8.60468e-06	44040	chr5	137867282	137889194	NONCODE,CHESS	protein_coding	STATUS \known_refseq\";description \"myotilin\";gene_name \"MYOT\";"	MYOT	ENSG00000120729	MYOT	protein_coding	9499	HGNC:12399
lnckb.53215	1.90783	5.97916	1.12213	5.32843	9.90674e-08	9.40961e-06	53215	chr8	37933548	37940502	CHESS,FANTOM	protein_coding	STATUS \known_refseq\";description \"glutamic-oxaloacetic transaminase 1-like 1\";gene_name \"GOT1L1\";"	GOT1L1	ENSG00000169154	GOT1L1	protein_coding	137362	HGNC:28487
lnckb.98677	29.1869	3.13873	0.657625	4.77283	1.81658e-06	0.000109488	98677	chr1	64698942	64701357	MITranscriptome	lncRNA	gene_id_alis \G002668\";"	lnckb.98677	NA	NA	NA	NA	NA
lnckb.51070	114193	-3.80137	0.713525	-5.32759	9.95239e-08	9.43739e-06	51070	chr7	81946441	82443921	NONCODE,CHESS,FANTOM,LNCipedia,MITranscriptome	protein_coding	STATUS \known_refseq\";description \"calcium voltage-gated channel auxiliary subunit alpha2delta 1\";gene_name \"CACNA2D1\";"	CACNA2D1	ENSG00000153956	CACNA2D1	protein_coding	781	HGNC:1399
lnckb.50382	74.7885	2.11806	0.399489	5.30193	1.14584e-07	1.07241e-05	50382	chr7	37683523	37808632	NONCODE,CHESS,LNCipedia	protein_coding	STATUS \known_refseq\";description \"G protein-coupled receptor 141\";gene_name \"GPR141\";"	GPR141	ENSG00000187037	GPR141	protein_coding	353345	HGNC:19997
lnckb.12808	5567.93	1.51873	0.286903	5.29354	1.19974e-07	1.1138e-05	12808	chr12	113221232	113298641	NONCODE,CHESS,LNCipedia	protein_coding	STATUS \known_refseq\";description \"two pore segment channel 1\";gene_name \"TPCN1\";"	TPCN1	ENSG00000186815	TPCN1	protein_coding	53373	HGNC:18182
lnckb.22290	388.352	2.43129	0.459972	5.28575	1.25191e-07	1.1585e-05	22290	chr17	42779701	42797066	CHESS	protein_coding	STATUS \known_refseq\";description \"WNK lysine deficient protein kinase 4\";gene_name \"WNK4\";"	WNK4	ENSG00000126562	WNK4	protein_coding	65266	HGNC:14544
lnckb.32971	152.189	2.65479	0.502564	5.2825	1.27431e-07	1.17545e-05	32971	chr20	13216564	13326734	NONCODE,CHESS,LNCipedia,MITranscriptome	protein_coding	STATUS \known_refseq\";description \"isthmin 1%2C angiogenesis inhibitor\";gene_name \"ISM1\";"	ISM1	ENSG00000101230	ISM1	protein_coding	140862	HGNC:16213
lnckb.97243	3.31078	4.03924	0.847139	4.76809	1.85981e-06	0.000111859	97243	chr9	104999800	105000378	NONCODE,MITranscriptome	lncRNA	gene_id_alis \NONHSAG101562.1\";"	NONHSAG101562.1	NA	NA	NA	NA	NA
lnckb.30049	290.227	2.423	0.459043	5.27837	1.30336e-07	1.19269e-05	30049	chr2	85584408	85593392	NONCODE,CHESS	protein_coding	STATUS \known_refseq\";description \"vesicle associated membrane protein 5\";gene_name \"VAMP5\";"	VAMP5	ENSG00000168899	VAMP5	protein_coding	10791	HGNC:12646
lnckb.73110	3.74121	7.31588	1.53476	4.76679	1.87186e-06	0.000112374	73110	chr3	22989823	22991582	NONCODE,LNCipedia	lncRNA	gene_alias \lnc-UBE2E2-4\";"	lnc-UBE2E2-4	ENSG00000231915	SALL4P5	unprocessed_pseudogene	0	HGNC:39822
lnckb.20582	189.41	3.28779	0.623015	5.27722	1.31157e-07	1.19664e-05	20582	chr16	86509705	86523731	NONCODE,CHESS	protein_coding	STATUS \known_refseq\";description \"forkhead box F1\";gene_name \"FOXF1\";"	FOXF1	ENSG00000103241	FOXF1	protein_coding	2294	HGNC:3809
lnckb.41569	660.595	2.68941	0.564202	4.76674	1.87227e-06	0.000112374	41569	chr4	151165697	151174646	CHESS,FANTOM,MITranscriptome	lncRNA	STATUS \known_refseq\";gene_name \"LOC105377485\";"	LOC105377485	NA	NA	NA	NA	NA
lnckb.27245	10.3502	4.83295	0.915983	5.27624	1.31858e-07	1.20089e-05	27245	chr19	49422242	49423631	NONCODE,CHESS,LNCipedia	protein_coding	STATUS \known_refseq\";description \"parathyroid hormone 2\";gene_name \"PTH2\";"	PTH2	ENSG00000142538	PTH2	protein_coding	113091	HGNC:30828
lnckb.12040	1940.21	2.42087	0.459031	5.27387	1.33578e-07	1.21463e-05	12040	chr12	64610483	64697837	NONCODE,CHESS,FANTOM,LNCipedia,BIGtranscriptome	protein_coding	STATUS \known_refseq\";description \"Ras association domain family member 3\";gene_name \"RASSF3\";"	RASSF3	ENSG00000153179	RASSF3	protein_coding	283349	HGNC:14271
lnckb.309	3.52426	6.01143	1.14018	5.27234	1.34698e-07	1.22289e-05	309	chr1	8992534	9026384	NONCODE,CHESS	protein_coding	STATUS \known_refseq\";description \"solute carrier family 2 member 7\";gene_name \"SLC2A7\";"	SLC2A7	ENSG00000197241	SLC2A7	protein_coding	155184	HGNC:13445
lnckb.7306	1431.46	6.46738	1.2318	5.25034	1.51817e-07	1.3548e-05	7306	chr10	117498585	117549553	CHESS,MITranscriptome	protein_coding	STATUS \known_refseq\";description \"empty spiracles homeobox 2\";gene_name \"EMX2\";"	EMX2	ENSG00000170370	EMX2	protein_coding	2018	HGNC:3341
lnckb.15042	1633.6	3.26845	0.622889	5.24724	1.54392e-07	1.37565e-05	15042	chr14	23125295	23183660	CHESS	protein_coding	STATUS \known_refseq\";description \"solute carrier family 7 member 8\";gene_name \"SLC7A8\";"	SLC7A8	ENSG00000092068	SLC7A8	protein_coding	23428	HGNC:11066
lnckb.32352	6.9266	5.1871	0.989084	5.24435	1.56837e-07	1.39097e-05	32352	chr2	232378534	232382889	CHESS	protein_coding	STATUS \known_refseq\";description \"alkaline phosphatase%2C placental\";gene_name \"ALPP\";"	ALPP	ENSG00000163283	ALPP	protein_coding	250	HGNC:439
lnckb.44694	101.22	4.247	0.81028	5.24139	1.59371e-07	1.40694e-05	44694	chr5	171419647	171457820	CHESS	protein_coding	STATUS \known_refseq\";description \"fibroblast growth factor 18\";gene_name \"FGF18\";"	FGF18	ENSG00000156427	FGF18	protein_coding	8817	HGNC:3674
lnckb.1809	53.5048	-2.34081	0.491195	-4.76555	1.88342e-06	0.000112807	1809	chr1	62747734	62748947	CHESS,FANTOM,MITranscriptome	lncRNA	STATUS \known_fantom\";"	lnckb.1809	NA	NA	NA	NA	NA
lnckb.51601	118.261	-9.58479	1.82932	-5.23954	1.60978e-07	1.41895e-05	51601	chr7	113872321	113919094	CHESS,MITranscriptome	protein_coding	STATUS \known_refseq\";description \"protein phosphatase 1 regulatory subunit 3A\";gene_name \"PPP1R3A\";"	PPP1R3A	ENSG00000154415	PPP1R3A	protein_coding	5506	HGNC:9291
lnckb.50995	120.401	2.1104	0.403587	5.2291	1.70333e-07	1.49454e-05	50995	chr7	76388875	76410025	CHESS,LNCipedia,MITranscriptome	protein_coding	STATUS \known_refseq\";description \"scavenger receptor cysteine rich family member with 4 domains\";gene_name \"SSC4D\";"	SSC4D	ENSG00000146700	SSC4D	protein_coding	136853	HGNC:14461
lnckb.51917	10121.2	1.96662	0.377088	5.21527	1.83548e-07	1.58156e-05	51917	chr7	134779413	134970900	NONCODE,CHESS,FANTOM,LNCipedia	protein_coding	STATUS \known_refseq\";description \"caldesmon 1\";gene_name \"CALD1\";"	CALD1	ENSG00000122786	CALD1	protein_coding	800	HGNC:1441
lnckb.83877	32.6899	-7.00772	1.47088	-4.7643	1.89515e-06	0.000113392	83877	chr16	32828333	32828927	NONCODE	lncRNA	gene_id_alis \NONHSAG072517.1\";"	NONHSAG072517.1	NA	NA	NA	NA	NA
lnckb.19271	377.619	-5.86745	1.12502	-5.21543	1.83394e-07	1.58156e-05	19271	chr16	20031485	20073778	CHESS,FANTOM,LNCipedia,MITranscriptome	protein_coding	STATUS \known_refseq\";description \"G protein-coupled receptor 139\";gene_name \"GPR139\";"	GPR139	ENSG00000180269	GPR139	protein_coding	124274	HGNC:19995
lnckb.91230	24.2344	-7.29628	1.53241	-4.76132	1.92328e-06	0.000114955	91230	chr4	180936186	180936600	NONCODE	lncRNA	gene_id_alis \NONHSAG089795.1\";"	NONHSAG089795.1	NA	NA	NA	NA	NA
lnckb.111803	9.71305	-5.97425	1.25509	-4.76003	1.93568e-06	0.000115577	111803	chr8	108834084	108836772	MITranscriptome	lncRNA	gene_id_alis \G082442\";"	lnckb.111803	NA	NA	NA	NA	NA
lnckb.66317	3.01766	6.8009	1.42915	4.7587	1.94842e-06	0.000116096	66317	chr9	114988431	114989052	NONCODE,FANTOM,MITranscriptome	lncRNA	gene_id_alis_alias \CATG00000109563.1\";geneSuperClass \"all_lncRNA\";geneClass \"lncRNA_sense_intronic\";geneSubClass \"sense_intron_overlap\";gene_type \"__na\";gene_name \"CATG00000109563.1\";coding_status \"nonCoding\";cumulative_support \"FANTOM\";geneCategory \"e_lncRNA\";DHS_type \"DHS_enhancer\";"	CATG00000109563.1	NA	NA	NA	NA	NA
lnckb.8550	899.937	-4.86762	1.02296	-4.75839	1.95143e-06	0.000116155	8550	chr11	45486867	45542671	NONCODE,CHESS,FANTOM,LNCipedia,MITranscriptome,BIGtranscriptome	lncRNA	STATUS \known_refseq\";gene_name \"LOC105376654\";gene_name \"RP11-958J22.1\";"	RP11-958J22.1	NA	NA	NA	NA	NA
lnckb.42564	208.548	3.07829	0.59332	5.18824	2.12291e-07	1.81564e-05	42564	chr5	33944616	33984675	CHESS	protein_coding	STATUS \known_refseq\";description \"solute carrier family 45 member 2\";gene_name \"SLC45A2\";"	SLC45A2	ENSG00000164175	SLC45A2	protein_coding	51151	HGNC:16472
lnckb.15453	10830	1.52581	0.294325	5.18411	2.17046e-07	1.85081e-05	15453	chr14	50402513	50561126	NONCODE,CHESS,LNCipedia,MITranscriptome	protein_coding	STATUS \known_refseq\";description \"mitogen-activated protein kinase kinase kinase kinase 5\";gene_name \"MAP4K5\";"	MAP4K5	ENSG00000012983	MAP4K5	protein_coding	11183	HGNC:6867
lnckb.37843	456.666	3.65406	0.706038	5.17544	2.27371e-07	1.9257e-05	37843	chr3	100492619	100577681	CHESS	protein_coding	STATUS \known_refseq\";description \"transmembrane protein 45A\";gene_name \"TMEM45A\";"	TMEM45A	ENSG00000181458	TMEM45A	protein_coding	55076	HGNC:25480
lnckb.3447	26.0846	3.07462	0.594092	5.17534	2.27501e-07	1.9257e-05	3447	chr1	159872364	159900125	CHESS,LNCipedia	protein_coding	STATUS \known_refseq\";description \"cilia and flagella associated protein 45\";gene_name \"CFAP45\";"	CFAP45	ENSG00000213085	CFAP45	protein_coding	25790	HGNC:17229
lnckb.57577	1727.45	-4.30254	0.833467	-5.16222	2.44037e-07	2.04164e-05	57577	chrX	14448779	14731812	CHESS	protein_coding	STATUS \known_refseq\";description \"glycine receptor alpha 2\";gene_name \"GLRA2\";"	GLRA2	ENSG00000101958	GLRA2	protein_coding	2742	HGNC:4327
lnckb.30014	568.177	5.10339	0.989602	5.15701	2.50925e-07	2.09319e-05	30014	chr2	84821448	84881975	CHESS,FANTOM,LNCipedia	protein_coding	STATUS \known_refseq\";description \"TraB domain containing 2A\";gene_name \"TRABD2A\";"	TRABD2A	ENSG00000186854	TRABD2A	protein_coding	129293	HGNC:27013
lnckb.7290	98.3223	-9.31842	1.81003	-5.14822	2.62973e-07	2.18735e-05	7290	chr10	117128521	117139553	NONCODE,CHESS,LNCipedia	protein_coding	STATUS \known_refseq\";description \"ventral anterior homeobox 1\";gene_name \"VAX1\";"	VAX1	ENSG00000148704	VAX1	protein_coding	11023	HGNC:12660
lnckb.21624	25.1885	-7.35239	1.54524	-4.75809	1.95434e-06	0.000116209	21624	chr17	22298764	22299893	NONCODE,CHESS,LNCipedia,MITranscriptome,BIGtranscriptome	lncRNA	STATUS \known_refseq\";description \"family with sequence similarity E5\";gene_name \"FAM27E5\";"	FAM27E5	ENSG00000178130	FAM27E5	lncRNA	0	HGNC:32410
lnckb.58579	234.864	-5.78332	1.12552	-5.13834	2.77182e-07	2.28572e-05	58579	chrX	112083025	112457245	CHESS,FANTOM,MITranscriptome	protein_coding	STATUS \known_refseq\";description \"zinc finger CCHC-type containing 16\";gene_name \"ZCCHC16\";"	ZCCHC16	NA	NA	NA	NA	NA
lnckb.38389	67.8315	3.23445	0.629812	5.13557	2.81285e-07	2.31293e-05	38389	chr3	132317367	132368765	CHESS	protein_coding	STATUS \known_refseq\";description \"acid phosphatase%2C prostate\";gene_name \"ACPP\";"	ACPP	NA	NA	NA	NA	NA
lnckb.58886	226.699	-3.3841	0.711339	-4.75737	1.96129e-06	0.000116502	58886	chrX	138614731	138617638	NONCODE,CHESS,LNCipedia,MITranscriptome	lncRNA	STATUS \known_refseq\";description \"long intergenic non-protein coding RNA 889\";gene_name \"LINC00889\";"	LINC00889	NA	NA	NA	NA	NA
lnckb.50761	8617.73	-1.55541	0.302962	-5.13402	2.83618e-07	2.32879e-05	50761	chr7	64974452	64991036	NONCODE,CHESS,LNCipedia,MITranscriptome	protein_coding	STATUS \known_refseq\";description \"zinc finger protein 117\";gene_name \"ZNF117\";"	ZNF117	ENSG00000152926	ZNF117	protein_coding	51351	HGNC:12897
lnckb.15499	254.779	-4.63427	0.903708	-5.12806	2.9275e-07	2.39693e-05	15499	chr14	52314298	52330662	CHESS	protein_coding	STATUS \known_refseq\";description \"prostaglandin E receptor 2\";gene_name \"PTGER2\";"	PTGER2	ENSG00000125384	PTGER2	protein_coding	5732	HGNC:9594
lnckb.799	33.9414	5.76623	1.12509	5.12512	2.97352e-07	2.43115e-05	799	chr1	24119771	24143285	NONCODE,CHESS,LNCipedia	protein_coding	STATUS \known_refseq\";description \"interleukin 22 receptor subunit alpha 1\";gene_name \"IL22RA1\";"	IL22RA1	ENSG00000142677	IL22RA1	protein_coding	58985	HGNC:13700
lnckb.44423	8477.84	2.00244	0.390754	5.12456	2.98226e-07	2.43483e-05	44423	chr5	151100706	151157882	NONCODE,CHESS,LNCipedia	protein_coding	STATUS \known_refseq\";description \"annexin A6\";gene_name \"ANXA6\";"	ANXA6	ENSG00000197043	ANXA6	protein_coding	309	HGNC:544
lnckb.22356	12366.1	-4.22013	0.824909	-5.11587	3.12297e-07	2.5282e-05	22356	chr17	43800799	43833192	CHESS,LNCipedia	protein_coding	STATUS \known_refseq\";description \"membrane palmitoylated protein 3\";gene_name \"MPP3\";"	MPP3	ENSG00000161647	MPP3	protein_coding	4356	HGNC:7221
lnckb.26257	48053.4	-1.54984	0.302971	-5.11547	3.12953e-07	2.52995e-05	26257	chr19	23302803	23395560	NONCODE,CHESS,FANTOM,LNCipedia	protein_coding	STATUS \known_refseq\";description \"zinc finger protein 91\";gene_name \"ZNF91\";"	ZNF91	ENSG00000167232	ZNF91	protein_coding	7644	HGNC:13166
lnckb.87751	4.7089	7.99094	1.68032	4.75561	1.9785e-06	0.000117234	87751	chr20	11511723	11512850	NONCODE	lncRNA	gene_id_alis \NONHSAG082253.1\";"	NONHSAG082253.1	NA	NA	NA	NA	NA
lnckb.15451	331.326	2.02952	0.396954	5.11273	3.17532e-07	2.5562e-05	15451	chr14	50319029	50397404	NONCODE,CHESS,LNCipedia,BIGtranscriptome	protein_coding	STATUS \known_refseq\";description \"cyclin dependent kinase like 1\";gene_name \"CDKL1\";gene_name \"CDKL1,RP11-247L20.4\";"	CDKL1	NA	NA	NA	NA	NA
lnckb.44849	2930.4	2.2915	0.448505	5.1092	3.23523e-07	2.59355e-05	44849	chr5	176647387	176667522	NONCODE,CHESS,MITranscriptome	protein_coding	STATUS \known_refseq\";description \"tetraspanin 17\";gene_name \"TSPAN17\";"	TSPAN17	ENSG00000048140	TSPAN17	protein_coding	26262	HGNC:13594
lnckb.53173	52065.9	-3.95121	0.775607	-5.09434	3.49958e-07	2.78607e-05	53173	chr8	35235457	35798260	NONCODE,CHESS,FANTOM,BIGtranscriptome	protein_coding	STATUS \known_refseq\";description \"unc-5 netrin receptor D\";gene_name \"UNC5D\";"	UNC5D	ENSG00000156687	UNC5D	protein_coding	137970	HGNC:18634
lnckb.60947	13.4957	-6.4511	1.35656	-4.75548	1.97973e-06	0.000117234	60947	chr14	28629707	28673335	NONCODE,FANTOM,MITranscriptome	lncRNA	gene_id_alis_alias \CATG00000018407.1\";geneSuperClass \"all_lncRNA\";geneClass \"lncRNA_intergenic\";geneSubClass \"proximal_to_coding_genes_antisense_strand\";gene_type \"__na\";gene_name \"CATG00000018407.1\";coding_status \"nonCoding\";cumulative_support \"MITRANS\";geneCategory \"__na\";DHS_type \"not_DHS\";"	CATG00000018407.1	NA	NA	NA	NA	NA
lnckb.111663	78.1923	-8.98797	1.88991	-4.75578	1.97686e-06	0.000117234	111663	chr8	83819653	83843000	MITranscriptome	lncRNA	gene_id_alis \G081739\";"	lnckb.111663	NA	NA	NA	NA	NA
lnckb.50703	90.9958	-9.20651	1.81198	-5.08091	3.75623e-07	2.95362e-05	50703	chr7	57450177	57473559	CHESS	protein_coding	STATUS \known_refseq\";description \"zinc finger protein 716\";gene_name \"ZNF716\";"	ZNF716	ENSG00000182111	ZNF716	protein_coding	441234	HGNC:32458
lnckb.85529	24.0059	-2.93885	0.618203	-4.75386	1.99569e-06	0.000117936	85529	chr19	11694728	11694985	NONCODE	lncRNA	gene_id_alis \NONHSAG076710.1\";"	NONHSAG076710.1	NA	NA	NA	NA	NA
lnckb.11561	179.899	4.28324	0.90116	4.75302	2.00396e-06	0.000118303	11561	chr12	49283515	49324576	NONCODE,CHESS,FANTOM,LNCipedia,MITranscriptome,BIGtranscriptome	lncRNA	STATUS \known_refseq\";description \"uncharacterized LOC101927267\";gene_name \"LOC101927267\";"	LOC101927267	NA	NA	NA	NA	NA
lnckb.20165	773.418	1.7683	0.348124	5.07949	3.78443e-07	2.96728e-05	20165	chr16	67939882	67944112	NONCODE,CHESS,LNCipedia	protein_coding	STATUS \known_refseq\";description \"lecithin-cholesterol acyltransferase\";gene_name \"LCAT\";"	LCAT	ENSG00000213398	LCAT	protein_coding	3931	HGNC:6522
lnckb.17978	314.504	-5.77842	1.13765	-5.07926	3.78907e-07	2.96728e-05	17978	chr15	78623282	78655586	CHESS	protein_coding	STATUS \known_refseq\";description \"cholinergic receptor nicotinic beta 4 subunit\";gene_name \"CHRNB4\";"	CHRNB4	ENSG00000117971	CHRNB4	protein_coding	1143	HGNC:1964
lnckb.24587	1.9655	3.77072	0.794127	4.74826	2.05177e-06	0.000121002	24587	chr18	47955495	47958052	NONCODE,CHESS,LNCipedia,MITranscriptome	lncRNA	STATUS \known_refseq\";gene_name \"LOC105372101\";"	LOC105372101	NA	NA	NA	NA	NA
lnckb.1201	111.02	3.33152	0.655941	5.079	3.7943e-07	2.96734e-05	1201	chr1	36094137	36126207	CHESS,BIGtranscriptome	protein_coding	STATUS \known_refseq\";description \"collagen type VIII alpha 2\";gene_name \"COL8A2\";"	COL8A2	ENSG00000171812	COL8A2	protein_coding	1296	HGNC:2216
lnckb.86428	328.079	-8.74685	1.84305	-4.74585	2.07631e-06	0.000122324	86428	chr2	91467295	91467511	NONCODE	lncRNA	gene_id_alis \NONHSAG080134.1\";"	NONHSAG080134.1	NA	NA	NA	NA	NA
lnckb.101220	202.331	-4.99065	1.05187	-4.74454	2.08982e-06	0.000122994	101220	chr12	59443694	59453599	MITranscriptome	lncRNA	gene_id_alis \G018659\";"	lnckb.101220	NA	NA	NA	NA	NA
lnckb.3177	2.66573	4.11	0.809714	5.07587	3.85718e-07	3.01017e-05	3177	chr1	153614253	153617816	CHESS,LNCipedia	protein_coding	STATUS \known_refseq\";description \"S100 calcium binding protein A14\";gene_name \"S100A14\";"	S100A14	ENSG00000189334	S100A14	protein_coding	57402	HGNC:18901
lnckb.75946	150.817	-4.97486	1.04873	-4.74369	2.09857e-06	0.000123383	75946	chr7	158958881	158970392	NONCODE,LNCipedia	lncRNA	gene_alias \lnc-WDR60-2\";gene_alias \"XLOC_006320\";"	lnc-WDR60-2	NA	NA	NA	NA	NA
lnckb.95214	96.7687	-3.03855	0.641369	-4.7376	2.16262e-06	0.000126631	95214	chr7	131579986	131583547	NONCODE,MITranscriptome	lncRNA	gene_id_alis \NONHSAG098372.2\";"	NONHSAG098372.2	NA	NA	NA	NA	NA
lnckb.99455	77.4886	3.45462	0.729257	4.73718	2.16709e-06	0.000126635	99455	chr1	226609577	226620127	MITranscriptome	lncRNA	gene_id_alis \G007193\";"	lnckb.99455	NA	NA	NA	NA	NA
lnckb.31314	529.848	4.27416	0.843053	5.06986	3.98109e-07	3.09194e-05	31314	chr2	170714666	170722797	CHESS	protein_coding	STATUS \known_refseq\";description \"Sp5 transcription factor\";gene_name \"SP5\";"	SP5	ENSG00000204335	SP5	protein_coding	389058	HGNC:14529
lnckb.77978	68.0166	-1.55767	0.328885	-4.73622	2.17738e-06	0.000127107	77978	chr1	47328258	47329642	NONCODE	lncRNA	gene_id_alis \NONHSAG105393.1\";"	NONHSAG105393.1	NA	NA	NA	NA	NA
lnckb.8532	826.559	3.16784	0.625562	5.06399	4.10572e-07	3.17601e-05	8532	chr11	44564427	44621829	NONCODE,CHESS	protein_coding	STATUS \known_refseq\";description \"CD82 molecule\";gene_name \"CD82\";"	CD82	ENSG00000085117	CD82	protein_coding	3732	HGNC:6210
lnckb.110251	37.0605	-7.9097	1.6705	-4.73494	2.19121e-06	0.000127785	110251	chr7	8915397	8917362	MITranscriptome	lncRNA	gene_id_alis \G074584\";"	lnckb.110251	NA	NA	NA	NA	NA
lnckb.37321	29.0428	-2.39991	0.50695	-4.73402	2.20112e-06	0.000128233	37321	chr3	50454001	50456043	NONCODE,CHESS,FANTOM,LNCipedia,MITranscriptome	lncRNA	STATUS \known_refseq\";gene_name \"LOC105377082\";"	LOC105377082	NA	NA	NA	NA	NA
lnckb.7305	2906.43	5.51789	1.16768	4.72553	2.29519e-06	0.00013264	7305	chr10	117470801	117545629	NONCODE,CHESS,FANTOM,LNCipedia,MITranscriptome,BIGtranscriptome	lncRNA	STATUS \known_refseq\";description \"EMX2 opposite strand/antisense RNA\";gene_name \"EMX2OS\";"	EMX2OS	ENSG00000229847	EMX2OS	lncRNA	0	HGNC:18511
lnckb.18710	174.541	4.47946	0.884914	5.06203	4.14824e-07	3.20065e-05	18710	chr16	751010	768865	NONCODE,CHESS,FANTOM,LNCipedia,MITranscriptome	protein_coding	STATUS \known_refseq\";description \"mesothelin\";gene_name \"MSLN\";"	MSLN	ENSG00000102854	MSLN	protein_coding	10232	HGNC:7371
lnckb.113407	13.3325	3.78943	0.802324	4.72306	2.32318e-06	0.000133941	113407	chrX	153895740	153897221	MITranscriptome	lncRNA	gene_id_alis \G090578\";"	lnckb.113407	NA	NA	NA	NA	NA
lnckb.51656	596.126	-4.97144	1.05262	-4.72293	2.3247e-06	0.000133941	51656	chr7	117689713	117732430	NONCODE,CHESS	lncRNA	STATUS \known_refseq\";gene_name \"LOC105375469\";gene_name \"CFTR\";"	CFTR	ENSG00000001626	CFTR	protein_coding	1080	HGNC:1884
lnckb.84674	2.93906	7.28784	1.54333	4.72215	2.33361e-06	0.00013432	84674	chr17	65286428	65288596	NONCODE	lncRNA	gene_id_alis \NONHSAG074344.1\";"	NONHSAG074344.1	NA	NA	NA	NA	NA
lnckb.31548	127.54	-7.06454	1.49619	-4.72168	2.33901e-06	0.000134496	31548	chr2	184049234	184051503	CHESS	lncRNA	STATUS \known_refseq\";gene_name \"LOC105373775\";"	LOC105373775	NA	NA	NA	NA	NA
lnckb.53987	2265.98	2.31227	0.456818	5.06169	4.15566e-07	3.20209e-05	53987	chr8	95132147	95158509	CHESS	protein_coding	STATUS \known_refseq\";description \"pleckstrin homology and FYVE domain containing 2\";gene_name \"PLEKHF2\";"	PLEKHF2	ENSG00000175895	PLEKHF2	protein_coding	79666	HGNC:20757
lnckb.18437	626.111	-4.36595	0.924734	-4.7213	2.3434e-06	0.000134614	18437	chr15	100372939	100437914	NONCODE,CHESS,FANTOM,LNCipedia,MITranscriptome,BIGtranscriptome	lncRNA	STATUS \known_refseq\";description \"CERS3 antisense RNA 1\";gene_name \"CERS3-AS1\";"	CERS3-AS1	ENSG00000259430	CERS3-AS1	lncRNA	0	HGNC:51431
lnckb.63281	50.1283	-7.62396	1.61534	-4.71973	2.3616e-06	0.00013539	63281	chr21	16844546	16845820	FANTOM,MITranscriptome,BIGtranscriptome	lncRNA	gene_id_alis_alias \CATG00000056449.1\";geneSuperClass \"all_lncRNA\";geneClass \"lncRNA_intergenic\";geneSubClass \"far_from_coding_genes\";gene_type \"__na\";gene_name \"CATG00000056449.1\";coding_status \"nonCoding\";cumulative_support \"FANTOM\";geneCategory \"__na\";DHS_type \"not_DHS\";"	CATG00000056449.1	NA	NA	NA	NA	NA
lnckb.101513	30.4758	2.86733	0.607632	4.71887	2.37164e-06	0.00013583	101513	chr12	122151021	122155743	MITranscriptome	lncRNA	gene_id_alis \G020460\";"	lnckb.101513	NA	NA	NA	NA	NA
lnckb.65425	94.5787	-3.46207	0.734083	-4.71618	2.40316e-06	0.000137498	65425	chr7	118081318	118137068	NONCODE,FANTOM,MITranscriptome	lncRNA	gene_id_alis_alias \CATG00000093626.1\";geneSuperClass \"all_lncRNA\";geneClass \"lncRNA_intergenic\";geneSubClass \"far_from_coding_genes\";gene_type \"__na\";gene_name \"CATG00000093626.1\";coding_status \"nonCoding\";cumulative_support \"MITRANS\";geneCategory \"e_lncRNA\";DHS_type \"DHS_enhancer\";"	CATG00000093626.1	NA	NA	NA	NA	NA
lnckb.21742	505.057	-2.65176	0.524276	-5.05795	4.2379e-07	3.25239e-05	21742	chr17	29929163	30108454	NONCODE,CHESS,LNCipedia,MITranscriptome	protein_coding	STATUS \known_refseq\";description \"EF-hand calcium binding domain 5\";gene_name \"EFCAB5\";"	EFCAB5	ENSG00000176927	EFCAB5	protein_coding	374786	HGNC:24801
lnckb.92878	124.01	-4.38373	0.930288	-4.71223	2.45021e-06	0.000139912	92878	chr6	6050981	6055749	NONCODE,MITranscriptome	lncRNA	gene_id_alis \NONHSAG092937.1\";"	NONHSAG092937.1	NA	NA	NA	NA	NA
lnckb.21631	166.735	-7.62066	1.61737	-4.71177	2.45575e-06	0.000140089	21631	chr17	22435379	22441048	NONCODE,CHESS,FANTOM,LNCipedia,MITranscriptome,BIGtranscriptome	lncRNA	description \potentially protein-coding:FANTOM\";GENE_TYPE_ALIAS \"lncRNA\";STATUS \"known_fantom\";"	lnckb.21631	NA	NA	NA	NA	NA
lnckb.34127	30.2832	3.29258	0.698956	4.71071	2.46852e-06	0.000140679	34127	chr20	62593158	62603809	NONCODE,CHESS,FANTOM,LNCipedia,MITranscriptome	lncRNA	STATUS \known_refseq\";gene_name \"WI2-87327B8.2\";"	WI2-87327B8.2	NA	NA	NA	NA	NA
lnckb.37309	818.261	1.8968	0.375101	5.05676	4.2643e-07	3.26395e-05	37309	chr3	50299889	50316917	NONCODE,CHESS,LNCipedia	protein_coding	STATUS \known_refseq\";description \"hyaluronoglucosaminidase 1\";gene_name \"HYAL1\";"	HYAL1	ENSG00000114378	HYAL1	protein_coding	3373	HGNC:5320
lnckb.69561	41.8097	-8.08423	1.71695	-4.70849	2.49554e-06	0.000142078	69561	chr13	72197414	72197737	NONCODE,LNCipedia,MITranscriptome	lncRNA	gene_alias \lnc-BORA-11\";"	lnc-BORA-11	NA	NA	NA	NA	NA
lnckb.45678	4728.15	-5.39312	1.06816	-5.04897	4.44191e-07	3.3819e-05	45678	chr6	26240426	26240793	NONCODE,CHESS,FANTOM	protein_coding	STATUS \known_refseq\";description \"histone cluster 1%2C H4f\";gene_name \"HIST1H4F\";"	HIST1H4F	NA	NA	NA	NA	NA
lnckb.51435	1882.82	-1.71476	0.339699	-5.04789	4.46716e-07	3.39664e-05	51435	chr7	102284324	102322041	NONCODE,CHESS	protein_coding	STATUS \known_refseq\";description \"SH2B adaptor protein 2\";gene_name \"SH2B2\";"	SH2B2	ENSG00000160999	SH2B2	protein_coding	10603	HGNC:17381
lnckb.1808	233.94	-1.80648	0.383707	-4.70797	2.50191e-06	0.0001423	1808	chr1	62709594	62711262	NONCODE,CHESS,FANTOM,LNCipedia,MITranscriptome,BIGtranscriptome	lncRNA	STATUS \known_fantom\";"	lnckb.1808	NA	NA	NA	NA	NA
lnckb.32904	5920.73	3.55133	0.703722	5.0465	4.49978e-07	3.41242e-05	32904	chr20	8131673	8962214	NONCODE,CHESS,FANTOM,LNCipedia,BIGtranscriptome	protein_coding	STATUS \known_refseq\";description \"phospholipase C beta 1\";gene_name \"PLCB1\";"	PLCB1	ENSG00000182621	PLCB1	protein_coding	23236	HGNC:15917
lnckb.91544	46.5949	-3.18375	0.677792	-4.69723	2.63708e-06	0.000148957	91544	chr5	7927566	7938425	NONCODE,MITranscriptome	lncRNA	gene_id_alis \NONHSAG089999.1\";"	NONHSAG089999.1	NA	NA	NA	NA	NA
lnckb.55276	1682.92	-5.19609	1.03162	-5.03684	4.73292e-07	3.55642e-05	55276	chr9	29214303	29229151	NONCODE,CHESS,FANTOM,LNCipedia,MITranscriptome	protein_coding	description \potentially protein-coding:NR\";STATUS \"known_fantom\";GENE_TYPE_ALIAS \"protein_coding\";"	lnckb.55276	NA	NA	NA	NA	NA
lnckb.70480	63.5027	-8.68721	1.85052	-4.69448	2.67289e-06	0.000150684	70480	chr16	32995537	32996770	NONCODE,LNCipedia,BIGtranscriptome	lncRNA	gene_alias \lnc-TP53TG3C-3\";gene_alias \"AC142086\";gene_alias \"ENSG00000260921\";gene_alias \"OTTHUMG00000176447\";gene_alias \"RP11-989E6\";"	lnc-TP53TG3C-3	ENSG00000260921	AC142086.4	lncRNA	0	0
lnckb.93802	94.1564	-2.96494	0.631767	-4.6931	2.69102e-06	0.000151262	93802	chr6	126315192	126317330	NONCODE	lncRNA	gene_id_alis \NONHSAG095716.1\";"	NONHSAG095716.1	NA	NA	NA	NA	NA
lnckb.112014	3.44955	7.59646	1.61877	4.69272	2.6959e-06	0.000151389	112014	chr9	1680102	1680460	MITranscriptome	lncRNA	gene_id_alis \G083624\";"	lnckb.112014	NA	NA	NA	NA	NA
lnckb.24403	8.27797	6.83066	1.35631	5.03622	4.74808e-07	3.56316e-05	24403	chr18	31376777	31415791	CHESS	protein_coding	STATUS \known_refseq\";description \"desmoglein 4\";gene_name \"DSG4\";"	DSG4	ENSG00000175065	DSG4	protein_coding	147409	HGNC:21307
lnckb.69516	120.087	-9.60674	2.04749	-4.69195	2.70614e-06	0.000151668	69516	chr13	57109692	57131118	NONCODE,LNCipedia	lncRNA	gene_alias \lnc-PRR20C-1\";"	lnc-PRR20C-1	NA	NA	NA	NA	NA
lnckb.11427	115.105	4.24055	0.842938	5.03067	4.88763e-07	3.66311e-05	11427	chr12	43352843	43551971	CHESS	protein_coding	STATUS \known_refseq\";description \"ADAM metallopeptidase with thrombospondin type 1 motif 20\";gene_name \"ADAMTS20\";"	ADAMTS20	ENSG00000173157	ADAMTS20	protein_coding	80070	HGNC:17178
lnckb.2307	4051.02	-4.9087	1.04628	-4.69159	2.71091e-06	0.000151787	2307	chr1	97981774	98049693	NONCODE,CHESS,FANTOM,LNCipedia,MITranscriptome,BIGtranscriptome	lncRNA	STATUS \known_refseq\";description \"MIR137 host gene\";gene_name \"MIR137HG\";"	MIR137HG	ENSG00000225206	MIR137HG	lncRNA	0	HGNC:42871
lnckb.94411	28.1435	-4.47406	0.953762	-4.69096	2.71923e-06	0.000151958	94411	chr7	1339893	1341593	NONCODE,MITranscriptome	lncRNA	gene_id_alis \NONHSAG096886.1\";"	NONHSAG096886.1	NA	NA	NA	NA	NA
lnckb.76831	157.369	1.83682	0.391618	4.69033	2.7277e-06	0.000152135	76831	chr9	136841827	136842396	NONCODE,LNCipedia	lncRNA	gene_alias \lnc-RABL6-2\";gene_alias \"linc-C9orf172\";gene_alias \"XLOC_007617\";"	lnc-RABL6-2	NA	NA	NA	NA	NA
lnckb.111086	88.2185	-2.22604	0.474595	-4.69039	2.7268e-06	0.000152135	111086	chr7	155598605	155602536	MITranscriptome	lncRNA	gene_id_alis \G078954\";"	lnckb.111086	NA	NA	NA	NA	NA
lnckb.45234	241.269	-1.78415	0.356039	-5.01111	5.41171e-07	4.01926e-05	45234	chr6	4066733	4131297	NONCODE,CHESS,LNCipedia	protein_coding	STATUS \known_refseq\";description \"chromosome 6 open reading frame 201\";gene_name \"C6orf201\";"	C6orf201	ENSG00000185689	C6orf201	protein_coding	404220	HGNC:21620
lnckb.31764	224.505	2.85654	0.570812	5.00434	5.60528e-07	4.14165e-05	31764	chr2	200585952	200682566	CHESS,FANTOM	protein_coding	STATUS \known_refseq\";description \"aldehyde oxidase 1\";gene_name \"AOX1\";"	AOX1	ENSG00000138356	AOX1	protein_coding	316	HGNC:553
lnckb.33093	18.2254	4.55634	0.971886	4.68814	2.75694e-06	0.000153321	33093	chr20	21610787	21703585	NONCODE,CHESS,FANTOM,LNCipedia,MITranscriptome	lncRNA	STATUS \known_refseq\";description \"uncharacterized LOC101929608\";gene_name \"LOC101929608\";"	LOC101929608	ENSG00000280350	LINC01726	lncRNA	0	HGNC:52514
lnckb.94406	29.0662	-4.0995	0.874687	-4.68682	2.77486e-06	0.000154071	94406	chr7	1275893	1276214	NONCODE,MITranscriptome	lncRNA	gene_id_alis \NONHSAG096884.1\";"	NONHSAG096884.1	NA	NA	NA	NA	NA
lnckb.33108	492.805	-9.58425	1.91678	-5.00018	5.72773e-07	4.21051e-05	33108	chr20	22581004	22585463	CHESS	protein_coding	STATUS \known_refseq\";description \"forkhead box A2\";gene_name \"FOXA2\";"	FOXA2	ENSG00000125798	FOXA2	protein_coding	3170	HGNC:5022
lnckb.19815	51.0313	3.48328	0.696997	4.99756	5.80605e-07	4.24638e-05	19815	chr16	50693283	50733303	NONCODE,CHESS,LNCipedia	protein_coding	STATUS \known_refseq\";description \"nucleotide binding oligomerization domain containing 2\";gene_name \"NOD2\";gene_name \"RP11-327F22.6\";"	NOD2	NA	NA	NA	NA	NA
lnckb.45270	9135.38	-2.81599	0.563731	-4.99527	5.87549e-07	4.28085e-05	45270	chr6	5997999	6007870	CHESS	protein_coding	STATUS \known_refseq\";description \"neuritin 1\";gene_name \"NRN1\";"	NRN1	ENSG00000124785	NRN1	protein_coding	51299	HGNC:17972
lnckb.1840	3400.9	1.94559	0.391315	4.97193	6.62888e-07	4.78135e-05	1840	chr1	64744979	64833594	NONCODE,CHESS,LNCipedia	protein_coding	STATUS \known_refseq\";description \"ribonucleoprotein%2C PTB binding 2\";gene_name \"RAVER2\";"	RAVER2	ENSG00000162437	RAVER2	protein_coding	55225	HGNC:25577
lnckb.69308	6.06077	4.17937	0.892107	4.68484	2.80185e-06	0.000155037	69308	chr12	128717539	128728176	NONCODE,LNCipedia	lncRNA	gene_alias \lnc-SLC15A4-16\";"	lnc-SLC15A4-16	NA	NA	NA	NA	NA
lnckb.99602	14.1133	2.72599	0.581875	4.68484	2.80174e-06	0.000155037	99602	chr10	5460320	5463372	MITranscriptome	lncRNA	gene_id_alis \G008252\";"	lnckb.99602	NA	NA	NA	NA	NA
lnckb.91223	93.383	-5.61234	1.19791	-4.68509	2.79833e-06	0.000155037	91223	chr4	180863546	180865388	NONCODE	lncRNA	gene_id_alis \NONHSAG089789.1\";"	NONHSAG089789.1	NA	NA	NA	NA	NA
lnckb.106274	29.3434	-6.85167	1.46257	-4.68468	2.80396e-06	0.000155037	106274	chr21	17277334	17282194	MITranscriptome	lncRNA	gene_id_alis \G051640\";"	lnckb.106274	NA	NA	NA	NA	NA
lnckb.27195	118.222	2.90637	0.585658	4.96258	6.95629e-07	4.95541e-05	27195	chr19	48740888	48747499	CHESS,LNCipedia	protein_coding	STATUS \known_refseq\";description \"izumo sperm-egg fusion 1\";gene_name \"IZUMO1\";"	IZUMO1	ENSG00000182264	IZUMO1	protein_coding	284359	HGNC:28539
lnckb.101931	474.107	-6.57342	1.40348	-4.68367	2.81782e-06	0.000155653	101931	chr13	72138667	72147647	MITranscriptome	lncRNA	gene_id_alis \G022500\";"	lnckb.101931	NA	NA	NA	NA	NA
lnckb.100424	136.432	2.4176	0.516219	4.68328	2.82322e-06	0.000155802	100424	chr11	36239396	36244123	MITranscriptome	lncRNA	gene_id_alis \G013227\";"	lnckb.100424	NA	NA	NA	NA	NA
lnckb.95945	8.31736	-5.74445	1.22693	-4.68198	2.8412e-06	0.000156644	95945	chr8	72959262	72959660	NONCODE	lncRNA	gene_id_alis \NONHSAG100428.1\";"	NONHSAG100428.1	NA	NA	NA	NA	NA
lnckb.41900	64.832	-5.45229	1.16473	-4.68117	2.85248e-06	0.000157115	41900	chr4	180905722	180922211	NONCODE,CHESS,LNCipedia	lncRNA	STATUS \known_refseq\";gene_name \"LOC105377568\";"	LOC105377568	NA	NA	NA	NA	NA
lnckb.3452	5549.07	2.27017	0.458246	4.95404	7.26889e-07	5.13362e-05	3452	chr1	159918082	159925543	NONCODE,CHESS,LNCipedia	protein_coding	STATUS \known_refseq\";description \"transgelin 2\";gene_name \"TAGLN2\";"	TAGLN2	ENSG00000158710	TAGLN2	protein_coding	8407	HGNC:11554
lnckb.47560	227.983	-4.00975	0.856901	-4.67936	2.87766e-06	0.000158351	47560	chr6	135852719	135923143	NONCODE,CHESS,FANTOM,LNCipedia,MITranscriptome	lncRNA	STATUS \known_refseq\";gene_name \"LOC101928373\";"	LOC101928373	NA	NA	NA	NA	NA
lnckb.92295	3.47287	4.75487	1.01659	4.67728	2.90704e-06	0.000159663	92295	chr5	91847327	91852034	NONCODE,MITranscriptome	lncRNA	gene_id_alis \NONHSAG090351.1\";"	NONHSAG090351.1	NA	NA	NA	NA	NA
lnckb.30066	2534.45	2.55954	0.516989	4.95087	7.38833e-07	5.21158e-05	30066	chr2	85746080	85791475	NONCODE,CHESS,LNCipedia	protein_coding	STATUS \known_refseq\";description \"atonal bHLH transcription factor 8\";gene_name \"ATOH8\";"	ATOH8	ENSG00000168874	ATOH8	protein_coding	84913	HGNC:24126
lnckb.21981	18281.1	-4.04071	0.818371	-4.93751	7.91271e-07	5.54747e-05	21981	chr17	36936785	36944615	CHESS	protein_coding	STATUS \known_refseq\";description \"LIM homeobox 1\";gene_name \"LHX1\";"	LHX1	ENSG00000274577	LHX1	protein_coding	3975	HGNC:6593
lnckb.45626	13036.1	-4.56065	0.924501	-4.93309	8.09383e-07	5.66506e-05	45626	chr6	24804281	25042288	NONCODE,CHESS,FANTOM,LNCipedia,BIGtranscriptome	protein_coding	STATUS \known_refseq\";description \"family with sequence similarity 65 member B\";gene_name \"FAM65B\";gene_name \"FAM65B,RP11-367G6.3\";"	FAM65B	NA	NA	NA	NA	NA
lnckb.36885	82.1818	-3.64445	0.739183	-4.93037	8.2072e-07	5.72604e-05	36885	chr3	32815065	32817290	NONCODE,CHESS,FANTOM,LNCipedia,MITranscriptome	protein_coding	STATUS \known_refseq\";gene_name \"LOC105377021\";"	LOC105377021	NA	NA	NA	NA	NA
lnckb.37661	1605.42	3.32325	0.674274	4.92863	8.28083e-07	5.77042e-05	37661	chr3	72848497	72981671	NONCODE,CHESS,FANTOM,LNCipedia,MITranscriptome	protein_coding	STATUS \known_refseq\";description \"glucoside xylosyltransferase 2\";gene_name \"GXYLT2\";"	GXYLT2	ENSG00000172986	GXYLT2	protein_coding	727936	HGNC:33383
lnckb.104084	17.1661	3.96528	0.848349	4.67412	2.95215e-06	0.000161524	104084	chr18	57089536	57097875	MITranscriptome	lncRNA	gene_id_alis \G037616\";"	lnckb.104084	NA	NA	NA	NA	NA
lnckb.45371	5290.69	-2.47923	0.503976	-4.91935	8.68336e-07	5.99287e-05	45371	chr6	10762723	10838954	NONCODE,CHESS,LNCipedia	protein_coding	STATUS \known_refseq\";description \"male germ cell associated kinase\";gene_name \"MAK\";"	MAK	ENSG00000111837	MAK	protein_coding	4117	HGNC:6816
lnckb.796	24.5267	3.74607	0.761646	4.91839	8.72606e-07	6.01513e-05	796	chr1	24055995	24112603	CHESS,LNCipedia	protein_coding	STATUS \known_refseq\";description \"myomesin 3\";gene_name \"MYOM3\";"	MYOM3	ENSG00000142661	MYOM3	protein_coding	127294	HGNC:26679
lnckb.7988	68.2516	-3.28877	0.703592	-4.67426	2.95016e-06	0.000161524	7988	chr11	6896234	6926917	NONCODE,CHESS,LNCipedia,MITranscriptome	lncRNA	STATUS \known_refseq\";gene_name \"LOC107984019\";"	LOC107984019	NA	NA	NA	NA	NA
lnckb.51551	16832.2	2.13017	0.433161	4.91773	8.75532e-07	6.02808e-05	51551	chr7	107921226	108004423	NONCODE,CHESS,LNCipedia,MITranscriptome	protein_coding	STATUS \known_refseq\";description \"laminin subunit beta 1\";gene_name \"LAMB1\";"	LAMB1	ENSG00000091136	LAMB1	protein_coding	3912	HGNC:6486
lnckb.29675	3806.59	1.70555	0.347122	4.91342	8.95001e-07	6.14742e-05	29675	chr2	64988445	65027241	CHESS	protein_coding	STATUS \known_refseq\";description \"solute carrier family 1 member 4\";gene_name \"SLC1A4\";"	SLC1A4	ENSG00000115902	SLC1A4	protein_coding	6509	HGNC:10942
lnckb.28763	67.8733	4.14968	0.888608	4.66987	3.01396e-06	0.00016466	28763	chr2	10901723	10904345	CHESS,LNCipedia,MITranscriptome	lncRNA	description \potentially protein-coding:NR\";STATUS \"novel\";GENE_TYPE_ALIAS \"lncRNA\";"	lnckb.28763	NA	NA	NA	NA	NA
lnckb.44328	75.4068	-3.26621	0.664863	-4.91261	8.9871e-07	6.1648e-05	44328	chr5	148238298	148245526	NONCODE,CHESS,FANTOM,BIGtranscriptome	protein_coding	STATUS \known_refseq\";gene_name \"LOC105378220\";"	LOC105378220	NA	NA	NA	NA	NA
lnckb.43365	614.231	-3.3786	0.723502	-4.66978	3.0152e-06	0.00016466	43365	chr5	88408982	88439090	NONCODE,CHESS,LNCipedia,MITranscriptome,BIGtranscriptome	lncRNA	STATUS \known_refseq\";description \"uncharacterized LOC102546226\";gene_name \"LOC102546226\";gene_name \"CTC-498M16.2\";"	LOC102546226	ENSG00000250156	LINC02060	lncRNA	0	HGNC:52904
lnckb.54300	249.119	4.49081	0.914803	4.90904	9.1522e-07	6.25643e-05	54300	chr8	118923399	118952144	CHESS	protein_coding	STATUS \known_refseq\";description \"tumor necrosis factor receptor superfamily member 11b\";gene_name \"TNFRSF11B\";"	TNFRSF11B	ENSG00000164761	TNFRSF11B	protein_coding	4982	HGNC:11909
lnckb.22048	4272.96	3.33277	0.679496	4.90476	9.35393e-07	6.37163e-05	22048	chr17	39057534	39153251	NONCODE,CHESS,LNCipedia	protein_coding	STATUS \known_refseq\";description \"plexin domain containing 1\";gene_name \"PLXDC1\";"	PLXDC1	ENSG00000161381	PLXDC1	protein_coding	57125	HGNC:20945
lnckb.38052	13198.8	3.57207	0.72998	4.89338	9.91207e-07	6.69635e-05	38052	chr3	115605122	115721494	NONCODE,CHESS,FANTOM,LNCipedia,BIGtranscriptome	protein_coding	STATUS \known_refseq\";description \"growth associated protein 43\";gene_name \"GAP43\";"	GAP43	ENSG00000172020	GAP43	protein_coding	2596	HGNC:4140
lnckb.111805	38.2472	-2.526	0.541026	-4.6689	3.0281e-06	0.000165208	111805	chr8	109210536	109210819	MITranscriptome	lncRNA	gene_id_alis \G082451\";"	lnckb.111805	NA	NA	NA	NA	NA
lnckb.62567	61.3364	-4.70515	1.00835	-4.6662	3.06822e-06	0.00016708	62567	chr2	183694494	183698201	FANTOM,MITranscriptome	lncRNA	gene_id_alis_alias \CATG00000045800.1\";geneSuperClass \"all_lncRNA\";geneClass \"lncRNA_sense_intronic\";geneSubClass \"sense_intron_overlap\";gene_type \"__na\";gene_name \"CATG00000045800.1\";coding_status \"nonCoding\";cumulative_support \"ENCODE\";geneCategory \"__na\";DHS_type \"not_DHS\";"	CATG00000045800.1	NA	NA	NA	NA	NA
lnckb.94962	4.67816	4.38533	0.941077	4.6599	3.1636e-06	0.000171997	94962	chr7	88513613	88513966	NONCODE	lncRNA	gene_id_alis \NONHSAG098088.1\";"	NONHSAG098088.1	NA	NA	NA	NA	NA
lnckb.7990	256.334	-2.99964	0.613067	-4.89285	9.93883e-07	6.70655e-05	7990	chr11	6926404	6984238	CHESS	protein_coding	STATUS \known_refseq\";description \"zinc finger protein 215\";gene_name \"ZNF215\";"	ZNF215	ENSG00000149054	ZNF215	protein_coding	7762	HGNC:13007
lnckb.3093	3.74814	3.27227	0.702227	4.65984	3.1645e-06	0.000171997	3093	chr1	152047289	152049887	CHESS,LNCipedia	lncRNA	STATUS \known_refseq\";gene_name \"LOC101927949\";"	LOC101927949	NA	NA	NA	NA	NA
lnckb.106277	21.9619	-7.15505	1.53597	-4.65834	3.18777e-06	0.000172773	106277	chr21	17284234	17285575	MITranscriptome	lncRNA	gene_id_alis \G051643\";"	lnckb.106277	NA	NA	NA	NA	NA
lnckb.76396	4.75192	4.70953	1.01133	4.65677	3.21206e-06	0.000173926	76396	chr9	2264485	2274167	NONCODE,LNCipedia,MITranscriptome	lncRNA	gene_alias \lnc-SMARCA2-5\";"	lnc-SMARCA2-5	NA	NA	NA	NA	NA
lnckb.40606	600.728	-4.16345	0.851066	-4.89204	9.97961e-07	6.72619e-05	40606	chr4	72280969	72569221	CHESS	protein_coding	STATUS \known_refseq\";description \"ADAM metallopeptidase with thrombospondin type 1 motif 3\";gene_name \"ADAMTS3\";"	ADAMTS3	ENSG00000156140	ADAMTS3	protein_coding	9508	HGNC:219
lnckb.40346	893.932	-3.37056	0.68908	-4.89139	1.00126e-06	6.7382e-05	40346	chr4	48483343	48489524	CHESS	protein_coding	STATUS \known_refseq\";description \"solute carrier family 10 member 4\";gene_name \"SLC10A4\";"	SLC10A4	ENSG00000145248	SLC10A4	protein_coding	201780	HGNC:22980
lnckb.34681	36.8106	4.23964	0.910994	4.65387	3.25765e-06	0.000176063	34681	chr21	34745825	34784886	NONCODE,CHESS,FANTOM,LNCipedia,MITranscriptome,BIGtranscriptome	lncRNA	STATUS \known_refseq\";description \"long intergenic non-protein coding RNA 1426\";gene_name \"LINC01426\";"	LINC01426	ENSG00000234380	LINC01426	lncRNA	0	HGNC:50734
lnckb.31657	10851	2.87978	0.588953	4.88966	1.01009e-06	6.77621e-05	31657	chr2	191245175	191436189	NONCODE,CHESS,MITranscriptome	protein_coding	STATUS \known_refseq\";description \"myosin IB\";gene_name \"MYO1B\";"	MYO1B	ENSG00000128641	MYO1B	protein_coding	4430	HGNC:7596
lnckb.92261	79.5107	-4.94298	1.06337	-4.64839	3.34529e-06	0.000180461	92261	chr5	87832588	87833633	NONCODE	lncRNA	gene_id_alis \NONHSAG092346.1\";"	NONHSAG092346.1	NA	NA	NA	NA	NA
lnckb.30154	1376.08	-6.10378	1.24879	-4.88774	1.01998e-06	6.81455e-05	30154	chr2	91442056	91444055	CHESS	protein_coding	STATUS \known_refseq\";gene_name \"LOC101930047\";"	LOC101930047	NA	NA	NA	NA	NA
lnckb.26228	167.734	-8.1637	1.67086	-4.88591	1.02951e-06	6.85058e-05	26228	chr19	22286404	22317438	CHESS,MITranscriptome	protein_coding	STATUS \known_refseq\";description \"zinc finger protein 729\";gene_name \"ZNF729\";"	ZNF729	ENSG00000279552	ZNF729	protein_coding	100287226	HGNC:32464
lnckb.70458	40.3959	-8.0343	1.72872	-4.64753	3.35934e-06	0.000181049	70458	chr16	32034853	32035326	NONCODE,LNCipedia	lncRNA	gene_alias \lnc-ZNF267-5\";"	lnc-ZNF267-5	ENSG00000261704	IGHV1OR16-1	IG_V_pseudogene	0	HGNC:5570
lnckb.36033	3330.75	-4.43838	0.908641	-4.88463	1.03621e-06	6.88719e-05	36033	chr22	43411196	43508138	CHESS,LNCipedia,BIGtranscriptome	protein_coding	STATUS \known_refseq\";description \"metallophosphoesterase domain containing 1\";gene_name \"MPPED1\";"	MPPED1	ENSG00000186732	MPPED1	protein_coding	758	HGNC:1306
lnckb.42581	326.414	-1.6346	0.334796	-4.88239	1.0481e-06	6.95019e-05	42581	chr5	34839164	34900511	NONCODE,CHESS,LNCipedia	protein_coding	STATUS \known_refseq\";description \"tetratricopeptide repeat domain 23-like\";gene_name \"TTC23L\";"	TTC23L	ENSG00000205838	TTC23L	protein_coding	153657	HGNC:26355
lnckb.4328	429.672	1.68534	0.345498	4.878	1.07165e-06	7.07372e-05	4328	chr1	206507530	206590835	NONCODE,CHESS	protein_coding	STATUS \known_refseq\";description \"Ras association domain family member 5\";gene_name \"RASSF5\";"	RASSF5	ENSG00000266094	RASSF5	protein_coding	83593	HGNC:17609
lnckb.51657	22901.9	-5.25342	1.07958	-4.86618	1.13774e-06	7.4757e-05	51657	chr7	117709152	117873848	NONCODE,CHESS,LNCipedia,MITranscriptome	protein_coding	STATUS \known_refseq\";description \"cortactin binding protein 2\";gene_name \"CTTNBP2\";"	CTTNBP2	ENSG00000077063	CTTNBP2	protein_coding	83992	HGNC:15679
lnckb.23413	78.9254	-3.32607	0.715989	-4.64543	3.39376e-06	0.000182733	23413	chr17	78360282	78373909	NONCODE,CHESS,FANTOM,LNCipedia,MITranscriptome,BIGtranscriptome	lncRNA	STATUS \known_refseq\";description \"uncharacterized LOC101928674\";gene_name \"LOC101928674\";gene_name \"RP11-806H10.4\";"	RP11-806H10.4	NA	NA	NA	NA	NA
lnckb.57578	387.882	-3.2287	0.695417	-4.64283	3.4367e-06	0.000184872	57578	chrX	14540959	14553846	CHESS,MITranscriptome	lncRNA	STATUS \known_refseq\";gene_name \"LOC107985686\";"	LOC107985686	NA	NA	NA	NA	NA
lnckb.36660	3527.68	-3.79192	0.779587	-4.86401	1.15031e-06	7.54106e-05	36660	chr3	14489111	14602996	NONCODE,CHESS,FANTOM,LNCipedia	protein_coding	STATUS \known_refseq\";description \"glutamate receptor interacting protein 2\";gene_name \"GRIP2\";"	GRIP2	ENSG00000144596	GRIP2	protein_coding	80852	HGNC:23841
lnckb.112022	434.961	-2.67397	0.576752	-4.63626	3.54774e-06	0.000190489	112022	chr9	3692661	3694758	MITranscriptome	lncRNA	gene_id_alis \G083672\";"	lnckb.112022	NA	NA	NA	NA	NA
lnckb.94469	51.165	-7.6535	1.65207	-4.63267	3.60976e-06	0.000193638	94469	chr7	8950118	8950859	NONCODE	lncRNA	gene_id_alis \NONHSAG097587.1\";"	NONHSAG097587.1	NA	NA	NA	NA	NA
lnckb.6445	59.866	2.012	0.414203	4.85751	1.1887e-06	7.73986e-05	6445	chr10	71868689	71876690	CHESS,MITranscriptome,BIGtranscriptome	protein_coding	description \potentially protein-coding:NR\";STATUS \"novel\";GENE_TYPE_ALIAS \"protein_coding\";"	lnckb.6445	NA	NA	NA	NA	NA
lnckb.15312	662.942	6.611	1.36133	4.8563	1.19602e-06	7.77873e-05	15312	chr14	37589552	37595120	CHESS,LNCipedia	protein_coding	STATUS \known_refseq\";description \"forkhead box A1\";gene_name \"FOXA1\";"	FOXA1	ENSG00000129514	FOXA1	protein_coding	3169	HGNC:5021
lnckb.14311	3201.99	1.82875	0.37677	4.85374	1.21155e-06	7.83318e-05	14311	chr13	75284570	75482646	NONCODE,CHESS,LNCipedia,BIGtranscriptome	protein_coding	STATUS \known_refseq\";description \"TBC1 domain family member 4\";gene_name \"TBC1D4\";"	TBC1D4	ENSG00000136111	TBC1D4	protein_coding	9882	HGNC:19165
lnckb.76080	60.8234	3.917	0.845842	4.63089	3.641e-06	0.000195132	76080	chr8	40519565	40520158	NONCODE,LNCipedia,MITranscriptome	lncRNA	gene_alias \lnc-ZMAT4-4\";gene_alias \"AC010857\";gene_alias \"ENSG00000272479\";gene_alias \"RP11-301G7\";"	lnc-ZMAT4-4	ENSG00000272479	AC010857.1	lncRNA	0	0
lnckb.31232	10743.5	-3.48468	0.718338	-4.85103	1.22823e-06	7.91663e-05	31232	chr2	162362246	162838756	NONCODE,CHESS,LNCipedia,MITranscriptome	protein_coding	STATUS \known_refseq\";description \"potassium voltage-gated channel subfamily H member 7\";gene_name \"KCNH7\";"	KCNH7	ENSG00000184611	KCNH7	protein_coding	90134	HGNC:18863
lnckb.110253	57.3827	-7.8191	1.68871	-4.63023	3.65267e-06	0.000195576	110253	chr7	8986403	8987732	MITranscriptome	lncRNA	gene_id_alis \G074587\";"	lnckb.110253	NA	NA	NA	NA	NA
lnckb.59973	3.37105	5.25528	1.13557	4.62786	3.69458e-06	0.000197087	59973	chr10	71859923	71860764	FANTOM,LNCipedia	lncRNA	gene_id_alias \CATG00000000083.1\";geneSuperClass \"all_lncRNA\";geneClass \"lncRNA_intergenic\";geneSubClass \"far_from_coding_genes\";gene_type \"__na\";gene_name \"CATG00000000083.1\";coding_status \"nonCoding\";cumulative_support \"ENCODE\";geneCategory \"e_lncRNA\";DHS_type \"DHS_enhancer\";"	CATG00000000083.1	NA	NA	NA	NA	NA
lnckb.8177	106.818	-4.47704	0.967951	-4.62527	3.74106e-06	0.000199197	8177	chr11	15843734	15862835	NONCODE,CHESS,FANTOM,LNCipedia,MITranscriptome	lncRNA	STATUS \known_refseq\";gene_name \"LOC107984370\";"	LOC107984370	NA	NA	NA	NA	NA
lnckb.101932	145.213	-6.8402	1.47981	-4.62236	3.79402e-06	0.000201457	101932	chr13	72310088	72311449	MITranscriptome	lncRNA	gene_id_alis \G022501\";"	lnckb.101932	NA	NA	NA	NA	NA
lnckb.103724	31.919	-4.18722	0.906011	-4.6216	3.80795e-06	0.000202011	103724	chr17	62942761	62944559	MITranscriptome	lncRNA	gene_id_alis \G035280\";"	lnckb.103724	NA	NA	NA	NA	NA
lnckb.91229	45.4458	-5.42948	1.17531	-4.61962	3.84452e-06	0.000203575	91229	chr4	180932443	180934033	NONCODE	lncRNA	gene_id_alis \NONHSAG089794.1\";"	NONHSAG089794.1	NA	NA	NA	NA	NA
lnckb.78350	39.9204	-5.94578	1.28706	-4.61967	3.84344e-06	0.000203575	78350	chr1	117134849	117136567	NONCODE	lncRNA	gene_id_alis \NONHSAG059411.1\";"	NONHSAG059411.1	NA	NA	NA	NA	NA
lnckb.7808	12.7135	3.99374	0.824162	4.84582	1.26088e-06	8.0999e-05	7808	chr11	2268498	2270952	CHESS	protein_coding	STATUS \known_refseq\";description \"achaete-scute family bHLH transcription factor 2\";gene_name \"ASCL2\";"	ASCL2	ENSG00000183734	ASCL2	protein_coding	430	HGNC:739
lnckb.25517	6137.98	-3.01069	0.621688	-4.84278	1.28038e-06	8.21597e-05	25517	chr19	7595902	7618310	CHESS	protein_coding	STATUS \known_refseq\";description \"calmodulin regulated spectrin associated protein family member 3\";gene_name \"CAMSAP3\";"	CAMSAP3	ENSG00000076826	CAMSAP3	protein_coding	57662	HGNC:29307
lnckb.29704	247.744	4.02446	0.871281	4.61902	3.85562e-06	0.000203788	29704	chr2	66420814	66434242	NONCODE,CHESS,FANTOM,LNCipedia,MITranscriptome,BIGtranscriptome	lncRNA	STATUS \known_refseq\";description \"MEIS1 antisense RNA 3\";gene_name \"MEIS1-AS3\";"	MEIS1-AS3	ENSG00000226819	MEIS1-AS3	lncRNA	0	HGNC:40369
lnckb.32146	1351.05	4.99551	1.03177	4.84169	1.28741e-06	8.25188e-05	32146	chr2	222199887	222298996	CHESS,LNCipedia	protein_coding	STATUS \known_refseq\";description \"paired box 3\";gene_name \"PAX3\";"	PAX3	ENSG00000135903	PAX3	protein_coding	5077	HGNC:8617
lnckb.5207	29.154	-6.84298	1.41535	-4.83483	1.33257e-06	8.51293e-05	5207	chr1	248272852	248273814	CHESS	protein_coding	STATUS \known_refseq\";description \"olfactory receptor family 2 subfamily T member 33\";gene_name \"OR2T33\";"	OR2T33	ENSG00000177212	OR2T33	protein_coding	391195	HGNC:31255
lnckb.111658	109.638	-9.47524	2.05259	-4.61623	3.90781e-06	0.000206357	111658	chr8	83695236	83696838	MITranscriptome	lncRNA	gene_id_alis \G081734\";"	lnckb.111658	NA	NA	NA	NA	NA
lnckb.51236	28.2584	-3.6121	0.747459	-4.83251	1.34822e-06	8.59382e-05	51236	chr7	96481626	96503523	NONCODE,CHESS,LNCipedia,MITranscriptome	protein_coding	STATUS \known_refseq\";description \"chromosome 7 open reading frame 76\";gene_name \"C7orf76\";"	C7orf76	NA	NA	NA	NA	NA
lnckb.58411	1060.48	-2.91214	0.602872	-4.83045	1.36227e-06	8.6738e-05	58411	chrX	100658762	100732148	CHESS,LNCipedia	protein_coding	STATUS \known_refseq\";description \"synaptotagmin like 4\";gene_name \"SYTL4\";"	SYTL4	ENSG00000102362	SYTL4	protein_coding	94121	HGNC:15588
lnckb.25305	19.9813	-3.15942	0.684603	-4.61497	3.93151e-06	0.000207419	25305	chr19	3065620	3075474	CHESS	lncRNA	STATUS \known_refseq\";gene_name \"LOC105372242\";"	LOC105372242	NA	NA	NA	NA	NA
lnckb.90458	2.93099	5.34965	1.15939	4.61419	3.94628e-06	0.000208007	90458	chr4	52358937	52359717	NONCODE,MITranscriptome	lncRNA	gene_id_alis \NONHSAG088300.1\";"	NONHSAG088300.1	NA	NA	NA	NA	NA
lnckb.35920	163.055	2.38031	0.516053	4.61253	3.97793e-06	0.000209484	35920	chr22	40685044	40746643	NONCODE,CHESS,FANTOM,MITranscriptome	lncRNA	description \potentially protein-coding:FANTOM:NR\";GENE_TYPE_ALIAS \"lncRNA\";STATUS \"novel\";"	lnckb.35920	NA	NA	NA	NA	NA
lnckb.41635	217.788	-6.55819	1.35975	-4.82309	1.41348e-06	8.96019e-05	41635	chr4	155173514	155217078	NONCODE,CHESS	protein_coding	STATUS \known_refseq\";description \"neuropeptide Y receptor Y2\";gene_name \"NPY2R\";"	NPY2R	ENSG00000185149	NPY2R	protein_coding	4887	HGNC:7957
lnckb.32699	98.2182	3.73821	0.775458	4.82065	1.43088e-06	9.05058e-05	32699	chr20	958452	1002264	CHESS	protein_coding	STATUS \known_refseq\";description \"R-spondin 4\";gene_name \"RSPO4\";"	RSPO4	ENSG00000101282	RSPO4	protein_coding	343637	HGNC:16175
lnckb.46076	483.241	2.81081	0.583137	4.82014	1.43454e-06	9.06375e-05	46076	chr6	33004182	33009612	CHESS,LNCipedia	protein_coding	STATUS \known_refseq\";description \"major histocompatibility complex%2C class II%2C DO alpha\";gene_name \"HLA-DOA\";"	HLA-DOA	ENSG00000232962	HLA-DOA	protein_coding	3111	HGNC:4936
lnckb.39634	935.759	3.01893	0.627837	4.80846	1.52097e-06	9.5055e-05	39634	chr4	1009936	1027087	CHESS,LNCipedia,MITranscriptome	protein_coding	STATUS \known_refseq\";description \"fibroblast growth factor receptor-like 1\";gene_name \"FGFRL1\";"	FGFRL1	ENSG00000127418	FGFRL1	protein_coding	53834	HGNC:3693
lnckb.55071	17.9365	-6.86001	1.4875	-4.61178	3.9924e-06	0.000209901	55071	chr9	11143874	11196542	NONCODE,CHESS,FANTOM,LNCipedia,MITranscriptome	lncRNA	STATUS \known_refseq\";gene_name \"LOC102724027\";"	LOC102724027	NA	NA	NA	NA	NA
lnckb.53269	2321.35	3.62298	0.753629	4.80738	1.52924e-06	9.53646e-05	53269	chr8	40530590	40897828	CHESS,LNCipedia,BIGtranscriptome	protein_coding	STATUS \known_refseq\";description \"zinc finger matrin-type 4\";gene_name \"ZMAT4\";"	ZMAT4	ENSG00000165061	ZMAT4	protein_coding	79698	HGNC:25844
lnckb.16396	501.896	-6.56486	1.37062	-4.78969	1.67038e-06	0.000102065	16396	chr14	100723876	100738224	NONCODE,CHESS,LNCipedia,BIGtranscriptome	protein_coding	STATUS \known_refseq\";description \"delta-like 1 homolog (Drosophila)\";gene_name \"DLK1\";"	DLK1	ENSG00000185559	DLK1	protein_coding	8788	HGNC:2907
lnckb.94866	56.3268	-4.066	0.882314	-4.60834	4.05894e-06	0.000213165	94866	chr7	64474304	64475190	NONCODE	lncRNA	gene_id_alis \NONHSAG098006.1\";"	NONHSAG098006.1	NA	NA	NA	NA	NA
lnckb.57648	234.856	2.84944	0.595149	4.78777	1.68642e-06	0.000102771	57648	chrX	18989213	19122956	CHESS,LNCipedia	protein_coding	STATUS \known_refseq\";description \"adhesion G protein-coupled receptor G2\";gene_name \"ADGRG2\";"	ADGRG2	ENSG00000173698	ADGRG2	protein_coding	10149	HGNC:4516
lnckb.22922	3707.89	1.71369	0.357938	4.78767	1.68729e-06	0.000102771	22922	chr17	63432304	63447024	CHESS,LNCipedia	protein_coding	STATUS \known_refseq\";description \"cytochrome b561\";gene_name \"CYB561\";"	CYB561	ENSG00000008283	CYB561	protein_coding	1534	HGNC:2571
lnckb.26242	697.728	-5.33949	1.11614	-4.78387	1.71952e-06	0.000104585	26242	chr19	22752183	22784171	NONCODE,CHESS,LNCipedia	protein_coding	STATUS \known_refseq\";description \"zinc finger protein 99\";gene_name \"ZNF99\";"	ZNF99	ENSG00000213973	ZNF99	protein_coding	7652	HGNC:13175
lnckb.96080	308.997	-10.492	2.27756	-4.60671	4.09085e-06	0.000214449	96080	chr8	83429274	83430141	NONCODE	lncRNA	gene_id_alis \NONHSAG100569.1\";"	NONHSAG100569.1	NA	NA	NA	NA	NA
lnckb.29035	607.542	-4.8355	1.01158	-4.78015	1.75161e-06	0.000106127	29035	chr2	27252924	27275863	CHESS,LNCipedia	protein_coding	STATUS \known_refseq\";description \"solute carrier family 30 member 3\";gene_name \"SLC30A3\";"	SLC30A3	ENSG00000115194	SLC30A3	protein_coding	7781	HGNC:11014
lnckb.31315	460.276	2.98385	0.625649	4.76921	1.84949e-06	0.000111354	31315	chr2	170770042	170799336	NONCODE,CHESS,FANTOM,LNCipedia,BIGtranscriptome	protein_coding	STATUS \known_refseq\";description \"glutamate rich 2\";gene_name \"ERICH2\";"	ERICH2	ENSG00000204334	ERICH2	protein_coding	285141	HGNC:44395
lnckb.18734	209.89	-4.10911	0.862145	-4.76615	1.87782e-06	0.000112589	18734	chr16	1218178	1226454	CHESS,LNCipedia	protein_coding	STATUS \known_refseq\";description \"tryptase gamma 1\";gene_name \"TPSG1\";"	TPSG1	ENSG00000116176	TPSG1	protein_coding	25823	HGNC:14134
lnckb.29114	6118.12	2.28425	0.479913	4.75972	1.93863e-06	0.000115633	29114	chr2	30231531	30260033	NONCODE,CHESS,LNCipedia	protein_coding	STATUS \known_refseq\";description \"limb bud and heart development\";gene_name \"LBH\";"	LBH	ENSG00000213626	LBH	protein_coding	81606	HGNC:29532
lnckb.57277	5739.29	1.78231	0.374866	4.75452	1.98917e-06	0.000117672	57277	chr9	137447570	137459357	CHESS	protein_coding	STATUS \known_refseq\";description \"NMDA receptor synaptonuclear signaling and neuronal migration factor\";gene_name \"NSMF\";"	NSMF	ENSG00000165802	NSMF	protein_coding	26012	HGNC:29843
lnckb.64054	68.9493	-5.76296	1.25118	-4.60601	4.10464e-06	0.000214784	64054	chr4	180614823	180616097	FANTOM	lncRNA	gene_id_alias \CATG00000071201.1\";geneSuperClass \"all_lncRNA\";geneClass \"lncRNA_intergenic\";geneSubClass \"far_from_coding_genes\";gene_type \"__na\";gene_name \"CATG00000071201.1\";coding_status \"nonCoding\";cumulative_support \"FANTOM\";geneCategory \"__na\";DHS_type \"not_DHS\";"	CATG00000071201.1	NA	NA	NA	NA	NA
lnckb.35541	547.77	1.96178	0.414124	4.73718	2.16709e-06	0.000126635	35541	chr22	29480192	29491290	CHESS	protein_coding	STATUS \known_refseq\";description \"neurofilament%2C heavy polypeptide\";gene_name \"NEFH\";"	NEFH	ENSG00000100285	NEFH	protein_coding	4744	HGNC:7737
lnckb.48117	1482.46	-2.54162	0.551838	-4.60574	4.10994e-06	0.000214863	48117	chr6	167821421	167826796	NONCODE,CHESS,FANTOM,LNCipedia	lncRNA	STATUS \known_refseq\";description \"MLLT4 antisense RNA 1 (head to head)\";gene_name \"MLLT4-AS1\";"	MLLT4-AS1	NA	NA	NA	NA	NA
lnckb.57784	367.827	2.86879	0.606297	4.73165	2.22699e-06	0.000129478	57784	chrX	38149310	38224007	CHESS,LNCipedia	protein_coding	STATUS \known_refseq\";description \"sushi repeat containing protein%2C X-linked\";gene_name \"SRPX\";"	SRPX	ENSG00000101955	SRPX	protein_coding	8406	HGNC:11309
lnckb.54209	81.3235	-3.8476	0.813497	-4.7297	2.24847e-06	0.000130539	54209	chr8	109085745	109119785	CHESS	protein_coding	STATUS \known_refseq\";description \"thyrotropin releasing hormone receptor\";gene_name \"TRHR\";"	TRHR	ENSG00000174417	TRHR	protein_coding	7201	HGNC:12299
lnckb.7989	16.8302	-6.04531	1.27819	-4.72959	2.24978e-06	0.000130539	7989	chr11	6921002	6921994	CHESS	protein_coding	STATUS \known_refseq\";description \"olfactory receptor family 2 subfamily D member 3\";gene_name \"OR2D3\";"	OR2D3	ENSG00000178358	OR2D3	protein_coding	120775	HGNC:15146
lnckb.11666	16.1566	3.61282	0.76452	4.72561	2.29429e-06	0.00013264	11666	chr12	52256041	52308383	NONCODE,CHESS,FANTOM,LNCipedia,MITranscriptome,BIGtranscriptome	protein_coding	STATUS \known_refseq\";description \"keratin 81\";gene_name \"KRT81\";"	KRT81	ENSG00000205426	KRT81	protein_coding	3887	HGNC:6458
lnckb.17956	231.255	-2.46624	0.521883	-4.72566	2.29367e-06	0.00013264	17956	chr15	78077300	78104697	NONCODE,CHESS,LNCipedia,MITranscriptome	protein_coding	STATUS \known_refseq\";description \"SH2 domain containing 7\";gene_name \"SH2D7\";"	SH2D7	ENSG00000183476	SH2D7	protein_coding	646892	HGNC:34549
lnckb.36662	65.5813	-4.67047	1.01439	-4.6042	4.1406e-06	0.000216073	36662	chr3	14587952	14589766	CHESS,FANTOM	lncRNA	STATUS \known_refseq\";gene_name \"LOC105376961\";"	LOC105376961	NA	NA	NA	NA	NA
lnckb.52925	1761.82	-5.07491	1.07385	-4.72592	2.29079e-06	0.00013264	52925	chr8	22275297	22356866	CHESS	protein_coding	STATUS \known_refseq\";description \"piwi like RNA-mediated gene silencing 2\";gene_name \"PIWIL2\";"	PIWIL2	ENSG00000197181	PIWIL2	protein_coding	55124	HGNC:17644
lnckb.89888	55.9759	-2.77101	0.602111	-4.60215	4.18145e-06	0.000218007	89888	chr3	180381563	180389234	NONCODE	lncRNA	gene_id_alis \NONHSAG085203.1\";"	NONHSAG085203.1	NA	NA	NA	NA	NA
lnckb.56238	348.61	2.46205	0.521094	4.72477	2.30381e-06	0.000133004	56238	chr9	98120975	98193124	NONCODE,CHESS	protein_coding	STATUS \known_refseq\";description \"coronin 2A\";gene_name \"CORO2A\";"	CORO2A	ENSG00000106789	CORO2A	protein_coding	7464	HGNC:2255
lnckb.6769	224.296	-3.78118	0.802294	-4.71297	2.44135e-06	0.000139545	6769	chr10	89429837	89556764	CHESS	protein_coding	STATUS \known_refseq\";description \"solute carrier family 16 member 12\";gene_name \"SLC16A12\";"	SLC16A12	ENSG00000152779	SLC16A12	protein_coding	387700	HGNC:23094
lnckb.12479	18.3664	2.82598	0.600424	4.70665	2.51826e-06	0.000143088	12479	chr12	95943062	95968903	CHESS	protein_coding	STATUS \known_refseq\";description \"amidohydrolase domain containing 1\";gene_name \"AMDHD1\";"	AMDHD1	ENSG00000139344	AMDHD1	protein_coding	144193	HGNC:28577
lnckb.51559	29624.1	2.87066	0.610026	4.70581	2.52862e-06	0.000143535	51559	chr7	108147623	108456442	CHESS,LNCipedia,MITranscriptome	protein_coding	STATUS \known_refseq\";description \"neuronal cell adhesion molecule\";gene_name \"NRCAM\";"	NRCAM	ENSG00000091129	NRCAM	protein_coding	4897	HGNC:7994
lnckb.15653	116.987	-6.01265	1.27881	-4.70175	2.57947e-06	0.000146277	15653	chr14	60571728	60643945	NONCODE,CHESS,LNCipedia,MITranscriptome	protein_coding	STATUS \known_refseq\";gene_name \"LOC105378189\";"	LOC105378189	NA	NA	NA	NA	NA
lnckb.45375	971.491	-2.98264	0.634508	-4.70071	2.59258e-06	0.000146876	45375	chr6	10886831	10974309	CHESS	protein_coding	STATUS \known_refseq\";description \"synaptonemal complex protein 2 like\";gene_name \"SYCP2L\";"	SYCP2L	ENSG00000153157	SYCP2L	protein_coding	221711	HGNC:21537
lnckb.12611	5373.41	1.68388	0.358252	4.70027	2.59814e-06	0.000147047	12611	chr12	103985057	104064472	NONCODE,CHESS,LNCipedia	protein_coding	STATUS \known_refseq\";description \"glycosyltransferase 8 domain containing 2\";gene_name \"GLT8D2\";"	GLT8D2	ENSG00000120820	GLT8D2	protein_coding	83468	HGNC:24890
lnckb.66975	6.83723	4.23108	0.919462	4.60169	4.19079e-06	0.000218297	66975	chr2	67331883	67341136	NONCODE,FANTOM,LNCipedia,MITranscriptome	lncRNA	gene_id_alis_alias \ENSG00000236605.1\";geneSuperClass \"all_lncRNA\";geneClass \"lncRNA_intergenic\";geneSubClass \"far_from_coding_genes\";gene_type \"lincRNA\";gene_name \"AC023115.4\";coding_status \"nonCoding\";cumulative_support \"ENCODE:HUBDMAP\";geneCategory \"p_lncRNA_intergenic\";DHS_type \"DHS_promoter\";"	AC023115.4coding_status nonCodingcumulative_support ENCODE:HUBDMAPgeneCategory p_lncRNA_intergenicDHS_type DHS_promoter	NA	NA	NA	NA	NA
lnckb.19025	225.365	-5.64315	1.20131	-4.69749	2.63376e-06	0.000148916	19025	chr16	8526549	8590193	NONCODE,CHESS,LNCipedia,MITranscriptome,BIGtranscriptome	protein_coding	STATUS \known_refseq\";description \"transmembrane protein 114\";gene_name \"TMEM114\";"	TMEM114	ENSG00000232258	TMEM114	protein_coding	283953	HGNC:33227
lnckb.78419	76.5509	2.10761	0.458032	4.60144	4.19582e-06	0.000218361	78419	chr1	151601622	151602515	NONCODE	lncRNA	gene_id_alis \NONHSAG059461.1\";"	NONHSAG059461.1	NA	NA	NA	NA	NA
lnckb.105059	21.9227	5.73974	1.24761	4.60058	4.2131e-06	0.000218831	105059	chr2	84192150	84196166	MITranscriptome	lncRNA	gene_id_alis \G044436\";"	lnckb.105059	NA	NA	NA	NA	NA
lnckb.33656	3261.51	2.22894	0.474778	4.6947	2.66995e-06	0.000150666	33656	chr20	45898620	45912364	CHESS	protein_coding	STATUS \known_refseq\";description \"phospholipid transfer protein\";gene_name \"PLTP\";"	PLTP	ENSG00000100979	PLTP	protein_coding	5360	HGNC:9093
lnckb.69562	102.462	-6.96876	1.51481	-4.60043	4.21626e-06	0.000218831	69562	chr13	72311473	72546253	NONCODE,LNCipedia,MITranscriptome	lncRNA	gene_alias \lnc-MZT1-3\";"	lnc-MZT1-3	NA	NA	NA	NA	NA
lnckb.41865	12020.7	1.50218	0.320014	4.69411	2.67767e-06	0.000150806	41865	chr4	176319939	176334561	CHESS	protein_coding	STATUS \known_refseq\";description \"signal peptidase complex subunit 3\";gene_name \"SPCS3\";"	SPCS3	ENSG00000129128	SPCS3	protein_coding	60559	HGNC:26212
lnckb.5104	507.373	-4.18869	0.910599	-4.59993	4.22635e-06	0.000219157	5104	chr1	244230506	244325182	NONCODE,CHESS,LNCipedia,MITranscriptome	lncRNA	STATUS \known_refseq\";gene_name \"LOC105373262\";"	LOC105373262	NA	NA	NA	NA	NA
lnckb.55833	3123.72	2.73069	0.581775	4.69373	2.68274e-06	0.000150944	55833	chr9	78297075	78330306	CHESS,FANTOM	protein_coding	STATUS \known_refseq\";description \"phosphoserine aminotransferase 1\";gene_name \"PSAT1\";"	PSAT1	ENSG00000135069	PSAT1	protein_coding	29968	HGNC:19129
lnckb.26457	1315.21	1.63165	0.347817	4.69113	2.71696e-06	0.000151958	26457	chr19	35248288	35267964	NONCODE,CHESS,LNCipedia,BIGtranscriptome	protein_coding	STATUS \known_refseq\";description \"lipolysis stimulated lipoprotein receptor\";gene_name \"LSR\";"	LSR	ENSG00000105699	LSR	protein_coding	51599	HGNC:29572
lnckb.1655	5.22679	5.5351	1.18017	4.69011	2.7306e-06	0.000152149	1655	chr1	53457630	53467488	NONCODE,CHESS,LNCipedia	protein_coding	STATUS \known_refseq\";description \"DMRT like family B with proline rich C-terminal 1\";gene_name \"DMRTB1\";"	DMRTB1	ENSG00000143006	DMRTB1	protein_coding	63948	HGNC:13913
lnckb.52434	962.255	-4.63867	0.989742	-4.68675	2.77579e-06	0.000154071	52434	chr7	159024359	159144957	NONCODE,CHESS,LNCipedia,MITranscriptome	protein_coding	STATUS \known_refseq\";description \"vasoactive intestinal peptide receptor 2\";gene_name \"VIPR2\";"	VIPR2	ENSG00000106018	VIPR2	protein_coding	7434	HGNC:12695
lnckb.41229	43.4746	-6.72004	1.46208	-4.5962	4.30256e-06	0.000222308	41229	chr4	121392424	121515623	NONCODE,CHESS,FANTOM,LNCipedia,MITranscriptome	lncRNA	STATUS \known_refseq\";gene_name \"LOC107986309\";"	LOC107986309	NA	NA	NA	NA	NA
lnckb.70965	28.5402	-4.7796	1.04012	-4.59522	4.32284e-06	0.000222957	70965	chr17	62950831	62951188	NONCODE,LNCipedia,MITranscriptome,BIGtranscriptome	lncRNA	gene_alias \lnc-MARCH10-6\";"	lnc-MARCH10-6	ENSG00000265262	TRMT112P3	transcribed_processed_pseudogene	0	HGNC:44022
lnckb.20194	657.143	-4.34263	0.928244	-4.67833	2.89222e-06	0.000159	20194	chr16	68734526	68837663	NONCODE,CHESS,LNCipedia	protein_coding	STATUS \known_refseq\";description \"cadherin 1\";gene_name \"CDH1\";"	CDH1	ENSG00000039068	CDH1	protein_coding	999	HGNC:1748
lnckb.10609	2711.42	2.92134	0.624672	4.6766	2.91669e-06	0.00016004	10609	chr12	66780	178582	CHESS,LNCipedia	protein_coding	STATUS \known_refseq\";description \"IQ motif and Sec7 domain 3\";gene_name \"IQSEC3\";"	IQSEC3	ENSG00000120645	IQSEC3	protein_coding	440073	HGNC:29193
lnckb.5092	553.005	-2.80607	0.610755	-4.59442	4.33946e-06	0.000223412	5092	chr1	243917392	244047317	NONCODE,CHESS,FANTOM,LNCipedia,MITranscriptome,BIGtranscriptome	lncRNA	STATUS \known_refseq\";description \"uncharacterized LOC339529\";gene_name \"LOC339529\";"	LOC339529	NA	NA	NA	NA	NA
lnckb.63234	59.5298	-7.87188	1.71329	-4.5946	4.33574e-06	0.000223412	63234	chr21	16854699	16855904	FANTOM,MITranscriptome	lncRNA	gene_id_alis_alias \CATG00000055600.1\";geneSuperClass \"all_lncRNA\";geneClass \"lncRNA_intergenic\";geneSubClass \"far_from_coding_genes\";gene_type \"__na\";gene_name \"CATG00000055600.1\";coding_status \"nonCoding\";cumulative_support \"HUBDMAP\";geneCategory \"__na\";DHS_type \"not_DHS\";"	CATG00000055600.1	NA	NA	NA	NA	NA
lnckb.50558	4.73919	3.94633	0.859078	4.59368	4.35489e-06	0.000223806	50558	chr7	45992855	46024391	NONCODE,CHESS,LNCipedia,MITranscriptome	lncRNA	STATUS \known_refseq\";gene_name \"LOC105375264\";"	LOC105375264	NA	NA	NA	NA	NA
lnckb.22611	2419.3	3.42254	0.732045	4.67531	2.93509e-06	0.000160896	22611	chr17	49574965	49583827	CHESS	protein_coding	STATUS \known_refseq\";description \"neurexophilin 3\";gene_name \"NXPH3\";"	NXPH3	ENSG00000182575	NXPH3	protein_coding	11248	HGNC:8077
lnckb.108097	23.2537	-6.51597	1.41842	-4.59384	4.35169e-06	0.000223806	108097	chr4	117708333	117711569	MITranscriptome	lncRNA	gene_id_alis \G062615\";"	lnckb.108097	NA	NA	NA	NA	NA
lnckb.58577	4117.31	-4.48616	0.961257	-4.66698	3.05661e-06	0.000166606	58577	chrX	111774314	112083049	CHESS,LNCipedia	protein_coding	STATUS \known_refseq\";description \"transient receptor potential cation channel subfamily C member 5\";gene_name \"TRPC5\";"	TRPC5	ENSG00000072315	TRPC5	protein_coding	7224	HGNC:12337
lnckb.21904	1693.69	3.57549	0.767454	4.65889	3.17914e-06	0.000172468	21904	chr17	35350305	35373914	CHESS,LNCipedia	protein_coding	STATUS \known_refseq\";description \"schlafen family member 11\";gene_name \"SLFN11\";"	SLFN11	ENSG00000172716	SLFN11	protein_coding	91607	HGNC:26633
lnckb.58518	1184.13	-3.29969	0.708884	-4.65476	3.24357e-06	0.000175467	58518	chrX	106611930	106679562	CHESS	protein_coding	STATUS \known_refseq\";description \"chromosome X open reading frame 57\";gene_name \"CXorf57\";"	CXorf57	NA	NA	NA	NA	NA
lnckb.42396	145.633	3.99349	0.869568	4.5925	4.37976e-06	0.000224884	42396	chr5	15964230	15983811	NONCODE,CHESS	lncRNA	STATUS \known_refseq\";gene_name \"LOC107986406\";"	LOC107986406	NA	NA	NA	NA	NA
lnckb.53402	53.5407	-5.67568	1.22281	-4.6415	3.45894e-06	0.000185895	53402	chr8	52534037	52565461	CHESS	protein_coding	STATUS \known_refseq\";description \"family with sequence similarity 150 member A\";gene_name \"FAM150A\";"	FAM150A	NA	NA	NA	NA	NA
lnckb.110329	18.0137	-6.14231	1.33763	-4.59193	4.3917e-06	0.000225296	110329	chr7	24127278	24140958	MITranscriptome	lncRNA	gene_id_alis \G074968\";"	lnckb.110329	NA	NA	NA	NA	NA
lnckb.7114	105.705	1.80253	0.389326	4.62987	3.65887e-06	0.000195726	7114	chr10	104031288	104086238	NONCODE,CHESS,LNCipedia	protein_coding	STATUS \known_refseq\";description \"collagen type XVII alpha 1\";gene_name \"COL17A1\";"	COL17A1	ENSG00000065618	COL17A1	protein_coding	1308	HGNC:2194
lnckb.29985	343.969	3.59023	0.775738	4.62815	3.68943e-06	0.000196995	29985	chr2	80288351	80305005	CHESS	protein_coding	STATUS \known_refseq\";description \"leucine rich repeat transmembrane neuronal 1\";gene_name \"LRRTM1\";"	LRRTM1	ENSG00000162951	LRRTM1	protein_coding	347730	HGNC:19408
lnckb.41630	898.879	-3.73872	0.80823	-4.62582	3.73125e-06	0.000198858	41630	chr4	154740841	154753119	CHESS,LNCipedia	protein_coding	STATUS \known_refseq\";description \"lecithin retinol acyltransferase (phosphatidylcholine--retinol O-acyltransferase)\";gene_name \"LRAT\";"	LRAT	ENSG00000121207	LRAT	protein_coding	9227	HGNC:6685
lnckb.31549	150.501	-7.34655	1.60053	-4.59008	4.43082e-06	0.0002271	31549	chr2	184140728	184204282	NONCODE,CHESS	lncRNA	STATUS \known_refseq\";gene_name \"LOC105373777\";"	LOC105373777	NA	NA	NA	NA	NA
lnckb.3018	2137.13	1.99162	0.430659	4.62457	3.75372e-06	0.000199686	3018	chr1	150796208	150809531	CHESS,LNCipedia	protein_coding	STATUS \known_refseq\";description \"cathepsin K\";gene_name \"CTSK\";"	CTSK	ENSG00000143387	CTSK	protein_coding	1513	HGNC:2536
lnckb.5698	13.5335	2.35677	0.513969	4.58544	4.53041e-06	0.000231457	5698	chr10	22448277	22462623	NONCODE,CHESS,LNCipedia,MITranscriptome	lncRNA	STATUS \known_refseq\";gene_name \"LOC105376449\";"	LOC105376449	NA	NA	NA	NA	NA
lnckb.91222	154.909	-5.11943	1.11647	-4.58537	4.53191e-06	0.000231457	91222	chr4	180594592	180604011	NONCODE	lncRNA	gene_id_alis \NONHSAG088027.1\";"	NONHSAG088027.1	NA	NA	NA	NA	NA
lnckb.55323	608.618	3.33707	0.721883	4.62274	3.78712e-06	0.000201277	55323	chr9	33439692	33447633	NONCODE,CHESS,LNCipedia	protein_coding	STATUS \known_refseq\";description \"aquaporin 3 (Gill blood group)\";gene_name \"AQP3\";"	AQP3	ENSG00000165272	AQP3	protein_coding	360	HGNC:636
lnckb.22632	558.185	5.08738	1.10138	4.61909	3.85431e-06	0.000203788	22632	chr17	49989201	49995224	CHESS	protein_coding	STATUS \known_refseq\";description \"distal-less homeobox 3\";gene_name \"DLX3\";"	DLX3	ENSG00000064195	DLX3	protein_coding	1747	HGNC:2916
lnckb.57478	1646.27	1.5476	0.335844	4.60808	4.0641e-06	0.000213241	57478	chrX	7147252	7354920	NONCODE,CHESS	protein_coding	STATUS \known_refseq\";description \"steroid sulfatase (microsomal)%2C isozyme S\";gene_name \"STS\";"	STS	ENSG00000101846	STS	protein_coding	412	HGNC:11425
lnckb.48173	37.09	-1.98774	0.433904	-4.58105	4.62652e-06	0.00023608	48173	chr6	169788790	169798825	NONCODE,CHESS,LNCipedia,MITranscriptome,BIGtranscriptome	lncRNA	STATUS \known_refseq\";description \"long intergenic non-protein coding RNA 242\";gene_name \"LINC00242\";"	LINC00242	ENSG00000229214	LINC00242	lncRNA	0	HGNC:21249
lnckb.78349	34.7117	-6.34875	1.38608	-4.58036	4.6417e-06	0.000236644	78349	chr1	117131093	117132748	NONCODE	lncRNA	gene_id_alis \NONHSAG059410.1\";"	NONHSAG059410.1	NA	NA	NA	NA	NA
lnckb.11404	471.136	-5.21544	1.13231	-4.60601	4.10469e-06	0.000214784	11404	chr12	40393394	40570832	NONCODE,CHESS,LNCipedia	protein_coding	STATUS \known_refseq\";description \"mucin 19%2C oligomeric\";gene_name \"MUC19\";"	MUC19	ENSG00000205592	MUC19	protein_coding	283463	HGNC:14362
lnckb.93678	17.0793	-3.31338	0.723535	-4.57943	4.66254e-06	0.000237496	93678	chr6	110940029	110940853	NONCODE	lncRNA	gene_id_alis \NONHSAG095572.1\";"	NONHSAG095572.1	NA	NA	NA	NA	NA
lnckb.110135	64.6413	-2.57592	0.562654	-4.57815	4.69101e-06	0.000238625	110135	chr6	158935657	158938189	MITranscriptome	lncRNA	gene_id_alis \G073750\";"	lnckb.110135	NA	NA	NA	NA	NA
lnckb.33488	1385.18	3.01378	0.654517	4.60458	4.13291e-06	0.000215867	33488	chr20	38805693	38923024	NONCODE,CHESS,FANTOM,LNCipedia	protein_coding	STATUS \known_refseq\";description \"protein phosphatase 1 regulatory subunit 16B\";gene_name \"PPP1R16B\";"	PPP1R16B	ENSG00000101445	PPP1R16B	protein_coding	26051	HGNC:15850
lnckb.70459	48.9952	-8.31292	1.81605	-4.57747	4.70632e-06	0.000239092	70459	chr16	32059084	32059372	NONCODE,LNCipedia	lncRNA	gene_alias \lnc-ZNF267-6\";"	lnc-ZNF267-6	ENSG00000260048	IGHV1OR16-3	IG_V_pseudogene	0	HGNC:5572
lnckb.47647	9976.83	-2.59888	0.565151	-4.59856	4.25429e-06	0.000220408	47647	chr6	139372255	139374650	CHESS	protein_coding	STATUS \known_refseq\";description \"Cbp/p300 interacting transactivator with Glu/Asp rich carboxy-terminal domain 2\";gene_name \"CITED2\";"	CITED2	ENSG00000164442	CITED2	protein_coding	10370	HGNC:1987
lnckb.70970	2.62181	3.34373	0.730702	4.57606	4.73825e-06	0.000240502	70970	chr17	64033642	64034490	NONCODE,LNCipedia	lncRNA	gene_alias \lnc-PRR29-4\";"	lnc-PRR29-4	NA	NA	NA	NA	NA
lnckb.9690	50.981	-4.03256	0.881344	-4.57546	4.7517e-06	0.00024076	9690	chr11	89113483	89288490	CHESS,LNCipedia,MITranscriptome	lncRNA	STATUS \known_refseq\";gene_name \"LOC107984363\";"	LOC107984363	NA	NA	NA	NA	NA
lnckb.15654	771.445	-5.21398	1.13392	-4.59818	4.26198e-06	0.000220608	15654	chr14	60642410	60653131	NONCODE,CHESS,LNCipedia	protein_coding	STATUS \known_refseq\";description \"SIX homeobox 1\";gene_name \"SIX1\";"	SIX1	ENSG00000126778	SIX1	protein_coding	6495	HGNC:10887
lnckb.45524	161.203	-1.75933	0.384576	-4.57472	4.76866e-06	0.000241194	45524	chr6	17585248	17601365	NONCODE,CHESS,FANTOM,LNCipedia,MITranscriptome	lncRNA	STATUS \known_refseq\";gene_name \"LOC102724591\";"	LOC102724591	NA	NA	NA	NA	NA
lnckb.80835	74.2183	-2.92004	0.638281	-4.57485	4.76567e-06	0.000241194	80835	chr11	134429190	134434833	NONCODE	lncRNA	gene_id_alis \NONHSAG063753.1\";"	NONHSAG063753.1	NA	NA	NA	NA	NA
lnckb.4482	10.9917	2.93143	0.640841	4.57434	4.77713e-06	0.000241411	4482	chr1	212429162	212432807	NONCODE,CHESS,FANTOM,LNCipedia,MITranscriptome	lncRNA	STATUS \known_refseq\";gene_name \"LOC105372906\";"	LOC105372906	NA	NA	NA	NA	NA
lnckb.17629	2645.12	2.00854	0.437093	4.59522	4.32288e-06	0.000222957	17629	chr15	65895296	66253737	NONCODE,CHESS,LNCipedia	protein_coding	STATUS \known_refseq\";description \"multiple EGF like domains 11\";gene_name \"MEGF11\";"	MEGF11	ENSG00000157890	MEGF11	protein_coding	84465	HGNC:29635
lnckb.66693	9.14339	2.37266	0.51909	4.57081	4.85841e-06	0.000245303	66693	chr10	70574069	70575064	FANTOM	lncRNA	gene_id_alias \CATG00000115551.1\";geneSuperClass \"all_lncRNA\";geneClass \"lncRNA_intergenic\";geneSubClass \"far_from_coding_genes\";gene_type \"__na\";gene_name \"CATG00000115551.1\";coding_status \"nonCoding\";cumulative_support \"HUBDMAP\";geneCategory \"e_lncRNA\";DHS_type \"DHS_enhancer\";"	CATG00000115551.1	NA	NA	NA	NA	NA
lnckb.43167	16.586	-6.74936	1.47704	-4.56953	4.88828e-06	0.000246595	43167	chr5	74353479	74536976	NONCODE,CHESS,FANTOM,LNCipedia,MITranscriptome,BIGtranscriptome	lncRNA	STATUS \known_refseq\";description \"long intergenic non-protein coding RNA 1331\";gene_name \"LINC01331\";"	LINC01331	ENSG00000248673	LINC01331	lncRNA	0	HGNC:50538
lnckb.53821	118.653	-8.86775	1.94103	-4.56858	4.91045e-06	0.000247496	53821	chr8	82912104	82961924	NONCODE,CHESS,LNCipedia,MITranscriptome,BIGtranscriptome	lncRNA	STATUS \known_refseq\";description \"uncharacterized LOC101927141\";gene_name \"LOC101927141\";"	LOC101927141	NA	NA	NA	NA	NA
lnckb.47108	16.9129	-2.63966	0.5779	-4.56768	4.93163e-06	0.000248346	47108	chr6	106675956	106699994	NONCODE,CHESS,FANTOM,LNCipedia,MITranscriptome,BIGtranscriptome	lncRNA	STATUS \known_refseq\";gene_name \"LOC105377926\";gene_name \"RP1-60O19.2\";"	RP1-60O19.2	NA	NA	NA	NA	NA
lnckb.29819	74.2239	-1.50233	0.329138	-4.56444	5.00837e-06	0.00025177	29819	chr2	70967557	70973244	CHESS,FANTOM,LNCipedia,MITranscriptome	lncRNA	STATUS \novel\";"	lnckb.29819	NA	NA	NA	NA	NA
lnckb.45264	161.474	-2.41286	0.528652	-4.56418	5.01456e-06	0.000251861	45264	chr6	5452468	5458075	NONCODE,CHESS,FANTOM,LNCipedia,MITranscriptome,BIGtranscriptome	lncRNA	STATUS \known_refseq\";description \"uncharacterized LOC101927972\";gene_name \"LOC101927972\";"	LOC101927972	NA	NA	NA	NA	NA
lnckb.8584	1752.04	3.53427	0.77038	4.58769	4.48167e-06	0.000229502	8584	chr11	46384792	46386608	CHESS	protein_coding	STATUS \known_refseq\";description \"cholinergic receptor muscarinic 4\";gene_name \"CHRM4\";"	CHRM4	ENSG00000180720	CHRM4	protein_coding	1132	HGNC:1953
lnckb.7416	104.146	-8.67966	1.89592	-4.57806	4.69299e-06	0.000238625	7416	chr10	123136051	123137731	CHESS	protein_coding	STATUS \known_refseq\";description \"H6 family homeobox 3\";gene_name \"HMX3\";"	HMX3	ENSG00000188620	HMX3	protein_coding	340784	HGNC:5019
lnckb.93675	48.2056	-2.81401	0.616771	-4.56248	5.05519e-06	0.00025346	93675	chr6	110926432	110929366	NONCODE	lncRNA	gene_id_alis \NONHSAG095569.1\";"	NONHSAG095569.1	NA	NA	NA	NA	NA
lnckb.58485	60.4769	3.48411	0.76147	4.57551	4.75065e-06	0.00024076	58485	chrX	103707344	103728624	CHESS,LNCipedia	protein_coding	STATUS \known_refseq\";description \"glycine receptor alpha 4\";gene_name \"GLRA4\";"	GLRA4	ENSG00000188828	GLRA4	protein_coding	0	HGNC:31715
lnckb.58413	540.266	-2.99732	0.656256	-4.5673	4.94037e-06	0.000248569	58413	chrX	100644166	100684489	NONCODE,CHESS,FANTOM,LNCipedia	protein_coding	STATUS \known_refseq\";description \"sushi repeat containing protein%2C X-linked 2\";gene_name \"SRPX2\";"	SRPX2	ENSG00000102359	SRPX2	protein_coding	27286	HGNC:30668
lnckb.38557	593.197	-3.46218	0.758786	-4.56278	5.04796e-06	0.000253318	38557	chr3	142946758	142964057	CHESS	protein_coding	STATUS \known_refseq\";description \"progestin and adipoQ receptor family member 9\";gene_name \"PAQR9\";"	PAQR9	ENSG00000188582	PAQR9	protein_coding	344838	HGNC:30131
lnckb.41062	23.6613	2.40972	0.528359	4.56076	5.09683e-06	0.00025466	41062	chr4	107543553	107590490	NONCODE,CHESS,MITranscriptome	lncRNA	STATUS \known_refseq\";gene_name \"LOC105377358\";"	LOC105377358	NA	NA	NA	NA	NA
lnckb.56450	42.4766	5.65141	1.23993	4.55786	5.16763e-06	0.000257304	56450	chr9	110614983	110622013	NONCODE,CHESS,MITranscriptome	lncRNA	STATUS \known_refseq\";gene_name \"LOC105376218\";"	LOC105376218	NA	NA	NA	NA	NA
lnckb.93463	110.515	-1.95526	0.428979	-4.55794	5.16572e-06	0.000257304	93463	chr6	87406475	87407652	NONCODE,MITranscriptome	lncRNA	gene_id_alis \NONHSAG113301.1\";"	NONHSAG113301.1	NA	NA	NA	NA	NA
lnckb.700	739.896	2.92295	0.640821	4.56126	5.08479e-06	0.000254568	700	chr1	21508982	21578412	CHESS	protein_coding	STATUS \known_refseq\";description \"alkaline phosphatase%2C liver/bone/kidney\";gene_name \"ALPL\";"	ALPL	ENSG00000162551	ALPL	protein_coding	249	HGNC:438
lnckb.106160	4.52924	4.59933	1.00925	4.55719	5.18433e-06	0.000257912	106160	chr20	54351073	54354112	MITranscriptome	lncRNA	gene_id_alis \G050956\";"	lnckb.106160	NA	NA	NA	NA	NA
lnckb.43322	2127.09	-3.43553	0.753968	-4.5566	5.19884e-06	0.000258411	43322	chr5	84381163	84538785	NONCODE,CHESS,FANTOM,LNCipedia,MITranscriptome,BIGtranscriptome	lncRNA	STATUS \known_refseq\";gene_name \"LOC105379057\";gene_name \"CTD-2269F5.1\";"	CTD-2269F5.1	NA	NA	NA	NA	NA
lnckb.45611	75.9431	-2.76337	0.605843	-4.5612	5.08615e-06	0.000254568	45611	chr6	24171755	24383292	CHESS,FANTOM,MITranscriptome	protein_coding	STATUS \known_refseq\";description \"doublecortin domain containing 2\";gene_name \"DCDC2\";"	DCDC2	ENSG00000146038	DCDC2	protein_coding	51473	HGNC:18141
lnckb.41009	1126.72	1.90976	0.418717	4.56098	5.09144e-06	0.000254612	41009	chr4	102246539	102353036	NONCODE,CHESS,LNCipedia	protein_coding	STATUS \known_refseq\";description \"solute carrier family 39 member 8\";gene_name \"SLC39A8\";"	SLC39A8	ENSG00000138821	SLC39A8	protein_coding	64116	HGNC:20862
lnckb.53658	1655.65	-2.5386	0.557161	-4.55631	5.20602e-06	0.000258545	53658	chr8	69834094	69859182	NONCODE,CHESS,FANTOM,LNCipedia,MITranscriptome,BIGtranscriptome	lncRNA	STATUS \known_refseq\";gene_name \"LOC101929759\";gene_name \"RP11-159H10.3\";"	RP11-159H10.3	NA	NA	NA	NA	NA
lnckb.32764	137.753	-2.49165	0.546959	-4.55546	5.22703e-06	0.000258997	32764	chr20	2667713	2692607	NONCODE,CHESS,LNCipedia	lncRNA	STATUS \known_refseq\";gene_name \"LOC105372507\";"	LOC105372507	NA	NA	NA	NA	NA
lnckb.36544	490.676	2.70821	0.593932	4.55979	5.12038e-06	0.000255615	36544	chr3	9703807	9729910	CHESS	protein_coding	STATUS \known_refseq\";description \"copine family member 9\";gene_name \"CPNE9\";"	CPNE9	ENSG00000144550	CPNE9	protein_coding	151835	HGNC:24336
lnckb.60249	207.71	-6.65821	1.46153	-4.55563	5.22289e-06	0.000258997	60249	chr11	55869659	55873342	NONCODE,FANTOM,LNCipedia	lncRNA	gene_id_alis_alias \CATG00000005589.1\";geneSuperClass \"all_lncRNA\";geneClass \"lncRNA_intergenic\";geneSubClass \"far_from_coding_genes\";gene_type \"__na\";gene_name \"CATG00000005589.1\";coding_status \"nonCoding\";cumulative_support \"ENCODE\";geneCategory \"p_lncRNA_intergenic\";DHS_type \"DHS_promoter\";"	CATG00000005589.1	NA	NA	NA	NA	NA
lnckb.57811	8.70701	3.94004	0.865445	4.55262	5.29829e-06	0.000261619	57811	chrX	39759837	39766745	CHESS,MITranscriptome	lncRNA	STATUS \known_refseq\";gene_name \"LOC105373178\";"	LOC105373178	NA	NA	NA	NA	NA
lnckb.40403	55.837	3.55913	0.781848	4.5522	5.30883e-06	0.000261619	40403	chr4	53899660	53917580	NONCODE,CHESS,FANTOM,LNCipedia,MITranscriptome,BIGtranscriptome	lncRNA	STATUS \known_gencode\";gene_name \"RP11-89B16.1\";"	RP11-89B16.1	NA	NA	NA	NA	NA
lnckb.109658	34.8591	-7.82275	1.71842	-4.5523	5.30631e-06	0.000261619	109658	chr6	62598393	62615568	MITranscriptome	lncRNA	gene_id_alis \G071425\";"	lnckb.109658	NA	NA	NA	NA	NA
lnckb.110505	1894.51	-8.05589	1.76962	-4.55232	5.30579e-06	0.000261619	110505	chr7	53609097	53631129	MITranscriptome	lncRNA	gene_id_alis \G075892\";"	lnckb.110505	NA	NA	NA	NA	NA
lnckb.44803	231.329	3.64102	0.798712	4.55862	5.14912e-06	0.000256827	44803	chr5	174724495	174730899	CHESS	protein_coding	STATUS \known_refseq\";description \"msh homeobox 2\";gene_name \"MSX2\";"	MSX2	ENSG00000120149	MSX2	protein_coding	4488	HGNC:7392
lnckb.56318	934.639	-5.09414	1.11826	-4.5554	5.22863e-06	0.000258997	56318	chr9	102443857	102497886	NONCODE,CHESS,FANTOM,LNCipedia,MITranscriptome,BIGtranscriptome	protein_coding	description \potentially protein-coding:NR:SP\";GENE_TYPE_ALIAS \"protein_coding\";STATUS \"novel\";"	lnckb.56318	NA	NA	NA	NA	NA
lnckb.29801	32.1751	4.74948	1.04349	4.55153	5.3258e-06	0.000262231	29801	chr2	70402846	70448239	NONCODE,CHESS,LNCipedia,MITranscriptome,BIGtranscriptome	lncRNA	STATUS \known_refseq\";gene_name \"LOC105374793\";"	LOC105374793	NA	NA	NA	NA	NA
lnckb.22815	1981.02	2.75728	0.605429	4.55425	5.25718e-06	0.000260113	22815	chr17	58518110	58540818	CHESS,LNCipedia	protein_coding	STATUS \known_refseq\";description \"septin 4\";gene_name \"SEPT4\";"	44078	NA	NA	NA	NA	NA
lnckb.47520	16328.3	-2.83532	0.62369	-4.54604	5.4664e-06	0.000268007	47520	chr6	134169126	134318112	CHESS,FANTOM,LNCipedia,BIGtranscriptome	protein_coding	STATUS \known_refseq\";description \"serum/glucocorticoid regulated kinase 1\";gene_name \"SGK1\";"	SGK1	ENSG00000118515	SGK1	protein_coding	6446	HGNC:10810
lnckb.39936	77.5542	-3.19043	0.701134	-4.55038	5.35483e-06	0.000263435	39936	chr4	12469842	12625161	NONCODE,CHESS,LNCipedia,MITranscriptome	lncRNA	STATUS \known_refseq\";gene_name \"LOC105374492\";"	LOC105374492	NA	NA	NA	NA	NA
lnckb.13165	197.793	-3.66871	0.806651	-4.54808	5.41388e-06	0.000265885	13165	chr12	125271823	125281025	CHESS	lncRNA	STATUS \known_refseq\";gene_name \"LOC105370054\";"	LOC105370054	NA	NA	NA	NA	NA
lnckb.71395	143.622	6.42254	1.41251	4.5469	5.44418e-06	0.000267145	71395	chr19	21674494	21678337	NONCODE,LNCipedia,BIGtranscriptome	lncRNA	gene_alias \lnc-ZNF100-6\";"	lnc-ZNF100-6	NA	NA	NA	NA	NA
lnckb.30325	47.1632	-1.86834	0.411092	-4.54482	5.49831e-06	0.000269342	30325	chr2	101151586	101155866	NONCODE,CHESS,FANTOM,LNCipedia,MITranscriptome,BIGtranscriptome	lncRNA	STATUS \known_refseq\";description \"uncharacterized LOC100506286\";gene_name \"LOC100506286\";"	LOC100506286	NA	NA	NA	NA	NA
lnckb.96796	27.1844	-6.7408	1.48368	-4.54329	5.53821e-06	0.000270836	96796	chr9	27583643	27586487	NONCODE	lncRNA	gene_id_alis \NONHSAG102617.1\";"	NONHSAG102617.1	NA	NA	NA	NA	NA
lnckb.41142	377.017	3.54775	0.78084	4.5435	5.53281e-06	0.000270802	41142	chr4	113894155	113980125	CHESS,LNCipedia	protein_coding	STATUS \known_refseq\";description \"arylsulfatase family member J\";gene_name \"ARSJ\";"	ARSJ	ENSG00000180801	ARSJ	protein_coding	79642	HGNC:26286
lnckb.58572	52727.4	-2.52001	0.555106	-4.5397	5.63345e-06	0.000274793	58572	chrX	111293779	111412232	CHESS,LNCipedia	protein_coding	STATUS \known_refseq\";description \"doublecortin\";gene_name \"DCX\";"	DCX	ENSG00000077279	DCX	protein_coding	1641	HGNC:2714
lnckb.42082	100.679	-2.42128	0.533185	-4.54116	5.59459e-06	0.000273361	42082	chr4	189810724	189820145	NONCODE,CHESS,LNCipedia,MITranscriptome	lncRNA	STATUS \known_refseq\";gene_name \"LOC105377619\";"	LOC105377619	NA	NA	NA	NA	NA
lnckb.14317	1213.83	-4.59723	1.01589	-4.52533	6.03017e-06	0.000291428	14317	chr13	75869019	75884156	NONCODE,CHESS,LNCipedia,BIGtranscriptome	protein_coding	STATUS \known_refseq\";description \"LMO7 downstream neighbor\";gene_name \"LMO7DN\";"	LMO7DN	ENSG00000178734	LMO7DN	lncRNA	0	HGNC:44370
lnckb.46911	326.148	-2.03215	0.449184	-4.52409	6.06558e-06	0.00029222	46911	chr6	87407972	87464473	NONCODE,CHESS,LNCipedia	protein_coding	STATUS \known_refseq\";description \"cilia and flagella associated protein 206\";gene_name \"CFAP206\";"	CFAP206	ENSG00000272514	CFAP206	protein_coding	154313	HGNC:21405
lnckb.101507	55.4472	-2.45949	0.54186	-4.53898	5.65273e-06	0.0002755	101507	chr12	121610058	121612321	MITranscriptome	lncRNA	gene_id_alis \G020430\";"	lnckb.101507	NA	NA	NA	NA	NA
lnckb.45520	3608.98	-4.0061	0.885548	-4.52387	6.07196e-06	0.00029222	45520	chr6	17280380	17294537	NONCODE,CHESS	protein_coding	STATUS \known_refseq\";description \"RNA binding motif protein 24\";gene_name \"RBM24\";"	RBM24	ENSG00000112183	RBM24	protein_coding	221662	HGNC:21539
lnckb.34596	18.717	2.55467	0.563059	4.53712	5.70277e-06	0.000277469	34596	chr21	32020966	32021782	NONCODE,CHESS,LNCipedia,MITranscriptome,BIGtranscriptome	lncRNA	STATUS \known_gencode\";gene_name \"HUNK-AS1\";"	HUNK-AS1	ENSG00000237138	HUNK-AS1	lncRNA	0	HGNC:40631
lnckb.53634	24.2971	-3.37247	0.746436	-4.5181	6.23972e-06	0.000298547	53634	chr8	66944290	66962592	CHESS,LNCipedia	protein_coding	STATUS \known_refseq\";description \"transcription factor 24\";gene_name \"TCF24\";"	TCF24	ENSG00000261787	TCF24	protein_coding	100129654	HGNC:32275
lnckb.46648	14485.8	-4.41241	0.977847	-4.51237	6.41061e-06	0.000304949	46648	chr6	61542679	62286227	NONCODE,CHESS,FANTOM,LNCipedia,MITranscriptome	protein_coding	STATUS \known_refseq\";description \"KH domain containing%2C RNA binding%2C signal transduction associated 2\";gene_name \"KHDRBS2\";gene_name \"RP1-240B8.3\";"	KHDRBS2	NA	NA	NA	NA	NA
lnckb.3252	205.679	3.61424	0.801188	4.5111	6.44923e-06	0.00030628	3252	chr1	155063737	155069553	NONCODE,CHESS	protein_coding	STATUS \known_refseq\";description \"ephrin A4\";gene_name \"EFNA4\";"	EFNA4	ENSG00000243364	EFNA4	protein_coding	1945	HGNC:3224
lnckb.64864	102.85	-9.38292	2.06825	-4.53665	5.71555e-06	0.000277856	64864	chr6	66259053	66277834	NONCODE,FANTOM,MITranscriptome	lncRNA	gene_id_alis_alias \CATG00000084255.1\";geneSuperClass \"all_lncRNA\";geneClass \"lncRNA_intergenic\";geneSubClass \"far_from_coding_genes\";gene_type \"__na\";gene_name \"CATG00000084255.1\";coding_status \"nonCoding\";cumulative_support \"ENCODE:FANTOM:MITRANS\";geneCategory \"__na\";DHS_type \"not_DHS\";"	CATG00000084255.1	NA	NA	NA	NA	NA
lnckb.5431	6397.96	1.54482	0.34263	4.5087	6.52259e-06	0.000309254	5431	chr10	6144802	6254648	NONCODE,CHESS,LNCipedia,MITranscriptome,BIGtranscriptome	protein_coding	STATUS \known_refseq\";description \"6-phosphofructo-2-kinase/fructose-2%2C6-biphosphatase 3\";gene_name \"PFKFB3\";"	PFKFB3	ENSG00000170525	PFKFB3	protein_coding	5209	HGNC:8874
lnckb.42018	2676.71	-2.04256	0.453457	-4.50442	6.65543e-06	0.000314	42018	chr4	186104419	186175335	NONCODE,CHESS,LNCipedia	protein_coding	STATUS \known_refseq\";description \"family with sequence similarity 149 member A\";gene_name \"FAM149A\";"	FAM149A	ENSG00000109794	FAM149A	protein_coding	25854	HGNC:24527
lnckb.11909	148.282	2.15543	0.478743	4.50227	6.72313e-06	0.000316158	11909	chr12	56752449	56787791	CHESS,LNCipedia	protein_coding	STATUS \known_refseq\";description \"hydroxysteroid (17-beta) dehydrogenase 6\";gene_name \"HSD17B6\";"	HSD17B6	ENSG00000025423	HSD17B6	protein_coding	8630	HGNC:23316
lnckb.106161	3.56581	3.37641	0.744679	4.53404	5.78648e-06	0.000281067	106161	chr20	54376085	54379058	MITranscriptome	lncRNA	gene_id_alis \G050957\";"	lnckb.106161	NA	NA	NA	NA	NA
lnckb.47578	2.38388	3.41568	0.753937	4.53046	5.88566e-06	0.000285403	47578	chr6	136994652	136999962	NONCODE,CHESS,LNCipedia,MITranscriptome,BIGtranscriptome	lncRNA	STATUS \novel\";"	lnckb.47578	NA	NA	NA	NA	NA
lnckb.23005	2381.95	1.93804	0.430624	4.50055	6.7779e-06	0.000318253	23005	chr17	65635491	66192131	NONCODE,CHESS,FANTOM,LNCipedia	protein_coding	STATUS \known_refseq\";description \"centrosomal protein 112\";gene_name \"CEP112\";"	CEP112	ENSG00000154240	CEP112	protein_coding	201134	HGNC:28514
lnckb.112015	2.66741	6.43736	1.42156	4.52837	5.94404e-06	0.000287991	112015	chr9	1697543	1699955	MITranscriptome	lncRNA	gene_id_alis \G083625\";"	lnckb.112015	NA	NA	NA	NA	NA
lnckb.36663	157.507	-4.08341	0.90192	-4.52746	5.96955e-06	0.000288983	36663	chr3	14596989	14609305	NONCODE,CHESS,FANTOM,LNCipedia,MITranscriptome	lncRNA	STATUS \known_refseq\";gene_name \"LOC105376960\";"	LOC105376960	NA	NA	NA	NA	NA
lnckb.65269	157.896	-6.71172	1.48258	-4.52704	5.9815e-06	0.000289319	65269	chr7	9189979	9266567	FANTOM,MITranscriptome	lncRNA	gene_id_alis_alias \CATG00000091256.1\";geneSuperClass \"all_lncRNA\";geneClass \"lncRNA_intergenic\";geneSubClass \"far_from_coding_genes\";gene_type \"__na\";gene_name \"CATG00000091256.1\";coding_status \"nonCoding\";cumulative_support \"FANTOM\";geneCategory \"p_lncRNA_intergenic\";DHS_type \"DHS_promoter\";"	CATG00000091256.1	NA	NA	NA	NA	NA
lnckb.4480	1644.81	1.74982	0.388956	4.49877	6.83481e-06	0.000319292	4480	chr1	212364474	212415508	CHESS,LNCipedia	protein_coding	STATUS \known_refseq\";description \"transmembrane protein 206\";gene_name \"TMEM206\";"	TMEM206	NA	NA	NA	NA	NA
lnckb.32765	2009.54	-2.29332	0.509726	-4.49911	6.82376e-06	0.000319292	32765	chr20	2692878	2760108	NONCODE,CHESS,LNCipedia	protein_coding	STATUS \known_refseq\";description \"early B-cell factor 4\";gene_name \"EBF4\";"	EBF4	ENSG00000088881	EBF4	protein_coding	57593	HGNC:29278
lnckb.80423	3.91732	4.23823	0.936848	4.52393	6.07024e-06	0.00029222	80423	chr11	76177707	76180424	NONCODE	lncRNA	gene_id_alis \NONHSAG064110.1\";"	NONHSAG064110.1	NA	NA	NA	NA	NA
lnckb.31554	397.867	-3.43881	0.764247	-4.4996	6.80802e-06	0.000319292	31554	chr2	184590294	184598985	NONCODE,CHESS,LNCipedia,MITranscriptome	protein_coding	STATUS \known_refseq\";gene_name \"LOC105373780\";"	LOC105373780	NA	NA	NA	NA	NA
lnckb.97244	2.52588	3.68905	0.81542	4.5241	6.0652e-06	0.00029222	97244	chr9	105065611	105067160	NONCODE	lncRNA	gene_id_alis \NONHSAG103022.1\";"	NONHSAG103022.1	NA	NA	NA	NA	NA
lnckb.106159	4.65517	4.50138	0.995129	4.52342	6.08494e-06	0.000292356	106159	chr20	54326599	54329268	MITranscriptome	lncRNA	gene_id_alis \G050954\";"	lnckb.106159	NA	NA	NA	NA	NA
lnckb.47630	202.595	-1.59753	0.355463	-4.49421	6.98292e-06	0.000324661	47630	chr6	138725211	138773679	NONCODE,CHESS,FANTOM,LNCipedia,MITranscriptome,BIGtranscriptome	protein_coding	STATUS \known_refseq\";description \"GVQW motif containing 2\";gene_name \"GVQW2\";"	GVQW2	NA	NA	NA	NA	NA
lnckb.72761	14.7551	2.90432	0.642045	4.52354	6.08131e-06	0.000292356	72761	chr21	17500443	17512576	NONCODE,LNCipedia	lncRNA	gene_alias \lnc-BTG3-6\";"	lnc-BTG3-6	NA	NA	NA	NA	NA
lnckb.42393	5642.92	3.40711	0.758178	4.49381	6.99604e-06	0.000324746	42393	chr5	15500180	15939796	NONCODE,CHESS,LNCipedia,BIGtranscriptome	protein_coding	STATUS \known_refseq\";description \"F-box and leucine-rich repeat protein 7\";gene_name \"FBXL7\";"	FBXL7	ENSG00000183580	FBXL7	protein_coding	23194	HGNC:13604
lnckb.110140	18.1733	-3.83788	0.849274	-4.51901	6.213e-06	0.000297974	110140	chr6	159528415	159532686	MITranscriptome	lncRNA	gene_id_alis \G073777\";"	lnckb.110140	NA	NA	NA	NA	NA
lnckb.37975	1014.91	2.88952	0.643203	4.4924	7.04265e-06	0.000326646	37975	chr3	111732480	111977839	NONCODE,CHESS,LNCipedia	protein_coding	STATUS \known_refseq\";description \"pleckstrin homology like domain family B member 2\";gene_name \"PHLDB2\";"	PHLDB2	ENSG00000144824	PHLDB2	protein_coding	90102	HGNC:29573
lnckb.82957	15.268	-3.87467	0.857435	-4.51891	6.21586e-06	0.000297974	82957	chr14	70826485	70828677	NONCODE	lncRNA	gene_id_alis \NONHSAG069861.1\";"	NONHSAG069861.1	NA	NA	NA	NA	NA
lnckb.63962	19.3659	-4.21388	0.932547	-4.51868	6.22258e-06	0.000297974	63962	chr4	82562073	82563050	FANTOM	lncRNA	gene_id_alias \CATG00000069190.1\";geneSuperClass \"all_lncRNA\";geneClass \"lncRNA_divergent\";geneSubClass \"divergent_promoters\";gene_type \"__na\";gene_name \"CATG00000069190.1\";coding_status \"nonCoding\";cumulative_support \"HUBDMAP\";geneCategory \"p_lncRNA_divergent\";DHS_type \"DHS_promoter\";"	CATG00000069190.1	NA	NA	NA	NA	NA
lnckb.25743	213.228	-1.73148	0.385484	-4.4917	7.06555e-06	0.000327445	25743	chr19	12043326	12052967	CHESS	protein_coding	STATUS \known_refseq\";description \"zinc finger protein 878\";gene_name \"ZNF878\";"	ZNF878	ENSG00000257446	ZNF878	protein_coding	729747	HGNC:37246
lnckb.58295	6051.67	1.76038	0.39219	4.4886	7.16942e-06	0.000330995	58295	chrX	74419956	74542270	NONCODE,CHESS,MITranscriptome	protein_coding	STATUS \known_refseq\";description \"solute carrier family 16 member 2\";gene_name \"SLC16A2\";"	SLC16A2	ENSG00000147100	SLC16A2	protein_coding	6567	HGNC:10923
lnckb.40347	143.515	-2.6318	0.586561	-4.48683	7.22916e-06	0.000333416	40347	chr4	48490252	48497528	CHESS	protein_coding	STATUS \known_refseq\";description \"zygote arrest 1\";gene_name \"ZAR1\";"	ZAR1	ENSG00000182223	ZAR1	protein_coding	326340	HGNC:20436
lnckb.75570	752.278	-6.14807	1.36054	-4.51883	6.21825e-06	0.000297974	75570	chr7	56373414	56375606	NONCODE,LNCipedia,MITranscriptome	lncRNA	gene_alias \lnc-NUPR2-12\";"	lnc-NUPR2-12	NA	NA	NA	NA	NA
lnckb.104380	112.249	-1.8889	0.418279	-4.51588	6.30552e-06	0.000301445	104380	chr19	20836371	20837192	MITranscriptome	lncRNA	gene_id_alis \G039765\";"	lnckb.104380	NA	NA	NA	NA	NA
lnckb.51605	5573.77	-3.95132	0.880945	-4.48532	7.28057e-06	0.000334982	51605	chr7	114086310	114694058	NONCODE,CHESS,LNCipedia	protein_coding	STATUS \known_refseq\";description \"forkhead box P2\";gene_name \"FOXP2\";"	FOXP2	ENSG00000128573	FOXP2	protein_coding	93986	HGNC:13875
lnckb.106362	18.6859	-3.87594	0.858541	-4.51457	6.34453e-06	0.000303058	106362	chr21	28417552	28423959	MITranscriptome	lncRNA	gene_id_alis \G051922\";"	lnckb.106362	NA	NA	NA	NA	NA
lnckb.65085	4.18843	5.56345	1.23255	4.51377	6.36847e-06	0.000303591	65085	chr6	28746037	28776275	NONCODE,FANTOM,LNCipedia,MITranscriptome	lncRNA	gene_id_alis_alias \CATG00000087941.1\";geneSuperClass \"all_lncRNA\";geneClass \"lncRNA_intergenic\";geneSubClass \"far_from_coding_genes\";gene_type \"__na\";gene_name \"CATG00000087941.1\";coding_status \"nonCoding\";cumulative_support \"MITRANS\";geneCategory \"p_lncRNA_intergenic\";DHS_type \"DHS_promoter\";"	CATG00000087941.1	NA	NA	NA	NA	NA
lnckb.3178	530.344	2.16282	0.482483	4.48269	7.37082e-06	0.000338323	3178	chr1	153617915	153634092	NONCODE,CHESS,FANTOM,LNCipedia,BIGtranscriptome	protein_coding	STATUS \known_refseq\";description \"S100 calcium binding protein A13\";gene_name \"S100A13\";gene_name \"S100A13,RP1-178F15.4\";"	S100A13	NA	NA	NA	NA	NA
lnckb.53434	1046.77	-6.05226	1.35122	-4.4791	7.496e-06	0.000342975	53434	chr8	54509448	54630834	NONCODE,CHESS,FANTOM,LNCipedia,MITranscriptome,BIGtranscriptome	protein_coding	STATUS \known_refseq\";description \"retinitis pigmentosa 1 (autosomal dominant)\";gene_name \"RP1\";"	RP1	ENSG00000104237	RP1	protein_coding	6101	HGNC:10263
lnckb.54717	411.154	2.63556	0.58896	4.47494	7.64328e-06	0.000348881	54717	chr8	143549669	143563085	CHESS	protein_coding	STATUS \known_refseq\";description \"gasdermin D\";gene_name \"GSDMD\";"	GSDMD	ENSG00000278718	GSDMD	protein_coding	79792	HGNC:25697
lnckb.112563	2.31296	3.2784	0.726283	4.51395	6.36315e-06	0.000303591	112563	chr9	122358418	122363065	MITranscriptome	lncRNA	gene_id_alis \G086554\";"	lnckb.112563	NA	NA	NA	NA	NA
lnckb.28582	22005.9	-2.60741	0.582756	-4.47428	7.66687e-06	0.000349681	28582	chr2	1789094	2331388	NONCODE,CHESS,LNCipedia,MITranscriptome	protein_coding	STATUS \known_refseq\";description \"myelin transcription factor 1 like\";gene_name \"MYT1L\";"	MYT1L	ENSG00000186487	MYT1L	protein_coding	23040	HGNC:7623
lnckb.46313	172.117	-1.67895	0.375346	-4.47306	7.71094e-06	0.000351135	46313	chr6	41026900	41040003	NONCODE,CHESS,LNCipedia	protein_coding	STATUS \known_refseq\";description \"unc-5 family C-terminal like\";gene_name \"UNC5CL\";"	UNC5CL	ENSG00000124602	UNC5CL	protein_coding	222643	HGNC:21203
lnckb.20198	2775.35	-3.54551	0.792696	-4.47272	7.72315e-06	0.000351413	20198	chr16	69097228	69118719	NONCODE,CHESS,LNCipedia	protein_coding	STATUS \known_refseq\";description \"hyaluronan synthase 3\";gene_name \"HAS3\";"	HAS3	ENSG00000103044	HAS3	protein_coding	3038	HGNC:4820
lnckb.5408	4067.62	2.36437	0.528885	4.47049	7.80423e-06	0.000354235	5408	chr10	5638428	5666595	NONCODE,CHESS,LNCipedia	protein_coding	STATUS \known_refseq\";description \"ankyrin repeat and SOCS box containing 13\";gene_name \"ASB13\";"	ASB13	ENSG00000196372	ASB13	protein_coding	79754	HGNC:19765
lnckb.107138	3.04208	3.19307	0.707423	4.51367	6.37152e-06	0.000303591	107138	chr3	121965300	121966051	MITranscriptome	lncRNA	gene_id_alis \G057283\";"	lnckb.107138	NA	NA	NA	NA	NA
lnckb.44687	2615.42	-1.63961	0.366759	-4.47053	7.80264e-06	0.000354235	44687	chr5	170861870	171300015	NONCODE,CHESS,LNCipedia	protein_coding	STATUS \known_refseq\";description \"RAN binding protein 17\";gene_name \"RANBP17\";"	RANBP17	ENSG00000204764	RANBP17	protein_coding	64901	HGNC:14428
lnckb.24045	407.074	4.01109	0.898146	4.46596	7.97098e-06	0.000359844	24045	chr18	5141964	5199997	CHESS,BIGtranscriptome	protein_coding	STATUS \known_refseq\";description \"A kinase (PRKA) anchor inhibitor 1\";gene_name \"AKAIN1\";"	AKAIN1	ENSG00000231824	AKAIN1	protein_coding	642597	HGNC:28285
lnckb.44513	66.8639	2.67234	0.598929	4.46187	8.12485e-06	0.000365073	44513	chr5	157460019	157476528	CHESS	protein_coding	STATUS \known_refseq\";description \"NIPA like domain containing 4\";gene_name \"NIPAL4\";"	NIPAL4	ENSG00000172548	NIPAL4	protein_coding	348938	HGNC:28018
lnckb.12967	59.7051	-2.74832	0.61693	-4.45484	8.39577e-06	0.000374359	12967	chr12	120322111	120327789	CHESS	protein_coding	STATUS \known_refseq\";description \"phospholipase A2 group IB\";gene_name \"PLA2G1B\";"	PLA2G1B	ENSG00000170890	PLA2G1B	protein_coding	5319	HGNC:9030
lnckb.39596	174.8	-1.61789	0.363391	-4.4522	8.4993e-06	0.000378354	39596	chr4	218555	219643	CHESS,FANTOM,LNCipedia,MITranscriptome	protein_coding	STATUS \known_refseq\";gene_name \"LOC107986244\";"	LOC107986244	NA	NA	NA	NA	NA
lnckb.46964	5461.79	2.00693	0.451278	4.44721	8.69923e-06	0.000385169	46964	chr6	89926528	90296912	NONCODE,CHESS,FANTOM,LNCipedia	protein_coding	STATUS \known_refseq\";description \"BTB domain and CNC homolog 2\";gene_name \"BACH2\";"	BACH2	ENSG00000112182	BACH2	protein_coding	60468	HGNC:14078
lnckb.57452	134.757	2.64028	0.594204	4.44339	8.85523e-06	0.000390274	57452	chrX	2934632	2968310	CHESS,LNCipedia	protein_coding	STATUS \known_refseq\";description \"arylsulfatase E (chondrodysplasia punctata 1)\";gene_name \"ARSE\";"	ARSE	NA	NA	NA	NA	NA
lnckb.10347	8763.58	1.73028	0.389886	4.4379	9.08393e-06	0.00039701	10347	chr11	125592795	125623917	CHESS,LNCipedia	protein_coding	STATUS \known_refseq\";description \"STT3A%2C catalytic subunit of the oligosaccharyltransferase complex\";gene_name \"STT3A\";"	STT3A	ENSG00000134910	STT3A	protein_coding	3703	HGNC:6172
lnckb.4540	1241.88	-2.79789	0.630559	-4.43716	9.11556e-06	0.00039809	4540	chr1	214997793	215241541	CHESS	protein_coding	STATUS \known_refseq\";description \"potassium two pore domain channel subfamily K member 2\";gene_name \"KCNK2\";"	KCNK2	ENSG00000082482	KCNK2	protein_coding	3776	HGNC:6277
lnckb.106444	201.53	-4.96499	1.10025	-4.51261	6.40333e-06	0.000304855	106444	chr22	16686231	16697568	MITranscriptome,BIGtranscriptome	lncRNA	gene_id_alis \G052679\";"	lnckb.106444	NA	NA	NA	NA	NA
lnckb.22965	4510.96	2.38932	0.539391	4.42966	9.43828e-06	0.000410316	22965	chr17	64034701	64130819	NONCODE,CHESS,LNCipedia	protein_coding	STATUS \known_refseq\";description \"endoplasmic reticulum to nucleus signaling 1\";gene_name \"ERN1\";"	ERN1	ENSG00000178607	ERN1	protein_coding	2081	HGNC:3449
lnckb.75344	32.662	-2.43467	0.539688	-4.51125	6.44465e-06	0.00030628	75344	chr6	159639307	159640101	NONCODE,LNCipedia,MITranscriptome	lncRNA	gene_alias \lnc-SOD2-1\";gene_alias \"ENSG00000224073\";gene_alias \"linc-TAGAP-2\";gene_alias \"OTTHUMG00000015939\";gene_alias \"RP1-56L9\";gene_alias \"XLOC_005901\";"	lnc-SOD2-1	NA	NA	NA	NA	NA
lnckb.26804	1378.98	-4.62497	1.0445	-4.42792	9.5147e-06	0.000412703	26804	chr19	41549518	41588374	NONCODE,CHESS,FANTOM,LNCipedia,BIGtranscriptome	protein_coding	STATUS \known_refseq\";description \"carcinoembryonic antigen related cell adhesion molecule 21\";gene_name \"CEACAM21\";gene_name \"CEACAM21,AC006129.2\";"	CEACAM21	NA	NA	NA	NA	NA
lnckb.91226	72.9555	-5.4206	1.20221	-4.50886	6.51767e-06	0.000309254	91226	chr4	180882374	180884004	NONCODE	lncRNA	gene_id_alis \NONHSAG089792.1\";"	NONHSAG089792.1	NA	NA	NA	NA	NA
lnckb.39974	506.826	2.92233	0.660476	4.42457	9.66333e-06	0.000418519	39974	chr4	15778265	15853615	CHESS	protein_coding	STATUS \known_refseq\";description \"CD38 molecule\";gene_name \"CD38\";"	CD38	ENSG00000004468	CD38	protein_coding	952	HGNC:1667
lnckb.100177	2.75494	6.27698	1.39254	4.50756	6.55759e-06	0.000310402	100177	chr10	117652578	117653510	MITranscriptome	lncRNA	gene_id_alis \G011526\";"	lnckb.100177	NA	NA	NA	NA	NA
lnckb.111336	4.5204	3.02547	0.671391	4.50628	6.5974e-06	0.000312029	111336	chr8	37968250	37982769	MITranscriptome	lncRNA	gene_id_alis \G080329\";"	lnckb.111336	NA	NA	NA	NA	NA
lnckb.247	3294.65	-2.23793	0.50616	-4.4214	9.80651e-06	0.000424082	247	chr1	6247346	6260975	NONCODE,CHESS,LNCipedia	protein_coding	STATUS \known_refseq\";description \"G protein-coupled receptor 153\";gene_name \"GPR153\";"	GPR153	ENSG00000158292	GPR153	protein_coding	387509	HGNC:23618
lnckb.14126	750.646	1.97748	0.447445	4.41948	9.89389e-06	0.000427218	14126	chr13	52377167	52406494	CHESS	protein_coding	STATUS \known_refseq\";description \"thrombospondin type 1 domain containing 1\";gene_name \"THSD1\";"	THSD1	ENSG00000136114	THSD1	protein_coding	55901	HGNC:17754
lnckb.28943	1324.23	-3.01389	0.668857	-4.50603	6.60513e-06	0.000312138	28943	chr2	23440742	23524593	NONCODE,CHESS,FANTOM,LNCipedia,MITranscriptome	lncRNA	STATUS \known_refseq\";gene_name \"LOC105374325\";"	LOC105374325	NA	NA	NA	NA	NA
lnckb.66733	104.209	-2.8772	0.638686	-4.50487	6.64149e-06	0.000313599	66733	chr10	93965889	93968278	FANTOM	lncRNA	gene_id_alias \CATG00000116068.1\";geneSuperClass \"all_lncRNA\";geneClass \"lncRNA_intergenic\";geneSubClass \"far_from_coding_genes\";gene_type \"__na\";gene_name \"CATG00000116068.1\";coding_status \"nonCoding\";cumulative_support \"ENCODE\";geneCategory \"__na\";DHS_type \"not_DHS\";"	CATG00000116068.1	NA	NA	NA	NA	NA
lnckb.12006	47.021	-4.60236	1.02187	-4.50386	6.67306e-06	0.000314574	12006	chr12	61668302	61702767	NONCODE,CHESS	lncRNA	STATUS \known_refseq\";gene_name \"LOC105369793\";"	LOC105369793	NA	NA	NA	NA	NA
lnckb.7986	14.4371	-5.82353	1.31857	-4.41655	1.00287e-05	0.000431743	7986	chr11	6876625	6877619	CHESS	protein_coding	STATUS \known_refseq\";description \"olfactory receptor family 10 subfamily A member 4\";gene_name \"OR10A4\";"	OR10A4	ENSG00000170782	OR10A4	protein_coding	283297	HGNC:15130
lnckb.25156	2761.89	-3.20755	0.727345	-4.40994	1.034e-05	0.00044184	25156	chr19	812442	830900	NONCODE,CHESS,LNCipedia	protein_coding	STATUS \known_refseq\";description \"phospholipid phosphatase related 3\";gene_name \"PLPPR3\";"	PLPPR3	ENSG00000282283	PLPPR3	protein_coding	79948	HGNC:23497
lnckb.42178	1347.04	3.67349	0.833505	4.40728	1.04675e-05	0.000445305	42178	chr5	1008802	1038812	CHESS	protein_coding	STATUS \known_refseq\";description \"naked cuticle homolog 2\";gene_name \"NKD2\";"	NKD2	ENSG00000145506	NKD2	protein_coding	85409	HGNC:17046
lnckb.40289	19444.7	2.48419	0.564104	4.40379	1.06378e-05	0.00045155	40289	chr4	42408256	42657134	NONCODE,CHESS,LNCipedia	protein_coding	STATUS \known_refseq\";description \"ATPase phospholipid transporting 8A1\";gene_name \"ATP8A1\";"	ATP8A1	ENSG00000124406	ATP8A1	protein_coding	10396	HGNC:13531
lnckb.33476	24.1286	1.73197	0.393334	4.40332	1.06606e-05	0.000451849	33476	chr20	38456875	38462702	CHESS	protein_coding	description \potentially protein-coding:NR\";STATUS \"novel\";GENE_TYPE_ALIAS \"protein_coding\";"	lnckb.33476	NA	NA	NA	NA	NA
lnckb.70957	231.934	-3.22414	0.715913	-4.50353	6.68327e-06	0.000314797	70957	chr17	60113793	60120687	NONCODE,LNCipedia,BIGtranscriptome	lncRNA	gene_alias \lnc-HEATR6-3\";"	lnc-HEATR6-3	ENSG00000267295	AC025048.3	unprocessed_pseudogene	0	0
lnckb.112018	355.178	-2.50454	0.556241	-4.50261	6.71246e-06	0.000315914	112018	chr9	2671353	2672888	MITranscriptome	lncRNA	gene_id_alis \G083650\";"	lnckb.112018	NA	NA	NA	NA	NA
lnckb.12269	25.5473	-5.32752	1.20997	-4.40303	1.06747e-05	0.000452116	12269	chr12	80424261	80680340	NONCODE,CHESS,MITranscriptome	protein_coding	STATUS \known_refseq\";description \"protein tyrosine phosphatase%2C receptor type Q\";gene_name \"PTPRQ\";"	PTPRQ	ENSG00000139304	PTPRQ	protein_coding	374462	HGNC:9679
lnckb.34934	24.6016	2.89372	0.642975	4.50052	6.77875e-06	0.000318253	34934	chr21	44414590	44425563	NONCODE,CHESS,FANTOM,LNCipedia,MITranscriptome,BIGtranscriptome	lncRNA	STATUS \known_refseq\";description \"TRPM2 antisense RNA\";gene_name \"TRPM2-AS\";"	TRPM2-AS	ENSG00000230061	TRPM2-AS	lncRNA	0	HGNC:50758
lnckb.110907	22.4671	-4.43523	0.985834	-4.49896	6.82875e-06	0.000319292	110907	chr7	117960237	117962708	MITranscriptome	lncRNA	gene_id_alis \G077765\";"	lnckb.110907	NA	NA	NA	NA	NA
lnckb.65779	182.959	-5.95309	1.32329	-4.49869	6.8374e-06	0.000319292	65779	chr8	82192174	82440220	NONCODE,FANTOM,MITranscriptome	lncRNA	gene_id_alis_alias \CATG00000099581.1\";geneSuperClass \"all_lncRNA\";geneClass \"lncRNA_intergenic\";geneSubClass \"far_from_coding_genes\";gene_type \"__na\";gene_name \"CATG00000099581.1\";coding_status \"nonCoding\";cumulative_support \"FANTOM:MITRANS\";geneCategory \"__na\";DHS_type \"DHS_dyadic\";"	CATG00000099581.1	NA	NA	NA	NA	NA
lnckb.65658	253.261	-6.074	1.35019	-4.49862	6.83972e-06	0.000319292	65658	chr7	148541225	148579477	NONCODE,FANTOM,LNCipedia,MITranscriptome	lncRNA	gene_id_alis_alias \CATG00000097408.1\";geneSuperClass \"all_lncRNA\";geneClass \"lncRNA_divergent\";geneSubClass \"divergent_promoters\";gene_type \"__na\";gene_name \"CATG00000097408.1\";coding_status \"nonCoding\";cumulative_support \"MITRANS\";geneCategory \"__na\";DHS_type \"not_DHS\";"	CATG00000097408.1	NA	NA	NA	NA	NA
lnckb.14274	422.749	-8.18004	1.81828	-4.49878	6.83431e-06	0.000319292	14274	chr13	70765778	70827937	NONCODE,CHESS,MITranscriptome	lncRNA	STATUS \known_refseq\";gene_name \"LOC105370255\";"	LOC105370255	NA	NA	NA	NA	NA
lnckb.92258	82.3573	-4.6801	1.0404	-4.49838	6.84734e-06	0.000319389	92258	chr5	87774858	87776348	NONCODE	lncRNA	gene_id_alis \NONHSAG092344.1\";"	NONHSAG092344.1	NA	NA	NA	NA	NA
lnckb.51124	33.3099	3.82752	0.850936	4.49801	6.85923e-06	0.000319685	51124	chr7	88681171	88743608	NONCODE,CHESS,LNCipedia,MITranscriptome,BIGtranscriptome	lncRNA	STATUS \known_refseq\";gene_name \"LOC107986816\";"	LOC107986816	NA	NA	NA	NA	NA
lnckb.103488	22.759	-7.2058	1.60264	-4.49622	6.9173e-06	0.00032213	103488	chr17	22302035	22302867	MITranscriptome,BIGtranscriptome	lncRNA	gene_id_alis \G033546\";"	lnckb.103488	NA	NA	NA	NA	NA
lnckb.24968	316.644	-3.60667	0.820836	-4.3939	1.11335e-05	0.000468105	24968	chr18	75409476	75455653	NONCODE,CHESS,LNCipedia,MITranscriptome,BIGtranscriptome	protein_coding	STATUS \known_refseq\";description \"small integral membrane protein 21\";gene_name \"SMIM21\";gene_name \"RP11-321M21.1\";"	SMIM21	NA	NA	NA	NA	NA
lnckb.46663	71.6312	-4.79959	1.06773	-4.49513	6.9528e-06	0.000323522	46663	chr6	63926098	63931753	CHESS,MITranscriptome	lncRNA	STATUS \known_refseq\";gene_name \"LOC105377836\";"	LOC105377836	NA	NA	NA	NA	NA
lnckb.24187	39.7536	-5.17654	1.17809	-4.39402	1.11275e-05	0.000468105	24187	chr18	12093796	12181684	NONCODE,CHESS,LNCipedia,MITranscriptome	protein_coding	STATUS \known_refseq\";description \"ankyrin repeat domain 62\";gene_name \"ANKRD62\";"	ANKRD62	ENSG00000181626	ANKRD62	protein_coding	342850	HGNC:35241
lnckb.5804	2.13686	4.71783	1.0498	4.49401	6.98944e-06	0.000324701	5804	chr10	29108162	29133234	NONCODE,CHESS,LNCipedia,MITranscriptome	lncRNA	STATUS \known_refseq\";gene_name \"LOC105376471\";"	LOC105376471	NA	NA	NA	NA	NA
lnckb.7987	16.5408	-4.76771	1.08577	-4.39108	1.12789e-05	0.000472146	7987	chr11	6891574	6892500	NONCODE,CHESS,LNCipedia	protein_coding	STATUS \known_refseq\";description \"olfactory receptor family 2 subfamily D member 2\";gene_name \"OR2D2\";"	OR2D2	ENSG00000166368	OR2D2	protein_coding	120776	HGNC:8244
lnckb.46515	157.414	-5.06095	1.15484	-4.38238	1.17388e-05	0.000487849	46515	chr6	47782037	47831088	NONCODE,CHESS	protein_coding	STATUS \known_refseq\";description \"opsin 5\";gene_name \"OPN5\";"	OPN5	ENSG00000124818	OPN5	protein_coding	221391	HGNC:19992
lnckb.24432	13446.2	-2.40392	0.54868	-4.38128	1.17986e-05	0.000489982	24432	chr18	33578259	33751195	NONCODE,CHESS,LNCipedia	protein_coding	STATUS \known_refseq\";description \"additional sex combs like 3%2C transcriptional regulator\";gene_name \"ASXL3\";"	ASXL3	ENSG00000141431	ASXL3	protein_coding	80816	HGNC:29357
lnckb.34909	3.05532	3.39866	0.757058	4.4893	7.14567e-06	0.000330625	34909	chr21	43993467	43997511	CHESS,MITranscriptome	lncRNA	STATUS \known_refseq\";gene_name \"LOC105372829\";"	LOC105372829	NA	NA	NA	NA	NA
lnckb.5192	302.463	-4.77268	1.09306	-4.36634	1.26343e-05	0.0005187	5192	chr1	247895587	247896531	NONCODE,CHESS,FANTOM	protein_coding	STATUS \known_refseq\";description \"olfactory receptor family 2 subfamily W member 3\";gene_name \"OR2W3\";"	OR2W3	ENSG00000238243	OR2W3	protein_coding	343171	HGNC:15021
lnckb.34750	16.9026	2.88718	0.643106	4.48944	7.1412e-06	0.000330625	34750	chr21	38503434	38543747	NONCODE,CHESS,FANTOM,LNCipedia,MITranscriptome	lncRNA	STATUS \known_refseq\";gene_name \"LOC105372802\";"	LOC105372802	NA	NA	NA	NA	NA
lnckb.53818	98.5058	-7.84664	1.74815	-4.48855	7.17092e-06	0.000330995	53818	chr8	82442413	82632960	NONCODE,CHESS,FANTOM,LNCipedia,MITranscriptome	lncRNA	STATUS \known_refseq\";gene_name \"LOC105375931\";"	LOC105375931	NA	NA	NA	NA	NA
lnckb.40059	107.295	3.62832	0.831308	4.36459	1.27362e-05	0.000521768	40059	chr4	24991960	25030792	CHESS,LNCipedia	protein_coding	STATUS \known_refseq\";description \"leucine-rich repeat LGI family member 2\";gene_name \"LGI2\";"	LGI2	ENSG00000153012	LGI2	protein_coding	55203	HGNC:18710
lnckb.112642	47.6788	2.65094	0.590918	4.48613	7.25281e-06	0.000334147	112642	chr9	137445002	137446926	MITranscriptome	lncRNA	gene_id_alis \G087317\";"	lnckb.112642	NA	NA	NA	NA	NA
lnckb.5624	24896.2	2.96826	0.680689	4.36067	1.29666e-05	0.000529683	5624	chr10	17215644	17237626	NONCODE,CHESS	protein_coding	STATUS \known_refseq\";description \"vimentin\";gene_name \"VIM\";"	VIM	ENSG00000026025	VIM	protein_coding	7431	HGNC:12692
lnckb.2548	551.51	-2.78563	0.639013	-4.35927	1.30495e-05	0.000531093	2548	chr1	111989770	111999349	NONCODE,CHESS,FANTOM,LNCipedia,MITranscriptome,BIGtranscriptome	protein_coding	STATUS \known_refseq\";description \"uncharacterized LOC643355\";gene_name \"LOC643355\";gene_name \"RP11-88H9.2\";"	RP11-88H9.2	NA	NA	NA	NA	NA
lnckb.105380	21.4508	-3.34926	0.746599	-4.48602	7.25663e-06	0.000334147	105380	chr2	143874020	143880546	MITranscriptome	lncRNA	gene_id_alis \G046265\";"	lnckb.105380	NA	NA	NA	NA	NA
lnckb.13071	448.147	-1.71414	0.393286	-4.3585	1.30956e-05	0.000532164	13071	chr12	122773621	122827385	CHESS,MITranscriptome	protein_coding	STATUS \known_refseq\";description \"coiled-coil domain containing 62\";gene_name \"CCDC62\";"	CCDC62	ENSG00000130783	CCDC62	protein_coding	84660	HGNC:30723
lnckb.82173	128.226	-6.42021	1.43162	-4.48458	7.30577e-06	0.000335873	82173	chr13	72013691	72028580	NONCODE	lncRNA	gene_id_alis \NONHSAG067112.1\";"	NONHSAG067112.1	NA	NA	NA	NA	NA
lnckb.44757	419.542	3.42363	0.785823	4.35675	1.32011e-05	0.000535853	44757	chr5	173309380	173329565	CHESS,LNCipedia,MITranscriptome	protein_coding	STATUS \known_refseq\";description \"stanniocalcin 2\";gene_name \"STC2\";"	STC2	ENSG00000113739	STC2	protein_coding	8614	HGNC:11374
lnckb.32149	31.0442	4.33001	0.99501	4.35173	1.35068e-05	0.000545952	32149	chr2	222298147	222305223	CHESS	protein_coding	STATUS \known_refseq\";description \"coiled-coil domain containing 140\";gene_name \"CCDC140\";"	CCDC140	ENSG00000163081	CCDC140	protein_coding	0	HGNC:26514
lnckb.3173	12.7355	1.95329	0.435651	4.48361	7.33911e-06	0.000337137	3173	chr1	153575391	153583897	CHESS,LNCipedia	lncRNA	STATUS \novel\";"	lnckb.3173	NA	NA	NA	NA	NA
lnckb.5191	5466.87	-4.95166	1.13782	-4.35186	1.34985e-05	0.000545952	5191	chr1	247857199	247880668	NONCODE,CHESS,FANTOM	protein_coding	STATUS \known_refseq\";description \"tripartite motif containing 58\";gene_name \"TRIM58\";"	TRIM58	ENSG00000162722	TRIM58	protein_coding	25893	HGNC:24150
lnckb.53022	940.714	5.13495	1.18107	4.34771	1.37569e-05	0.000553342	53022	chr8	25841730	26045397	NONCODE,CHESS,LNCipedia	protein_coding	STATUS \known_refseq\";description \"early B-cell factor 2\";gene_name \"EBF2\";"	EBF2	ENSG00000221818	EBF2	protein_coding	64641	HGNC:19090
lnckb.44495	2498.98	3.51232	0.808758	4.34285	1.40644e-05	0.00056299	44495	chr5	155728636	156769940	NONCODE,CHESS,FANTOM,LNCipedia	protein_coding	STATUS \known_refseq\";description \"sarcoglycan delta\";gene_name \"SGCD\";"	SGCD	ENSG00000170624	SGCD	protein_coding	6444	HGNC:10807
lnckb.57600	17514.1	-1.67079	0.384773	-4.34228	1.41009e-05	0.000564028	57600	chrX	15825432	15855014	NONCODE,CHESS,LNCipedia	protein_coding	STATUS \known_refseq\";description \"adaptor related protein complex 1 sigma 2 subunit\";gene_name \"AP1S2\";"	AP1S2	ENSG00000182287	AP1S2	protein_coding	8905	HGNC:560
lnckb.45212	8563.18	-2.16016	0.497952	-4.33808	1.43734e-05	0.000571746	45212	chr6	3267010	3457050	NONCODE,CHESS,FANTOM,LNCipedia,MITranscriptome	protein_coding	STATUS \known_refseq\";description \"solute carrier family 22 member 23\";gene_name \"SLC22A23\";"	SLC22A23	ENSG00000137266	SLC22A23	protein_coding	63027	HGNC:21106
lnckb.21660	382.569	-2.32107	0.535559	-4.33391	1.46481e-05	0.000581067	21660	chr17	27756766	27804339	NONCODE,CHESS,LNCipedia	protein_coding	STATUS \known_refseq\";description \"nitric oxide synthase 2\";gene_name \"NOS2\";"	NOS2	ENSG00000007171	NOS2	protein_coding	4843	HGNC:7873
lnckb.30152	818.887	-5.14891	1.18834	-4.33285	1.47192e-05	0.000582684	30152	chr2	90359021	90362907	CHESS,MITranscriptome	protein_coding	STATUS \known_refseq\";gene_name \"LOC101060017\";"	LOC101060017	NA	NA	NA	NA	NA
lnckb.2070	178.802	-4.17198	0.963836	-4.32852	1.50114e-05	0.000592622	2070	chr1	85018082	85048902	NONCODE,CHESS,LNCipedia	protein_coding	STATUS \known_refseq\";description \"mucolipin 3\";gene_name \"MCOLN3\";"	MCOLN3	ENSG00000055732	MCOLN3	protein_coding	55283	HGNC:13358
lnckb.15461	13.6883	2.40508	0.536665	4.48153	7.41114e-06	0.000339903	15461	chr14	50837672	50860611	CHESS,MITranscriptome	lncRNA	STATUS \known_refseq\";gene_name \"LOC105370491\";"	LOC105370491	NA	NA	NA	NA	NA
lnckb.15688	2439.76	-3.2203	0.745047	-4.32228	1.54425e-05	0.000606728	15688	chr14	61812156	62112825	NONCODE,CHESS,FANTOM,LNCipedia,MITranscriptome,BIGtranscriptome	protein_coding	STATUS \known_refseq\";description \"synaptotagmin 16\";gene_name \"SYT16\";"	SYT16	ENSG00000139973	SYT16	protein_coding	83851	HGNC:23142
lnckb.39597	549.57	-2.21928	0.513486	-4.32199	1.54631e-05	0.000606917	39597	chr4	270428	305474	NONCODE,CHESS,LNCipedia,BIGtranscriptome	protein_coding	STATUS \known_refseq\";description \"zinc finger protein 732\";gene_name \"ZNF732\";"	ZNF732	ENSG00000186777	ZNF732	protein_coding	654254	HGNC:37138
lnckb.38346	432.65	-6.86692	1.58992	-4.31903	1.56715e-05	0.000614047	38346	chr3	129528639	129535344	CHESS	protein_coding	STATUS \known_refseq\";description \"rhodopsin\";gene_name \"RHO\";"	RHO	ENSG00000163914	RHO	protein_coding	6010	HGNC:10012
lnckb.31171	7234.36	1.63568	0.378919	4.3167	1.58382e-05	0.000618476	31171	chr2	158456880	158683856	NONCODE,CHESS,FANTOM,LNCipedia	protein_coding	STATUS \known_refseq\";description \"plakophilin 4\";gene_name \"PKP4\";"	PKP4	ENSG00000144283	PKP4	protein_coding	8502	HGNC:9026
lnckb.29618	882.883	1.78058	0.412663	4.31485	1.59709e-05	0.00062071	29618	chr2	62196127	62224731	CHESS	protein_coding	STATUS \known_refseq\";description \"UDP-GlcNAc:betaGal beta-1%2C3-N-acetylglucosaminyltransferase 2\";gene_name \"B3GNT2\";"	B3GNT2	ENSG00000170340	B3GNT2	protein_coding	10678	HGNC:15629
lnckb.38883	175.049	-2.64914	0.61403	-4.31435	1.60072e-05	0.000621698	38883	chr3	167178399	167380405	NONCODE,CHESS,LNCipedia	protein_coding	STATUS \known_refseq\";description \"zinc finger B-box domain containing\";gene_name \"ZBBX\";"	ZBBX	ENSG00000169064	ZBBX	protein_coding	79740	HGNC:26245
lnckb.8871	92.6098	2.1263	0.492921	4.31367	1.60569e-05	0.000622827	8871	chr11	61102458	61128539	CHESS,LNCipedia	protein_coding	STATUS \known_refseq\";description \"CD5 molecule\";gene_name \"CD5\";"	CD5	ENSG00000110448	CD5	protein_coding	921	HGNC:1685
lnckb.28876	13.0782	-5.68589	1.26915	-4.48009	7.46128e-06	0.00034193	28876	chr2	19475576	19520900	NONCODE,CHESS,LNCipedia,BIGtranscriptome	lncRNA	STATUS \known_refseq\";gene_name \"LOC105373460\";"	LOC105373460	NA	NA	NA	NA	NA
lnckb.113525	35.738	-3.93879	0.879275	-4.47959	7.47865e-06	0.000342453	113525	chrX	138627077	138627343	BIGtranscriptome	lncRNA	gene_id_alis \BIG-gene-chrX-1589\";"	lnckb.113525	ENSG00000232183	AL031386.1	lncRNA	0	0
lnckb.46206	502.389	-1.8784	0.435455	-4.31365	1.60579e-05	0.000622827	46206	chr6	36126111	36144684	CHESS	protein_coding	STATUS \known_refseq\";description \"mitogen-activated protein kinase 13\";gene_name \"MAPK13\";"	MAPK13	ENSG00000156711	MAPK13	protein_coding	5603	HGNC:6875
lnckb.5503	10.0598	6.59502	1.47372	4.4751	7.63767e-06	0.000348881	5503	chr10	9197366	9295593	NONCODE,CHESS,FANTOM,LNCipedia,MITranscriptome	lncRNA	STATUS \known_refseq\";description \"uncharacterized LOC101928272\";gene_name \"LOC101928272\";"	LOC101928272	NA	NA	NA	NA	NA
lnckb.40380	16.9715	6.17323	1.3798	4.47401	7.67677e-06	0.000349855	40380	chr4	52298671	52354067	NONCODE,CHESS,FANTOM,MITranscriptome	lncRNA	STATUS \known_refseq\";gene_name \"LOC107986279\";"	LOC107986279	NA	NA	NA	NA	NA
lnckb.62697	10.7084	-6.12206	1.36889	-4.47228	7.73906e-06	0.000351858	62697	chr2	23299691	23299967	FANTOM,MITranscriptome	lncRNA	gene_id_alis_alias \CATG00000047886.1\";geneSuperClass \"all_lncRNA\";geneClass \"lncRNA_intergenic\";geneSubClass \"far_from_coding_genes\";gene_type \"__na\";gene_name \"CATG00000047886.1\";coding_status \"nonCoding\";cumulative_support \"FANTOM\";geneCategory \"__na\";DHS_type \"not_DHS\";"	CATG00000047886.1	NA	NA	NA	NA	NA
lnckb.88551	42.09	2.72162	0.60894	4.46943	7.84267e-06	0.000355166	88551	chr21	46595626	46596733	NONCODE	lncRNA	gene_id_alis \NONHSAG110949.1\";"	NONHSAG110949.1	NA	NA	NA	NA	NA
lnckb.102274	56.6635	-3.01623	0.674849	-4.46949	7.84074e-06	0.000355166	102274	chr14	35418731	35420165	MITranscriptome	lncRNA	gene_id_alis \G024243\";"	lnckb.102274	NA	NA	NA	NA	NA
lnckb.113408	10.4899	3.56836	0.798443	4.46915	7.85321e-06	0.000355364	113408	chrX	153897825	153898585	MITranscriptome	lncRNA	gene_id_alis \G090579\";"	lnckb.113408	NA	NA	NA	NA	NA
lnckb.93676	26.1711	-2.90576	0.650275	-4.46851	7.87675e-06	0.000356149	93676	chr6	110933765	110934882	NONCODE	lncRNA	gene_id_alis \NONHSAG095570.1\";"	NONHSAG095570.1	NA	NA	NA	NA	NA
lnckb.55247	27.9562	-1.99384	0.446347	-4.46701	7.93222e-06	0.000358376	55247	chr9	26715419	26724937	NONCODE,CHESS,LNCipedia,MITranscriptome	lncRNA	STATUS \known_refseq\";gene_name \"LOC105376000\";"	LOC105376000	NA	NA	NA	NA	NA
lnckb.5704	381.284	-3.17109	0.736405	-4.30617	1.66102e-05	0.000641225	5704	chr10	22928024	23038527	CHESS	protein_coding	STATUS \known_refseq\";description \"armadillo repeat containing 3\";gene_name \"ARMC3\";"	ARMC3	ENSG00000165309	ARMC3	protein_coding	219681	HGNC:30964
lnckb.19906	5881.04	4.0971	0.951741	4.30485	1.67098e-05	0.000644205	19906	chr16	55478830	55506702	NONCODE,CHESS	protein_coding	STATUS \known_refseq\";description \"matrix metallopeptidase 2\";gene_name \"MMP2\";"	MMP2	ENSG00000087245	MMP2	protein_coding	4313	HGNC:7166
lnckb.44810	47.3261	4.10514	0.95413	4.3025	1.68883e-05	0.000649783	44810	chr5	175440033	175447022	CHESS,LNCipedia	protein_coding	STATUS \known_refseq\";description \"dopamine receptor D1\";gene_name \"DRD1\";"	DRD1	ENSG00000184845	DRD1	protein_coding	1812	HGNC:3020
lnckb.15313	515.226	4.5816	1.06508	4.30164	1.69539e-05	0.000651437	15313	chr14	37595199	37842628	NONCODE,CHESS,LNCipedia	protein_coding	STATUS \known_refseq\";description \"tetratricopeptide repeat domain 6\";gene_name \"TTC6\";"	TTC6	ENSG00000139865	TTC6	protein_coding	319089	HGNC:19739
lnckb.19513	2138.48	1.62865	0.378728	4.30033	1.70542e-05	0.000654853	19513	chr16	29820394	29848181	NONCODE,CHESS,FANTOM,LNCipedia	protein_coding	STATUS \known_refseq\";description \"major vault protein\";gene_name \"MVP\";"	MVP	ENSG00000013364	MVP	protein_coding	9961	HGNC:7531
lnckb.5778	7.64636	3.56051	0.797426	4.465	8.00683e-06	0.000361021	5778	chr10	27744615	27767799	NONCODE,CHESS,FANTOM,LNCipedia,MITranscriptome,BIGtranscriptome	lncRNA	STATUS \known_refseq\";description \"MKX antisense RNA 1\";gene_name \"MKX-AS1\";"	MKX-AS1	ENSG00000230500	MKX-AS1	lncRNA	0	HGNC:50686
lnckb.14936	223.984	2.49549	0.580765	4.29691	1.73197e-05	0.000663275	14936	chr14	20684213	20701342	CHESS,LNCipedia	protein_coding	STATUS \known_refseq\";description \"ribonuclease A family member 4\";gene_name \"RNASE4\";gene_name \"ANG\";"	RNASE4	NA	NA	NA	NA	NA
lnckb.65270	98.9153	-6.88808	1.54271	-4.46493	8.00959e-06	0.000361021	65270	chr7	9203250	9209049	FANTOM,MITranscriptome	lncRNA	gene_id_alis_alias \CATG00000091257.1\";geneSuperClass \"all_lncRNA\";geneClass \"lncRNA_sense_intronic\";geneSubClass \"sense_intron_overlap\";gene_type \"__na\";gene_name \"CATG00000091257.1\";coding_status \"nonCoding\";cumulative_support \"FANTOM\";geneCategory \"__na\";DHS_type \"not_DHS\";"	CATG00000091257.1	NA	NA	NA	NA	NA
lnckb.18760	18.6683	3.19394	0.74362	4.29512	1.74597e-05	0.000667307	18760	chr16	1485939	1488467	CHESS	protein_coding	STATUS \known_refseq\";description \"pentraxin 4\";gene_name \"PTX4\";"	PTX4	ENSG00000251692	PTX4	protein_coding	390667	HGNC:14171
lnckb.36819	39522.8	-5.14063	1.19726	-4.29364	1.75766e-05	0.000670437	36819	chr3	27715806	27722715	CHESS	protein_coding	STATUS \known_refseq\";description \"eomesodermin\";gene_name \"EOMES\";"	EOMES	ENSG00000163508	EOMES	protein_coding	8320	HGNC:3372
lnckb.7981	15.558	-3.86212	0.899594	-4.29318	1.76133e-05	0.000671393	7981	chr11	6768007	6768957	CHESS	protein_coding	STATUS \known_refseq\";description \"olfactory receptor family 2 subfamily AG member 2\";gene_name \"OR2AG2\";"	OR2AG2	ENSG00000188124	OR2AG2	protein_coding	338755	HGNC:15143
lnckb.17046	1242.5	-2.94865	0.660793	-4.46229	8.10885e-06	0.000364821	17046	chr15	38869517	39420805	NONCODE,CHESS,FANTOM,LNCipedia,MITranscriptome,BIGtranscriptome	lncRNA	STATUS \known_refseq\";gene_name \"LOC105370777\";gene_name \"RP11-624L4.1\";"	RP11-624L4.1	NA	NA	NA	NA	NA
lnckb.7266	217.206	-4.23812	0.94972	-4.4625	8.10094e-06	0.000364821	7266	chr10	115902805	115920274	CHESS,MITranscriptome	lncRNA	STATUS \known_refseq\";gene_name \"LOC105378497\";"	LOC105378497	NA	NA	NA	NA	NA
lnckb.6416	2067.57	1.84767	0.430433	4.29259	1.76602e-05	0.000672734	6416	chr10	70458510	70568744	NONCODE,CHESS,LNCipedia,MITranscriptome	protein_coding	STATUS \known_refseq\";description \"phosphatase domain containing%2C paladin 1\";gene_name \"PALD1\";"	PALD1	ENSG00000107719	PALD1	protein_coding	27143	HGNC:23530
lnckb.59994	63.6401	-5.05243	1.13228	-4.46218	8.11292e-06	0.000364821	59994	chr10	88115324	88116626	NONCODE,FANTOM,LNCipedia,MITranscriptome	lncRNA	gene_id_alis_alias \CATG00000000346.1\";geneSuperClass \"all_lncRNA\";geneClass \"lncRNA_intergenic\";geneSubClass \"far_from_coding_genes\";gene_type \"__na\";gene_name \"CATG00000000346.1\";coding_status \"nonCoding\";cumulative_support \"FANTOM\";geneCategory \"e_lncRNA\";DHS_type \"DHS_enhancer\";"	CATG00000000346.1	NA	NA	NA	NA	NA
lnckb.110571	390.523	-3.77262	0.845874	-4.46002	8.19503e-06	0.000367652	110571	chr7	64476633	64483096	MITranscriptome	lncRNA	gene_id_alis \G076181\";"	lnckb.110571	NA	NA	NA	NA	NA
lnckb.42358	9061.89	1.74267	0.406184	4.29033	1.78406e-05	0.000677813	42358	chr5	10679230	10761275	NONCODE,CHESS,LNCipedia	protein_coding	STATUS \known_refseq\";description \"death-associated protein\";gene_name \"DAP\";"	DAP	ENSG00000112977	DAP	protein_coding	1611	HGNC:2672
lnckb.24191	6.03227	2.02681	0.472524	4.28933	1.79212e-05	0.00067953	24191	chr18	12250483	12277595	CHESS,MITranscriptome	protein_coding	STATUS \known_refseq\";description \"cell death-inducing DFFA-like effector a\";gene_name \"CIDEA\";"	CIDEA	ENSG00000176194	CIDEA	protein_coding	1149	HGNC:1976
lnckb.36201	34.7519	3.56975	0.800461	4.45962	8.21049e-06	0.000368059	36201	chr22	49661842	49669409	NONCODE,CHESS,FANTOM,LNCipedia,MITranscriptome	lncRNA	STATUS \known_fantom\";"	lnckb.36201	NA	NA	NA	NA	NA
lnckb.15693	618.975	4.61526	1.0763	4.28808	1.80222e-05	0.000682911	15693	chr14	62699462	63102037	CHESS	protein_coding	STATUS \known_refseq\";description \"potassium voltage-gated channel subfamily H member 5\";gene_name \"KCNH5\";"	KCNH5	ENSG00000140015	KCNH5	protein_coding	27133	HGNC:6254
lnckb.32493	7.17936	5.44288	1.22103	4.45762	8.28752e-06	0.000370934	32493	chr2	237289714	237297966	NONCODE,CHESS,FANTOM,LNCipedia,MITranscriptome	lncRNA	STATUS \known_refseq\";gene_name \"LOC105373954\";"	LOC105373954	NA	NA	NA	NA	NA
lnckb.2964	435.422	2.17687	0.507735	4.28742	1.80758e-05	0.000683677	2964	chr1	149928651	149936898	NONCODE,CHESS,LNCipedia	protein_coding	STATUS \known_refseq\";description \"myotubularin related protein 11\";gene_name \"MTMR11\";"	MTMR11	ENSG00000014914	MTMR11	protein_coding	10903	HGNC:24307
lnckb.12473	1246.92	-2.75622	0.643419	-4.2837	1.83809e-05	0.000691496	12473	chr12	95657807	95791275	NONCODE,CHESS,LNCipedia	protein_coding	STATUS \known_refseq\";description \"netrin 4\";gene_name \"NTN4\";"	NTN4	ENSG00000074527	NTN4	protein_coding	59277	HGNC:13658
lnckb.54400	157.775	-2.86401	0.642762	-4.45579	8.35851e-06	0.000373531	54400	chr8	124728561	124742770	NONCODE,CHESS,FANTOM,LNCipedia,MITranscriptome	lncRNA	STATUS \known_refseq\";gene_name \"LOC105375741\";"	LOC105375741	NA	NA	NA	NA	NA
lnckb.57052	11083.4	1.60937	0.375951	4.2808	1.86226e-05	0.000698759	57052	chr9	133361328	133377949	CHESS,LNCipedia	protein_coding	STATUS \known_refseq\";description \"surfeit 4\";gene_name \"SURF4\";"	SURF4	ENSG00000148248	SURF4	protein_coding	6836	HGNC:11476
lnckb.35520	4070.78	1.76893	0.413246	4.28058	1.86409e-05	0.000698991	35520	chr22	28794557	28800572	CHESS	protein_coding	STATUS \known_refseq\";description \"X-box binding protein 1\";gene_name \"XBP1\";"	XBP1	ENSG00000100219	XBP1	protein_coding	7494	HGNC:12801
lnckb.9530	381.807	3.32983	0.779276	4.27298	1.92877e-05	0.000718379	9530	chr11	76186326	76210842	CHESS,LNCipedia	protein_coding	STATUS \known_refseq\";description \"Wnt family member 11\";gene_name \"WNT11\";"	WNT11	ENSG00000085741	WNT11	protein_coding	7481	HGNC:12776
lnckb.3705	2989.11	2.23522	0.523236	4.27192	1.93793e-05	0.000720605	3705	chr1	170661391	170742184	NONCODE,CHESS,LNCipedia	protein_coding	STATUS \known_refseq\";description \"paired related homeobox 1\";gene_name \"PRRX1\";"	PRRX1	ENSG00000116132	PRRX1	protein_coding	5396	HGNC:9142
lnckb.58735	507.832	-3.18055	0.744551	-4.27177	1.9393e-05	0.00072062	58735	chrX	126163400	126166289	CHESS,LNCipedia	protein_coding	STATUS \known_refseq\";description \"DDB1 and CUL4 associated factor 12-like 2\";gene_name \"DCAF12L2\";"	DCAF12L2	ENSG00000198354	DCAF12L2	protein_coding	340578	HGNC:32950
lnckb.41899	257.348	-4.79151	1.07557	-4.45486	8.39488e-06	0.000374359	41899	chr4	180787303	180830934	NONCODE,CHESS,MITranscriptome,BIGtranscriptome	lncRNA	description \potentially protein-coding:NR:SP\";STATUS \"novel\";GENE_TYPE_ALIAS \"lncRNA\";"	lnckb.41899	NA	NA	NA	NA	NA
lnckb.71674	25.0303	-5.25949	1.18067	-4.45465	8.40306e-06	0.000374359	71674	chr2	23347654	23351864	NONCODE,LNCipedia,MITranscriptome,BIGtranscriptome	lncRNA	gene_alias \lnc-KLHL29-1\";gene_alias \"AC012506\";gene_alias \"ENSG00000233714\";gene_alias \"linc-KLHL29-1\";gene_alias \"OTTHUMG00000151900\";gene_alias \"XLOC_001394\";"	lnc-KLHL29-1	ENSG00000233714	AC012506.3	lncRNA	0	0
lnckb.50633	84.6544	-9.10173	2.04458	-4.45163	8.52213e-06	0.000378965	50633	chr7	53514992	53517116	NONCODE,CHESS,LNCipedia,MITranscriptome,BIGtranscriptome	lncRNA	STATUS \known_gencode\";gene_name \"GS1-278J22.1\";"	GS1-278J22.1	ENSG00000234105	AC009468.2	lncRNA	0	0
lnckb.20883	76.3611	3.6054	0.844044	4.27158	1.94094e-05	0.000720766	20883	chr17	331205	333724	NONCODE,CHESS,FANTOM,LNCipedia,MITranscriptome,BIGtranscriptome	protein_coding	STATUS \known_refseq\";description \"uncharacterized LOC100506388\";gene_name \"LOC100506388\";gene_name \"RP11-1260E13.4\";"	RP11-1260E13.4	NA	NA	NA	NA	NA
lnckb.82169	1505.45	-9.11751	2.04818	-4.45153	8.52621e-06	0.000378965	82169	chr13	70735316	70746377	NONCODE,MITranscriptome	lncRNA	gene_id_alis \NONHSAG067106.1\";"	NONHSAG067106.1	NA	NA	NA	NA	NA
lnckb.4430	144.868	3.27904	0.768201	4.26847	1.96818e-05	0.000729468	4430	chr1	209785135	209806175	NONCODE,CHESS,LNCipedia,BIGtranscriptome	protein_coding	STATUS \known_refseq\";description \"interferon regulatory factor 6\";gene_name \"IRF6\";"	IRF6	ENSG00000117595	IRF6	protein_coding	3664	HGNC:6121
lnckb.64055	88.189	-5.00335	1.12434	-4.45004	8.58545e-06	0.00038101	64055	chr4	180672719	180674798	FANTOM	lncRNA	gene_id_alias \CATG00000071206.1\";geneSuperClass \"all_lncRNA\";geneClass \"lncRNA_intergenic\";geneSubClass \"far_from_coding_genes\";gene_type \"__na\";gene_name \"CATG00000071206.1\";coding_status \"nonCoding\";cumulative_support \"FANTOM\";geneCategory \"__na\";DHS_type \"not_DHS\";"	CATG00000071206.1	NA	NA	NA	NA	NA
lnckb.95213	41.4642	-3.24755	0.729837	-4.44969	8.59962e-06	0.000381345	95213	chr7	131569668	131572630	NONCODE,MITranscriptome	lncRNA	gene_id_alis \NONHSAG096675.1\";"	NONHSAG096675.1	NA	NA	NA	NA	NA
lnckb.55305	234.164	3.7373	0.87564	4.26808	1.97165e-05	0.000729813	55305	chr9	32783499	32789201	CHESS	protein_coding	STATUS \known_refseq\";description \"transmembrane protein 215\";gene_name \"TMEM215\";"	TMEM215	ENSG00000188133	TMEM215	protein_coding	401498	HGNC:33816
lnckb.91221	182.916	-4.70893	1.05877	-4.44753	8.68618e-06	0.000384887	91221	chr4	180567596	180572723	NONCODE	lncRNA	gene_id_alis \NONHSAG111944.1\";"	NONHSAG111944.1	NA	NA	NA	NA	NA
lnckb.29514	1176.12	2.35674	0.552549	4.26522	1.99706e-05	0.00073685	29514	chr2	54723467	54972908	CHESS,LNCipedia	protein_coding	STATUS \known_refseq\";description \"echinoderm microtubule associated protein like 6\";gene_name \"EML6\";"	EML6	ENSG00000214595	EML6	protein_coding	400954	HGNC:35412
lnckb.89271	448.926	11.2867	2.53821	4.44673	8.71872e-06	0.000385735	89271	chr3	90131521	90133926	NONCODE	lncRNA	gene_id_alis \NONHSAG086472.1\";"	NONHSAG086472.1	NA	NA	NA	NA	NA
lnckb.6287	397.798	2.93094	0.687363	4.26403	2.00772e-05	0.000739361	6287	chr10	62373609	62672011	CHESS,FANTOM,MITranscriptome	protein_coding	STATUS \known_refseq\";description \"zinc finger protein 365\";gene_name \"ZNF365\";"	ZNF365	ENSG00000138311	ZNF365	protein_coding	22891	HGNC:18194
lnckb.38400	107.269	-3.3183	0.746512	-4.44508	8.78606e-06	0.000388415	38400	chr3	133015004	133038158	NONCODE,CHESS,FANTOM,LNCipedia,MITranscriptome,BIGtranscriptome	lncRNA	STATUS \known_gencode\";gene_name \"RP11-469L4.1\";"	RP11-469L4.1	NA	NA	NA	NA	NA
lnckb.74616	287.81	-5.12728	1.15359	-4.44463	8.80444e-06	0.000388801	74616	chr5	158254868	158287907	NONCODE,LNCipedia,MITranscriptome,BIGtranscriptome	lncRNA	gene_alias \lnc-LSM11-5\";gene_alias \"linc-UBLCP1-3\";gene_alias \"XLOC_004615\";"	lnc-LSM11-5	NA	NA	NA	NA	NA
lnckb.17464	522.153	-2.31876	0.545258	-4.25258	2.11318e-05	0.000773683	17464	chr15	59399662	59523768	NONCODE,CHESS,FANTOM,LNCipedia	protein_coding	STATUS \known_refseq\";description \"family with sequence similarity 81 member A\";gene_name \"FAM81A\";"	FAM81A	ENSG00000157470	FAM81A	protein_coding	145773	HGNC:28379
lnckb.1581	465.304	-4.47015	1.05151	-4.25119	2.12642e-05	0.000777108	1581	chr1	50417524	50423447	CHESS	protein_coding	STATUS \known_refseq\";description \"DMRT like family A2\";gene_name \"DMRTA2\";"	DMRTA2	ENSG00000142700	DMRTA2	protein_coding	63950	HGNC:13908
lnckb.51659	12.1812	-6.30494	1.41858	-4.44453	8.80829e-06	0.000388801	51659	chr7	117998858	118004045	NONCODE,CHESS,FANTOM,LNCipedia,MITranscriptome,BIGtranscriptome	lncRNA	STATUS \known_gencode\";gene_name \"AC003084.2\";"	AC003084.2	ENSG00000234826	AC003084.1	lncRNA	0	0
lnckb.95950	65.7618	-3.02548	0.680761	-4.44426	8.81966e-06	0.000389004	95950	chr8	74497873	74498879	NONCODE,MITranscriptome	lncRNA	gene_id_alis \NONHSAG100439.1\";"	NONHSAG100439.1	NA	NA	NA	NA	NA
lnckb.19656	46.6162	-8.24093	1.85477	-4.44309	8.86766e-06	0.000390523	19656	chr16	32044693	32050933	CHESS	lncRNA	STATUS \known_refseq\";gene_name \"LOC105371174\";"	LOC105371174	NA	NA	NA	NA	NA
lnckb.56031	2034.58	3.25952	0.766795	4.25084	2.12971e-05	0.000777816	56031	chr9	90801680	90898942	NONCODE,CHESS,FANTOM,MITranscriptome	protein_coding	STATUS \known_refseq\";description \"spleen tyrosine kinase\";gene_name \"SYK\";"	SYK	ENSG00000165025	SYK	protein_coding	6850	HGNC:11491
lnckb.70461	1877.17	-3.27998	0.738249	-4.44292	8.87462e-06	0.000390531	70461	chr16	32130142	32139519	NONCODE,LNCipedia,MITranscriptome	lncRNA	gene_alias \lnc-TP53TG3D-2\";gene_alias \"ENSG00000260544\";gene_alias \"OTTHUMG00000176562\";gene_alias \"RP11-1166P10\";"	lnc-TP53TG3D-2	NA	NA	NA	NA	NA
lnckb.92891	39.5416	-2.94641	0.663304	-4.44201	8.91209e-06	0.00039188	92891	chr6	7056393	7057838	NONCODE	lncRNA	gene_id_alis \NONHSAG094784.1\";"	NONHSAG094784.1	NA	NA	NA	NA	NA
lnckb.7815	10986.3	1.62325	0.381885	4.25063	2.13168e-05	0.000778042	7815	chr11	2376177	2397497	NONCODE,CHESS,LNCipedia	protein_coding	STATUS \known_refseq\";description \"CD81 molecule\";gene_name \"CD81\";"	CD81	ENSG00000110651	CD81	protein_coding	975	HGNC:1701
lnckb.255	34.5598	1.58776	0.373812	4.24749	2.16176e-05	0.000788521	255	chr1	6555278	6579757	CHESS	protein_coding	STATUS \known_refseq\";description \"taste 1 receptor member 1\";gene_name \"TAS1R1\";"	TAS1R1	ENSG00000173662	TAS1R1	protein_coding	80835	HGNC:14448
lnckb.62566	25.1399	-3.61217	0.813456	-4.44052	8.97413e-06	0.000393639	62566	chr2	183514003	183515230	NONCODE,FANTOM,MITranscriptome	lncRNA	gene_id_alis_alias \CATG00000045791.1\";geneSuperClass \"all_lncRNA\";geneClass \"lncRNA_sense_intronic\";geneSubClass \"sense_intron_overlap\";gene_type \"__na\";gene_name \"CATG00000045791.1\";coding_status \"nonCoding\";cumulative_support \"FANTOM\";geneCategory \"__na\";DHS_type \"not_DHS\";"	CATG00000045791.1	NA	NA	NA	NA	NA
lnckb.58578	181.147	-4.11827	0.969787	-4.24657	2.17065e-05	0.000790761	58578	chrX	111837486	111903995	CHESS,FANTOM,MITranscriptome,BIGtranscriptome	protein_coding	STATUS \known_refseq\";description \"TRPC5 opposite strand\";gene_name \"TRPC5OS\";"	TRPC5OS	ENSG00000204025	TRPC5OS	protein_coding	100329135	HGNC:40593
lnckb.38508	1580.05	-1.89817	0.447324	-4.24338	2.20178e-05	0.000800456	38508	chr3	139560180	139678050	NONCODE,CHESS,LNCipedia	protein_coding	STATUS \known_refseq\";description \"nicotinamide nucleotide adenylyltransferase 3\";gene_name \"NMNAT3\";"	NMNAT3	ENSG00000163864	NMNAT3	protein_coding	349565	HGNC:20989
lnckb.65625	86.2448	-4.53714	1.02179	-4.44039	8.97945e-06	0.000393639	65625	chr7	114083903	114085715	NONCODE,FANTOM,LNCipedia,MITranscriptome	lncRNA	gene_id_alis_alias \CATG00000096892.1\";geneSuperClass \"all_lncRNA\";geneClass \"lncRNA_divergent\";geneSubClass \"divergent_promoters\";gene_type \"__na\";gene_name \"CATG00000096892.1\";coding_status \"nonCoding\";cumulative_support \"FANTOM:MITRANS\";geneCategory \"p_lncRNA_divergent\";DHS_type \"DHS_promoter\";"	CATG00000096892.1	NA	NA	NA	NA	NA
lnckb.66621	14.8413	-6.59385	1.48493	-4.4405	8.97499e-06	0.000393639	66621	chrX	112457301	112457907	FANTOM,LNCipedia	lncRNA	gene_id_alias \CATG00000114237.1\";geneSuperClass \"all_lncRNA\";geneClass \"lncRNA_intergenic\";geneSubClass \"far_from_coding_genes\";gene_type \"__na\";gene_name \"CATG00000114237.1\";coding_status \"nonCoding\";cumulative_support \"FANTOM\";geneCategory \"__na\";DHS_type \"not_DHS\";"	CATG00000114237.1	NA	NA	NA	NA	NA
lnckb.12007	2745.77	-3.04619	0.71876	-4.23812	2.25397e-05	0.00081595	12007	chr12	61707262	62261045	NONCODE,CHESS,FANTOM,LNCipedia,BIGtranscriptome	protein_coding	STATUS \known_refseq\";description \"family with sequence similarity 19 (chemokine (C-C motif)-like)%2C member A2\";gene_name \"FAM19A2\";"	FAM19A2	NA	NA	NA	NA	NA
lnckb.38402	3068.15	-3.27425	0.737468	-4.43986	9.00186e-06	0.000394021	38402	chr3	133241211	133257217	NONCODE,CHESS,FANTOM,LNCipedia,MITranscriptome,BIGtranscriptome	lncRNA	STATUS \known_refseq\";description \"TMEM108 antisense RNA 1\";gene_name \"TMEM108-AS1\";"	TMEM108-AS1	ENSG00000251011	TMEM108-AS1	lncRNA	0	HGNC:50307
lnckb.39937	28.7434	-4.04681	0.912115	-4.43673	9.13355e-06	0.000398492	39937	chr4	12535962	12571622	NONCODE,CHESS,MITranscriptome	lncRNA	STATUS \known_refseq\";gene_name \"LOC105374490\";"	LOC105374490	NA	NA	NA	NA	NA
lnckb.9436	3131.58	-3.08226	0.727504	-4.23675	2.26775e-05	0.000818879	9436	chr11	72574431	72674453	NONCODE,CHESS,LNCipedia	protein_coding	STATUS \known_refseq\";description \"phosphodiesterase 2A\";gene_name \"PDE2A\";"	PDE2A	ENSG00000186642	PDE2A	protein_coding	5138	HGNC:8777
lnckb.101221	43.9541	-6.67332	1.50415	-4.43661	9.13862e-06	0.000398492	101221	chr12	59468780	59478897	MITranscriptome	lncRNA	gene_id_alis \G018660\";"	lnckb.101221	NA	NA	NA	NA	NA
lnckb.96797	13.8664	-6.49204	1.46417	-4.43393	9.25324e-06	0.000403185	96797	chr9	27616361	27618919	NONCODE	lncRNA	gene_id_alis \NONHSAG102618.1\";"	NONHSAG102618.1	NA	NA	NA	NA	NA
lnckb.93308	48.3442	-4.98104	1.124	-4.43153	9.35669e-06	0.000407384	93308	chr6	61540856	61541507	NONCODE	lncRNA	gene_id_alis \NONHSAG095193.1\";"	NONHSAG095193.1	NA	NA	NA	NA	NA
lnckb.10773	12.4713	3.18193	0.718264	4.43003	9.4218e-06	0.000409909	10773	chr12	6393358	6395074	NONCODE,CHESS,LNCipedia,BIGtranscriptome	lncRNA	STATUS \known_refseq\";gene_name \"LOC105369628\";"	LOC105369628	NA	NA	NA	NA	NA
lnckb.11495	54.1984	2.6934	0.63619	4.23364	2.29935e-05	0.000825628	11495	chr12	47837191	47943351	NONCODE,CHESS,LNCipedia	protein_coding	STATUS \known_refseq\";description \"vitamin D (1%2C25- dihydroxyvitamin D3) receptor\";gene_name \"VDR\";"	VDR	ENSG00000111424	VDR	protein_coding	7421	HGNC:12679
lnckb.101926	34.6933	-7.09205	1.60127	-4.42901	9.46662e-06	0.000411237	101926	chr13	71907727	71908528	MITranscriptome	lncRNA	gene_id_alis \G022493\";"	lnckb.101926	NA	NA	NA	NA	NA
lnckb.20117	148.16	1.73666	0.410433	4.2313	2.32343e-05	0.000832296	20117	chr16	67153845	67159909	CHESS,LNCipedia	protein_coding	STATUS \known_refseq\";description \"TNFRSF1A associated via death domain\";gene_name \"TRADD\";"	TRADD	ENSG00000102871	TRADD	protein_coding	8717	HGNC:12030
lnckb.4149	3227.81	1.92937	0.456327	4.22804	2.35733e-05	0.00084172	4149	chr1	201483530	201507259	CHESS,LNCipedia	protein_coding	STATUS \known_refseq\";description \"cysteine and glycine rich protein 1\";gene_name \"CSRP1\";"	CSRP1	ENSG00000159176	CSRP1	protein_coding	1465	HGNC:2469
lnckb.50007	10672.6	-3.1845	0.753471	-4.22644	2.37419e-05	0.000847216	50007	chr7	18086942	19003745	NONCODE,CHESS,FANTOM,LNCipedia	protein_coding	STATUS \known_refseq\";description \"histone deacetylase 9\";gene_name \"HDAC9\";"	HDAC9	ENSG00000048052	HDAC9	protein_coding	9734	HGNC:14065
lnckb.46664	207.305	-4.3934	0.992047	-4.42862	9.48393e-06	0.000411678	46664	chr6	63950692	64044553	CHESS,MITranscriptome	lncRNA	STATUS \known_refseq\";gene_name \"LOC107986608\";"	LOC107986608	NA	NA	NA	NA	NA
lnckb.3713	31.7442	4.42697	1.04804	4.22405	2.39947e-05	0.000854121	3713	chr1	171248471	171286023	CHESS	protein_coding	STATUS \known_refseq\";description \"flavin containing monooxygenase 1\";gene_name \"FMO1\";"	FMO1	ENSG00000010932	FMO1	protein_coding	2326	HGNC:3769
lnckb.52154	246.753	-5.38668	1.27651	-4.21984	2.44473e-05	0.000867014	52154	chr7	148590565	148615860	CHESS	protein_coding	STATUS \known_refseq\";description \"chromosome 7 open reading frame 33\";gene_name \"C7orf33\";"	C7orf33	ENSG00000170279	C7orf33	protein_coding	202865	HGNC:21724
lnckb.25452	363.906	2.52579	0.598638	4.21923	2.45138e-05	0.000868836	25452	chr19	5990965	6110653	NONCODE,CHESS,LNCipedia,MITranscriptome	protein_coding	STATUS \known_refseq\";description \"regulatory factor X2\";gene_name \"RFX2\";"	RFX2	ENSG00000087903	RFX2	protein_coding	5990	HGNC:9983
lnckb.10157	14450.2	1.92159	0.455658	4.21717	2.47389e-05	0.000875737	10157	chr11	119044185	119057246	CHESS,LNCipedia	protein_coding	STATUS \known_refseq\";description \"hypoxia up-regulated 1\";gene_name \"HYOU1\";"	HYOU1	ENSG00000149428	HYOU1	protein_coding	10525	HGNC:16931
lnckb.92893	61.6172	-2.72124	0.614847	-4.42589	9.6047e-06	0.000416293	92893	chr6	7061584	7063300	NONCODE	lncRNA	gene_id_alis \NONHSAG094786.1\";"	NONHSAG094786.1	NA	NA	NA	NA	NA
lnckb.41717	812.992	-2.92003	0.693171	-4.21256	2.52491e-05	0.000892699	41717	chr4	163246635	163344852	NONCODE,CHESS,LNCipedia,MITranscriptome	protein_coding	STATUS \known_refseq\";description \"neuropeptide Y receptor Y1\";gene_name \"NPY1R\";"	NPY1R	ENSG00000164128	NPY1R	protein_coding	4886	HGNC:7956
lnckb.51770	37.303	-2.18002	0.492864	-4.42316	9.72668e-06	0.000420946	51770	chr7	128264530	128266229	NONCODE,CHESS,LNCipedia,MITranscriptome,BIGtranscriptome	lncRNA	STATUS \known_refseq\";gene_name \"LOC107986844\";"	LOC107986844	NA	NA	NA	NA	NA
lnckb.96201	40.3707	-2.71891	0.615088	-4.42035	9.85405e-06	0.000425818	96201	chr8	109191938	109193001	NONCODE	lncRNA	gene_id_alis \NONHSAG100704.1\";"	NONHSAG100704.1	NA	NA	NA	NA	NA
lnckb.103440	1.57169	3.14392	0.711549	4.41842	9.94252e-06	0.000428997	103440	chr17	14550143	14551908	MITranscriptome	lncRNA	gene_id_alis \G033141\";"	lnckb.103440	NA	NA	NA	NA	NA
lnckb.34489	1221.58	3.59129	0.853634	4.20706	2.58709e-05	0.000910767	34489	chr21	26916955	26967120	NONCODE,CHESS,LNCipedia	protein_coding	STATUS \known_refseq\";description \"ADAM metallopeptidase with thrombospondin type 1 motif 5\";gene_name \"ADAMTS5\";"	ADAMTS5	ENSG00000154736	ADAMTS5	protein_coding	11096	HGNC:221
lnckb.60078	25.4105	5.47122	1.23852	4.41756	9.98204e-06	0.000430379	60078	chr11	20587228	20590362	FANTOM,MITranscriptome	lncRNA	gene_id_alis_alias \CATG00000001727.1\";geneSuperClass \"all_lncRNA\";geneClass \"lncRNA_intergenic\";geneSubClass \"far_from_coding_genes\";gene_type \"__na\";gene_name \"CATG00000001727.1\";coding_status \"nonCoding\";cumulative_support \"MITRANS\";geneCategory \"__na\";DHS_type \"not_DHS\";"	CATG00000001727.1	NA	NA	NA	NA	NA
lnckb.93803	25.0597	-4.02511	0.911312	-4.41684	1.00156e-05	0.000431502	93803	chr6	126529502	126530127	NONCODE,MITranscriptome	lncRNA	gene_id_alis \NONHSAG113026.1\";"	NONHSAG113026.1	NA	NA	NA	NA	NA
lnckb.107584	18.2952	-3.57784	0.810191	-4.41605	1.00522e-05	0.000432433	107584	chr4	12787680	12789979	MITranscriptome	lncRNA	gene_id_alis \G060126\";"	lnckb.107584	NA	NA	NA	NA	NA
lnckb.101958	9.84649	-5.98957	1.3565	-4.41545	1.008e-05	0.000433304	101958	chr13	75884206	75896567	MITranscriptome	lncRNA	gene_id_alis \G022591\";"	lnckb.101958	NA	NA	NA	NA	NA
lnckb.26209	143.555	3.49918	0.792551	4.41509	1.00969e-05	0.000433709	26209	chr19	21569902	21594703	NONCODE,CHESS,FANTOM,LNCipedia,MITranscriptome,BIGtranscriptome	lncRNA	STATUS \known_refseq\";gene_name \"LOC101929007\";gene_name \"RP11-678G14.3,RP11-678G14.4\";"	RP11-678G14.3,RP11-678G14.4	NA	NA	NA	NA	NA
lnckb.3984	191.029	-2.77575	0.62881	-4.4143	1.01337e-05	0.000434964	3984	chr1	186506336	186522304	NONCODE,CHESS,LNCipedia,MITranscriptome	lncRNA	STATUS \known_gencode\";gene_name \"GS1-304P7.3\";"	GS1-304P7.3	NA	NA	NA	NA	NA
lnckb.111645	56.8291	-5.7449	1.30151	-4.41403	1.01466e-05	0.000435193	111645	chr8	82075388	82079058	MITranscriptome	lncRNA	gene_id_alis \G081693\";"	lnckb.111645	NA	NA	NA	NA	NA
lnckb.31589	2617.62	2.66604	0.634145	4.20415	2.62064e-05	0.000920326	31589	chr2	187341963	187448307	CHESS,LNCipedia	protein_coding	STATUS \known_refseq\";description \"calcitonin receptor like receptor\";gene_name \"CALCRL\";"	CALCRL	ENSG00000064989	CALCRL	protein_coding	10203	HGNC:16709
lnckb.66816	2.99226	2.42098	0.548723	4.41203	1.02405e-05	0.00043824	66816	chr10	6143760	6144690	NONCODE,FANTOM,LNCipedia	lncRNA	gene_id_alis_alias \CATG00000117202.1\";geneSuperClass \"all_lncRNA\";geneClass \"lncRNA_divergent\";geneSubClass \"divergent_promoters\";gene_type \"__na\";gene_name \"CATG00000117202.1\";coding_status \"nonCoding\";cumulative_support \"FANTOM\";geneCategory \"p_lncRNA_divergent\";DHS_type \"DHS_promoter\";"	CATG00000117202.1	NA	NA	NA	NA	NA
lnckb.41532	134.453	-4.81255	1.09122	-4.41025	1.03251e-05	0.000441531	41532	chr4	146984279	147021005	NONCODE,CHESS,MITranscriptome	lncRNA	STATUS \known_refseq\";gene_name \"LOC105377475\";"	LOC105377475	NA	NA	NA	NA	NA
lnckb.10290	3.25082	4.05593	0.965432	4.20116	2.65552e-05	0.000927483	10290	chr11	123941474	123943844	CHESS,LNCipedia	protein_coding	STATUS \known_refseq\";description \"olfactory receptor family 6 subfamily T member 1\";gene_name \"OR6T1\";"	OR6T1	ENSG00000181499	OR6T1	protein_coding	219874	HGNC:14848
lnckb.26225	590.158	-5.21722	1.2424	-4.19931	2.67732e-05	0.00093283	26225	chr19	22172601	22215769	NONCODE,CHESS,LNCipedia	protein_coding	STATUS \known_refseq\";description \"zinc finger protein 676\";gene_name \"ZNF676\";"	ZNF676	ENSG00000276219	ZNF676	protein_coding	163223	HGNC:20429
lnckb.62419	9.54691	5.83011	1.32215	4.40956	1.0358e-05	0.000442282	62419	chr2	84189593	84191265	FANTOM	lncRNA	gene_id_alias \CATG00000043644.1\";geneSuperClass \"all_lncRNA\";geneClass \"lncRNA_intergenic\";geneSubClass \"far_from_coding_genes\";gene_type \"__na\";gene_name \"CATG00000043644.1\";coding_status \"nonCoding\";cumulative_support \"FANTOM\";geneCategory \"__na\";DHS_type \"not_DHS\";"	CATG00000043644.1	NA	NA	NA	NA	NA
lnckb.51109	2874.22	1.69731	0.404553	4.19552	2.72247e-05	0.000947415	51109	chr7	87345635	87402334	NONCODE,CHESS	protein_coding	STATUS \known_refseq\";description \"carnitine O-octanoyltransferase\";gene_name \"CROT\";"	CROT	ENSG00000005469	CROT	protein_coding	54677	HGNC:2366
lnckb.41428	467.384	-3.32134	0.7922	-4.19255	2.75833e-05	0.000956427	41428	chr4	139588871	139612239	NONCODE,CHESS,FANTOM,LNCipedia	protein_coding	STATUS \known_refseq\";gene_name \"LOC105377622\";gene_name \"SETD7\";"	SETD7	ENSG00000145391	SETD7	protein_coding	80854	HGNC:30412
lnckb.3174	81.8058	3.25845	0.73912	4.40855	1.04065e-05	0.000444024	3174	chr1	153585013	153590245	NONCODE,CHESS,FANTOM,LNCipedia,MITranscriptome	lncRNA	description \potentially protein-coding:NR\";GENE_TYPE_ALIAS \"lncRNA\";STATUS \"novel\";"	lnckb.3174	NA	NA	NA	NA	NA
lnckb.3631	61.4607	-2.03536	0.461724	-4.40816	1.04251e-05	0.000444486	3631	chr1	167219831	167220512	NONCODE,CHESS,FANTOM,LNCipedia,BIGtranscriptome	lncRNA	STATUS \known_gencode\";gene_name \"RP11-277B15.3\";"	RP11-277B15.3	ENSG00000272205	AL451050.2	lncRNA	0	0
lnckb.107136	66.8945	2.229	0.505693	4.40782	1.04417e-05	0.000444647	107136	chr3	121950028	121958468	MITranscriptome	lncRNA	gene_id_alis \G057281\";"	lnckb.107136	NA	NA	NA	NA	NA
lnckb.45938	4.29099	3.25325	0.77603	4.19217	2.76302e-05	0.000956898	45938	chr6	31114892	31125675	CHESS	protein_coding	STATUS \known_refseq\";description \"corneodesmosin\";gene_name \"CDSN\";"	CDSN	ENSG00000204539	CDSN	protein_coding	1041	HGNC:1802
lnckb.66004	45.6954	-4.05777	0.920596	-4.40776	1.04443e-05	0.000444647	66004	chr8	109124647	109125788	FANTOM	lncRNA	gene_id_alias \CATG00000103561.1\";geneSuperClass \"all_lncRNA\";geneClass \"lncRNA_intergenic\";geneSubClass \"far_from_coding_genes\";gene_type \"__na\";gene_name \"CATG00000103561.1\";coding_status \"nonCoding\";cumulative_support \"FANTOM\";geneCategory \"__na\";DHS_type \"not_DHS\";"	CATG00000103561.1	NA	NA	NA	NA	NA
lnckb.25266	246.237	1.73524	0.414174	4.18963	2.79405e-05	0.000966482	25266	chr19	2385254	2426261	NONCODE,CHESS,LNCipedia	protein_coding	STATUS \known_refseq\";description \"transmembrane protease%2C serine 9\";gene_name \"TMPRSS9\";"	TMPRSS9	ENSG00000178297	TMPRSS9	protein_coding	360200	HGNC:30079
lnckb.11562	128.065	4.65116	1.11206	4.18248	2.88351e-05	0.000990878	11562	chr12	49295013	49298698	NONCODE,CHESS	protein_coding	STATUS \known_refseq\";description \"peripherin\";gene_name \"PRPH\";"	PRPH	ENSG00000135406	PRPH	protein_coding	5630	HGNC:9461
lnckb.22919	269.296	-2.60617	0.591521	-4.40588	1.05357e-05	0.000447876	22919	chr17	63380379	63406258	NONCODE,CHESS,LNCipedia,MITranscriptome,BIGtranscriptome	lncRNA	STATUS \known_refseq\";gene_name \"LOC105371856\";"	LOC105371856	NA	NA	NA	NA	NA
lnckb.49725	59.4211	-4.82246	1.09496	-4.40422	1.06164e-05	0.000450975	49725	chr7	1690812	1695527	NONCODE,CHESS,LNCipedia,MITranscriptome,BIGtranscriptome	lncRNA	STATUS \known_refseq\";gene_name \"LOC401296\";gene_name \"AC074389.6\";"	AC074389.6	NA	NA	NA	NA	NA
lnckb.31467	11.6277	4.44675	1.00985	4.40338	1.06578e-05	0.000451849	31467	chr2	177673322	177723289	NONCODE,CHESS,FANTOM,LNCipedia,MITranscriptome,BIGtranscriptome	lncRNA	STATUS \known_refseq\";description \"uncharacterized LOC105373764\";gene_name \"LOC105373764\";"	LOC105373764	NA	NA	NA	NA	NA
lnckb.88310	17.6103	-6.83536	1.55323	-4.40075	1.07879e-05	0.000456574	88310	chr21	17116128	17117213	NONCODE	lncRNA	gene_id_alis \NONHSAG083302.1\";"	NONHSAG083302.1	NA	NA	NA	NA	NA
lnckb.11779	28.2566	2.6288	0.59774	4.3979	1.09305e-05	0.000462267	11779	chr12	54120306	54125894	NONCODE,CHESS,FANTOM,LNCipedia,BIGtranscriptome	lncRNA	STATUS \known_refseq\";gene_name \"LOC107984513\";gene_name \"RP11-834C11.5\";"	RP11-834C11.5	NA	NA	NA	NA	NA
lnckb.5565	486.153	-2.64156	0.600681	-4.39761	1.0945e-05	0.000462543	5565	chr10	13710005	13731213	NONCODE,CHESS,FANTOM,LNCipedia,MITranscriptome,BIGtranscriptome	lncRNA	STATUS \known_refseq\";gene_name \"LOC105376426\";gene_name \"RP11-295P9.6\";"	RP11-295P9.6	NA	NA	NA	NA	NA
lnckb.2306	71.5236	-5.25527	1.19526	-4.39674	1.09888e-05	0.000464055	2306	chr1	97967005	97968814	NONCODE,CHESS,FANTOM,LNCipedia,MITranscriptome,BIGtranscriptome	lncRNA	STATUS \known_gencode\";gene_name \"RP11-490G2.2\";"	RP11-490G2.2	ENSG00000259946	BX005019.1	lncRNA	0	0
lnckb.42633	142.195	3.50379	0.838587	4.17821	2.93817e-05	0.00100427	42633	chr5	37839921	37876737	NONCODE,CHESS,FANTOM,LNCipedia,MITranscriptome,BIGtranscriptome	protein_coding	STATUS \known_refseq\";description \"GDNF antisense RNA 1 (head to head)\";gene_name \"GDNF-AS1\";"	GDNF-AS1	ENSG00000248587	GDNF-AS1	lncRNA	0	HGNC:43592
lnckb.50133	2135.31	2.16489	0.518191	4.17779	2.94358e-05	0.00100552	50133	chr7	24796489	24980218	NONCODE,CHESS,LNCipedia,MITranscriptome	protein_coding	STATUS \known_refseq\";description \"oxysterol binding protein like 3\";gene_name \"OSBPL3\";"	OSBPL3	ENSG00000070882	OSBPL3	protein_coding	26031	HGNC:16370
lnckb.91231	42.8704	-5.66139	1.28784	-4.39602	1.10256e-05	0.000465266	91231	chr4	180954087	180954824	NONCODE	lncRNA	gene_id_alis \NONHSAG089796.1\";"	NONHSAG089796.1	NA	NA	NA	NA	NA
lnckb.24883	499.997	2.01559	0.482628	4.17628	2.96317e-05	0.00101106	24883	chr18	69852274	69962086	NONCODE,CHESS,LNCipedia	protein_coding	STATUS \known_refseq\";description \"CD226 molecule\";gene_name \"CD226\";"	CD226	ENSG00000150637	CD226	protein_coding	10666	HGNC:16961
lnckb.94413	28.8511	-3.99926	0.909898	-4.39528	1.10628e-05	0.000466392	94413	chr7	1357726	1359352	NONCODE	lncRNA	gene_id_alis \NONHSAG096081.1\";"	NONHSAG096081.1	NA	NA	NA	NA	NA
lnckb.111657	52.2491	-8.40586	1.91252	-4.39517	1.10685e-05	0.000466392	111657	chr8	83655773	83656190	MITranscriptome	lncRNA	gene_id_alis \G081732\";"	lnckb.111657	NA	NA	NA	NA	NA
lnckb.8850	4.32373	3.49999	0.838386	4.17468	2.9841e-05	0.00101755	8850	chr11	60756867	60776739	CHESS,LNCipedia	protein_coding	STATUS \known_refseq\";description \"membrane spanning 4-domains A15\";gene_name \"MS4A15\";"	MS4A15	ENSG00000166961	MS4A15	protein_coding	219995	HGNC:28573
lnckb.31307	423.305	4.74235	1.13838	4.16589	3.10139e-05	0.00104775	31307	chr2	170178145	170655325	NONCODE,CHESS,LNCipedia,MITranscriptome	protein_coding	STATUS \known_refseq\";description \"myosin IIIB\";gene_name \"MYO3B\";"	MYO3B	ENSG00000071909	MYO3B	protein_coding	140469	HGNC:15576
lnckb.19898	755.503	2.70295	0.648932	4.16524	3.11031e-05	0.00104939	19898	chr16	54931199	54934485	CHESS	protein_coding	STATUS \known_refseq\";description \"iroquois homeobox 5\";gene_name \"IRX5\";"	IRX5	ENSG00000176842	IRX5	protein_coding	10265	HGNC:14361
lnckb.41073	3359.09	3.80974	0.915005	4.16363	3.13227e-05	0.00105618	41073	chr4	108039431	108168956	NONCODE,CHESS,LNCipedia	protein_coding	STATUS \known_refseq\";description \"lymphoid enhancer binding factor 1\";gene_name \"LEF1\";"	LEF1	ENSG00000138795	LEF1	protein_coding	51176	HGNC:6551
lnckb.88851	3.87192	3.68806	0.839296	4.39423	1.11166e-05	0.000468077	88851	chr3	3250013	3250363	NONCODE,MITranscriptome	lncRNA	gene_id_alis \NONHSAG085311.1\";"	NONHSAG085311.1	NA	NA	NA	NA	NA
lnckb.58570	14418.8	-2.36112	0.567133	-4.16325	3.13746e-05	0.00105731	58570	chrX	110944241	111227361	NONCODE,CHESS,LNCipedia	protein_coding	STATUS \known_refseq\";description \"p21 (RAC1) activated kinase 3\";gene_name \"PAK3\";"	PAK3	ENSG00000077264	PAK3	protein_coding	5063	HGNC:8592
lnckb.34235	14431.5	-1.91143	0.45952	-4.15962	3.18783e-05	0.0010724	34235	chr20	64164474	64246891	NONCODE,CHESS,BIGtranscriptome	protein_coding	STATUS \known_refseq\";description \"myelin transcription factor 1\";gene_name \"MYT1\";"	MYT1	ENSG00000276876	MYT1	protein_coding	4661	HGNC:7622
lnckb.104338	136.052	-1.56399	0.355966	-4.39365	1.11462e-05	0.000468295	104338	chr19	12087016	12089223	MITranscriptome	lncRNA	gene_id_alis \G039218\";"	lnckb.104338	NA	NA	NA	NA	NA
lnckb.8256	8780.29	3.07051	0.739152	4.1541	3.26571e-05	0.00109413	8256	chr11	19345200	20122928	NONCODE,CHESS,FANTOM,LNCipedia,MITranscriptome,BIGtranscriptome	protein_coding	STATUS \known_refseq\";description \"neuron navigator 2\";gene_name \"NAV2\";"	NAV2	ENSG00000166833	NAV2	protein_coding	89797	HGNC:15997
lnckb.50122	132.551	-3.39696	0.818398	-4.15074	3.31404e-05	0.00110774	50122	chr7	24141282	24445402	NONCODE,CHESS,FANTOM,LNCipedia,MITranscriptome,BIGtranscriptome	protein_coding	STATUS \known_refseq\";gene_name \"LOC107986777\";"	LOC107986777	NA	NA	NA	NA	NA
lnckb.25157	75.2752	-2.92565	0.704884	-4.15054	3.31693e-05	0.00110806	25157	chr19	823921	832018	NONCODE,CHESS	protein_coding	STATUS \known_refseq\";description \"azurocidin 1\";gene_name \"AZU1\";"	AZU1	ENSG00000278624	AZU1	protein_coding	566	HGNC:913
lnckb.28614	39.9014	-3.6972	0.891044	-4.1493	3.33499e-05	0.0011128	28614	chr2	3703592	3848509	NONCODE,CHESS,FANTOM,LNCipedia,MITranscriptome,BIGtranscriptome	protein_coding	STATUS \known_refseq\";description \"doublecortin domain containing 2C\";gene_name \"DCDC2C\";gene_name \"AC019172.2\";"	DCDC2C	NA	NA	NA	NA	NA
lnckb.32500	76.9726	3.74989	0.904024	4.148	3.35387e-05	0.00111781	32500	chr2	237486410	237555318	NONCODE,CHESS,LNCipedia	protein_coding	STATUS \known_refseq\";description \"melanophilin\";gene_name \"MLPH\";"	MLPH	ENSG00000115648	MLPH	protein_coding	79083	HGNC:29643
lnckb.53139	764.199	-4.36132	1.0515	-4.14772	3.35799e-05	0.00111853	53139	chr8	30831018	30913012	NONCODE,CHESS,LNCipedia	protein_coding	STATUS \known_refseq\";description \"testis expressed 15\";gene_name \"TEX15\";"	TEX15	ENSG00000133863	TEX15	protein_coding	56154	HGNC:11738
lnckb.63803	898.579	-5.73351	1.30512	-4.3931	1.11743e-05	0.000469135	63803	chr3	148092183	148093130	FANTOM,MITranscriptome	lncRNA	gene_id_alis_alias \CATG00000066436.1\";geneSuperClass \"all_lncRNA\";geneClass \"lncRNA_intergenic\";geneSubClass \"far_from_coding_genes\";gene_type \"__na\";gene_name \"CATG00000066436.1\";coding_status \"nonCoding\";cumulative_support \"FANTOM\";geneCategory \"__na\";DHS_type \"not_DHS\";"	CATG00000066436.1	NA	NA	NA	NA	NA
lnckb.91374	10.9663	4.66548	1.06238	4.39152	1.12561e-05	0.000471845	91374	chr5	958526	960126	NONCODE	lncRNA	gene_id_alis \NONHSAG089925.1\";"	NONHSAG089925.1	NA	NA	NA	NA	NA
lnckb.81593	32.5872	-3.4586	0.787589	-4.39138	1.12635e-05	0.000471845	81593	chr12	109310093	109311882	NONCODE	lncRNA	gene_id_alis \NONHSAG065018.1\";"	NONHSAG065018.1	NA	NA	NA	NA	NA
lnckb.44332	105.722	-2.22119	0.536881	-4.13721	3.51553e-05	0.00115855	44332	chr5	148323219	148341974	CHESS	protein_coding	STATUS \known_refseq\";description \"serine peptidase inhibitor%2C Kazal type 9\";gene_name \"SPINK9\";"	SPINK9	ENSG00000204909	SPINK9	protein_coding	643394	HGNC:32951
lnckb.78052	33.7644	-3.68204	0.838691	-4.39023	1.13232e-05	0.000473659	78052	chr1	66531149	66532882	NONCODE,MITranscriptome	lncRNA	gene_id_alis \NONHSAG105420.1\";"	NONHSAG105420.1	NA	NA	NA	NA	NA
lnckb.51728	52.3747	-2.07025	0.471619	-4.38965	1.13532e-05	0.000474221	51728	chr7	125151164	125153614	NONCODE,CHESS,FANTOM,LNCipedia,MITranscriptome,BIGtranscriptome	lncRNA	STATUS \known_refseq\";gene_name \"LOC105375486\";"	LOC105375486	NA	NA	NA	NA	NA
lnckb.22521	110.972	-4.05062	0.979568	-4.13511	3.54783e-05	0.00116758	22521	chr17	47733240	47746122	CHESS	protein_coding	STATUS \known_refseq\";description \"T-box 21\";gene_name \"TBX21\";"	TBX21	ENSG00000073861	TBX21	protein_coding	30009	HGNC:11599
lnckb.42272	56.135	-3.89023	0.886221	-4.38969	1.13513e-05	0.000474221	42272	chr5	6019029	6022283	NONCODE,CHESS,FANTOM,LNCipedia,MITranscriptome	lncRNA	STATUS \known_gencode\";gene_name \"CTC-471C19.1\";"	CTC-471C19.1	ENSG00000261037	AC010266.2	lncRNA	0	0
lnckb.78041	17.1389	-3.1849	0.725743	-4.38847	1.14148e-05	0.000476452	78041	chr1	62754391	62755261	NONCODE	lncRNA	gene_id_alis \NONHSAG059067.1\";"	NONHSAG059067.1	NA	NA	NA	NA	NA
lnckb.74848	19.4616	-6.98175	1.59173	-4.38625	1.15319e-05	0.000480641	74848	chr6	17235917	17239351	NONCODE,LNCipedia	lncRNA	gene_alias \lnc-RBM24-2\";"	lnc-RBM24-2	NA	NA	NA	NA	NA
lnckb.53671	1386.28	-4.60524	1.11393	-4.13425	3.56123e-05	0.00117132	53671	chr8	71197433	71548241	NONCODE,CHESS,LNCipedia	protein_coding	STATUS \known_refseq\";description \"EYA transcriptional coactivator and phosphatase 1\";gene_name \"EYA1\";"	EYA1	ENSG00000104313	EYA1	protein_coding	2138	HGNC:3519
lnckb.41567	4579.72	1.89903	0.459389	4.13382	3.56788e-05	0.0011715	41567	chr4	151120121	151228030	NONCODE,CHESS,LNCipedia	protein_coding	STATUS \known_refseq\";description \"SH3 domain containing 19\";gene_name \"SH3D19\";"	SH3D19	ENSG00000109686	SH3D19	protein_coding	152503	HGNC:30418
lnckb.113201	20.9023	-7.08253	1.61484	-4.38591	1.155e-05	0.000481041	113201	chrX	114399681	114400740	MITranscriptome	lncRNA	gene_id_alis \G089685\";"	lnckb.113201	NA	NA	NA	NA	NA
lnckb.23179	41.3461	-2.98628	0.722566	-4.13288	3.58242e-05	0.0011756	23179	chr17	74274215	74314912	CHESS	protein_coding	STATUS \known_refseq\";description \"dynein axonemal intermediate chain 2\";gene_name \"DNAI2\";"	DNAI2	ENSG00000171595	DNAI2	protein_coding	64446	HGNC:18744
lnckb.96198	27.4263	-3.5305	0.805129	-4.38501	1.15983e-05	0.00048236	96198	chr8	109156639	109157341	NONCODE	lncRNA	gene_id_alis \NONHSAG100702.1\";"	NONHSAG100702.1	NA	NA	NA	NA	NA
lnckb.82170	611.947	-9.12858	2.08408	-4.38016	1.18595e-05	0.000492155	82170	chr13	70746484	70747179	NONCODE	lncRNA	gene_id_alis \NONHSAG068189.1\";"	NONHSAG068189.1	NA	NA	NA	NA	NA
lnckb.8246	291.017	-1.59465	0.386214	-4.12892	3.64477e-05	0.00119128	8246	chr11	18704305	18726939	CHESS,LNCipedia	protein_coding	STATUS \known_refseq\";description \"immunoglobulin superfamily member 22\";gene_name \"IGSF22\";"	IGSF22	ENSG00000179057	IGSF22	protein_coding	283284	HGNC:26750
lnckb.11112	438.654	-5.68356	1.37735	-4.12646	3.68393e-05	0.0012007	11112	chr12	14973022	14982697	CHESS	protein_coding	STATUS \known_refseq\";description \"phosphodiesterase 6H\";gene_name \"PDE6H\";"	PDE6H	ENSG00000139053	PDE6H	protein_coding	5149	HGNC:8790
lnckb.34472	68043.1	2.19987	0.533351	4.12462	3.71343e-05	0.00120826	34472	chr21	25880550	26171128	NONCODE,CHESS,LNCipedia	protein_coding	STATUS \known_refseq\";description \"amyloid beta precursor protein\";gene_name \"APP\";"	APP	ENSG00000142192	APP	protein_coding	351	HGNC:620
lnckb.65442	26.2934	-4.62636	1.05685	-4.37751	1.20045e-05	0.000497814	65442	chr7	131586599	131587932	FANTOM,MITranscriptome,BIGtranscriptome	lncRNA	gene_id_alis_alias \CATG00000094002.1\";geneSuperClass \"all_lncRNA\";geneClass \"lncRNA_sense_intronic\";geneSubClass \"sense_intron_overlap\";gene_type \"__na\";gene_name \"CATG00000094002.1\";coding_status \"nonCoding\";cumulative_support \"ENCODE:HUBDMAP\";geneCategory \"e_lncRNA\";DHS_type \"DHS_enhancer\";"	CATG00000094002.1	NA	NA	NA	NA	NA
lnckb.49726	327.024	-4.80248	1.09731	-4.37659	1.20551e-05	0.000499552	49726	chr7	1712725	1725395	NONCODE,CHESS,LNCipedia,MITranscriptome	lncRNA	STATUS \known_refseq\";gene_name \"LOC105375124\";"	LOC105375124	NA	NA	NA	NA	NA
lnckb.108236	19.1962	-5.53767	1.26542	-4.37616	1.20789e-05	0.00050018	108236	chr4	144051886	144060746	MITranscriptome	lncRNA	gene_id_alis \G063206\";"	lnckb.108236	NA	NA	NA	NA	NA
lnckb.110862	37.2956	4.73396	1.08193	4.37549	1.21162e-05	0.000501363	110862	chr7	110356000	110357048	MITranscriptome	lncRNA	gene_id_alis \G077585\";"	lnckb.110862	NA	NA	NA	NA	NA
lnckb.69121	45.8418	-5.80405	1.32666	-4.37492	1.21476e-05	0.000502303	69121	chr12	59438312	59441467	NONCODE,LNCipedia,MITranscriptome	lncRNA	gene_alias \lnc-SLC16A7-1\";gene_alias \"linc-SLC16A7-1\";gene_alias \"XLOC_009783\";"	lnc-SLC16A7-1	NA	NA	NA	NA	NA
lnckb.75949	33.8894	-4.98249	1.13899	-4.37446	1.21733e-05	0.000503004	75949	chr8	1377867	1380307	NONCODE,LNCipedia	lncRNA	gene_alias \lnc-CLN8-8\";gene_alias \"AF067845\";gene_alias \"ENSG00000281961\";"	lnc-CLN8-8	ENSG00000281961	AF067845.4	lncRNA	0	0
lnckb.61902	14.1117	4.22727	0.966725	4.37278	1.22676e-05	0.000505453	61902	chr18	10190874	10204223	FANTOM,MITranscriptome	lncRNA	gene_id_alis_alias \CATG00000035122.1\";geneSuperClass \"all_lncRNA\";geneClass \"lncRNA_intergenic\";geneSubClass \"far_from_coding_genes\";gene_type \"__na\";gene_name \"CATG00000035122.1\";coding_status \"nonCoding\";cumulative_support \"MITRANS\";geneCategory \"e_lncRNA\";DHS_type \"DHS_enhancer\";"	CATG00000035122.1	NA	NA	NA	NA	NA
lnckb.20581	35.4078	2.81629	0.644051	4.37278	1.22677e-05	0.000505453	20581	chr16	86473638	86508886	NONCODE,CHESS,FANTOM,LNCipedia,MITranscriptome,BIGtranscriptome	lncRNA	STATUS \known_refseq\";description \"FOXF1 adjacent non-coding developmental regulatory RNA\";gene_name \"FENDRR\";"	FENDRR	ENSG00000268388	FENDRR	lncRNA	0	HGNC:43894
lnckb.88309	15.4383	-6.64433	1.51941	-4.37298	1.22562e-05	0.000505453	88309	chr21	17080971	17081773	NONCODE	lncRNA	gene_id_alis \NONHSAG083301.1\";"	NONHSAG083301.1	NA	NA	NA	NA	NA
lnckb.109660	23.3536	-7.2438	1.65652	-4.37291	1.22603e-05	0.000505453	109660	chr6	62726117	62726847	MITranscriptome	lncRNA	gene_id_alis \G071429\";"	lnckb.109660	NA	NA	NA	NA	NA
lnckb.32109	3213.17	1.75437	0.425444	4.12361	3.72974e-05	0.00121151	32109	chr2	219538789	219543765	CHESS	protein_coding	STATUS \known_refseq\";description \"chondroitin polymerizing factor\";gene_name \"CHPF\";"	CHPF	ENSG00000123989	CHPF	protein_coding	79586	HGNC:24291
lnckb.15190	449.39	-2.70304	0.618272	-4.37193	1.23156e-05	0.000507061	15190	chr14	30876179	30889808	NONCODE,CHESS,FANTOM,LNCipedia,MITranscriptome,BIGtranscriptome	lncRNA	STATUS \known_refseq\";description \"uncharacterized LOC100506071\";gene_name \"LOC100506071\";gene_name \"RP11-829H16.3\";"	LOC100506071	ENSG00000258525	AL049830.3	lncRNA	0	0
lnckb.93313	40.6958	-7.32282	1.67524	-4.37122	1.23556e-05	0.000508344	93313	chr6	62764009	62777683	NONCODE,MITranscriptome	lncRNA	gene_id_alis \NONHSAG093302.1\";"	NONHSAG093302.1	NA	NA	NA	NA	NA
lnckb.41063	9.3038	2.69513	0.617041	4.36783	1.25485e-05	0.000515544	41063	chr4	107578705	107600917	NONCODE,CHESS,LNCipedia,MITranscriptome	lncRNA	STATUS \known_refseq\";gene_name \"LOC105377357\";"	LOC105377357	NA	NA	NA	NA	NA
lnckb.24947	285.044	3.36951	0.817178	4.12335	3.73408e-05	0.00121163	24947	chr18	74534457	74587793	NONCODE,CHESS,LNCipedia	protein_coding	STATUS \known_refseq\";description \"carnosine dipeptidase 1 (metallopeptidase M20 family)\";gene_name \"CNDP1\";"	CNDP1	ENSG00000150656	CNDP1	protein_coding	84735	HGNC:20675
lnckb.105064	2.24914	3.15069	0.721792	4.36509	1.27071e-05	0.000521319	105064	chr2	85501163	85506758	MITranscriptome	lncRNA	gene_id_alis \G044480\";"	lnckb.105064	NA	NA	NA	NA	NA
lnckb.21923	390.606	2.04045	0.495665	4.11659	3.84511e-05	0.00124198	21923	chr17	35755954	35795707	NONCODE,CHESS,LNCipedia,MITranscriptome,BIGtranscriptome	protein_coding	STATUS \known_refseq\";description \"matrix metallopeptidase 28\";gene_name \"MMP28\";"	MMP28	ENSG00000278843	MMP28	protein_coding	79148	HGNC:14366
lnckb.1807	1093.52	-1.65556	0.379313	-4.36462	1.27345e-05	0.000521768	1807	chr1	62688482	62700807	NONCODE,CHESS,FANTOM,LNCipedia,MITranscriptome,BIGtranscriptome	lncRNA	STATUS \known_fantom\";"	lnckb.1807	NA	NA	NA	NA	NA
lnckb.53656	4245.27	-2.26662	0.550901	-4.11439	3.88197e-05	0.00125178	53656	chr8	69666979	69835064	NONCODE,CHESS,FANTOM,LNCipedia,BIGtranscriptome	protein_coding	STATUS \known_refseq\";description \"solute carrier organic anion transporter family member 5A1\";gene_name \"SLCO5A1\";"	SLCO5A1	ENSG00000137571	SLCO5A1	protein_coding	81796	HGNC:19046
lnckb.12160	39.5629	3.27276	0.796218	4.11038	3.95004e-05	0.00127017	12160	chr12	71124749	71158508	CHESS,LNCipedia	protein_coding	STATUS \known_refseq\";description \"tetraspanin 8\";gene_name \"TSPAN8\";"	TSPAN8	ENSG00000127324	TSPAN8	protein_coding	7103	HGNC:11855
lnckb.21543	691.678	2.48665	0.605211	4.10873	3.97842e-05	0.00127573	21543	chr17	19383442	19388897	CHESS,LNCipedia	protein_coding	STATUS \known_refseq\";description \"microfibrillar associated protein 4\";gene_name \"MFAP4\";"	MFAP4	ENSG00000166482	MFAP4	protein_coding	4239	HGNC:7035
lnckb.13907	57.3676	-5.78679	1.40837	-4.10887	3.97607e-05	0.00127573	13907	chr13	42781550	42791549	CHESS	protein_coding	STATUS \known_refseq\";description \"family with sequence similarity 216 member B\";gene_name \"FAM216B\";"	FAM216B	ENSG00000179813	FAM216B	protein_coding	144809	HGNC:26883
lnckb.85158	27.9142	3.05889	0.700938	4.364	1.27708e-05	0.000522442	85158	chr18	42155217	42166343	NONCODE	lncRNA	gene_id_alis \NONHSAG075139.1\";"	NONHSAG075139.1	NA	NA	NA	NA	NA
lnckb.21221	1703.88	2.87048	0.700033	4.10049	4.12277e-05	0.00131543	21221	chr17	7717354	7833744	NONCODE,CHESS,LNCipedia,MITranscriptome	protein_coding	STATUS \known_refseq\";description \"dynein axonemal heavy chain 2\";gene_name \"DNAH2\";"	DNAH2	ENSG00000183914	DNAH2	protein_coding	146754	HGNC:2948
lnckb.7828	47.5406	2.78519	0.679568	4.09847	4.15884e-05	0.0013246	7828	chr11	2887344	2905504	CHESS,FANTOM	protein_coding	STATUS \known_refseq\";description \"solute carrier family 22 member 18 antisense\";gene_name \"SLC22A18AS\";"	SLC22A18AS	ENSG00000274454	SLC22A18AS	lncRNA	5003	HGNC:10965
lnckb.31231	7666.79	-2.37269	0.579288	-4.09587	4.20595e-05	0.001336	31231	chr2	162318768	162473040	NONCODE,CHESS,MITranscriptome	protein_coding	STATUS \known_refseq\";description \"grancalcin\";gene_name \"GCA\";"	GCA	ENSG00000115271	GCA	protein_coding	25801	HGNC:15990
lnckb.8940	23808.5	2.60065	0.635087	4.09496	4.22246e-05	0.00133979	8940	chr11	62433167	62547971	NONCODE,CHESS,FANTOM,LNCipedia	protein_coding	STATUS \known_refseq\";description \"AHNAK nucleoprotein\";gene_name \"AHNAK\";"	AHNAK	ENSG00000124942	AHNAK	protein_coding	79026	HGNC:347
lnckb.27577	3.00724	3.99022	0.974655	4.09398	4.24033e-05	0.00134399	27577	chr19	54906042	54938211	CHESS	protein_coding	STATUS \known_refseq\";description \"natural cytotoxicity triggering receptor 1\";gene_name \"NCR1\";"	NCR1	ENSG00000277442	NCR1	protein_coding	9437	HGNC:6731
lnckb.15172	27.2356	-5.01137	1.14833	-4.36405	1.27675e-05	0.000522442	15172	chr14	29007687	29187907	NONCODE,CHESS,FANTOM,LNCipedia,MITranscriptome,BIGtranscriptome	lncRNA	STATUS \known_refseq\";gene_name \"LOC107984685\";"	LOC107984685	NA	NA	NA	NA	NA
lnckb.51246	701.906	-4.58725	1.12082	-4.09274	4.263e-05	0.00134969	51246	chr7	97020117	97024950	CHESS,MITranscriptome	protein_coding	STATUS \known_refseq\";description \"distal-less homeobox 5\";gene_name \"DLX5\";"	DLX5	ENSG00000105880	DLX5	protein_coding	1749	HGNC:2918
lnckb.37300	12393.4	1.57861	0.386142	4.08817	4.34795e-05	0.00137056	37300	chr3	50226688	50260034	NONCODE,CHESS,LNCipedia	protein_coding	STATUS \known_refseq\";description \"G protein subunit alpha i2\";gene_name \"GNAI2\";"	GNAI2	ENSG00000114353	GNAI2	protein_coding	2771	HGNC:4385
lnckb.12420	8524.91	-2.28494	0.55894	-4.08799	4.3512e-05	0.00137083	12420	chr12	93377923	93408311	NONCODE,CHESS	protein_coding	STATUS \known_refseq\";description \"nudix hydrolase 4\";gene_name \"NUDT4\";"	NUDT4	ENSG00000173598	NUDT4	protein_coding	11163	HGNC:8051
lnckb.2736	129.589	2.56655	0.628001	4.08685	4.37273e-05	0.00137611	2736	chr1	120963148	120981282	NONCODE,CHESS,LNCipedia,MITranscriptome,BIGtranscriptome	protein_coding	STATUS \known_refseq\";gene_name \"LOC105369199\";"	LOC105369199	NA	NA	NA	NA	NA
lnckb.34467	4005.48	2.2891	0.560165	4.08648	4.37977e-05	0.00137744	34467	chr21	25639282	25717562	NONCODE,CHESS,LNCipedia	protein_coding	STATUS \known_refseq\";description \"junctional adhesion molecule 2\";gene_name \"JAM2\";"	JAM2	ENSG00000154721	JAM2	protein_coding	58494	HGNC:14686
lnckb.20131	726.027	1.643	0.403578	4.07107	4.67968e-05	0.00145442	20131	chr16	67247549	67273053	NONCODE,CHESS,LNCipedia	protein_coding	STATUS \known_refseq\";description \"solute carrier family 9 member A5\";gene_name \"SLC9A5\";"	SLC9A5	ENSG00000135740	SLC9A5	protein_coding	6553	HGNC:11078
lnckb.29120	412.68	1.91075	0.469472	4.07	4.70136e-05	0.00146036	29120	chr2	30590823	30820542	NONCODE,CHESS,FANTOM,LNCipedia,MITranscriptome	protein_coding	STATUS \known_refseq\";description \"calpain 13\";gene_name \"CAPN13\";"	CAPN13	ENSG00000162949	CAPN13	protein_coding	92291	HGNC:16663
lnckb.76472	33.5564	-4.66452	1.06969	-4.36062	1.29696e-05	0.000529683	76472	chr9	27927623	27934497	NONCODE,LNCipedia	lncRNA	gene_alias \lnc-LINGO2-4\";"	lnc-LINGO2-4	NA	NA	NA	NA	NA
lnckb.58993	555.097	3.93185	0.966258	4.06915	4.71852e-05	0.0014649	58993	chrX	151953119	151974679	CHESS,LNCipedia	protein_coding	STATUS \known_refseq\";description \"gamma-aminobutyric acid type A receptor epsilon subunit\";gene_name \"GABRE\";"	GABRE	ENSG00000102287	GABRE	protein_coding	2564	HGNC:4085
lnckb.58366	568.331	-4.69811	1.15545	-4.06604	4.78194e-05	0.00147644	58366	chrX	86148451	86832602	NONCODE,CHESS,LNCipedia	protein_coding	STATUS \known_refseq\";description \"dachshund family transcription factor 2\";gene_name \"DACH2\";"	DACH2	ENSG00000126733	DACH2	protein_coding	117154	HGNC:16814
lnckb.41852	25.1612	-5.92655	1.35923	-4.36022	1.29935e-05	0.000530043	41852	chr4	174831728	174875964	NONCODE,CHESS,LNCipedia	lncRNA	STATUS \known_refseq\";description \"uncharacterized LOC101928551\";gene_name \"LOC101928551\";"	LOC101928551	NA	NA	NA	NA	NA
lnckb.40605	23.4067	-6.52443	1.60503	-4.06499	4.80348e-05	0.0014809	40605	chr4	72031804	72148201	CHESS,FANTOM	protein_coding	STATUS \known_refseq\";description \"neuropeptide FF receptor 2\";gene_name \"NPFFR2\";"	NPFFR2	ENSG00000056291	NPFFR2	protein_coding	10886	HGNC:4525
lnckb.310	437.27	3.03789	0.747423	4.06448	4.81389e-05	0.00148252	310	chr1	9035019	9093407	NONCODE,CHESS,LNCipedia	protein_coding	STATUS \known_refseq\";description \"solute carrier family 2 member 5\";gene_name \"SLC2A5\";"	SLC2A5	ENSG00000142583	SLC2A5	protein_coding	6518	HGNC:11010
lnckb.12425	3497.28	2.03743	0.50126	4.06461	4.81137e-05	0.00148252	12425	chr12	93569822	93626236	CHESS,FANTOM,MITranscriptome	protein_coding	STATUS \known_refseq\";description \"suppressor of cytokine signaling 2\";gene_name \"SOCS2\";"	SOCS2	ENSG00000120833	SOCS2	protein_coding	8835	HGNC:19382
lnckb.104974	4.9786	4.5028	1.03295	4.35916	1.30561e-05	0.000531093	104974	chr2	66397205	66401482	MITranscriptome	lncRNA	gene_id_alis \G043945\";"	lnckb.104974	NA	NA	NA	NA	NA
lnckb.7991	217.256	-2.33575	0.535795	-4.3594	1.30418e-05	0.000531093	7991	chr11	6956442	6993472	NONCODE,CHESS,LNCipedia,MITranscriptome	lncRNA	STATUS \known_refseq\";gene_name \"LOC102724711\";"	LOC102724711	NA	NA	NA	NA	NA
lnckb.12721	1717.11	-2.50954	0.617737	-4.06247	4.85555e-05	0.00149423	12721	chr12	109277741	109309406	CHESS	protein_coding	STATUS \known_refseq\";description \"forkhead box N4\";gene_name \"FOXN4\";"	FOXN4	ENSG00000139445	FOXN4	protein_coding	121643	HGNC:21399
lnckb.92257	222.76	-5.3446	1.22596	-4.35952	1.30348e-05	0.000531093	92257	chr5	87772030	87773103	NONCODE	lncRNA	gene_id_alis \NONHSAG092342.1\";"	NONHSAG092342.1	NA	NA	NA	NA	NA
lnckb.57531	58.7762	2.43884	0.601206	4.05657	4.97976e-05	0.0015211	57531	chrX	12906620	12923169	CHESS	protein_coding	STATUS \known_refseq\";description \"toll like receptor 8\";gene_name \"TLR8\";"	TLR8	ENSG00000101916	TLR8	protein_coding	51311	HGNC:15632
lnckb.12044	5977.99	2.32861	0.574251	4.05504	5.01262e-05	0.00152819	12044	chr12	64759489	64881022	NONCODE,CHESS,FANTOM,LNCipedia,MITranscriptome,BIGtranscriptome	protein_coding	STATUS \known_refseq\";description \"TBC1 domain family member 30\";gene_name \"TBC1D30\";"	TBC1D30	ENSG00000111490	TBC1D30	protein_coding	23329	HGNC:29164
lnckb.52989	753.151	2.85842	0.704991	4.05455	5.02316e-05	0.00153009	52989	chr8	23841921	23854807	CHESS	protein_coding	STATUS \known_refseq\";description \"stanniocalcin 1\";gene_name \"STC1\";"	STC1	ENSG00000159167	STC1	protein_coding	6781	HGNC:11373
lnckb.101679	41.8131	-2.68744	0.61661	-4.35841	1.31009e-05	0.000532164	101679	chr13	34035711	34036791	MITranscriptome	lncRNA	gene_id_alis \G021526\";"	lnckb.101679	NA	NA	NA	NA	NA
lnckb.29929	118.059	1.93448	0.477118	4.0545	5.0242e-05	0.00153009	29929	chr2	75046463	75199519	NONCODE,CHESS,LNCipedia	protein_coding	STATUS \known_refseq\";description \"tachykinin receptor 1\";gene_name \"TACR1\";"	TACR1	ENSG00000115353	TACR1	protein_coding	6869	HGNC:11526
lnckb.8248	2681.84	-3.426	0.845655	-4.05129	5.0936e-05	0.00154469	8248	chr11	18727823	18792721	CHESS	protein_coding	STATUS \known_refseq\";description \"protein tyrosine phosphatase%2C non-receptor type 5\";gene_name \"PTPN5\";"	PTPN5	ENSG00000110786	PTPN5	protein_coding	84867	HGNC:9657
lnckb.45989	52.2007	2.82318	0.69808	4.04421	5.24999e-05	0.00158295	45989	chr6	31715356	31717804	NONCODE,CHESS	protein_coding	STATUS \known_refseq\";description \"lymphocyte antigen 6 complex%2C locus G6D\";gene_name \"LY6G6D\";"	LY6G6D	ENSG00000244355	LY6G6D	protein_coding	58530	HGNC:13935
lnckb.9718	9225.3	2.89334	0.715483	4.04389	5.25716e-05	0.00158428	9718	chr11	92224636	92896473	NONCODE,CHESS,FANTOM,LNCipedia,BIGtranscriptome	protein_coding	STATUS \known_refseq\";description \"FAT atypical cadherin 3\";gene_name \"FAT3\";"	FAT3	ENSG00000165323	FAT3	protein_coding	120114	HGNC:23112
lnckb.8317	30.0366	-1.86518	0.428254	-4.35532	1.32872e-05	0.000538212	8317	chr11	27294003	27297990	NONCODE,CHESS	lncRNA	STATUS \known_refseq\";gene_name \"LOC105376601\";"	LOC105376601	NA	NA	NA	NA	NA
lnckb.38403	1284.37	-3.09053	0.709867	-4.35368	1.33871e-05	0.000541876	38403	chr3	133333571	133386339	NONCODE,CHESS,FANTOM,LNCipedia,MITranscriptome	lncRNA	STATUS \known_refseq\";gene_name \"LOC101927432\";"	LOC101927432	NA	NA	NA	NA	NA
lnckb.3721	18.0855	3.6606	0.906099	4.03996	5.34615e-05	0.00160689	3721	chr1	171635417	171652633	CHESS,LNCipedia	protein_coding	STATUS \known_refseq\";description \"myocilin\";gene_name \"MYOC\";"	MYOC	ENSG00000034971	MYOC	protein_coding	4653	HGNC:7610
lnckb.89278	9.84513	7.18851	1.65284	4.3492	1.36638e-05	0.000551606	89278	chr3	93830615	93831618	NONCODE	lncRNA	gene_id_alis \NONHSAG086479.1\";"	NONHSAG086479.1	NA	NA	NA	NA	NA
lnckb.58298	12847.3	-2.18166	0.540062	-4.03964	5.35337e-05	0.00160711	58298	chrX	74732292	74925452	CHESS,LNCipedia	protein_coding	STATUS \known_refseq\";description \"KIAA2022\";gene_name \"KIAA2022\";"	KIAA2022	NA	NA	NA	NA	NA
lnckb.24524	2.71096	6.9489	1.59781	4.34901	1.36754e-05	0.000551606	24524	chr18	43883927	43889297	NONCODE,CHESS,FANTOM,MITranscriptome	lncRNA	STATUS \known_refseq\";gene_name \"LOC105372087\";"	LOC105372087	NA	NA	NA	NA	NA
lnckb.41636	24.9574	-7.34054	1.68784	-4.34908	1.3671e-05	0.000551606	41636	chr4	155206536	155208176	NONCODE,CHESS,FANTOM,LNCipedia,MITranscriptome,BIGtranscriptome	lncRNA	STATUS \known_refseq\";gene_name \"LOC107986321\";"	LOC107986321	NA	NA	NA	NA	NA
lnckb.56778	2016.75	-6.29552	1.56021	-4.03506	5.45883e-05	0.00163393	56778	chr9	126614443	126701032	NONCODE,CHESS,LNCipedia,BIGtranscriptome	protein_coding	STATUS \known_refseq\";description \"LIM homeobox transcription factor 1 beta\";gene_name \"LMX1B\";"	LMX1B	ENSG00000136944	LMX1B	protein_coding	4010	HGNC:6654
lnckb.13164	343.41	-3.52273	0.810165	-4.34816	1.37287e-05	0.000552596	13164	chr12	125282075	125292323	NONCODE,CHESS,LNCipedia	lncRNA	STATUS \known_refseq\";gene_name \"LOC107984445\";"	LOC107984445	NA	NA	NA	NA	NA
lnckb.21354	35.979	-4.89077	1.12475	-4.34831	1.37192e-05	0.000552596	21354	chr17	12549755	12642854	NONCODE,CHESS,FANTOM,LNCipedia,MITranscriptome,BIGtranscriptome	lncRNA	STATUS \known_refseq\";description \"long intergenic non-protein coding RNA 670\";gene_name \"LINC00670\";"	LINC00670	ENSG00000179136	LINC00670	lncRNA	0	HGNC:44338
lnckb.96596	15.9002	4.52528	1.04125	4.34602	1.38629e-05	0.00055694	96596	chr8	143880641	143881804	NONCODE	lncRNA	gene_id_alis \NONHSAG101083.1\";"	NONHSAG101083.1	NA	NA	NA	NA	NA
lnckb.7096	24.7582	3.49066	0.86518	4.0346	5.46948e-05	0.00163627	7096	chr10	103453387	103458891	CHESS	protein_coding	STATUS \known_refseq\";description \"calcium homeostasis modulator 1\";gene_name \"CALHM1\";"	CALHM1	ENSG00000185933	CALHM1	protein_coding	255022	HGNC:23494
lnckb.50414	49.3033	-3.10479	0.714406	-4.34598	1.38657e-05	0.00055694	50414	chr7	39507829	39522502	NONCODE,CHESS,FANTOM,MITranscriptome	lncRNA	STATUS \known_refseq\";gene_name \"LOC105375237\";"	LOC105375237	NA	NA	NA	NA	NA
lnckb.12223	27910.6	-2.48399	0.615752	-4.03407	5.48187e-05	0.00163742	12223	chr12	76025447	76031776	CHESS	protein_coding	STATUS \known_refseq\";description \"pleckstrin homology like domain family A member 1\";gene_name \"PHLDA1\";"	PHLDA1	ENSG00000139289	PHLDA1	protein_coding	22822	HGNC:8933
lnckb.43195	5508.43	-3.51737	0.872124	-4.03311	5.50441e-05	0.00164245	43195	chr5	75847463	76353939	NONCODE,CHESS,FANTOM,LNCipedia,MITranscriptome	protein_coding	STATUS \known_refseq\";description \"synaptic vesicle glycoprotein 2C\";gene_name \"SV2C\";"	SV2C	ENSG00000122012	SV2C	protein_coding	22987	HGNC:30670
lnckb.98412	1.52927	4.8883	1.12529	4.34405	1.39879e-05	0.000560677	98412	chr1	15229707	15230255	MITranscriptome	lncRNA	gene_id_alis \G000709\";"	lnckb.98412	NA	NA	NA	NA	NA
lnckb.24921	1205.66	-3.68019	0.912696	-4.03222	5.52526e-05	0.00164526	24921	chr18	72742314	72868354	NONCODE,CHESS,LNCipedia	protein_coding	STATUS \known_refseq\";description \"neuropilin and tolloid like 1\";gene_name \"NETO1\";"	NETO1	ENSG00000166342	NETO1	protein_coding	81832	HGNC:13823
lnckb.42010	9336.97	-2.5188	0.625054	-4.02974	5.58391e-05	0.00165929	42010	chr4	185585444	185956731	NONCODE,CHESS,LNCipedia,BIGtranscriptome	protein_coding	STATUS \known_refseq\";description \"sorbin and SH3 domain containing 2\";gene_name \"SORBS2\";"	SORBS2	ENSG00000154556	SORBS2	protein_coding	8470	HGNC:24098
lnckb.96130	4.67178	2.64287	0.608387	4.34406	1.39873e-05	0.000560677	96130	chr8	95173988	95175463	NONCODE	lncRNA	gene_id_alis \NONHSAG100623.1\";"	NONHSAG100623.1	NA	NA	NA	NA	NA
lnckb.47932	1610.64	-1.77467	0.408503	-4.34433	1.39699e-05	0.000560677	47932	chr6	158803687	158817978	CHESS	lncRNA	STATUS \novel\";"	lnckb.47932	NA	NA	NA	NA	NA
lnckb.14389	3666.64	2.07471	0.515296	4.02625	5.66737e-05	0.00168062	14389	chr13	80264323	80341126	CHESS,MITranscriptome	protein_coding	STATUS \known_refseq\";description \"sprouty RTK signaling antagonist 2\";gene_name \"SPRY2\";"	SPRY2	ENSG00000136158	SPRY2	protein_coding	10253	HGNC:11270
lnckb.47732	128.443	-1.59742	0.367828	-4.34284	1.40652e-05	0.00056299	47732	chr6	145752006	145769590	CHESS	lncRNA	STATUS \known_refseq\";gene_name \"LOC105378039\";"	LOC105378039	NA	NA	NA	NA	NA
lnckb.111662	51.4645	-8.38374	1.93087	-4.34194	1.4123e-05	0.000564517	111662	chr8	83786160	83787253	MITranscriptome	lncRNA	gene_id_alis \G081738\";"	lnckb.111662	NA	NA	NA	NA	NA
lnckb.4987	19.9578	2.11256	0.486566	4.34178	1.4133e-05	0.000564527	4987	chr1	235059099	235069818	NONCODE,CHESS,LNCipedia	lncRNA	STATUS \known_refseq\";description \"long intergenic non-protein coding RNA 1348\";gene_name \"LINC01348\";"	LINC01348	ENSG00000280587	LINC01348	lncRNA	0	HGNC:50567
lnckb.58469	3262.52	-1.68101	0.417689	-4.02454	5.70859e-05	0.0016911	58469	chrX	103309301	103330185	CHESS,LNCipedia	protein_coding	STATUS \known_refseq\";description \"brain expressed X-linked 2\";gene_name \"BEX2\";"	BEX2	ENSG00000133134	BEX2	protein_coding	84707	HGNC:30933
lnckb.17158	30.5796	2.06855	0.514324	4.02189	5.77335e-05	0.00170327	17158	chr15	41503639	41513887	CHESS	protein_coding	STATUS \known_refseq\";description \"leukocyte receptor tyrosine kinase\";gene_name \"LTK\";"	LTK	ENSG00000062524	LTK	protein_coding	4058	HGNC:6721
lnckb.25427	14.5677	-4.09653	1.01959	-4.01781	5.87411e-05	0.00172769	25427	chr19	5455415	5456856	CHESS	protein_coding	STATUS \known_refseq\";description \"zinc and ring finger 4\";gene_name \"ZNRF4\";"	ZNRF4	ENSG00000105428	ZNRF4	protein_coding	148066	HGNC:17726
lnckb.95281	124.819	-5.36682	1.23622	-4.34134	1.41619e-05	0.00056529	95281	chr7	148581357	148582327	NONCODE,MITranscriptome	lncRNA	gene_id_alis \NONHSAG113919.1\";"	NONHSAG113919.1	NA	NA	NA	NA	NA
lnckb.19370	7804.2	-3.22481	0.802884	-4.01653	5.90618e-05	0.00173534	19370	chr16	23835979	24220611	NONCODE,CHESS,FANTOM,LNCipedia	protein_coding	STATUS \known_refseq\";description \"protein kinase C beta\";gene_name \"PRKCB\";"	PRKCB	ENSG00000166501	PRKCB	protein_coding	5579	HGNC:9395
lnckb.8216	12432.6	4.67628	1.16446	4.01584	5.92346e-05	0.00173865	8216	chr11	18017558	18046622	NONCODE,CHESS,LNCipedia	protein_coding	STATUS \known_refseq\";description \"tryptophan hydroxylase 1\";gene_name \"TPH1\";"	TPH1	ENSG00000129167	TPH1	protein_coding	7166	HGNC:12008
lnckb.51571	31.8803	4.52897	1.04363	4.33962	1.42726e-05	0.000568919	51571	chr7	110436135	110457552	CHESS,MITranscriptome	lncRNA	STATUS \known_refseq\";gene_name \"LOC105375450\";"	LOC105375450	NA	NA	NA	NA	NA
lnckb.6942	2564.86	1.92091	0.478518	4.01428	5.96263e-05	0.00174392	6942	chr10	97849855	97872012	CHESS,LNCipedia	protein_coding	STATUS \known_refseq\";description \"golgin A7 family member B\";gene_name \"GOLGA7B\";"	GOLGA7B	ENSG00000155265	GOLGA7B	protein_coding	401647	HGNC:31668
lnckb.56567	76.889	2.50964	0.625476	4.01236	6.01135e-05	0.00175515	56567	chr9	114893000	114930595	NONCODE,CHESS,LNCipedia	protein_coding	STATUS \known_refseq\";description \"tumor necrosis factor superfamily member 8\";gene_name \"TNFSF8\";"	TNFSF8	ENSG00000106952	TNFSF8	protein_coding	944	HGNC:11938
lnckb.86268	20.0199	5.46706	1.26	4.33894	1.43172e-05	0.0005703	86268	chr2	66410648	66417053	NONCODE,MITranscriptome	lncRNA	gene_id_alis \NONHSAG110185.1\";"	NONHSAG110185.1	NA	NA	NA	NA	NA
lnckb.1877	225.61	2.34834	0.585316	4.01209	6.01843e-05	0.00175515	1877	chr1	67307351	67403854	NONCODE,CHESS,LNCipedia	protein_coding	STATUS \known_refseq\";description \"interleukin 12 receptor subunit beta 2\";gene_name \"IL12RB2\";"	IL12RB2	ENSG00000081985	IL12RB2	protein_coding	3595	HGNC:5972
lnckb.38436	267.609	1.96849	0.490892	4.01002	6.07135e-05	0.00176495	38436	chr3	134599923	134656053	NONCODE,CHESS,LNCipedia	protein_coding	STATUS \known_refseq\";description \"kyphoscoliosis peptidase\";gene_name \"KY\";"	KY	ENSG00000174611	KY	protein_coding	339855	HGNC:26576
lnckb.62569	264.239	-6.53665	1.5067	-4.33838	1.43534e-05	0.000571348	62569	chr2	185615739	185632293	FANTOM,MITranscriptome	lncRNA	gene_id_alis_alias \CATG00000045860.1\";geneSuperClass \"all_lncRNA\";geneClass \"lncRNA_intergenic\";geneSubClass \"far_from_coding_genes\";gene_type \"__na\";gene_name \"CATG00000045860.1\";coding_status \"nonCoding\";cumulative_support \"ENCODE\";geneCategory \"__na\";DHS_type \"not_DHS\";"	CATG00000045860.1	NA	NA	NA	NA	NA
lnckb.46360	70.6889	-4.21192	1.05058	-4.00914	6.09407e-05	0.00176857	46360	chr6	42155377	42180204	CHESS	protein_coding	STATUS \known_refseq\";description \"guanylate cyclase activator 1A\";gene_name \"GUCA1A\";gene_name \"RP1-139D8.6\";"	GUCA1A	NA	NA	NA	NA	NA
lnckb.21688	58.4412	5.3516	1.33556	4.00702	6.149e-05	0.00178033	21688	chr17	28473358	28497783	CHESS,MITranscriptome	protein_coding	STATUS \known_refseq\";description \"solute carrier family 13 member 2\";gene_name \"SLC13A2\";"	SLC13A2	ENSG00000007216	SLC13A2	protein_coding	9058	HGNC:10917
lnckb.2304	270.908	-4.80586	1.10794	-4.33767	1.44004e-05	0.000572425	2304	chr1	97933474	97941746	NONCODE,CHESS,FANTOM,LNCipedia,MITranscriptome,BIGtranscriptome	lncRNA	STATUS \known_gencode\";gene_name \"RP11-272L13.3\";"	RP11-272L13.3	NA	NA	NA	NA	NA
lnckb.55763	1266.28	3.44607	0.86037	4.00534	6.19289e-05	0.00179043	55763	chr9	72893472	73080567	NONCODE,CHESS,LNCipedia	protein_coding	STATUS \known_refseq\";description \"aldehyde dehydrogenase 1 family member A1\";gene_name \"ALDH1A1\";"	ALDH1A1	ENSG00000165092	ALDH1A1	protein_coding	216	HGNC:402
lnckb.22859	511.147	-1.95642	0.451327	-4.33482	1.45878e-05	0.000579474	22859	chr17	60078974	60088695	NONCODE,CHESS,FANTOM,LNCipedia,MITranscriptome,BIGtranscriptome	lncRNA	STATUS \known_refseq\";description \"uncharacterized LOC105371849\";gene_name \"LOC105371849\";"	LOC105371849	NA	NA	NA	NA	NA
lnckb.34114	8.47572	4.24509	1.05995	4.00499	6.20205e-05	0.00179163	34114	chr20	62460085	62475995	NONCODE,CHESS	protein_coding	STATUS \known_refseq\";description \"GATA binding protein 5\";gene_name \"GATA5\";"	GATA5	ENSG00000130700	GATA5	protein_coding	140628	HGNC:15802
lnckb.368	18.5171	3.04663	0.761012	4.00339	6.24413e-05	0.00180244	368	chr1	10946231	10982037	CHESS,FANTOM	protein_coding	STATUS \known_refseq\";description \"chromosome 1 open reading frame 127\";gene_name \"C1orf127\";"	C1orf127	ENSG00000175262	C1orf127	protein_coding	148345	HGNC:26730
lnckb.14957	14088.2	2.1591	0.53942	4.00264	6.26399e-05	0.00180616	14957	chr14	21014529	21070872	NONCODE,CHESS,LNCipedia	protein_coding	STATUS \known_refseq\";description \"NDRG family member 2\";gene_name \"NDRG2\";"	NDRG2	ENSG00000165795	NDRG2	protein_coding	57447	HGNC:14460
lnckb.13889	1522.84	1.84341	0.460859	3.99995	6.33557e-05	0.00182266	13889	chr13	41457289	41474365	NONCODE,CHESS,FANTOM	protein_coding	STATUS \known_refseq\";description \"regulator of cell cycle\";gene_name \"RGCC\";"	RGCC	ENSG00000102760	RGCC	protein_coding	28984	HGNC:20369
lnckb.6190	356.163	4.80961	1.20272	3.99893	6.36284e-05	0.00182754	6190	chr10	52314281	52317657	CHESS	protein_coding	STATUS \known_refseq\";description \"dickkopf WNT signaling pathway inhibitor 1\";gene_name \"DKK1\";"	DKK1	ENSG00000107984	DKK1	protein_coding	22943	HGNC:2891
lnckb.44330	130.507	-2.37665	0.594472	-3.99792	6.39007e-05	0.00183353	44330	chr5	148268794	148286249	CHESS	protein_coding	STATUS \known_refseq\";description \"serine peptidase inhibitor%2C Kazal type 13 (putative)\";gene_name \"SPINK13\";"	SPINK13	ENSG00000214510	SPINK13	protein_coding	153218	HGNC:27200
lnckb.69563	105.968	-6.29688	1.45278	-4.33435	1.46189e-05	0.00058031	69563	chr13	72462244	72486070	NONCODE,LNCipedia,MITranscriptome	lncRNA	gene_alias \lnc-BORA-10\";"	lnc-BORA-10	NA	NA	NA	NA	NA
lnckb.93991	12.719	-3.95704	0.913185	-4.33323	1.46937e-05	0.000582478	93991	chr6	159608463	159609295	NONCODE	lncRNA	gene_id_alis \NONHSAG095925.1\";"	NONHSAG095925.1	NA	NA	NA	NA	NA
lnckb.31929	38472	-2.94725	0.737344	-3.99712	6.41189e-05	0.00183887	31929	chr2	211375689	212539147	CHESS,LNCipedia,BIGtranscriptome	protein_coding	STATUS \known_refseq\";description \"erb-b2 receptor tyrosine kinase 4\";gene_name \"ERBB4\";"	ERBB4	ENSG00000178568	ERBB4	protein_coding	2066	HGNC:3432
lnckb.6549	580.349	2.47407	0.619157	3.99587	6.44577e-05	0.00184675	6549	chr10	75431624	76560720	NONCODE,CHESS,FANTOM,LNCipedia,MITranscriptome,BIGtranscriptome	protein_coding	STATUS \known_refseq\";description \"chromosome 10 open reading frame 11\";gene_name \"C10orf11\";"	C10orf11	NA	NA	NA	NA	NA
lnckb.64945	298.129	-2.58074	0.595605	-4.33296	1.47115e-05	0.000582684	64945	chr6	126286971	126291976	FANTOM,BIGtranscriptome	lncRNA	gene_id_alis_alias \CATG00000085797.1\";geneSuperClass \"all_lncRNA\";geneClass \"lncRNA_intergenic\";geneSubClass \"far_from_coding_genes\";gene_type \"__na\";gene_name \"CATG00000085797.1\";coding_status \"nonCoding\";cumulative_support \"FANTOM\";geneCategory \"__na\";DHS_type \"not_DHS\";"	CATG00000085797.1	NA	NA	NA	NA	NA
lnckb.63678	1.60237	3.94124	0.910624	4.32807	1.50423e-05	0.00059303	63678	chr3	4887942	4889325	FANTOM	lncRNA	gene_id_alias \CATG00000063632.1\";geneSuperClass \"all_lncRNA\";geneClass \"lncRNA_intergenic\";geneSubClass \"proximal_to_coding_genes_sense_strand\";gene_type \"__na\";gene_name \"CATG00000063632.1\";coding_status \"nonCoding\";cumulative_support \"ENCODE\";geneCategory \"e_lncRNA\";DHS_type \"DHS_enhancer\";"	CATG00000063632.1	NA	NA	NA	NA	NA
lnckb.113526	9.23565	3.86663	0.893385	4.32807	1.50424e-05	0.00059303	113526	chrX	39837536	39848358	BIGtranscriptome	lncRNA	gene_id_alis \BIG-gene-chrX-438\";"	lnckb.113526	ENSG00000261435	AL592164.1	lncRNA	0	0
lnckb.101682	24.0437	-3.19358	0.738071	-4.32692	1.51207e-05	0.000595712	101682	chr13	34061108	34063215	MITranscriptome	lncRNA	gene_id_alis \G021529\";"	lnckb.101682	NA	NA	NA	NA	NA
lnckb.25552	32.0636	-2.50136	0.626071	-3.99533	6.46045e-05	0.00185004	25552	chr19	8051900	8062783	CHESS	protein_coding	STATUS \known_refseq\";description \"C-C motif chemokine ligand 25\";gene_name \"CCL25\";"	CCL25	ENSG00000131142	CCL25	protein_coding	6370	HGNC:10624
lnckb.41484	114.83	-3.42105	0.856488	-3.99428	6.48902e-05	0.00185637	41484	chr4	143995172	144021860	NONCODE,CHESS,LNCipedia	protein_coding	STATUS \known_refseq\";description \"glycophorin B (MNS blood group)\";gene_name \"GYPB\";"	GYPB	ENSG00000250361	GYPB	protein_coding	2994	HGNC:4703
lnckb.103533	133.695	-2.60203	0.601773	-4.32394	1.53268e-05	0.000603416	103533	chr17	32423685	32425275	MITranscriptome	lncRNA	gene_id_alis \G033846\";"	lnckb.103533	NA	NA	NA	NA	NA
lnckb.91633	62.17	-7.24126	1.67494	-4.32331	1.53709e-05	0.000604739	91633	chr5	18763045	18765106	NONCODE	lncRNA	gene_id_alis \NONHSAG091720.1\";"	NONHSAG091720.1	NA	NA	NA	NA	NA
lnckb.110687	80.5904	-6.97449	1.61349	-4.3226	1.542e-05	0.000606255	110687	chr7	79984488	80027567	MITranscriptome	lncRNA	gene_id_alis \G076706\";"	lnckb.110687	NA	NA	NA	NA	NA
lnckb.34871	45.148	3.56795	0.82555	4.32191	1.54684e-05	0.000606917	34871	chr21	43153532	43171683	NONCODE,CHESS,LNCipedia,MITranscriptome	lncRNA	STATUS \known_refseq\";gene_name \"LOC107987300\";"	LOC107987300	NA	NA	NA	NA	NA
[truncated: 1,547 more rows]

## Sheet: DE_genes_SHH_vs_other
Row.names	baseMean	log2FoldChange	lfcSE	stat	pvalue	padj	lnckbID...1	chr	start	end	source	gene_type	info	idents	Ensembl.Gene.stable.ID	Gene.name	Gene.type	NCBI.gene..formerly.Entrezgene..ID	HGNC.ID
[truncated: 5,976 more rows]

## Sheet: DE_genes_Gr3_vs_other
Row.names	baseMean	log2FoldChange	lfcSE	stat	pvalue	padj	lnckbID...1	chr	start	end	source	gene_type	info	idents	Ensembl.Gene.stable.ID	Gene.name	Gene.type	NCBI.gene..formerly.Entrezgene..ID	HGNC.ID
[truncated: 5,372 more rows]

[truncated: 1 more sheets: DE_genes_Gr4_vs_other]
