# Supplementary material for: Global lncRNA expression profiles in medulloblastoma reveal crucial lncRNA-oncogene interactions in Sonic hedgehog and Group 4
Source: Neurooncol Adv. 2025 Sep 4;7(1):vdaf194. doi: 10.1093/noajnl/vdaf194 (PMC12559851; doi:10.1093/noajnl/vdaf194)
Supplement: vdaf194_suppl_Supplementary_Tables_3 [file vdaf194_suppl_supplementary_tables_3.xlsx]

## Sheet: DE_genes_WNT_vs_other
Row.names	baseMean	log2FoldChange	lfcSE	stat	pvalue	padj	lnckbID...1	chr	start	end	source	gene_type	info	idents	Ensembl.Gene.stable.ID	Gene.name	Gene.type	NCBI.gene..formerly.Entrezgene..ID	HGNC.ID
lnckb.89270	6.59766	7.9587	0.890278	8.93956	3.90708e-19	7.74289e-17	89270	chr3	90130988	90131402	NONCODE	lncRNA	gene_id_alis \NONHSAG086471.1\";"	NONHSAG086471.1	NA	NA	NA	NA	NA
lnckb.19806	8.35973	7.27817	0.79558	9.14826	5.78577e-20	1.3509e-17	19806	chr16	50407701	50408513	NONCODE,CHESS,LNCipedia,MITranscriptome,BIGtranscriptome	lncRNA	STATUS \known_gencode\";gene_name \"RP11-21B23.3\";"	RP11-21B23.3	NA	NA	NA	NA	NA
lnckb.75134	8.41777	7.25364	1.15375	6.287	3.23662e-10	1.21461e-08	75134	chr6	93804834	93807034	NONCODE,LNCipedia,MITranscriptome	lncRNA	gene_alias \lnc-MANEA-16\";"	lnc-MANEA-16	NA	NA	NA	NA	NA
lnckb.97573	8.28047	7.03933	0.850949	8.27232	1.31376e-16	1.7076e-14	97573	chrX	13444886	13449275	NONCODE	lncRNA	gene_id_alis \NONHSAG103286.1\";"	NONHSAG103286.1	NA	NA	NA	NA	NA
lnckb.75136	4.90602	6.67167	1.28436	5.19456	2.052e-07	3.96738e-06	75136	chr6	93943621	93946131	NONCODE,LNCipedia,MITranscriptome	lncRNA	gene_alias \lnc-MANEA-13\";"	lnc-MANEA-13	NA	NA	NA	NA	NA
lnckb.89273	19.9749	6.54736	0.994001	6.58687	4.49189e-11	2.06901e-09	89273	chr3	90178773	90179187	NONCODE	lncRNA	gene_id_alis \NONHSAG086474.1\";"	NONHSAG086474.1	NA	NA	NA	NA	NA
lnckb.103178	4.30903	6.42668	0.841336	7.63866	2.19494e-14	1.91748e-12	103178	chr16	50417693	50419089	MITranscriptome	lncRNA	gene_id_alis \G030993\";"	lnckb.103178	NA	NA	NA	NA	NA
lnckb.89271	67.3849	6.34317	1.18356	5.35941	8.34929e-08	1.78106e-06	89271	chr3	90131521	90133926	NONCODE	lncRNA	gene_id_alis \NONHSAG086472.1\";"	NONHSAG086472.1	NA	NA	NA	NA	NA
lnckb.86258	3.00311	6.18004	1.12604	5.4883	4.05827e-08	9.31964e-07	86258	chr2	65770589	65772212	NONCODE	lncRNA	gene_id_alis \NONHSAG078761.1\";"	NONHSAG078761.1	NA	NA	NA	NA	NA
lnckb.1003	6.23375	2.34101	0.550469	4.25275	2.11164e-05	0.000234335	1003	chr1	28812142	28863696	CHESS	protein_coding	STATUS \known_refseq\";description \"opioid receptor delta 1\";gene_name \"OPRD1\";"	OPRD1	ENSG00000116329	OPRD1	protein_coding	4985	HGNC:8153
lnckb.101546	3.30576	6.10345	0.760855	8.02182	1.04189e-15	1.15742e-13	101546	chr12	130090272	130093960	MITranscriptome,BIGtranscriptome	lncRNA	gene_id_alis \G020738\";"	lnckb.101546	NA	NA	NA	NA	NA
lnckb.110511	6.18871	6.0677	0.919031	6.60228	4.04891e-11	1.88662e-09	110511	chr7	54353837	54356000	MITranscriptome	lncRNA	gene_id_alis \G075916\";"	lnckb.110511	NA	NA	NA	NA	NA
lnckb.21835	2.23571	5.96374	1.12929	5.28094	1.2852e-07	2.61309e-06	21835	chr17	33827215	33987548	NONCODE,CHESS,FANTOM,LNCipedia,MITranscriptome,BIGtranscriptome	lncRNA	STATUS \known_refseq\";gene_name \"LOC107985038\";gene_name \"CTC-304I17.6\";"	CTC-304I17.6	NA	NA	NA	NA	NA
lnckb.89272	121.754	5.91583	0.842643	7.02057	2.20972e-12	1.33979e-10	89272	chr3	90176553	90178148	NONCODE	lncRNA	gene_id_alis \NONHSAG086473.1\";"	NONHSAG086473.1	NA	NA	NA	NA	NA
lnckb.54969	2.8915	5.89522	0.686011	8.59348	8.43722e-18	1.34428e-15	54969	chr9	2289216	2296903	NONCODE,CHESS,FANTOM,LNCipedia,MITranscriptome	lncRNA	STATUS \known_refseq\";gene_name \"LOC105375955\";"	LOC105375955	NA	NA	NA	NA	NA
lnckb.94803	1.64233	5.85068	0.821942	7.11811	1.09414e-12	6.98344e-11	94803	chr7	54351506	54352790	NONCODE,MITranscriptome	lncRNA	gene_id_alis \NONHSAG096373.1\";"	NONHSAG096373.1	NA	NA	NA	NA	NA
lnckb.96453	4.71615	5.81444	0.92772	6.26745	3.67e-10	1.36212e-08	96453	chr8	133768071	133769664	NONCODE	lncRNA	gene_id_alis \NONHSAG100968.1\";"	NONHSAG100968.1	NA	NA	NA	NA	NA
lnckb.92920	3.01343	5.73837	1.15762	4.95703	7.15771e-07	1.20077e-05	92920	chr6	9591544	9592232	NONCODE	lncRNA	gene_id_alis \NONHSAG094808.1\";"	NONHSAG094808.1	NA	NA	NA	NA	NA
lnckb.19805	243.553	5.66755	0.814391	6.95926	3.4207e-12	1.98052e-10	19805	chr16	50390877	50397263	NONCODE,CHESS,FANTOM,LNCipedia,MITranscriptome,BIGtranscriptome	lncRNA	STATUS \known_refseq\";gene_name \"LOC105371248\";"	LOC105371248	NA	NA	NA	NA	NA
lnckb.103179	3.5112	5.63328	0.809934	6.95523	3.5199e-12	2.03429e-10	103179	chr16	50436785	50441211	MITranscriptome	lncRNA	gene_id_alis \G030994\";"	lnckb.103179	NA	NA	NA	NA	NA
lnckb.50639	71.6074	5.62708	0.837309	6.72043	1.81191e-11	9.07496e-10	50639	chr7	54330697	54349845	NONCODE,CHESS,FANTOM,LNCipedia,MITranscriptome,BIGtranscriptome	lncRNA	STATUS \known_refseq\";description \"long intergenic non-protein coding RNA 1445\";gene_name \"LINC01445\";"	LINC01445	ENSG00000231427	LINC01445	lncRNA	0	HGNC:50771
lnckb.79488	4.58416	5.54594	1.10904	5.00067	5.71305e-07	9.81614e-06	79488	chr10	57656968	57658705	NONCODE,MITranscriptome	lncRNA	gene_id_alis \NONHSAG060507.1\";"	NONHSAG060507.1	NA	NA	NA	NA	NA
lnckb.79804	4.40255	5.54388	1.11016	4.99379	5.92071e-07	1.01377e-05	79804	chr10	117800336	117801222	NONCODE	lncRNA	gene_id_alis \NONHSAG062426.1\";"	NONHSAG062426.1	NA	NA	NA	NA	NA
lnckb.79483	2.50877	5.51086	1.48957	3.69964	0.000215908	0.00174749	79483	chr10	57521274	57522380	NONCODE	lncRNA	gene_id_alis \NONHSAG062116.1\";"	NONHSAG062116.1	NA	NA	NA	NA	NA
lnckb.94804	1.61481	5.46087	0.930688	5.86757	4.42231e-09	1.26369e-07	94804	chr7	54357599	54358228	NONCODE	lncRNA	gene_id_alis \NONHSAG097955.1\";"	NONHSAG097955.1	NA	NA	NA	NA	NA
lnckb.107007	17.0475	5.43612	0.895526	6.07031	1.27663e-09	4.16097e-08	107007	chr3	90183613	90185477	MITranscriptome	lncRNA	gene_id_alis \G056621\";"	lnckb.107007	NA	NA	NA	NA	NA
lnckb.79490	3.83626	5.41526	1.34388	4.02958	5.58764e-05	0.000548185	79490	chr10	57662701	57664491	NONCODE	lncRNA	gene_id_alis \NONHSAG062123.1\";"	NONHSAG062123.1	NA	NA	NA	NA	NA
lnckb.106634	5.96055	5.39461	0.866611	6.22495	4.81722e-10	1.71934e-08	106634	chr3	432387	438999	MITranscriptome	lncRNA	gene_id_alis \G054385\";"	lnckb.106634	NA	NA	NA	NA	NA
lnckb.21385	1.71139	5.38037	0.771962	6.96973	3.17549e-12	1.86046e-10	21385	chr17	14563936	14575369	CHESS,MITranscriptome	lncRNA	STATUS \novel\";"	lnckb.21385	NA	NA	NA	NA	NA
lnckb.79594	1.85367	5.37644	1.1795	4.55822	5.1589e-06	6.83267e-05	79594	chr10	80961175	80961677	NONCODE	lncRNA	gene_id_alis \NONHSAG062246.1\";"	NONHSAG062246.1	NA	NA	NA	NA	NA
lnckb.72264	2.3783	5.35994	1.36642	3.92263	8.75876e-05	0.000806874	72264	chr2	176553027	176557645	NONCODE,LNCipedia,BIGtranscriptome	lncRNA	gene_alias \lnc-EVX2-12\";"	lnc-EVX2-12	NA	NA	NA	NA	NA
lnckb.107006	40.47	5.33787	1.24224	4.29698	1.73142e-05	0.000196905	107006	chr3	90153024	90162125	MITranscriptome	lncRNA	gene_id_alis \G056620\";"	lnckb.107006	NA	NA	NA	NA	NA
lnckb.92287	2.43384	5.32829	0.607907	8.76497	1.86821e-18	3.34139e-16	92287	chr5	91642606	91645914	NONCODE,MITranscriptome	lncRNA	gene_id_alis \NONHSAG090346.1\";"	NONHSAG090346.1	NA	NA	NA	NA	NA
lnckb.64905	5.2944	5.26331	1.35086	3.89627	9.76859e-05	0.000886421	64905	chr6	94135496	94146795	FANTOM,MITranscriptome	lncRNA	gene_id_alis_alias \CATG00000085006.1\";geneSuperClass \"all_lncRNA\";geneClass \"lncRNA_intergenic\";geneSubClass \"far_from_coding_genes\";gene_type \"__na\";gene_name \"CATG00000085006.1\";coding_status \"nonCoding\";cumulative_support \"FANTOM:MITRANS\";geneCategory \"__na\";DHS_type \"not_DHS\";"	CATG00000085006.1	NA	NA	NA	NA	NA
lnckb.60434	18.6619	5.23601	0.816721	6.41102	1.44553e-10	5.90985e-09	60434	chr12	65045643	65050407	NONCODE,FANTOM,LNCipedia,MITranscriptome	lncRNA	gene_id_alis_alias \CATG00000009335.1\";geneSuperClass \"all_lncRNA\";geneClass \"lncRNA_intergenic\";geneSubClass \"proximal_to_coding_genes_antisense_strand\";gene_type \"__na\";gene_name \"CATG00000009335.1\";coding_status \"nonCoding\";cumulative_support \"MITRANS\";geneCategory \"__na\";DHS_type \"not_DHS\";"	CATG00000009335.1	NA	NA	NA	NA	NA
lnckb.46996	42.9597	5.22264	0.886286	5.89273	3.79862e-09	1.10565e-07	46996	chr6	93787741	93790958	NONCODE,CHESS,FANTOM,LNCipedia,MITranscriptome	lncRNA	STATUS \novel\";"	lnckb.46996	NA	NA	NA	NA	NA
lnckb.109821	1.67022	5.22058	0.670259	7.7889	6.75929e-15	6.50685e-13	109821	chr6	93988812	93991535	MITranscriptome	lncRNA	gene_id_alis \G072119\";"	lnckb.109821	NA	NA	NA	NA	NA
lnckb.13243	90.4034	5.17316	0.631566	8.19101	2.59053e-16	3.20493e-14	13243	chr12	130033812	130042342	NONCODE,CHESS,FANTOM,LNCipedia,MITranscriptome,BIGtranscriptome	lncRNA	STATUS \known_refseq\";description \"uncharacterized LOC100190940\";gene_name \"LOC100190940\";"	LOC100190940	NA	NA	NA	NA	NA
lnckb.107003	2.01395	5.17313	1.53822	3.36308	0.000770794	0.00514844	107003	chr3	89601221	89614652	MITranscriptome	lncRNA	gene_id_alis \G056610\";"	lnckb.107003	NA	NA	NA	NA	NA
lnckb.101545	3.14767	5.14933	0.891594	5.77542	7.67617e-09	2.08229e-07	101545	chr12	130042446	130043724	MITranscriptome	lncRNA	gene_id_alis \G020733\";"	lnckb.101545	NA	NA	NA	NA	NA
lnckb.92290	1.91472	5.14635	0.985241	5.22344	1.75625e-07	3.45911e-06	92290	chr5	91683676	91684278	NONCODE	lncRNA	gene_id_alis \NONHSAG092378.1\";"	NONHSAG092378.1	NA	NA	NA	NA	NA
lnckb.92288	1.20356	5.14324	1.32068	3.89438	9.84505e-05	0.000892855	92288	chr5	91674510	91675097	NONCODE	lncRNA	gene_id_alis \NONHSAG092376.1\";"	NONHSAG092376.1	NA	NA	NA	NA	NA
lnckb.88432	2.7042	5.1313	0.915301	5.60614	2.0689e-08	5.11128e-07	88432	chr21	32143374	32143584	NONCODE	lncRNA	gene_id_alis \NONHSAG082867.1\";"	NONHSAG082867.1	NA	NA	NA	NA	NA
lnckb.13242	8.1472	5.10573	0.713763	7.15326	8.47401e-13	5.55212e-11	13242	chr12	130009769	130030902	NONCODE,CHESS,MITranscriptome	lncRNA	STATUS \novel\";"	lnckb.13242	NA	NA	NA	NA	NA
lnckb.49996	11.4297	5.10432	0.669622	7.62269	2.48445e-14	2.14839e-12	49996	chr7	17374917	17467256	NONCODE,CHESS,FANTOM,LNCipedia,MITranscriptome,BIGtranscriptome	lncRNA	STATUS \known_refseq\";description \"renal clear cell carcinoma-associated transcript 333\";gene_name \"KCCAT333\";"	KCCAT333	NA	NA	NA	NA	NA
lnckb.109555	1.81498	5.09051	0.822243	6.191	5.9782e-10	2.10221e-08	109555	chr6	45718571	45720605	MITranscriptome	lncRNA	gene_id_alis \G071024\";"	lnckb.109555	NA	NA	NA	NA	NA
lnckb.77669	2.07826	5.07232	0.752862	6.73739	1.61262e-11	8.11478e-10	77669	chr1	4279332	4309206	NONCODE,MITranscriptome	lncRNA	gene_id_alis \NONHSAG056073.1\";"	NONHSAG056073.1	NA	NA	NA	NA	NA
lnckb.68269	1.62744	5.05875	1.35834	3.72422	0.000195918	0.00161072	68269	chr10	80940665	80941201	NONCODE,LNCipedia	lncRNA	gene_alias \lnc-DYDC1-10\";"	lnc-DYDC1-10	ENSG00000227209	WARS2P1	processed_pseudogene	0	HGNC:45116
lnckb.111493	1.93656	5.03783	1.55429	3.24125	0.00119008	0.0074315	111493	chr8	57064437	57065916	MITranscriptome	lncRNA	gene_id_alis \G080978\";"	lnckb.111493	NA	NA	NA	NA	NA
lnckb.86259	30.7232	5.02456	0.571414	8.79321	1.45343e-18	2.66637e-16	86259	chr2	66192436	66195206	NONCODE,MITranscriptome	lncRNA	gene_id_alis \NONHSAG079963.2\";"	NONHSAG079963.2	NA	NA	NA	NA	NA
lnckb.90758	3.41577	5.01313	0.84055	5.9641	2.4598e-09	7.51027e-08	90758	chr4	106911201	106912554	NONCODE,BIGtranscriptome	lncRNA	gene_id_alis \NONHSAG112119.1\";"	NONHSAG112119.1	NA	NA	NA	NA	NA
lnckb.109822	4.66446	5.01143	0.801379	6.25351	4.01323e-10	1.47777e-08	109822	chr6	94053068	94074327	MITranscriptome	lncRNA	gene_id_alis \G072121\";"	lnckb.109822	NA	NA	NA	NA	NA
lnckb.93289	1.48272	4.991	0.988153	5.05084	4.39867e-07	7.78055e-06	93289	chr6	57790324	57790942	NONCODE,MITranscriptome	lncRNA	gene_id_alis \NONHSAG113269.1\";"	NONHSAG113269.1	NA	NA	NA	NA	NA
lnckb.68772	4.55241	4.98405	1.11204	4.48189	7.39839e-06	9.4068e-05	68772	chr11	80321620	80327911	NONCODE,LNCipedia,MITranscriptome,BIGtranscriptome	lncRNA	gene_alias \lnc-TENM4-7\";gene_alias \"AP006295\";gene_alias \"CTD-2555I5\";gene_alias \"ENSG00000254434\";gene_alias \"OTTHUMG00000166791\";"	lnc-TENM4-7	ENSG00000254434	AP006295.1	lncRNA	0	0
lnckb.105865	1.02948	4.977	1.44267	3.44986	0.000560885	0.00394197	105865	chr20	4032357	4032614	MITranscriptome	lncRNA	gene_id_alis \G049171\";"	lnckb.105865	NA	NA	NA	NA	NA
lnckb.52384	8.50711	4.94732	0.771709	6.41086	1.44699e-10	5.91029e-09	52384	chr7	156942557	156945784	NONCODE,CHESS,LNCipedia,MITranscriptome,BIGtranscriptome	lncRNA	STATUS \known_refseq\";gene_name \"LOC105375605\";gene_name \"RP5-1121A15.3\";"	RP5-1121A15.3	NA	NA	NA	NA	NA
lnckb.92083	1.40206	4.93632	1.06707	4.62605	3.72708e-06	5.15871e-05	92083	chr5	68400935	68401256	NONCODE	lncRNA	gene_id_alis \NONHSAG092189.1\";"	NONHSAG092189.1	NA	NA	NA	NA	NA
lnckb.96612	2.9206	4.9357	1.28819	3.83149	0.00012737	0.00111163	96612	chr9	1208876	1209416	NONCODE	lncRNA	gene_id_alis \NONHSAG102432.1\";"	NONHSAG102432.1	NA	NA	NA	NA	NA
lnckb.54961	16.0324	4.91925	0.847607	5.80369	6.48706e-09	1.78537e-07	54961	chr9	1298270	1480891	NONCODE,CHESS,LNCipedia,MITranscriptome	lncRNA	STATUS \known_refseq\";gene_name \"LOC102723803\";"	LOC102723803	NA	NA	NA	NA	NA
lnckb.81728	1.78419	4.90089	0.702393	6.97742	3.00655e-12	1.77108e-10	81728	chr12	130169122	130169639	NONCODE	lncRNA	gene_id_alis \NONHSAG066774.1\";"	NONHSAG066774.1	NA	NA	NA	NA	NA
lnckb.63766	5.30206	4.89885	0.807475	6.06688	1.30421e-09	4.24441e-08	63766	chr3	102985378	103057194	FANTOM,MITranscriptome	lncRNA	gene_id_alis_alias \CATG00000065420.1\";geneSuperClass \"all_lncRNA\";geneClass \"lncRNA_intergenic\";geneSubClass \"far_from_coding_genes\";gene_type \"__na\";gene_name \"CATG00000065420.1\";coding_status \"nonCoding\";cumulative_support \"MITRANS\";geneCategory \"__na\";DHS_type \"not_DHS\";"	CATG00000065420.1	NA	NA	NA	NA	NA
lnckb.98968	2.17635	4.8155	0.75657	6.36491	1.9541e-10	7.77873e-09	98968	chr1	153221418	153235233	MITranscriptome	lncRNA	gene_id_alis \G004671\";"	lnckb.98968	NA	NA	NA	NA	NA
lnckb.31438	4.08492	4.81016	1.0293	4.67323	2.965e-06	4.20728e-05	31438	chr2	176506245	176507702	NONCODE,CHESS,LNCipedia,MITranscriptome,BIGtranscriptome	lncRNA	STATUS \known_gencode\";gene_name \"AC017048.1\";"	AC017048.1	ENSG00000229434	AC017048.1	lncRNA	0	0
lnckb.85412	4.59625	4.80272	1.25902	3.81464	0.000136379	0.00117841	85412	chr18	77391895	77393417	NONCODE	lncRNA	gene_id_alis \NONHSAG075864.1\";"	NONHSAG075864.1	NA	NA	NA	NA	NA
lnckb.105058	1.52586	4.79135	0.755939	6.33827	2.32358e-10	9.06406e-09	105058	chr2	84165427	84167550	MITranscriptome	lncRNA	gene_id_alis \G044435\";"	lnckb.105058	NA	NA	NA	NA	NA
lnckb.79487	3.59834	4.77692	1.26013	3.79082	0.000150151	0.00128171	79487	chr10	57639837	57641774	NONCODE	lncRNA	gene_id_alis \NONHSAG062121.1\";"	NONHSAG062121.1	NA	NA	NA	NA	NA
lnckb.96452	16.2568	4.76075	0.896713	5.30911	1.10162e-07	2.28175e-06	96452	chr8	133756732	133758826	NONCODE,MITranscriptome,BIGtranscriptome	lncRNA	gene_id_alis \NONHSAG114178.1\";"	NONHSAG114178.1	NA	NA	NA	NA	NA
lnckb.76394	1.09345	4.75955	1.19123	3.99549	6.45596e-05	0.000621654	76394	chr9	1164414	1164867	NONCODE,LNCipedia	lncRNA	gene_alias \lnc-C9orf66-13\";"	lnc-C9orf66-13	ENSG00000236594	RPS27AP14	processed_pseudogene	0	HGNC:36530
lnckb.66315	4.89003	4.75413	0.811408	5.85911	4.65347e-09	1.32301e-07	66315	chr9	114944066	115000170	NONCODE,FANTOM,LNCipedia,MITranscriptome	lncRNA	gene_id_alis_alias \CATG00000109561.1\";geneSuperClass \"all_lncRNA\";geneClass \"lncRNA_intergenic\";geneSubClass \"far_from_coding_genes\";gene_type \"__na\";gene_name \"CATG00000109561.1\";coding_status \"nonCoding\";cumulative_support \"FANTOM:MITRANS\";geneCategory \"__na\";DHS_type \"not_DHS\";"	CATG00000109561.1	NA	NA	NA	NA	NA
lnckb.95066	11.2304	4.73393	0.930784	5.08596	3.65774e-07	6.61255e-06	95066	chr7	110235381	110270164	NONCODE,MITranscriptome	lncRNA	gene_id_alis \NONHSAG096573.1\";"	NONHSAG096573.1	NA	NA	NA	NA	NA
lnckb.96613	2.73868	4.72726	0.680669	6.94502	3.78408e-12	2.17327e-10	96613	chr9	1229257	1234329	NONCODE	lncRNA	gene_id_alis \NONHSAG102433.1\";"	NONHSAG102433.1	NA	NA	NA	NA	NA
lnckb.44801	2.83939	4.71915	0.846064	5.57777	2.43627e-08	5.89413e-07	44801	chr5	174615581	174621859	NONCODE,CHESS,LNCipedia,MITranscriptome,BIGtranscriptome	lncRNA	STATUS \known_refseq\";gene_name \"LOC105377740\";"	LOC105377740	NA	NA	NA	NA	NA
lnckb.75135	1.16491	4.7179	0.797173	5.91829	3.25302e-09	9.61221e-08	75135	chr6	93813867	93819558	NONCODE,LNCipedia,MITranscriptome	lncRNA	gene_alias \lnc-MANEA-15\";"	lnc-MANEA-15	NA	NA	NA	NA	NA
lnckb.41835	5.88869	4.7161	0.764139	6.17179	6.75223e-10	2.341e-08	41835	chr4	173953892	173982041	NONCODE,CHESS,LNCipedia,MITranscriptome	lncRNA	STATUS \known_refseq\";gene_name \"LOC105377544\";"	LOC105377544	NA	NA	NA	NA	NA
lnckb.75776	1.75053	4.71261	0.593633	7.9386	2.04483e-15	2.19192e-13	75776	chr7	109998434	109999624	NONCODE,LNCipedia,MITranscriptome	lncRNA	gene_alias \lnc-IMMP2L-7\";"	lnc-IMMP2L-7	ENSG00000232199	RPL3P8	processed_pseudogene	0	HGNC:35498
lnckb.89260	1.74841	4.68162	1.05449	4.43971	9.00795e-06	0.000111529	89260	chr3	89580557	89581855	NONCODE	lncRNA	gene_id_alis \NONHSAG111533.1\";"	NONHSAG111533.1	NA	NA	NA	NA	NA
lnckb.95520	1.33205	4.68101	0.75051	6.23711	4.45739e-10	1.61333e-08	95520	chr8	16083631	16086235	NONCODE	lncRNA	gene_id_alis \NONHSAG099975.1\";"	NONHSAG099975.1	NA	NA	NA	NA	NA
lnckb.108911	1.639	4.67554	0.994578	4.70103	2.58853e-06	3.73247e-05	108911	chr5	91929941	91933748	MITranscriptome	lncRNA	gene_id_alis \G066684\";"	lnckb.108911	NA	NA	NA	NA	NA
lnckb.63754	180.508	4.67028	0.682636	6.84154	7.83463e-12	4.22379e-10	63754	chr3	90041106	90093170	NONCODE,FANTOM,MITranscriptome	lncRNA	gene_id_alis_alias \CATG00000065307.1\";geneSuperClass \"all_lncRNA\";geneClass \"lncRNA_intergenic\";geneSubClass \"far_from_coding_genes\";gene_type \"__na\";gene_name \"CATG00000065307.1\";coding_status \"nonCoding\";cumulative_support \"MITRANS\";geneCategory \"e_lncRNA\";DHS_type \"DHS_enhancer\";"	CATG00000065307.1	NA	NA	NA	NA	NA
lnckb.96619	1.39668	4.66912	0.650714	7.17538	7.21043e-13	4.81263e-11	96619	chr9	2334828	2335771	NONCODE	lncRNA	gene_id_alis \NONHSAG102446.1\";"	NONHSAG102446.1	NA	NA	NA	NA	NA
lnckb.62867	21.0376	4.66253	0.767094	6.07817	1.21563e-09	3.98847e-08	62867	chr2	176458451	176480102	FANTOM,MITranscriptome,BIGtranscriptome	lncRNA	gene_id_alis_alias \CATG00000050775.1\";geneSuperClass \"all_lncRNA\";geneClass \"lncRNA_intergenic\";geneSubClass \"far_from_coding_genes\";gene_type \"__na\";gene_name \"CATG00000050775.1\";coding_status \"nonCoding\";cumulative_support \"MITRANS\";geneCategory \"__na\";DHS_type \"not_DHS\";"	CATG00000050775.1	NA	NA	NA	NA	NA
lnckb.66180	1.38968	4.66134	0.729377	6.39085	1.64967e-10	6.65351e-09	66180	chr9	114989232	114990196	NONCODE,FANTOM,MITranscriptome	lncRNA	gene_id_alis_alias \CATG00000106818.1\";geneSuperClass \"all_lncRNA\";geneClass \"lncRNA_intergenic\";geneSubClass \"far_from_coding_genes\";gene_type \"__na\";gene_name \"CATG00000106818.1\";coding_status \"nonCoding\";cumulative_support \"ENCODE:FANTOM\";geneCategory \"e_lncRNA\";DHS_type \"DHS_enhancer\";"	CATG00000106818.1	NA	NA	NA	NA	NA
lnckb.101251	1.48579	4.6594	0.752421	6.19254	5.9202e-10	2.08634e-08	101251	chr12	65016801	65019629	MITranscriptome,BIGtranscriptome	lncRNA	gene_id_alis \G018804\";"	lnckb.101251	NA	NA	NA	NA	NA
lnckb.68366	15.7828	4.64964	1.13491	4.0969	4.18712e-05	0.000426748	68366	chr10	117815596	117821146	NONCODE,LNCipedia,MITranscriptome	lncRNA	gene_alias \lnc-RAB11FIP2-5\";"	lnc-RAB11FIP2-5	NA	NA	NA	NA	NA
lnckb.113340	9.65725	4.63174	0.610609	7.58544	3.31371e-14	2.78495e-12	113340	chrX	141653531	141672198	MITranscriptome	lncRNA	gene_id_alis \G090292\";"	lnckb.113340	NA	NA	NA	NA	NA
lnckb.19901	1.45368	4.62546	0.628745	7.35665	1.88582e-13	1.38702e-11	19901	chr16	55042998	55049302	CHESS,LNCipedia,MITranscriptome	lncRNA	STATUS \known_refseq\";gene_name \"LOC105371278\";"	LOC105371278	NA	NA	NA	NA	NA
lnckb.60691	6.21692	4.62251	0.697258	6.62955	3.36717e-11	1.5909e-09	60691	chr12	130103883	130119567	FANTOM,MITranscriptome,BIGtranscriptome	lncRNA	gene_id_alis_alias \CATG00000013784.1\";geneSuperClass \"all_lncRNA\";geneClass \"lncRNA_intergenic\";geneSubClass \"far_from_coding_genes\";gene_type \"__na\";gene_name \"CATG00000013784.1\";coding_status \"nonCoding\";cumulative_support \"ENCODE:MITRANS\";geneCategory \"e_lncRNA\";DHS_type \"DHS_enhancer\";"	CATG00000013784.1	NA	NA	NA	NA	NA
lnckb.96614	0.977015	4.59743	1.16651	3.94117	8.10847e-05	0.000754874	96614	chr9	1251475	1251966	NONCODE,MITranscriptome	lncRNA	gene_id_alis \NONHSAG101124.1\";"	NONHSAG101124.1	NA	NA	NA	NA	NA
lnckb.74088	1.37753	4.58862	0.766947	5.98297	2.19108e-09	6.76705e-08	74088	chr4	173745955	173748539	NONCODE,LNCipedia,MITranscriptome	lncRNA	gene_alias \lnc-SAP30-19\";"	lnc-SAP30-19	NA	NA	NA	NA	NA
lnckb.62419	3.11062	4.57159	0.731588	6.24885	4.13485e-10	1.51624e-08	62419	chr2	84189593	84191265	FANTOM	lncRNA	gene_id_alias \CATG00000043644.1\";geneSuperClass \"all_lncRNA\";geneClass \"lncRNA_intergenic\";geneSubClass \"far_from_coding_genes\";gene_type \"__na\";gene_name \"CATG00000043644.1\";coding_status \"nonCoding\";cumulative_support \"FANTOM\";geneCategory \"__na\";DHS_type \"not_DHS\";"	CATG00000043644.1	NA	NA	NA	NA	NA
lnckb.96610	2.32136	4.5508	1.25596	3.62337	0.000290788	0.00225192	96610	chr9	1199954	1201631	NONCODE,MITranscriptome	lncRNA	gene_id_alis \NONHSAG101831.1\";"	NONHSAG101831.1	NA	NA	NA	NA	NA
lnckb.60032	1.57194	4.54969	0.698779	6.51091	7.46961e-11	3.27383e-09	60032	chr10	117551266	117552365	NONCODE,FANTOM,LNCipedia,MITranscriptome	lncRNA	gene_id_alis_alias \CATG00000001006.1\";geneSuperClass \"all_lncRNA\";geneClass \"lncRNA_intergenic\";geneSubClass \"proximal_to_coding_genes_antisense_strand\";gene_type \"__na\";gene_name \"CATG00000001006.1\";coding_status \"nonCoding\";cumulative_support \"FANTOM\";geneCategory \"p_lncRNA_intergenic\";DHS_type \"DHS_promoter\";"	CATG00000001006.1	NA	NA	NA	NA	NA
lnckb.85413	1.74342	4.54946	1.18087	3.85264	0.000116853	0.00103476	85413	chr18	77402978	77403700	NONCODE,MITranscriptome	lncRNA	gene_id_alis \NONHSAG075309.1\";"	NONHSAG075309.1	NA	NA	NA	NA	NA
lnckb.58912	20.082	4.54324	0.508552	8.93367	4.12112e-19	8.14194e-17	58912	chrX	141502849	141649939	NONCODE,CHESS,FANTOM,LNCipedia,BIGtranscriptome	lncRNA	STATUS \known_refseq\";description \"SPANXA2 overlapping transcript 1\";gene_name \"SPANXA2-OT1\";"	SPANXA2-OT1	ENSG00000277215	SPANXA2-OT1	lncRNA	0	HGNC:31683
lnckb.86260	5.33768	4.53726	0.794388	5.71164	1.1189e-08	2.93599e-07	86260	chr2	66195705	66196504	NONCODE	lncRNA	gene_id_alis \NONHSAG109798.1\";"	NONHSAG109798.1	NA	NA	NA	NA	NA
lnckb.103213	1.49459	4.52866	0.914639	4.95131	7.37165e-07	1.23262e-05	103213	chr16	55094586	55102354	MITranscriptome	lncRNA	gene_id_alis \G031156\";"	lnckb.103213	NA	NA	NA	NA	NA
lnckb.22631	2.95084	4.51846	0.641832	7.03993	1.92335e-12	1.1784e-10	22631	chr17	49977116	49988055	CHESS,MITranscriptome	lncRNA	STATUS \novel\";"	lnckb.22631	NA	NA	NA	NA	NA
lnckb.64903	2.48653	4.51399	0.898338	5.02482	5.03907e-07	8.79222e-06	64903	chr6	93873261	93880517	NONCODE,FANTOM,LNCipedia,MITranscriptome	lncRNA	gene_id_alis_alias \CATG00000084988.1\";geneSuperClass \"all_lncRNA\";geneClass \"lncRNA_sense_intronic\";geneSubClass \"sense_intron_overlap\";gene_type \"__na\";gene_name \"CATG00000084988.1\";coding_status \"nonCoding\";cumulative_support \"FANTOM\";geneCategory \"__na\";DHS_type \"not_DHS\";"	CATG00000084988.1	NA	NA	NA	NA	NA
lnckb.84323	3.14911	4.49974	0.595202	7.56002	4.03022e-14	3.3651e-12	84323	chr17	11197853	11198772	NONCODE	lncRNA	gene_id_alis \NONHSAG074002.1\";"	NONHSAG074002.1	NA	NA	NA	NA	NA
lnckb.84674	1.82185	4.49769	0.763888	5.8879	3.91145e-09	1.13335e-07	84674	chr17	65286428	65288596	NONCODE	lncRNA	gene_id_alis \NONHSAG074344.1\";"	NONHSAG074344.1	NA	NA	NA	NA	NA
lnckb.103180	1.23934	4.48788	0.735068	6.1054	1.02545e-09	3.42842e-08	103180	chr16	50477615	50479488	MITranscriptome	lncRNA	gene_id_alis \G030995\";"	lnckb.103180	NA	NA	NA	NA	NA
lnckb.89490	1.32745	4.48312	0.760534	5.8947	3.75371e-09	1.09406e-07	89490	chr3	127469129	127470514	NONCODE	lncRNA	gene_id_alis \NONHSAG086695.1\";"	NONHSAG086695.1	NA	NA	NA	NA	NA
lnckb.74906	3.94288	4.47946	0.701276	6.38759	1.68519e-10	6.77549e-09	74906	chr6	28695357	28699726	NONCODE,LNCipedia	lncRNA	gene_alias \lnc-GPX5-3\";"	lnc-GPX5-3	NA	NA	NA	NA	NA
lnckb.21852	72.0041	4.47739	0.800518	5.59311	2.23034e-08	5.46387e-07	21852	chr17	34157147	34168451	NONCODE,CHESS,FANTOM,LNCipedia,MITranscriptome,BIGtranscriptome	lncRNA	STATUS \known_refseq\";gene_name \"LOC105371735\";"	LOC105371735	NA	NA	NA	NA	NA
lnckb.89265	0.950806	4.46093	1.15571	3.85992	0.000113425	0.00100941	89265	chr3	89911910	89912252	NONCODE	lncRNA	gene_id_alis \NONHSAG086467.1\";"	NONHSAG086467.1	NA	NA	NA	NA	NA
lnckb.21848	4.78088	4.46029	0.891417	5.0036	5.62701e-07	9.69685e-06	21848	chr17	34089142	34111806	NONCODE,CHESS,LNCipedia,MITranscriptome	lncRNA	STATUS \known_refseq\";gene_name \"LOC107985036\";"	LOC107985036	NA	NA	NA	NA	NA
lnckb.89489	1.32352	4.43935	0.750855	5.9124	3.37163e-09	9.9216e-08	89489	chr3	127467744	127468872	NONCODE	lncRNA	gene_id_alis \NONHSAG086694.1\";"	NONHSAG086694.1	NA	NA	NA	NA	NA
lnckb.13248	1.55221	4.42193	0.7001	6.31613	2.68187e-10	1.03031e-08	13248	chr12	130121925	130122974	NONCODE,CHESS,LNCipedia,MITranscriptome,BIGtranscriptome	lncRNA	STATUS \known_gencode\";gene_name \"RP11-143E21.2\";"	RP11-143E21.2	ENSG00000279193	AC026336.4	TEC	0	0
lnckb.93084	1.24356	4.41688	0.799255	5.52624	3.27169e-08	7.66127e-07	93084	chr6	28694086	28694614	NONCODE	lncRNA	gene_id_alis \NONHSAG093094.1\";"	NONHSAG093094.1	NA	NA	NA	NA	NA
lnckb.53917	7.82946	4.41368	0.648053	6.81068	9.71388e-12	5.14384e-10	53917	chr8	90806119	90812939	NONCODE,CHESS,FANTOM,LNCipedia,MITranscriptome,BIGtranscriptome	lncRNA	STATUS \known_refseq\";gene_name \"LOC105375635\";"	LOC105375635	NA	NA	NA	NA	NA
lnckb.29697	56.4404	4.40071	0.450957	9.75859	1.69493e-22	6.47797e-20	29697	chr2	65789718	66192020	NONCODE,CHESS,FANTOM,LNCipedia,MITranscriptome,BIGtranscriptome	lncRNA	STATUS \known_refseq\";gene_name \"LOC105369168\";gene_name \"AC074391.1\";"	AC074391.1	NA	NA	NA	NA	NA
lnckb.92761	3.16502	4.40007	0.739052	5.95367	2.62196e-09	7.92251e-08	92761	chr5	174574701	174602035	NONCODE,MITranscriptome	lncRNA	gene_id_alis \NONHSAG090708.1\";"	NONHSAG090708.1	NA	NA	NA	NA	NA
lnckb.80446	1.40185	4.36986	1.33667	3.26921	0.00107849	0.00683603	80446	chr11	79763065	79763458	NONCODE	lncRNA	gene_id_alis \NONHSAG064119.1\";"	NONHSAG064119.1	NA	NA	NA	NA	NA
lnckb.111198	1.87338	4.36953	0.748751	5.83576	5.35473e-09	1.50667e-07	111198	chr8	16352922	16354597	MITranscriptome	lncRNA	gene_id_alis \G079639\";"	lnckb.111198	NA	NA	NA	NA	NA
lnckb.53273	5.88324	4.36862	0.766119	5.70227	1.18221e-08	3.08196e-07	53273	chr8	40928873	40953640	NONCODE,CHESS,LNCipedia,MITranscriptome,BIGtranscriptome	lncRNA	STATUS \known_refseq\";gene_name \"LOC105379390\";"	LOC105379390	NA	NA	NA	NA	NA
lnckb.86261	5.25302	4.35083	0.652771	6.66517	2.64364e-11	1.28013e-09	86261	chr2	66203635	66204431	NONCODE	lncRNA	gene_id_alis \NONHSAG079964.1\";"	NONHSAG079964.1	NA	NA	NA	NA	NA
lnckb.86403	1.29899	4.34021	0.862348	5.03301	4.82831e-07	8.45666e-06	86403	chr2	84131630	84132649	NONCODE	lncRNA	gene_id_alis \NONHSAG080113.1\";"	NONHSAG080113.1	NA	NA	NA	NA	NA
lnckb.89339	1.96639	4.33266	0.937921	4.61943	3.84797e-06	5.29861e-05	89339	chr3	102749820	102752551	NONCODE	lncRNA	gene_id_alis \NONHSAG086540.1\";"	NONHSAG086540.1	NA	NA	NA	NA	NA
lnckb.54962	11.0753	4.33245	0.846035	5.12089	3.04102e-07	5.63764e-06	54962	chr9	1701337	1962697	NONCODE,CHESS,LNCipedia,MITranscriptome	lncRNA	STATUS \known_refseq\";gene_name \"LOC105375951\";"	LOC105375951	NA	NA	NA	NA	NA
lnckb.105059	5.29994	4.33085	0.77944	5.55636	2.75464e-08	6.57031e-07	105059	chr2	84192150	84196166	MITranscriptome	lncRNA	gene_id_alis \G044436\";"	lnckb.105059	NA	NA	NA	NA	NA
lnckb.61407	49.1142	4.32405	0.558307	7.74493	9.56309e-15	8.86056e-13	61407	chr16	50505952	50547215	NONCODE,FANTOM,LNCipedia,MITranscriptome	lncRNA	gene_id_alis_alias \CATG00000027278.1\";geneSuperClass \"all_lncRNA\";geneClass \"lncRNA_intergenic\";geneSubClass \"proximal_to_coding_genes_sense_strand\";gene_type \"__na\";gene_name \"CATG00000027278.1\";coding_status \"nonCoding\";cumulative_support \"FANTOM:MITRANS\";geneCategory \"e_lncRNA\";DHS_type \"DHS_enhancer\";"	CATG00000027278.1	NA	NA	NA	NA	NA
lnckb.96617	1.51912	4.31004	0.718337	6.00002	1.97295e-09	6.16455e-08	96617	chr9	2285346	2287518	NONCODE	lncRNA	gene_id_alis \NONHSAG102444.1\";"	NONHSAG102444.1	NA	NA	NA	NA	NA
lnckb.3804	22.5402	4.30988	0.682368	6.31607	2.68293e-10	1.03031e-08	3804	chr1	177392729	177576949	NONCODE,CHESS,LNCipedia,MITranscriptome,BIGtranscriptome	lncRNA	STATUS \known_gencode\";gene_name \"RP1-35C21.2\";"	RP1-35C21.2	NA	NA	NA	NA	NA
lnckb.93522	3.80107	4.28158	0.812863	5.26728	1.38456e-07	2.79301e-06	93522	chr6	93679056	93679641	NONCODE	lncRNA	gene_id_alis \NONHSAG095420.1\";"	NONHSAG095420.1	NA	NA	NA	NA	NA
lnckb.7317	44.2742	4.27978	0.847909	5.04745	4.47738e-07	7.90671e-06	7317	chr10	118241473	118248202	NONCODE,CHESS,FANTOM,LNCipedia,BIGtranscriptome	lncRNA	STATUS \known_refseq\";gene_name \"LOC101927760\";gene_name \"RP11-245J24.1\";"	RP11-245J24.1	NA	NA	NA	NA	NA
lnckb.10280	1479.69	-1.75398	0.23977	-7.31525	2.56905e-13	1.85136e-11	10280	chr11	123628198	123655224	CHESS,LNCipedia	protein_coding	STATUS \known_refseq\";description \"sodium voltage-gated channel beta subunit 3\";gene_name \"SCN3B\";"	SCN3B	ENSG00000166257	SCN3B	protein_coding	55800	HGNC:20665
lnckb.46474	5.25653	4.26786	0.60676	7.03386	2.00901e-12	1.2262e-10	46474	chr6	45554330	45576791	NONCODE,CHESS,FANTOM,LNCipedia,MITranscriptome,BIGtranscriptome	lncRNA	STATUS \known_refseq\";gene_name \"LOC105375077\";gene_name \"RP1-166H4.2\";"	RP1-166H4.2	NA	NA	NA	NA	NA
lnckb.87102	4.29252	4.26675	1.14079	3.74017	0.000183897	0.00152833	87102	chr2	176563897	176565675	NONCODE,BIGtranscriptome	lncRNA	gene_id_alis \NONHSAG079263.1\";"	NONHSAG079263.1	NA	NA	NA	NA	NA
lnckb.46638	3.95836	4.24388	0.891915	4.75817	1.95359e-06	2.9003e-05	46638	chr6	57792090	57798790	CHESS,FANTOM,MITranscriptome	lncRNA	STATUS \known_refseq\";gene_name \"LOC105375103\";"	LOC105375103	NA	NA	NA	NA	NA
lnckb.92760	2.10418	4.2431	0.760775	5.57734	2.44229e-08	5.90648e-07	92760	chr5	174568739	174574533	NONCODE	lncRNA	gene_id_alis \NONHSAG092832.1\";"	NONHSAG092832.1	NA	NA	NA	NA	NA
lnckb.46998	1.93343	4.23479	1.07577	3.93653	8.26691e-05	0.000766956	46998	chr6	93811825	93813036	NONCODE,CHESS,FANTOM,LNCipedia,MITranscriptome	lncRNA	STATUS \known_gencode\";gene_name \"RP11-64I5.1\";"	RP11-64I5.1	ENSG00000280451	AL356094.1	TEC	0	0
lnckb.80455	9.18617	4.22442	1.13409	3.72495	0.000195356	0.00160816	80455	chr11	80455504	80457643	NONCODE	lncRNA	gene_id_alis \NONHSAG064125.1\";"	NONHSAG064125.1	NA	NA	NA	NA	NA
lnckb.87598	1.52677	4.21873	0.675978	6.24094	4.34959e-10	1.57965e-08	87598	chr2	240349138	240352558	NONCODE	lncRNA	gene_id_alis \NONHSAG081290.1\";"	NONHSAG081290.1	NA	NA	NA	NA	NA
lnckb.99980	1.13916	4.21659	0.883217	4.77413	1.80486e-06	2.70703e-05	99980	chr10	80969959	80972062	MITranscriptome	lncRNA	gene_id_alis \G010442\";"	lnckb.99980	NA	NA	NA	NA	NA
lnckb.88925	1.46792	4.21101	0.728106	5.78351	7.31578e-09	1.9938e-07	88925	chr3	24685432	24686877	NONCODE	lncRNA	gene_id_alis \NONHSAG111449.1\";"	NONHSAG111449.1	NA	NA	NA	NA	NA
lnckb.92762	1.46829	4.2033	0.716116	5.86957	4.36916e-09	1.25073e-07	92762	chr5	174590417	174595032	NONCODE,MITranscriptome	lncRNA	gene_id_alis \NONHSAG090709.1\";"	NONHSAG090709.1	NA	NA	NA	NA	NA
lnckb.106633	3.76415	4.19908	0.803916	5.22328	1.75778e-07	3.46107e-06	106633	chr3	425876	440855	MITranscriptome	lncRNA	gene_id_alis \G054384\";"	lnckb.106633	NA	NA	NA	NA	NA
lnckb.80454	2.21593	4.19626	1.04632	4.01051	6.05868e-05	0.00058809	80454	chr11	80444356	80444960	NONCODE,MITranscriptome	lncRNA	gene_id_alis \NONHSAG106580.1\";"	NONHSAG106580.1	NA	NA	NA	NA	NA
lnckb.105055	4.19626	4.19405	0.857926	4.88859	1.01563e-06	1.63153e-05	105055	chr2	83856773	83859643	MITranscriptome	lncRNA	gene_id_alis \G044425\";"	lnckb.105055	NA	NA	NA	NA	NA
lnckb.99851	3.97512	4.17694	1.19313	3.50082	0.00046383	0.00335799	99851	chr10	57477339	57481758	MITranscriptome	lncRNA	gene_id_alis \G009731\";"	lnckb.99851	NA	NA	NA	NA	NA
lnckb.85235	1.54301	4.17148	1.1181	3.73086	0.000190829	0.00157716	85235	chr18	57297790	57298381	NONCODE	lncRNA	gene_id_alis \NONHSAG075722.1\";"	NONHSAG075722.1	NA	NA	NA	NA	NA
lnckb.95062	1.42469	4.17048	0.62726	6.64872	2.95644e-11	1.41453e-09	95062	chr7	110161926	110162235	NONCODE,MITranscriptome,BIGtranscriptome	lncRNA	gene_id_alis \NONHSAG113877.1\";"	NONHSAG113877.1	NA	NA	NA	NA	NA
lnckb.43862	1.46517	4.1529	0.696039	5.96648	2.4243e-09	7.40894e-08	43862	chr5	132048279	132062744	CHESS,FANTOM,LNCipedia,MITranscriptome	lncRNA	STATUS \known_refseq\";gene_name \"LOC105379174\";"	LOC105379174	NA	NA	NA	NA	NA
lnckb.79800	2.91271	4.1517	0.939991	4.41675	1.00197e-05	0.000122288	79800	chr10	117776099	117777137	NONCODE	lncRNA	gene_id_alis \NONHSAG062424.1\";"	NONHSAG062424.1	NA	NA	NA	NA	NA
lnckb.85941	1.35907	4.15001	0.752553	5.51458	3.49611e-08	8.14224e-07	85941	chr2	10474467	10476311	NONCODE	lncRNA	gene_id_alis \NONHSAG079643.1\";"	NONHSAG079643.1	NA	NA	NA	NA	NA
lnckb.62417	13.9191	4.14701	0.730051	5.68043	1.34354e-08	3.44931e-07	62417	chr2	83881044	83891793	NONCODE,FANTOM,LNCipedia,MITranscriptome	lncRNA	gene_id_alis_alias \CATG00000043625.1\";geneSuperClass \"all_lncRNA\";geneClass \"lncRNA_intergenic\";geneSubClass \"far_from_coding_genes\";gene_type \"__na\";gene_name \"CATG00000043625.1\";coding_status \"nonCoding\";cumulative_support \"ENCODE\";geneCategory \"__na\";DHS_type \"not_DHS\";"	CATG00000043625.1	NA	NA	NA	NA	NA
lnckb.62764	15.2587	4.13313	0.680969	6.06948	1.28323e-09	4.18037e-08	62764	chr2	84075404	84089348	FANTOM,MITranscriptome	lncRNA	gene_id_alis_alias \CATG00000049184.1\";geneSuperClass \"all_lncRNA\";geneClass \"lncRNA_intergenic\";geneSubClass \"far_from_coding_genes\";gene_type \"__na\";gene_name \"CATG00000049184.1\";coding_status \"nonCoding\";cumulative_support \"FANTOM\";geneCategory \"__na\";DHS_type \"not_DHS\";"	CATG00000049184.1	NA	NA	NA	NA	NA
lnckb.64846	1.02539	4.13183	0.601583	6.86826	6.49914e-12	3.56975e-10	64846	chr6	45677761	45678250	NONCODE,FANTOM,MITranscriptome	lncRNA	gene_id_alis_alias \CATG00000083962.1\";geneSuperClass \"all_lncRNA\";geneClass \"lncRNA_intergenic\";geneSubClass \"far_from_coding_genes\";gene_type \"__na\";gene_name \"CATG00000083962.1\";coding_status \"nonCoding\";cumulative_support \"FANTOM\";geneCategory \"e_lncRNA\";DHS_type \"DHS_enhancer\";"	CATG00000083962.1	NA	NA	NA	NA	NA
lnckb.103177	1.13085	4.12836	0.668578	6.17484	6.62321e-10	2.30499e-08	103177	chr16	50374721	50375957	MITranscriptome	lncRNA	gene_id_alis \G030990\";"	lnckb.103177	NA	NA	NA	NA	NA
lnckb.68773	5.78147	4.12241	1.14048	3.61462	0.00030079	0.00231798	68773	chr11	80438131	80440450	NONCODE,LNCipedia,MITranscriptome	lncRNA	gene_alias \lnc-TENM4-6\";"	lnc-TENM4-6	NA	NA	NA	NA	NA
lnckb.44934	1.33217	4.12206	0.829592	4.96878	6.7375e-07	1.13784e-05	44934	chr5	179456228	179457900	NONCODE,CHESS,MITranscriptome,BIGtranscriptome	lncRNA	STATUS \known_refseq\";gene_name \"LOC105377761\";"	LOC105377761	NA	NA	NA	NA	NA
lnckb.89491	1.02196	4.11894	0.70091	5.87657	4.1886e-09	1.20226e-07	89491	chr3	127470635	127471670	NONCODE	lncRNA	gene_id_alis \NONHSAG086696.1\";"	NONHSAG086696.1	NA	NA	NA	NA	NA
lnckb.113399	2.27599	4.11537	0.60913	6.75614	1.41716e-11	7.23324e-10	113399	chrX	151875072	151889410	MITranscriptome	lncRNA	gene_id_alis \G090488\";"	lnckb.113399	NA	NA	NA	NA	NA
lnckb.80453	4.82641	4.104	1.2768	3.21429	0.00130766	0.00804963	80453	chr11	80413277	80414622	NONCODE	lncRNA	gene_id_alis \NONHSAG064123.1\";"	NONHSAG064123.1	NA	NA	NA	NA	NA
lnckb.103734	1.40736	4.10325	0.725386	5.65664	1.54364e-08	3.90987e-07	103734	chr17	65272620	65274097	MITranscriptome	lncRNA	gene_id_alis \G035389\";"	lnckb.103734	NA	NA	NA	NA	NA
lnckb.100181	2.2956	4.10279	0.638644	6.42422	1.32548e-10	5.45899e-09	100181	chr10	118236232	118239400	MITranscriptome	lncRNA	gene_id_alis \G011546\";"	lnckb.100181	NA	NA	NA	NA	NA
lnckb.41833	2.58304	4.10276	0.830368	4.94089	7.77655e-07	1.29124e-05	41833	chr4	173896716	173929850	NONCODE,CHESS,FANTOM,LNCipedia,MITranscriptome,BIGtranscriptome	lncRNA	STATUS \known_refseq\";gene_name \"LOC101928478\";gene_name \"RP11-161D15.1\";"	RP11-161D15.1	NA	NA	NA	NA	NA
lnckb.94962	1.76188	4.07856	0.984157	4.14422	3.40978e-05	0.000356345	94962	chr7	88513613	88513966	NONCODE	lncRNA	gene_id_alis \NONHSAG098088.1\";"	NONHSAG098088.1	NA	NA	NA	NA	NA
lnckb.19811	50.1641	4.07666	0.339675	12.0016	3.48327e-33	8.28361e-30	19811	chr16	50666211	50671639	NONCODE,CHESS,MITranscriptome,BIGtranscriptome	lncRNA	STATUS \known_refseq\";description \"uncharacterized LOC101927272\";gene_name \"LOC101927272\";gene_name \"RP11-401P9.5\";"	RP11-401P9.5	NA	NA	NA	NA	NA
lnckb.16847	7.04993	4.07537	0.717438	5.68044	1.34348e-08	3.44931e-07	16847	chr15	27589352	27608859	NONCODE,CHESS,FANTOM,LNCipedia,MITranscriptome	lncRNA	STATUS \known_fantom\";"	lnckb.16847	NA	NA	NA	NA	NA
lnckb.87095	1.17277	4.07239	0.678938	5.99817	1.99551e-09	6.22895e-08	87095	chr2	176096301	176097583	NONCODE,BIGtranscriptome	lncRNA	gene_id_alis \NONHSAG110386.1\";"	NONHSAG110386.1	NA	NA	NA	NA	NA
lnckb.74086	1.85679	4.06857	0.818689	4.96961	6.7088e-07	1.1333e-05	74086	chr4	173517390	173518701	NONCODE,LNCipedia,MITranscriptome	lncRNA	gene_alias \lnc-SAP30-21\";gene_alias \"DEIN\";gene_alias \"FLJ11539\";gene_alias \"linc-KIAA1712-4\";gene_alias \"NBLA00301\";gene_alias \"XLOC_003783\";"	lnc-SAP30-21	NA	NA	NA	NA	NA
lnckb.57530	3.92771	4.06752	0.620287	6.55749	5.47228e-11	2.47095e-09	57530	chrX	12902817	12943300	NONCODE,CHESS,FANTOM,LNCipedia,MITranscriptome,BIGtranscriptome	lncRNA	STATUS \known_refseq\";description \"TLR8 antisense RNA 1\";gene_name \"TLR8-AS1\";"	TLR8-AS1	ENSG00000233338	TLR8-AS1	lncRNA	0	HGNC:40720
lnckb.366	1.67977	4.06695	0.6034	6.74005	1.58327e-11	7.98589e-10	366	chr1	10913618	10918697	NONCODE,CHESS,FANTOM,MITranscriptome	lncRNA	STATUS \known_refseq\";gene_name \"LOC105376735\";"	LOC105376735	NA	NA	NA	NA	NA
lnckb.73256	1.82093	4.06108	1.10328	3.68092	0.000232398	0.00185783	73256	chr3	83937045	83938236	NONCODE,LNCipedia,MITranscriptome	lncRNA	gene_alias \lnc-CADM2-10\";"	lnc-CADM2-10	ENSG00000242195	SRRM1P2	processed_pseudogene	0	HGNC:38163
lnckb.88410	1.207	4.05689	0.853644	4.75243	2.00983e-06	2.97087e-05	88410	chr21	30014005	30015675	NONCODE	lncRNA	gene_id_alis \NONHSAG083395.1\";"	NONHSAG083395.1	NA	NA	NA	NA	NA
lnckb.76477	1.73982	4.05079	0.617101	6.56422	5.23054e-11	2.37181e-09	76477	chr9	30831878	30835009	NONCODE,LNCipedia	lncRNA	gene_alias \lnc-DDX58-6\";"	lnc-DDX58-6	NA	NA	NA	NA	NA
lnckb.61770	1.03601	4.05069	0.717836	5.64292	1.67186e-08	4.2114e-07	61770	chr17	31596050	31596847	NONCODE,FANTOM,LNCipedia	lncRNA	gene_id_alis_alias \CATG00000033362.1\";geneSuperClass \"all_lncRNA\";geneClass \"lncRNA_intergenic\";geneSubClass \"far_from_coding_genes\";gene_type \"__na\";gene_name \"CATG00000033362.1\";coding_status \"nonCoding\";cumulative_support \"FANTOM\";geneCategory \"e_lncRNA\";DHS_type \"DHS_enhancer\";"	CATG00000033362.1	NA	NA	NA	NA	NA
lnckb.87473	1.02022	4.04599	0.785886	5.14831	2.6284e-07	4.95499e-06	87473	chr2	232372689	232376484	NONCODE,MITranscriptome	lncRNA	gene_id_alis \NONHSAG079458.1\";"	NONHSAG079458.1	NA	NA	NA	NA	NA
lnckb.73727	2.36315	4.03076	0.788256	5.11351	3.16226e-07	5.83297e-06	73727	chr4	52354412	52356679	NONCODE,LNCipedia,MITranscriptome	lncRNA	gene_alias \lnc-SPATA18-4\";"	lnc-SPATA18-4	NA	NA	NA	NA	NA
lnckb.74911	2.48801	4.02659	0.782415	5.14636	2.65593e-07	4.99809e-06	74911	chr6	28805967	28822156	NONCODE,LNCipedia,MITranscriptome	lncRNA	gene_alias \lnc-TRIM27-18\";"	lnc-TRIM27-18	NA	NA	NA	NA	NA
lnckb.104216	6.07003	4.00678	1.16961	3.42574	0.000613126	0.0042506	104216	chr18	77399171	77400372	MITranscriptome	lncRNA	gene_id_alis \G038206\";"	lnckb.104216	NA	NA	NA	NA	NA
lnckb.68767	3.32031	4.00621	1.14111	3.51081	0.00044674	0.00324808	68767	chr11	79604967	79612300	NONCODE,LNCipedia,MITranscriptome,BIGtranscriptome	lncRNA	gene_alias \lnc-TENM4-1\";gene_alias \"AP001978\";gene_alias \"ENSG00000255209\";gene_alias \"OTTHUMG00000166787\";gene_alias \"RP11-258O13\";"	lnc-TENM4-1	ENSG00000255209	AP001978.1	lncRNA	0	0
lnckb.31311	130.701	3.99742	0.49691	8.04455	8.65626e-16	9.78539e-14	31311	chr2	170619377	170682934	NONCODE,CHESS,FANTOM,LNCipedia,MITranscriptome,BIGtranscriptome	lncRNA	STATUS \known_refseq\";gene_name \"LOC100130256\";"	LOC100130256	NA	NA	NA	NA	NA
lnckb.99115	1.05816	3.98719	0.739023	5.39522	6.84381e-08	1.49214e-06	99115	chr1	177618816	177630055	MITranscriptome	lncRNA	gene_id_alis \G005624\";"	lnckb.99115	NA	NA	NA	NA	NA
lnckb.53272	2.46278	3.97418	0.681303	5.83321	5.43716e-09	1.52319e-07	53272	chr8	40904036	40930458	NONCODE,CHESS,FANTOM,LNCipedia,MITranscriptome	lncRNA	STATUS \known_refseq\";gene_name \"LOC105379389\";"	LOC105379389	NA	NA	NA	NA	NA
lnckb.53271	1.09528	3.97399	0.790282	5.02857	4.94148e-07	8.63132e-06	53271	chr8	40900016	40901854	NONCODE,CHESS,LNCipedia,MITranscriptome,BIGtranscriptome	lncRNA	STATUS \known_gencode\";gene_name \"RP11-465K16.1\";"	RP11-465K16.1	ENSG00000254383	AC048387.1	lncRNA	0	0
lnckb.64703	2.93713	3.97035	0.689272	5.7602	8.40137e-09	2.26628e-07	64703	chr5	174609815	174614881	NONCODE,FANTOM,LNCipedia,MITranscriptome	lncRNA	gene_id_alis_alias \CATG00000082096.1\";geneSuperClass \"all_lncRNA\";geneClass \"lncRNA_intergenic\";geneSubClass \"far_from_coding_genes\";gene_type \"__na\";gene_name \"CATG00000082096.1\";coding_status \"nonCoding\";cumulative_support \"FANTOM:MITRANS\";geneCategory \"e_lncRNA\";DHS_type \"DHS_enhancer\";"	CATG00000082096.1	NA	NA	NA	NA	NA
lnckb.81810	1.55302	3.95796	0.675811	5.85661	4.72399e-09	1.34036e-07	81810	chr13	22507287	22508648	NONCODE	lncRNA	gene_id_alis \NONHSAG067838.1\";"	NONHSAG067838.1	NA	NA	NA	NA	NA
lnckb.84675	1.04705	3.95488	0.766555	5.15929	2.4789e-07	4.70771e-06	84675	chr17	65292801	65293890	NONCODE	lncRNA	gene_id_alis \NONHSAG074345.1\";"	NONHSAG074345.1	NA	NA	NA	NA	NA
lnckb.110860	1.79471	3.9495	0.694117	5.68996	1.2707e-08	3.28067e-07	110860	chr7	110206631	110207520	MITranscriptome	lncRNA	gene_id_alis \G077582\";"	lnckb.110860	NA	NA	NA	NA	NA
lnckb.78005	8.25707	3.94854	0.690589	5.71764	1.08011e-08	2.84701e-07	78005	chr1	55036680	55038104	NONCODE	lncRNA	gene_id_alis \NONHSAG105409.1\";"	NONHSAG105409.1	NA	NA	NA	NA	NA
lnckb.100178	1.79866	3.94839	0.948303	4.16363	3.13225e-05	0.000330787	100178	chr10	117766183	117767730	MITranscriptome	lncRNA	gene_id_alis \G011531\";"	lnckb.100178	NA	NA	NA	NA	NA
lnckb.5406	5.87749	3.94797	0.607853	6.49493	8.30698e-11	3.601e-09	5406	chr10	5624397	5633759	NONCODE,CHESS,FANTOM,LNCipedia,MITranscriptome	lncRNA	STATUS \known_refseq\";gene_name \"LOC107984199\";"	LOC107984199	NA	NA	NA	NA	NA
lnckb.37887	2.09209	3.9451	0.787949	5.0068	5.53434e-07	9.56798e-06	37887	chr3	102899864	102926058	NONCODE,CHESS,MITranscriptome	lncRNA	STATUS \known_refseq\";gene_name \"LOC105374018\";"	LOC105374018	NA	NA	NA	NA	NA
lnckb.10421	228.584	2.43098	0.387338	6.27614	3.47082e-10	1.29343e-08	10421	chr11	128890614	128922691	NONCODE,CHESS,LNCipedia	protein_coding	STATUS \known_refseq\";description \"potassium voltage-gated channel subfamily J member 5\";gene_name \"KCNJ5\";"	KCNJ5	ENSG00000120457	KCNJ5	protein_coding	3762	HGNC:6266
lnckb.66773	1.38747	3.94253	1.23302	3.19746	0.00138644	0.00844788	66773	chr10	117646841	117647495	NONCODE,FANTOM,MITranscriptome	lncRNA	gene_id_alis_alias \CATG00000116554.1\";geneSuperClass \"all_lncRNA\";geneClass \"lncRNA_intergenic\";geneSubClass \"far_from_coding_genes\";gene_type \"__na\";gene_name \"CATG00000116554.1\";coding_status \"nonCoding\";cumulative_support \"FANTOM\";geneCategory \"__na\";DHS_type \"not_DHS\";"	CATG00000116554.1	NA	NA	NA	NA	NA
lnckb.95056	0.953057	3.94105	0.633235	6.22367	4.85657e-10	1.73242e-08	95056	chr7	109896182	109896775	NONCODE	lncRNA	gene_id_alis \NONHSAG098203.1\";"	NONHSAG098203.1	NA	NA	NA	NA	NA
lnckb.24402	4.60223	3.93669	0.851186	4.62495	3.74696e-06	5.18175e-05	24402	chr18	31339984	31426988	NONCODE,CHESS,FANTOM,LNCipedia,MITranscriptome,BIGtranscriptome	lncRNA	STATUS \known_refseq\";description \"DSG1 antisense RNA 1\";gene_name \"DSG1-AS1\";"	DSG1-AS1	ENSG00000266729	DSG1-AS1	lncRNA	0	HGNC:51115
lnckb.75017	1.15783	3.92871	0.755718	5.19864	2.00748e-07	3.88716e-06	75017	chr6	45681357	45684749	NONCODE,LNCipedia	lncRNA	gene_alias \lnc-RUNX2-3\";"	lnc-RUNX2-3	NA	NA	NA	NA	NA
lnckb.81812	1.56151	3.92685	1.13726	3.4529	0.000554596	0.00390565	81812	chr13	22625779	22626079	NONCODE,MITranscriptome	lncRNA	gene_id_alis \NONHSAG066859.1\";"	NONHSAG066859.1	NA	NA	NA	NA	NA
lnckb.2295	11.2141	3.92633	0.684715	5.73426	9.794e-09	2.59968e-07	2295	chr1	96482467	96524343	NONCODE,CHESS,LNCipedia,MITranscriptome	lncRNA	STATUS \known_refseq\";gene_name \"LOC105378866\";"	LOC105378866	NA	NA	NA	NA	NA
lnckb.43410	6.12054	3.91313	0.474528	8.24637	1.63284e-16	2.07199e-14	43410	chr5	91687476	91721389	NONCODE,CHESS,LNCipedia,MITranscriptome	lncRNA	STATUS \known_refseq\";gene_name \"LOC105379078\";"	LOC105379078	NA	NA	NA	NA	NA
lnckb.91373	7.03913	3.91263	0.607313	6.44254	1.17493e-10	4.88927e-09	91373	chr5	935693	946082	NONCODE,MITranscriptome	lncRNA	gene_id_alis \NONHSAG090762.1\";"	NONHSAG090762.1	NA	NA	NA	NA	NA
lnckb.113756	1.75656	3.90657	1.12103	3.48479	0.000492526	0.0035334	113756	chr1	121635237	121645532	BIGtranscriptome	lncRNA	gene_id_alis \BIG-lncRNA-66\";"	lnckb.113756	NA	NA	NA	NA	NA
lnckb.41834	4.24367	3.90273	0.671218	5.81439	6.08553e-09	1.6857e-07	41834	chr4	173908831	173990975	NONCODE,CHESS,FANTOM,LNCipedia,MITranscriptome,BIGtranscriptome	lncRNA	STATUS \known_refseq\";gene_name \"LOC105377543\";"	LOC105377543	NA	NA	NA	NA	NA
lnckb.107005	4.42269	3.89801	0.842742	4.62539	3.73892e-06	5.17174e-05	107005	chr3	90012818	90016718	MITranscriptome	lncRNA	gene_id_alis \G056615\";"	lnckb.107005	NA	NA	NA	NA	NA
lnckb.24524	1.03125	3.89783	0.731797	5.32639	1.00185e-07	2.09673e-06	24524	chr18	43883927	43889297	NONCODE,CHESS,FANTOM,MITranscriptome	lncRNA	STATUS \known_refseq\";gene_name \"LOC105372087\";"	LOC105372087	NA	NA	NA	NA	NA
lnckb.95059	1.28032	3.89598	0.656684	5.93282	2.97784e-09	8.86024e-08	95059	chr7	110086480	110087201	NONCODE	lncRNA	gene_id_alis \NONHSAG098208.1\";"	NONHSAG098208.1	NA	NA	NA	NA	NA
lnckb.84673	1.16644	3.88797	0.846468	4.59317	4.36564e-06	5.91378e-05	84673	chr17	65278045	65280192	NONCODE,MITranscriptome	lncRNA	gene_id_alis \NONHSAG073806.1\";"	NONHSAG073806.1	NA	NA	NA	NA	NA
lnckb.12502	3.47365	3.87365	0.704532	5.4982	3.83698e-08	8.84627e-07	12502	chr12	97016942	97027419	NONCODE,CHESS,LNCipedia	lncRNA	STATUS \novel\";"	lnckb.12502	NA	NA	NA	NA	NA
lnckb.1047	1068.7	-1.77729	0.268537	-6.6184	3.63099e-11	1.70675e-09	1047	chr1	31179270	31239887	CHESS,LNCipedia	protein_coding	STATUS \known_refseq\";description \"Na+/K+ transporting ATPase interacting 1\";gene_name \"NKAIN1\";"	NKAIN1	ENSG00000084628	NKAIN1	protein_coding	79570	HGNC:25743
lnckb.52065	22.0002	3.8562	0.529585	7.28156	3.29988e-13	2.32837e-11	52065	chr7	142812612	142822982	NONCODE,CHESS,LNCipedia,MITranscriptome	lncRNA	STATUS \known_refseq\";gene_name \"LOC105375541\";"	LOC105375541	NA	NA	NA	NA	NA
lnckb.91374	2.04413	3.8549	0.616061	6.25734	3.91608e-10	1.4451e-08	91374	chr5	958526	960126	NONCODE	lncRNA	gene_id_alis \NONHSAG089925.1\";"	NONHSAG089925.1	NA	NA	NA	NA	NA
lnckb.100001	3.55921	3.84944	0.690707	5.57318	2.50127e-08	6.02868e-07	100001	chr10	84604241	84628522	MITranscriptome	lncRNA	gene_id_alis \G010514\";"	lnckb.100001	NA	NA	NA	NA	NA
lnckb.40380	3.8675	3.83584	0.575183	6.6689	2.57727e-11	1.25082e-09	40380	chr4	52298671	52354067	NONCODE,CHESS,FANTOM,MITranscriptome	lncRNA	STATUS \known_refseq\";gene_name \"LOC107986279\";"	LOC107986279	NA	NA	NA	NA	NA
lnckb.5404	2.49063	3.83242	0.652038	5.87761	4.16242e-09	1.19581e-07	5404	chr10	5607604	5610446	NONCODE,CHESS,FANTOM,LNCipedia,MITranscriptome,BIGtranscriptome	lncRNA	STATUS \known_refseq\";gene_name \"LOC105376383\";"	LOC105376383	NA	NA	NA	NA	NA
lnckb.13249	2.36461	3.83048	0.772577	4.95806	7.12021e-07	1.19553e-05	13249	chr12	130133384	130137975	CHESS,FANTOM,MITranscriptome	lncRNA	STATUS \known_fantom\";"	lnckb.13249	NA	NA	NA	NA	NA
lnckb.79822	1.13521	3.82518	0.76207	5.01946	5.18178e-07	9.02162e-06	79822	chr10	118440702	118450847	NONCODE,MITranscriptome	lncRNA	gene_id_alis \NONHSAG060876.1\";"	NONHSAG060876.1	NA	NA	NA	NA	NA
lnckb.89269	1.1003	3.81961	0.834611	4.57652	4.72777e-06	6.34013e-05	89269	chr3	90010910	90011254	NONCODE	lncRNA	gene_id_alis \NONHSAG086470.1\";"	NONHSAG086470.1	NA	NA	NA	NA	NA
lnckb.4181	1.5606	3.81246	0.796409	4.78707	1.69236e-06	2.56319e-05	4181	chr1	202227318	202239020	NONCODE,CHESS,FANTOM,LNCipedia,MITranscriptome	lncRNA	STATUS \known_refseq\";gene_name \"LOC101929388\";"	LOC101929388	NA	NA	NA	NA	NA
lnckb.10503	1966.23	-2.63171	0.290071	-9.07266	1.16142e-19	2.5715e-17	10503	chr11	134374759	134412242	NONCODE,CHESS,LNCipedia,MITranscriptome	protein_coding	STATUS \known_refseq\";description \"beta-1%2C3-glucuronyltransferase 1\";gene_name \"B3GAT1\";"	B3GAT1	ENSG00000109956	B3GAT1	protein_coding	27087	HGNC:921
lnckb.9603	3.08948	3.80106	1.03417	3.67546	0.00023742	0.00189318	9603	chr11	79595621	79600741	NONCODE,CHESS,LNCipedia,MITranscriptome	lncRNA	STATUS \known_refseq\";gene_name \"LOC105369405\";"	LOC105369405	NA	NA	NA	NA	NA
lnckb.86400	3.20293	3.80028	0.760674	4.99594	5.85495e-07	1.00304e-05	86400	chr2	83803472	83807233	NONCODE,MITranscriptome	lncRNA	gene_id_alis \NONHSAG078839.1\";"	NONHSAG078839.1	NA	NA	NA	NA	NA
lnckb.52808	88.5307	3.79771	0.531381	7.14687	8.87783e-13	5.78717e-11	52808	chr8	16368086	16755474	NONCODE,CHESS,FANTOM,LNCipedia,MITranscriptome,BIGtranscriptome	lncRNA	STATUS \known_refseq\";gene_name \"LOC101929028\";gene_name \"MSR1\";"	MSR1	ENSG00000038945	MSR1	protein_coding	4481	HGNC:7376
lnckb.67088	34.6918	3.7938	0.876995	4.32591	1.51906e-05	0.000175521	67088	chr10	117825323	117831241	NONCODE,FANTOM,LNCipedia,MITranscriptome,BIGtranscriptome	lncRNA	gene_id_alis_alias \ENSG00000263041.1\";geneSuperClass \"all_lncRNA\";geneClass \"lncRNA_intergenic\";geneSubClass \"far_from_coding_genes\";gene_type \"lincRNA\";gene_name \"RP11-355F22.1\";coding_status \"nonCoding\";cumulative_support \"FANTOM:GENCODE:HUBDMAP:MITRANS\";geneCategory \"__na\";DHS_type \"not_DHS\";"	RP11-355F22.1coding_status nonCodingcumulative_support FANTOM:GENCODE:HUBDMAP:MITRANSgeneCategory __naDHS_type not_DHS	NA	NA	NA	NA	NA
lnckb.61769	2.36665	3.7838	0.644999	5.86637	4.45433e-09	1.27115e-07	61769	chr17	31580873	31582351	FANTOM,MITranscriptome	lncRNA	gene_id_alis_alias \CATG00000033360.1\";geneSuperClass \"all_lncRNA\";geneClass \"lncRNA_intergenic\";geneSubClass \"far_from_coding_genes\";gene_type \"__na\";gene_name \"CATG00000033360.1\";coding_status \"nonCoding\";cumulative_support \"FANTOM\";geneCategory \"e_lncRNA\";DHS_type \"DHS_enhancer\";"	CATG00000033360.1	NA	NA	NA	NA	NA
lnckb.65384	1.09782	3.78282	0.766459	4.93545	7.99646e-07	1.32041e-05	65384	chr7	89345967	89346516	FANTOM	lncRNA	gene_id_alias \CATG00000093023.1\";geneSuperClass \"all_lncRNA\";geneClass \"lncRNA_intergenic\";geneSubClass \"far_from_coding_genes\";gene_type \"__na\";gene_name \"CATG00000093023.1\";coding_status \"nonCoding\";cumulative_support \"HUBDMAP\";geneCategory \"__na\";DHS_type \"not_DHS\";"	CATG00000093023.1	NA	NA	NA	NA	NA
lnckb.52810	34.1962	3.78162	0.707143	5.34775	8.90556e-08	1.8903e-06	52810	chr8	16749670	16785519	NONCODE,CHESS,FANTOM,LNCipedia,MITranscriptome	lncRNA	STATUS \novel\";"	lnckb.52810	NA	NA	NA	NA	NA
lnckb.70833	1.6768	3.78162	0.580511	6.51429	7.30341e-11	3.21195e-09	70833	chr17	31571142	31575659	NONCODE,LNCipedia,MITranscriptome,BIGtranscriptome	lncRNA	gene_alias \lnc-RAB11FIP4-9\";gene_alias \"AC003101\";gene_alias \"ENSG00000228768\";gene_alias \"MIR365B\";"	lnc-RAB11FIP4-9	ENSG00000228768	AC003101.1	lncRNA	0	0
lnckb.95063	2.97491	3.78085	0.572218	6.60735	3.91252e-11	1.82705e-09	95063	chr7	110181491	110182273	NONCODE	lncRNA	gene_id_alis \NONHSAG098212.1\";"	NONHSAG098212.1	NA	NA	NA	NA	NA
lnckb.5804	1.33537	3.77439	0.670514	5.62909	1.81162e-08	4.51912e-07	5804	chr10	29108162	29133234	NONCODE,CHESS,LNCipedia,MITranscriptome	lncRNA	STATUS \known_refseq\";gene_name \"LOC105376471\";"	LOC105376471	NA	NA	NA	NA	NA
lnckb.104973	6.13574	3.77178	0.495039	7.61916	2.5533e-14	2.19471e-12	104973	chr2	66224186	66227621	MITranscriptome	lncRNA	gene_id_alis \G043936\";"	lnckb.104973	NA	NA	NA	NA	NA
lnckb.84561	1.35888	3.77094	0.593284	6.35604	2.07016e-10	8.19499e-09	84561	chr17	49942838	49943889	NONCODE	lncRNA	gene_id_alis \NONHSAG074239.1\";"	NONHSAG074239.1	NA	NA	NA	NA	NA
lnckb.1053	151.761	-1.70696	0.32077	-5.32144	1.02952e-07	2.14694e-06	1053	chr1	31409565	31439951	CHESS,MITranscriptome	protein_coding	STATUS \known_refseq\";description \"serine incorporator 2\";gene_name \"SERINC2\";"	SERINC2	ENSG00000168528	SERINC2	protein_coding	347735	HGNC:23231
lnckb.62726	1.96519	3.76154	1.17426	3.20333	0.00135847	0.00830489	62726	chr2	53407664	53408149	FANTOM,MITranscriptome	lncRNA	gene_id_alis_alias \CATG00000048467.1\";geneSuperClass \"all_lncRNA\";geneClass \"lncRNA_intergenic\";geneSubClass \"far_from_coding_genes\";gene_type \"__na\";gene_name \"CATG00000048467.1\";coding_status \"nonCoding\";cumulative_support \"ENCODE:FANTOM\";geneCategory \"__na\";DHS_type \"not_DHS\";"	CATG00000048467.1	NA	NA	NA	NA	NA
lnckb.5405	3.17277	3.74419	0.751828	4.98012	6.35456e-07	1.0797e-05	5405	chr10	5616618	5618179	NONCODE,CHESS,FANTOM,LNCipedia,MITranscriptome,BIGtranscriptome	lncRNA	STATUS \known_refseq\";gene_name \"LOC102723629\";"	LOC102723629	NA	NA	NA	NA	NA
lnckb.96456	1.51674	3.73891	0.865974	4.31758	1.57748e-05	0.000181651	96456	chr8	133913108	133914301	NONCODE	lncRNA	gene_id_alis \NONHSAG100971.1\";"	NONHSAG100971.1	NA	NA	NA	NA	NA
lnckb.21839	7.53804	3.73737	0.6668	5.60494	2.08326e-08	5.14279e-07	21839	chr17	33559007	33589621	NONCODE,CHESS,FANTOM,LNCipedia,MITranscriptome,BIGtranscriptome	lncRNA	STATUS \known_refseq\";gene_name \"LOC147004\";"	LOC147004	NA	NA	NA	NA	NA
lnckb.64491	2.26513	3.73583	0.617354	6.05135	1.43639e-09	4.63698e-08	64491	chr5	955833	956992	FANTOM,MITranscriptome	lncRNA	gene_id_alis_alias \CATG00000078983.1\";geneSuperClass \"all_lncRNA\";geneClass \"lncRNA_intergenic\";geneSubClass \"far_from_coding_genes\";gene_type \"__na\";gene_name \"CATG00000078983.1\";coding_status \"nonCoding\";cumulative_support \"ENCODE\";geneCategory \"e_lncRNA\";DHS_type \"DHS_enhancer\";"	CATG00000078983.1	NA	NA	NA	NA	NA
lnckb.75715	2.0303	3.73422	1.17003	3.19155	0.00141514	0.0085924	75715	chr7	88610241	88610669	NONCODE,LNCipedia,MITranscriptome	lncRNA	gene_alias \lnc-TEX47-4\";"	lnc-TEX47-4	ENSG00000231763	PQLC1P1	processed_pseudogene	0	HGNC:43986
lnckb.65415	8.68054	3.72951	0.611757	6.09639	1.08494e-09	3.59272e-08	65415	chr7	110010642	110068925	NONCODE,FANTOM,LNCipedia,MITranscriptome	lncRNA	gene_id_alis_alias \CATG00000093486.1\";geneSuperClass \"all_lncRNA\";geneClass \"lncRNA_intergenic\";geneSubClass \"far_from_coding_genes\";gene_type \"__na\";gene_name \"CATG00000093486.1\";coding_status \"nonCoding\";cumulative_support \"ENCODE:FANTOM\";geneCategory \"e_lncRNA\";DHS_type \"DHS_enhancer\";"	CATG00000093486.1	NA	NA	NA	NA	NA
lnckb.76631	2.8366	3.72883	1.00815	3.69867	0.000216733	0.00175236	76631	chr9	78695623	78757605	NONCODE,LNCipedia	lncRNA	gene_alias \lnc-GNAQ-10\";"	lnc-GNAQ-10	NA	NA	NA	NA	NA
lnckb.62021	3.49208	3.72754	0.653109	5.70737	1.14736e-08	3.00207e-07	62021	chr18	43627548	43787902	NONCODE,FANTOM,LNCipedia,MITranscriptome	lncRNA	gene_id_alis_alias \CATG00000037405.1\";geneSuperClass \"all_lncRNA\";geneClass \"lncRNA_intergenic\";geneSubClass \"far_from_coding_genes\";gene_type \"__na\";gene_name \"CATG00000037405.1\";coding_status \"nonCoding\";cumulative_support \"MITRANS\";geneCategory \"e_lncRNA\";DHS_type \"DHS_enhancer\";"	CATG00000037405.1	NA	NA	NA	NA	NA
lnckb.51572	2.11976	3.72238	0.580924	6.40769	1.47744e-10	6.02701e-09	51572	chr7	110555230	110588234	NONCODE,CHESS,MITranscriptome	lncRNA	STATUS \known_refseq\";gene_name \"LOC105375452\";"	LOC105375452	NA	NA	NA	NA	NA
lnckb.80484	2.38171	3.72133	1.16434	3.19608	0.0013931	0.00847701	80484	chr11	81444461	81445087	NONCODE	lncRNA	gene_id_alis \NONHSAG064148.1\";"	NONHSAG064148.1	NA	NA	NA	NA	NA
lnckb.86257	1.12477	3.72055	0.659625	5.6404	1.69659e-08	4.267e-07	86257	chr2	65722988	65724564	NONCODE,BIGtranscriptome	lncRNA	gene_id_alis \NONHSAG077421.1\";"	NONHSAG077421.1	NA	NA	NA	NA	NA
lnckb.21853	4.85845	3.71839	0.819283	4.53859	5.66316e-06	7.44068e-05	21853	chr17	34169376	34183632	NONCODE,CHESS,FANTOM,LNCipedia,MITranscriptome,BIGtranscriptome	lncRNA	STATUS \known_refseq\";description \"uncharacterized LOC101927239\";gene_name \"LOC101927239\";"	LOC101927239	NA	NA	NA	NA	NA
lnckb.70832	1.82592	3.71358	0.518993	7.15536	8.34564e-13	5.48481e-11	70832	chr17	31560971	31562671	NONCODE,LNCipedia,MITranscriptome	lncRNA	gene_alias \lnc-EVI2A-1\";"	lnc-EVI2A-1	NA	NA	NA	NA	NA
lnckb.5795	1.39383	3.70669	0.803062	4.6157	3.91775e-06	5.3797e-05	5795	chr10	28789311	28796050	NONCODE,CHESS,FANTOM,LNCipedia,MITranscriptome,BIGtranscriptome	lncRNA	STATUS \known_refseq\";description \"long intergenic non-protein coding RNA 837\";gene_name \"LINC00837\";"	LINC00837	ENSG00000235824	LINC00837	lncRNA	0	HGNC:27436
lnckb.21795	3.60446	3.69314	0.662845	5.57164	2.52347e-08	6.07991e-07	21795	chr17	31602052	31606132	NONCODE,CHESS,FANTOM,LNCipedia	lncRNA	STATUS \known_fantom\";"	lnckb.21795	NA	NA	NA	NA	NA
lnckb.13226	1.80546	3.69174	0.474446	7.78115	7.18665e-15	6.87701e-13	13226	chr12	128262947	128267032	CHESS,MITranscriptome	lncRNA	STATUS \known_refseq\";gene_name \"LOC107987176\";"	LOC107987176	NA	NA	NA	NA	NA
lnckb.12165	3.38476	3.69081	0.619161	5.96099	2.50719e-09	7.64044e-08	12165	chr12	71525890	71572078	CHESS,MITranscriptome	lncRNA	STATUS \known_refseq\";gene_name \"LOC105369833\";"	LOC105369833	NA	NA	NA	NA	NA
lnckb.109227	8.21206	3.69016	0.699588	5.27477	1.32925e-07	2.69072e-06	109227	chr5	171605052	171615220	MITranscriptome	lncRNA	gene_id_alis \G068615\";"	lnckb.109227	NA	NA	NA	NA	NA
lnckb.10609	446.351	2.52634	0.323171	7.81733	5.39565e-15	5.32999e-13	10609	chr12	66780	178582	CHESS,LNCipedia	protein_coding	STATUS \known_refseq\";description \"IQ motif and Sec7 domain 3\";gene_name \"IQSEC3\";"	IQSEC3	ENSG00000120645	IQSEC3	protein_coding	440073	HGNC:29193
lnckb.68365	0.96054	3.6818	0.764076	4.81863	1.44546e-06	2.22958e-05	68365	chr10	117562084	117572457	NONCODE,LNCipedia,MITranscriptome,BIGtranscriptome	lncRNA	gene_alias \lnc-PDZD8-4\";gene_alias \"AC005871\";gene_alias \"CTA-109P11\";gene_alias \"ENSG00000235198\";gene_alias \"linc-PDZD8-3\";gene_alias \"OTTHUMG00000019124\";gene_alias \"XLOC_008962\";"	lnc-PDZD8-4	ENSG00000235198	AC005871.1	lncRNA	0	0
lnckb.79801	3.19072	3.68096	0.898702	4.09587	4.20589e-05	0.000428456	79801	chr10	117779660	117794490	NONCODE,MITranscriptome	lncRNA	gene_id_alis \NONHSAG060867.1\";"	NONHSAG060867.1	NA	NA	NA	NA	NA
lnckb.19022	12.0009	3.66208	0.775572	4.72177	2.338e-06	3.40487e-05	19022	chr16	8296494	8299766	NONCODE,CHESS,LNCipedia,MITranscriptome,BIGtranscriptome	lncRNA	STATUS \known_refseq\";gene_name \"LOC105371071\";"	LOC105371071	NA	NA	NA	NA	NA
lnckb.79803	2.48292	3.65813	0.98513	3.71334	0.00020454	0.00167197	79803	chr10	117797756	117798642	NONCODE	lncRNA	gene_id_alis \NONHSAG062425.1\";"	NONHSAG062425.1	NA	NA	NA	NA	NA
lnckb.66250	4.65329	3.64786	0.773956	4.71327	2.43773e-06	3.53168e-05	66250	chr9	71550194	71552686	NONCODE,FANTOM,LNCipedia,MITranscriptome	lncRNA	gene_id_alis_alias \CATG00000108504.1\";geneSuperClass \"all_lncRNA\";geneClass \"lncRNA_intergenic\";geneSubClass \"far_from_coding_genes\";gene_type \"__na\";gene_name \"CATG00000108504.1\";coding_status \"nonCoding\";cumulative_support \"FANTOM\";geneCategory \"e_lncRNA\";DHS_type \"DHS_enhancer\";"	CATG00000108504.1	NA	NA	NA	NA	NA
lnckb.96616	1.77839	3.63901	0.706932	5.14761	2.63831e-07	4.9722e-06	96616	chr9	2260096	2262226	NONCODE	lncRNA	gene_id_alis \NONHSAG102443.1\";"	NONHSAG102443.1	NA	NA	NA	NA	NA
lnckb.107051	3.93837	3.63043	0.845554	4.29355	1.7584e-05	0.000199655	107051	chr3	103156533	103165953	MITranscriptome	lncRNA	gene_id_alis \G056843\";"	lnckb.107051	NA	NA	NA	NA	NA
lnckb.94964	62.6418	3.61958	0.556745	6.50133	7.96139e-11	3.47278e-09	94964	chr7	89339203	89341892	NONCODE	lncRNA	gene_id_alis \NONHSAG113567.1\";"	NONHSAG113567.1	NA	NA	NA	NA	NA
lnckb.13254	1.57026	3.61588	0.709894	5.09355	3.51427e-07	6.38771e-06	13254	chr12	130249679	130266725	NONCODE,CHESS,FANTOM,LNCipedia,MITranscriptome,BIGtranscriptome	lncRNA	STATUS \known_gencode\";gene_name \"RP11-143E21.6\";"	RP11-143E21.6	ENSG00000259862	AC026336.2	lncRNA	0	0
lnckb.75713	2.9592	3.6145	1.07286	3.36902	0.000754357	0.00505917	75713	chr7	88455309	88456191	NONCODE,LNCipedia,MITranscriptome	lncRNA	gene_alias \lnc-ADAM22-5\";"	lnc-ADAM22-5	ENSG00000270812	AC002069.4	processed_pseudogene	0	0
lnckb.89275	5.26305	3.61093	0.751764	4.80327	1.56095e-06	2.38522e-05	89275	chr3	90315395	90334191	NONCODE	lncRNA	gene_id_alis \NONHSAG086476.1\";"	NONHSAG086476.1	NA	NA	NA	NA	NA
lnckb.41830	226.267	3.60636	0.578085	6.23845	4.41918e-10	1.6004e-08	41830	chr4	173525655	173594556	NONCODE,CHESS,FANTOM,LNCipedia,MITranscriptome,BIGtranscriptome	lncRNA	STATUS \known_refseq\";description \"HAND2 antisense RNA 1 (head to head)\";gene_name \"HAND2-AS1\";gene_name \"HAND2-AS1,RP11-475B2.1\";"	HAND2-AS1	NA	NA	NA	NA	NA
lnckb.37696	1.39409	3.60502	0.727236	4.95716	7.15322e-07	1.20047e-05	37696	chr3	78038717	78048963	NONCODE,CHESS,LNCipedia,MITranscriptome,BIGtranscriptome	lncRNA	STATUS \known_refseq\";gene_name \"LOC105377172\";"	LOC105377172	NA	NA	NA	NA	NA
lnckb.4222	17.492	3.6036	0.439764	8.19439	2.5186e-16	3.12194e-14	4222	chr1	203372945	203400092	NONCODE,CHESS,FANTOM,LNCipedia,MITranscriptome	lncRNA	STATUS \known_refseq\";gene_name \"LOC102723529\";"	LOC102723529	NA	NA	NA	NA	NA
lnckb.56450	18.2244	3.59861	0.725817	4.95801	7.1219e-07	1.19553e-05	56450	chr9	110614983	110622013	NONCODE,CHESS,MITranscriptome	lncRNA	STATUS \known_refseq\";gene_name \"LOC105376218\";"	LOC105376218	NA	NA	NA	NA	NA
lnckb.76604	6.19917	3.59517	0.679933	5.28753	1.23977e-07	2.53479e-06	76604	chr9	71447156	71447603	NONCODE,LNCipedia	lncRNA	gene_alias \lnc-C9orf85-7\";"	lnc-C9orf85-7	NA	NA	NA	NA	NA
lnckb.75777	1.02992	3.59387	0.671359	5.35312	8.64485e-08	1.83922e-06	75777	chr7	110227825	110228125	NONCODE,LNCipedia	lncRNA	gene_alias \lnc-LRRN3-3\";"	lnc-LRRN3-3	NA	NA	NA	NA	NA
lnckb.92919	10.6175	3.59154	0.844094	4.25491	2.09132e-05	0.000232321	92919	chr6	9576288	9584568	NONCODE	lncRNA	gene_id_alis \NONHSAG094807.1\";"	NONHSAG094807.1	NA	NA	NA	NA	NA
lnckb.75774	3.07784	3.56786	0.618624	5.76742	8.0496e-09	2.17807e-07	75774	chr7	109521981	109597166	NONCODE,LNCipedia,MITranscriptome,BIGtranscriptome	lncRNA	gene_alias \lnc-THAP5-2\";gene_alias \"AC073071\";gene_alias \"ENSG00000234273\";gene_alias \"linc-C7orf66-3\";gene_alias \"OTTHUMG00000155014\";gene_alias \"XLOC_006560\";"	lnc-THAP5-2	ENSG00000234273	AC073071.1	lncRNA	0	0
lnckb.60659	1.61598	3.56564	1.06793	3.33884	0.000841279	0.00554925	60659	chr12	105844061	105844406	NONCODE,FANTOM,LNCipedia,MITranscriptome	lncRNA	gene_id_alis_alias \CATG00000013159.1\";geneSuperClass \"all_lncRNA\";geneClass \"lncRNA_intergenic\";geneSubClass \"far_from_coding_genes\";gene_type \"__na\";gene_name \"CATG00000013159.1\";coding_status \"nonCoding\";cumulative_support \"ENCODE:FANTOM\";geneCategory \"e_lncRNA\";DHS_type \"DHS_enhancer\";"	CATG00000013159.1	NA	NA	NA	NA	NA
lnckb.51571	2.66784	3.56278	0.576596	6.17899	6.45129e-10	2.25248e-08	51571	chr7	110436135	110457552	CHESS,MITranscriptome	lncRNA	STATUS \known_refseq\";gene_name \"LOC105375450\";"	LOC105375450	NA	NA	NA	NA	NA
lnckb.23962	38.487	3.56012	0.400987	8.87839	6.78339e-19	1.29629e-16	23962	chr18	310051	319297	NONCODE,CHESS,LNCipedia,MITranscriptome,BIGtranscriptome	lncRNA	STATUS \novel\";"	lnckb.23962	NA	NA	NA	NA	NA
lnckb.498	63.3765	3.5568	0.331292	10.7362	6.88558e-27	5.66816e-24	498	chr1	15111693	15153612	NONCODE,CHESS,FANTOM,LNCipedia,MITranscriptome	lncRNA	STATUS \known_refseq\";description \"TMEM51 antisense RNA 1\";gene_name \"TMEM51-AS1\";"	TMEM51-AS1	ENSG00000175147	TMEM51-AS1	lncRNA	0	HGNC:26301
lnckb.21849	1.84339	3.55391	0.826046	4.30232	1.69021e-05	0.000192867	21849	chr17	34100202	34100957	CHESS,FANTOM,MITranscriptome,BIGtranscriptome	lncRNA	STATUS \known_refseq\";gene_name \"LOC107985039\";"	LOC107985039	NA	NA	NA	NA	NA
lnckb.89488	3.05619	3.5527	0.768249	4.62441	3.75663e-06	5.19288e-05	89488	chr3	127456588	127463388	NONCODE,MITranscriptome	lncRNA	gene_id_alis \NONHSAG086693.2\";"	NONHSAG086693.2	NA	NA	NA	NA	NA
lnckb.20063	1.04396	3.5459	0.862241	4.11242	3.91536e-05	0.000402243	20063	chr16	65123755	65141661	NONCODE,CHESS,FANTOM,LNCipedia,MITranscriptome	lncRNA	STATUS \known_refseq\";gene_name \"LOC105371314\";"	LOC105371314	NA	NA	NA	NA	NA
lnckb.110852	1.14532	3.5344	0.882054	4.00701	6.14918e-05	0.000595427	110852	chr7	109507695	109508408	MITranscriptome	lncRNA	gene_id_alis \G077565\";"	lnckb.110852	NA	NA	NA	NA	NA
lnckb.61998	2.26996	3.53102	0.794064	4.44677	8.71709e-06	0.000108304	61998	chr18	11562886	11577351	FANTOM	lncRNA	gene_id_alias \CATG00000036929.1\";geneSuperClass \"all_lncRNA\";geneClass \"lncRNA_intergenic\";geneSubClass \"far_from_coding_genes\";gene_type \"__na\";gene_name \"CATG00000036929.1\";coding_status \"nonCoding\";cumulative_support \"ENCODE:MITRANS\";geneCategory \"__na\";DHS_type \"not_DHS\";"	CATG00000036929.1	NA	NA	NA	NA	NA
lnckb.74671	7.66161	3.52983	0.527728	6.68873	2.25113e-11	1.11016e-09	74671	chr5	178234603	178235080	NONCODE,LNCipedia,MITranscriptome	lncRNA	gene_alias \lnc-HNRNPAB-1\";gene_alias \"linc-ZNF354B-2\";gene_alias \"XLOC_004672\";"	lnc-HNRNPAB-1	NA	NA	NA	NA	NA
lnckb.95067	2.55905	3.52233	0.65896	5.34529	9.02743e-08	1.90734e-06	95067	chr7	110284189	110284781	NONCODE	lncRNA	gene_id_alis \NONHSAG098214.1\";"	NONHSAG098214.1	NA	NA	NA	NA	NA
lnckb.104847	5.58378	3.51539	0.690169	5.09352	3.51474e-07	6.38771e-06	104847	chr2	41898576	41910331	MITranscriptome	lncRNA	gene_id_alis \G043256\";"	lnckb.104847	NA	NA	NA	NA	NA
lnckb.110857	2.43694	3.51289	0.633036	5.54928	2.86853e-08	6.81663e-07	110857	chr7	110097398	110099246	MITranscriptome	lncRNA	gene_id_alis \G077578\";"	lnckb.110857	NA	NA	NA	NA	NA
lnckb.92087	9.74698	3.50581	1.08263	3.23822	0.00120278	0.00749934	92087	chr5	68749697	68752496	NONCODE,MITranscriptome	lncRNA	gene_id_alis \NONHSAG090239.1\";"	NONHSAG090239.1	NA	NA	NA	NA	NA
lnckb.29289	1.08291	3.50095	0.729021	4.80226	1.56887e-06	2.39618e-05	29289	chr2	41983356	41988680	NONCODE,CHESS,MITranscriptome	lncRNA	STATUS \known_refseq\";gene_name \"LOC105374517\";"	LOC105374517	NA	NA	NA	NA	NA
lnckb.110862	5.52785	3.49988	0.532915	6.56743	5.11901e-11	2.32616e-09	110862	chr7	110356000	110357048	MITranscriptome	lncRNA	gene_id_alis \G077585\";"	lnckb.110862	NA	NA	NA	NA	NA
lnckb.9605	7.24818	3.48097	1.04758	3.32288	0.000890939	0.00581779	9605	chr11	79966805	79968708	NONCODE,CHESS,LNCipedia	lncRNA	STATUS \known_gencode\";gene_name \"RP11-683O4.1\";"	RP11-683O4.1	ENSG00000279295	AP001541.1	TEC	0	0
lnckb.50477	2.02215	3.47726	0.608422	5.71521	1.09568e-08	2.88684e-07	50477	chr7	43296074	43301367	NONCODE,CHESS,FANTOM,LNCipedia,MITranscriptome	lncRNA	STATUS \known_refseq\";gene_name \"LOC102724903\";"	LOC102724903	NA	NA	NA	NA	NA
lnckb.13250	2.13229	3.47024	0.719511	4.82305	1.41381e-06	2.18851e-05	13250	chr12	130138693	130140768	NONCODE,CHESS,LNCipedia,MITranscriptome	lncRNA	STATUS \known_gencode\";gene_name \"RP11-143E21.3\";"	RP11-143E21.3	ENSG00000276122	AC026336.3	lncRNA	0	0
lnckb.83766	1.02794	3.46584	0.920389	3.76562	0.000166133	0.00139807	83766	chr16	8115858	8117821	NONCODE	lncRNA	gene_id_alis \NONHSAG072402.1\";"	NONHSAG072402.1	NA	NA	NA	NA	NA
lnckb.1068	1000.97	1.60036	0.277605	5.76488	8.17179e-09	2.20927e-07	1068	chr1	31652247	31704167	NONCODE,CHESS,LNCipedia	protein_coding	STATUS \known_refseq\";description \"collagen type XVI alpha 1\";gene_name \"COL16A1\";"	COL16A1	ENSG00000084636	COL16A1	protein_coding	1307	HGNC:2193
lnckb.99491	1.03747	3.46488	0.633775	5.46705	4.57583e-08	1.0382e-06	99491	chr1	232923192	232925295	MITranscriptome	lncRNA	gene_id_alis \G007473\";"	lnckb.99491	NA	NA	NA	NA	NA
lnckb.100176	0.96143	3.46484	0.930795	3.72245	0.000197296	0.00161956	100176	chr10	117585184	117593782	MITranscriptome	lncRNA	gene_id_alis \G011523\";"	lnckb.100176	NA	NA	NA	NA	NA
lnckb.65036	1.78813	3.46453	0.733094	4.7259	2.29098e-06	3.34493e-05	65036	chr1	30300946	30309145	NONCODE,FANTOM,MITranscriptome	lncRNA	gene_id_alis_alias \CATG00000087228.1\";geneSuperClass \"all_lncRNA\";geneClass \"lncRNA_intergenic\";geneSubClass \"far_from_coding_genes\";gene_type \"__na\";gene_name \"CATG00000087228.1\";coding_status \"nonCoding\";cumulative_support \"MITRANS\";geneCategory \"e_lncRNA\";DHS_type \"DHS_enhancer\";"	CATG00000087228.1	NA	NA	NA	NA	NA
lnckb.112130	6.36614	3.4617	0.687507	5.03515	4.77472e-07	8.36874e-06	112130	chr9	29865638	29866591	MITranscriptome	lncRNA	gene_id_alis \G084220\";"	lnckb.112130	NA	NA	NA	NA	NA
lnckb.79798	1.2595	3.46102	0.851983	4.06231	4.85898e-05	0.000486345	79798	chr10	117556146	117559413	NONCODE	lncRNA	gene_id_alis \NONHSAG060863.1\";"	NONHSAG060863.1	NA	NA	NA	NA	NA
lnckb.85407	2.31532	3.45336	0.596791	5.78655	7.18455e-09	1.9622e-07	85407	chr18	77299153	77302631	NONCODE	lncRNA	gene_id_alis \NONHSAG109115.1\";"	NONHSAG109115.1	NA	NA	NA	NA	NA
lnckb.10691	3336.4	1.70723	0.235215	7.25817	3.92351e-13	2.73831e-11	10691	chr12	3077355	3286564	NONCODE,CHESS,LNCipedia,BIGtranscriptome	protein_coding	STATUS \known_refseq\";description \"tetraspanin 9\";gene_name \"TSPAN9\";"	TSPAN9	ENSG00000011105	TSPAN9	protein_coding	10867	HGNC:21640
lnckb.55146	5.00804	3.45323	0.424077	8.14293	3.85831e-16	4.5994e-14	55146	chr9	18892605	18901119	CHESS,MITranscriptome	lncRNA	STATUS \known_refseq\";gene_name \"LOC105375985\";"	LOC105375985	NA	NA	NA	NA	NA
lnckb.113795	1.03981	3.45173	0.594367	5.8074	6.34492e-09	1.75076e-07	113795	chr7	109638442	109640456	BIGtranscriptome	lncRNA	gene_id_alis \BIG-lncRNA-821\";"	lnckb.113795	NA	NA	NA	NA	NA
lnckb.112230	4.45718	3.45015	0.783675	4.40253	1.06995e-05	0.000129599	112230	chr9	71541417	71544639	MITranscriptome	lncRNA	gene_id_alis \G084986\";"	lnckb.112230	NA	NA	NA	NA	NA
lnckb.10695	288.914	1.61157	0.316231	5.09619	3.46566e-07	6.31281e-06	10695	chr12	3381349	3593975	NONCODE,CHESS,LNCipedia,BIGtranscriptome	protein_coding	STATUS \known_refseq\";description \"protein arginine methyltransferase 8\";gene_name \"PRMT8\";"	PRMT8	ENSG00000111218	PRMT8	protein_coding	56341	HGNC:5188
lnckb.106497	1.61066	3.44699	0.538243	6.40415	1.51206e-10	6.15651e-09	106497	chr22	29168553	29169230	MITranscriptome	lncRNA	gene_id_alis \G053335\";"	lnckb.106497	NA	NA	NA	NA	NA
lnckb.95052	1.04321	3.44587	0.628537	5.48237	4.1967e-08	9.59978e-07	95052	chr7	109634507	109636304	NONCODE	lncRNA	gene_id_alis \NONHSAG098200.1\";"	NONHSAG098200.1	NA	NA	NA	NA	NA
lnckb.85408	0.96458	3.44271	0.702978	4.89732	9.71543e-07	1.56896e-05	85408	chr18	77304203	77305216	NONCODE	lncRNA	gene_id_alis \NONHSAG109116.1\";"	NONHSAG109116.1	NA	NA	NA	NA	NA
lnckb.89259	3.45236	3.43692	0.536609	6.40488	1.50485e-10	6.13101e-09	89259	chr3	89484944	89485310	NONCODE	lncRNA	gene_id_alis \NONHSAG086461.1\";"	NONHSAG086461.1	NA	NA	NA	NA	NA
lnckb.100772	1.52029	3.43625	1.03625	3.31604	0.000913019	0.00594142	100772	chr11	116521813	116522398	MITranscriptome	lncRNA	gene_id_alis \G015748\";"	lnckb.100772	NA	NA	NA	NA	NA
lnckb.9608	11.0156	3.4281	1.07478	3.18959	0.00142474	0.00864251	9608	chr11	80201117	80226224	CHESS,FANTOM,LNCipedia,MITranscriptome	lncRNA	STATUS \known_refseq\";gene_name \"LOC105369408\";"	LOC105369408	NA	NA	NA	NA	NA
lnckb.29467	3.61215	3.42739	0.629124	5.44787	5.09767e-08	1.14446e-06	29467	chr2	49202118	49213439	NONCODE,CHESS,FANTOM,LNCipedia,MITranscriptome	lncRNA	STATUS \novel\";"	lnckb.29467	NA	NA	NA	NA	NA
lnckb.70831	2.79623	3.42705	0.532871	6.43129	1.26526e-10	5.22451e-09	70831	chr17	31560132	31560573	NONCODE,LNCipedia,MITranscriptome,BIGtranscriptome	lncRNA	gene_alias \lnc-RAB11FIP4-10\";gene_alias \"AC003101\";gene_alias \"ENSG00000278546\";gene_alias \"RP1-41C23\";"	lnc-RAB11FIP4-10	ENSG00000278546	AC003101.2	lncRNA	0	0
lnckb.41836	2.28526	3.42012	0.744854	4.59167	4.39721e-06	5.94932e-05	41836	chr4	174004106	174021130	NONCODE,CHESS,FANTOM,LNCipedia,MITranscriptome	lncRNA	STATUS \known_refseq\";gene_name \"LOC105377546\";"	LOC105377546	NA	NA	NA	NA	NA
lnckb.5403	1.62911	3.4199	0.692756	4.93665	7.9474e-07	1.31519e-05	5403	chr10	5594983	5597184	NONCODE,CHESS,FANTOM,LNCipedia,MITranscriptome,BIGtranscriptome	lncRNA	STATUS \known_refseq\";description \"uncharacterized LOC105376382\";gene_name \"LOC105376382\";"	LOC105376382	NA	NA	NA	NA	NA
lnckb.86397	4.61548	3.41818	0.783342	4.36359	1.27948e-05	0.000151381	86397	chr2	83719793	83788644	NONCODE,MITranscriptome	lncRNA	gene_id_alis \NONHSAG077510.1\";"	NONHSAG077510.1	NA	NA	NA	NA	NA
lnckb.13545	2.34135	3.41646	0.689775	4.95301	7.30747e-07	1.22316e-05	13545	chr13	22467488	22488055	NONCODE,CHESS,FANTOM,MITranscriptome	lncRNA	STATUS \known_refseq\";gene_name \"LOC107984600\";"	LOC107984600	NA	NA	NA	NA	NA
lnckb.107000	1.81924	3.40593	0.531086	6.41314	1.42553e-10	5.83375e-09	107000	chr3	89490956	89493543	MITranscriptome	lncRNA	gene_id_alis \G056606\";"	lnckb.107000	NA	NA	NA	NA	NA
lnckb.32493	4.162	3.3999	0.56133	6.05686	1.38804e-09	4.48766e-08	32493	chr2	237289714	237297966	NONCODE,CHESS,FANTOM,LNCipedia,MITranscriptome	lncRNA	STATUS \known_refseq\";gene_name \"LOC105373954\";"	LOC105373954	NA	NA	NA	NA	NA
lnckb.96597	1.74984	3.39427	0.583413	5.81796	5.95693e-09	1.65483e-07	96597	chr8	143881976	143883002	NONCODE	lncRNA	gene_id_alis \NONHSAG101084.1\";"	NONHSAG101084.1	NA	NA	NA	NA	NA
lnckb.217	1.00793	3.38719	0.703973	4.81153	1.4978e-06	2.30076e-05	217	chr1	4412051	4424684	NONCODE,CHESS,FANTOM,LNCipedia,MITranscriptome,BIGtranscriptome	lncRNA	STATUS \known_refseq\";description \"uncharacterized LOC284661\";gene_name \"LOC284661\";gene_name \"RP5-1166F10.1\";"	RP5-1166F10.1	NA	NA	NA	NA	NA
lnckb.95055	3.69435	3.3845	0.640095	5.2875	1.23998e-07	2.53479e-06	95055	chr7	109895324	109947253	NONCODE	lncRNA	gene_id_alis \NONHSAG096572.1\";"	NONHSAG096572.1	NA	NA	NA	NA	NA
lnckb.56449	3.36924	3.38399	0.93869	3.60502	0.000312132	0.00239133	56449	chr9	110599475	110605219	NONCODE,CHESS,FANTOM,LNCipedia,MITranscriptome,BIGtranscriptome	lncRNA	STATUS \known_gencode\";gene_name \"RP11-410K21.2\";"	RP11-410K21.2	ENSG00000232896	AL592463.1	lncRNA	0	0
lnckb.31313	315.935	3.37855	0.299104	11.2955	1.38043e-29	1.70454e-26	31313	chr2	170699522	170770768	NONCODE,CHESS,FANTOM,LNCipedia,MITranscriptome,BIGtranscriptome	lncRNA	STATUS \known_refseq\";description \"uncharacterized LOC101926913\";gene_name \"LOC101926913\";gene_name \"AC007405.4\";"	AC007405.4	ENSG00000239467	AC007405.4	lncRNA	285141	0
lnckb.46994	13.2128	3.3783	0.545947	6.18795	6.09505e-10	2.13856e-08	46994	chr6	93446417	93644903	NONCODE,CHESS,MITranscriptome	lncRNA	STATUS \known_refseq\";gene_name \"LOC105377899\";"	LOC105377899	NA	NA	NA	NA	NA
lnckb.41060	4.74094	3.37568	0.812653	4.1539	3.26852e-05	0.000343203	41060	chr4	107258700	107304727	NONCODE,CHESS,FANTOM,LNCipedia,MITranscriptome,BIGtranscriptome	lncRNA	STATUS \known_refseq\";gene_name \"LOC102725220\";gene_name \"RP11-713M6.2\";"	RP11-713M6.2	NA	NA	NA	NA	NA
lnckb.24061	11.9504	3.37431	0.87131	3.87268	0.000107645	0.000963851	24061	chr18	5839328	5855286	NONCODE,CHESS,FANTOM,LNCipedia,MITranscriptome,BIGtranscriptome	lncRNA	description \potentially protein-coding:FANTOM\";product \"pri-miRNA\";GENE_TYPE_ALIAS \"lncRNA\";STATUS \"known_fantom\";"	lnckb.24061	NA	NA	NA	NA	NA
lnckb.84565	1.36882	3.36464	0.655424	5.13353	2.84353e-07	5.30294e-06	84565	chr17	49958865	49959762	NONCODE	lncRNA	gene_id_alis \NONHSAG074243.1\";"	NONHSAG074243.1	NA	NA	NA	NA	NA
lnckb.102771	1.2493	3.35678	0.637079	5.26901	1.37162e-07	2.7695e-06	102771	chr15	69123441	69126125	MITranscriptome	lncRNA	gene_id_alis \G028030\";"	lnckb.102771	NA	NA	NA	NA	NA
lnckb.65085	2.96512	3.35617	0.761097	4.40964	1.0354e-05	0.000125866	65085	chr6	28746037	28776275	NONCODE,FANTOM,LNCipedia,MITranscriptome	lncRNA	gene_id_alis_alias \CATG00000087941.1\";geneSuperClass \"all_lncRNA\";geneClass \"lncRNA_intergenic\";geneSubClass \"far_from_coding_genes\";gene_type \"__na\";gene_name \"CATG00000087941.1\";coding_status \"nonCoding\";cumulative_support \"MITRANS\";geneCategory \"p_lncRNA_intergenic\";DHS_type \"DHS_promoter\";"	CATG00000087941.1	NA	NA	NA	NA	NA
lnckb.66774	1.47248	3.35497	0.807168	4.15647	3.23196e-05	0.000340311	66774	chr10	117762976	117764415	NONCODE,FANTOM,LNCipedia	lncRNA	gene_id_alis_alias \CATG00000116562.1\";geneSuperClass \"all_lncRNA\";geneClass \"lncRNA_intergenic\";geneSubClass \"far_from_coding_genes\";gene_type \"__na\";gene_name \"CATG00000116562.1\";coding_status \"nonCoding\";cumulative_support \"ENCODE:FANTOM\";geneCategory \"__na\";DHS_type \"DHS_dyadic\";"	CATG00000116562.1	NA	NA	NA	NA	NA
lnckb.75716	1.39267	3.35254	1.04349	3.21282	0.00131437	0.00807989	75716	chr7	88749470	88749694	NONCODE,LNCipedia,BIGtranscriptome	lncRNA	gene_alias \lnc-ZNF804B-3\";"	lnc-ZNF804B-3	ENSG00000227979	AC002127.1	processed_pseudogene	0	0
lnckb.62606	1.00082	3.34869	1.00899	3.31886	0.00090386	0.00588779	62606	chr2	222359128	222359640	FANTOM	lncRNA	gene_id_alias \CATG00000046790.1\";geneSuperClass \"all_lncRNA\";geneClass \"lncRNA_intergenic\";geneSubClass \"far_from_coding_genes\";gene_type \"__na\";gene_name \"CATG00000046790.1\";coding_status \"nonCoding\";cumulative_support \"FANTOM\";geneCategory \"e_lncRNA\";DHS_type \"DHS_enhancer\";"	CATG00000046790.1	NA	NA	NA	NA	NA
lnckb.86267	1.33477	3.34705	0.763112	4.38605	1.15429e-05	0.000138431	86267	chr2	66408701	66409896	NONCODE	lncRNA	gene_id_alis \NONHSAG079968.1\";"	NONHSAG079968.1	NA	NA	NA	NA	NA
lnckb.17472	1.68753	3.34544	0.674121	4.96267	6.95309e-07	1.17048e-05	17472	chr15	59798251	59814761	CHESS,FANTOM,MITranscriptome	lncRNA	STATUS \known_refseq\";gene_name \"LOC107984802\";"	LOC107984802	NA	NA	NA	NA	NA
lnckb.74672	9.61362	3.34242	0.410742	8.13752	4.0346e-16	4.79018e-14	74672	chr5	178236413	178237574	NONCODE,LNCipedia,MITranscriptome	lncRNA	gene_alias \lnc-HNRNPAB-2\";gene_alias \"linc-ZNF354B-1\";gene_alias \"XLOC_004673\";"	lnc-HNRNPAB-2	NA	NA	NA	NA	NA
lnckb.36089	1.85379	3.32751	0.588745	5.65187	1.58707e-08	4.01198e-07	36089	chr22	45456870	45458390	CHESS,MITranscriptome	lncRNA	STATUS \known_refseq\";gene_name \"LOC107985537\";"	LOC107985537	NA	NA	NA	NA	NA
lnckb.10735	1566.31	-2.7221	0.500796	-5.43555	5.46287e-08	1.21667e-06	10735	chr12	4909907	4918256	NONCODE,CHESS,LNCipedia	protein_coding	STATUS \known_refseq\";description \"potassium voltage-gated channel subfamily A member 1\";gene_name \"KCNA1\";"	KCNA1	ENSG00000111262	KCNA1	protein_coding	3736	HGNC:6218
lnckb.10737	1244.88	-2.46581	0.476806	-5.17152	2.32193e-07	4.43452e-06	10737	chr12	5043919	5046788	CHESS	protein_coding	STATUS \known_refseq\";description \"potassium voltage-gated channel subfamily A member 5\";gene_name \"KCNA5\";"	KCNA5	ENSG00000130037	KCNA5	protein_coding	3741	HGNC:6224
lnckb.95065	1.14609	3.32381	0.746556	4.45219	8.49999e-06	0.000105894	95065	chr7	110220805	110221086	NONCODE,MITranscriptome,BIGtranscriptome	lncRNA	gene_id_alis \NONHSAG113878.1\";"	NONHSAG113878.1	NA	NA	NA	NA	NA
lnckb.85409	1.07713	3.32348	0.680377	4.88477	1.03551e-06	1.66015e-05	85409	chr18	77305775	77307193	NONCODE	lncRNA	gene_id_alis \NONHSAG109117.1\";"	NONHSAG109117.1	NA	NA	NA	NA	NA
lnckb.80423	1.52889	3.31577	0.629962	5.26345	1.41375e-07	2.85009e-06	80423	chr11	76177707	76180424	NONCODE	lncRNA	gene_id_alis \NONHSAG064110.1\";"	NONHSAG064110.1	NA	NA	NA	NA	NA
lnckb.66798	5.09649	3.31379	0.687545	4.81974	1.43743e-06	2.21889e-05	66798	chr1	4109509	4137116	NONCODE,FANTOM,LNCipedia,MITranscriptome	lncRNA	gene_id_alis_alias \CATG00000117061.1\";geneSuperClass \"all_lncRNA\";geneClass \"lncRNA_intergenic\";geneSubClass \"far_from_coding_genes\";gene_type \"__na\";gene_name \"CATG00000117061.1\";coding_status \"nonCoding\";cumulative_support \"FANTOM:HUBDMAP\";geneCategory \"e_lncRNA\";DHS_type \"DHS_enhancer\";"	CATG00000117061.1	NA	NA	NA	NA	NA
lnckb.31441	19.7554	3.30975	0.596158	5.5518	2.82743e-08	6.72643e-07	31441	chr2	176625118	176638186	NONCODE,CHESS,FANTOM,LNCipedia,MITranscriptome,BIGtranscriptome	lncRNA	STATUS \known_refseq\";description \"long intergenic non-protein coding RNA 1116\";gene_name \"LINC01116\";"	LINC01116	ENSG00000163364	LINC01116	lncRNA	0	HGNC:49259
lnckb.42617	778.429	3.3083	0.33051	10.0097	1.38199e-23	6.20531e-21	42617	chr5	36631853	36676925	NONCODE,CHESS,FANTOM,LNCipedia,MITranscriptome,BIGtranscriptome	lncRNA	STATUS \known_refseq\";gene_name \"LOC107986413\";"	LOC107986413	NA	NA	NA	NA	NA
lnckb.80422	3.77361	3.30587	0.561187	5.89085	3.84213e-09	1.11679e-07	80422	chr11	76170334	76177577	NONCODE	lncRNA	gene_id_alis \NONHSAG063525.1\";"	NONHSAG063525.1	NA	NA	NA	NA	NA
lnckb.63705	3.36734	3.30515	0.67428	4.90175	9.49876e-07	1.53784e-05	63705	chr3	31308633	31423621	NONCODE,FANTOM,LNCipedia,MITranscriptome	lncRNA	gene_id_alis_alias \CATG00000064133.1\";geneSuperClass \"all_lncRNA\";geneClass \"lncRNA_intergenic\";geneSubClass \"far_from_coding_genes\";gene_type \"__na\";gene_name \"CATG00000064133.1\";coding_status \"nonCoding\";cumulative_support \"FANTOM:MITRANS\";geneCategory \"e_lncRNA\";DHS_type \"DHS_enhancer\";"	CATG00000064133.1	NA	NA	NA	NA	NA
lnckb.32148	4.80656	3.30109	0.6981	4.72868	2.25981e-06	3.30298e-05	32148	chr2	222221485	222259924	CHESS,MITranscriptome	lncRNA	STATUS \known_refseq\";gene_name \"LOC105373901\";"	LOC105373901	NA	NA	NA	NA	NA
lnckb.86268	10.043	3.29642	0.589222	5.59453	2.21217e-08	5.42556e-07	86268	chr2	66410648	66417053	NONCODE,MITranscriptome	lncRNA	gene_id_alis \NONHSAG110185.1\";"	NONHSAG110185.1	NA	NA	NA	NA	NA
lnckb.5794	2.32235	3.28487	0.673797	4.87517	1.08716e-06	1.73214e-05	5794	chr10	28743650	28808219	NONCODE,CHESS,FANTOM,LNCipedia,MITranscriptome,BIGtranscriptome	lncRNA	STATUS \known_refseq\";description \"long intergenic non-protein coding RNA 1517\";gene_name \"LINC01517\";gene_name \"RP11-478H13.1\";"	LINC01517	NA	NA	NA	NA	NA
lnckb.79712	0.992943	3.27565	0.516136	6.34649	2.2029e-10	8.63529e-09	79712	chr10	103468773	103469679	NONCODE	lncRNA	gene_id_alis \NONHSAG062353.1\";"	NONHSAG062353.1	NA	NA	NA	NA	NA
lnckb.55292	23.5005	3.27358	0.433246	7.55593	4.15873e-14	3.45891e-12	55292	chr9	32282302	32351955	NONCODE,CHESS,FANTOM,LNCipedia,MITranscriptome	lncRNA	STATUS \known_refseq\";gene_name \"LOC107987059\";"	LOC107987059	NA	NA	NA	NA	NA
lnckb.55697	35.6735	3.27063	0.570753	5.73038	1.00208e-08	2.6533e-07	55697	chr9	68355164	68357866	NONCODE,CHESS,MITranscriptome,BIGtranscriptome	lncRNA	STATUS \known_refseq\";description \"PGM5 antisense RNA 1\";gene_name \"PGM5-AS1\";"	PGM5-AS1	ENSG00000224958	PGM5-AS1	lncRNA	0	HGNC:44181
lnckb.110856	1.21777	3.26425	0.684548	4.76847	1.8563e-06	2.77254e-05	110856	chr7	109750522	109752015	MITranscriptome	lncRNA	gene_id_alis \G077573\";"	lnckb.110856	NA	NA	NA	NA	NA
lnckb.72830	1.17701	3.26278	0.666063	4.89861	9.65188e-07	1.56066e-05	72830	chr21	29961523	29964237	NONCODE,LNCipedia,MITranscriptome	lncRNA	gene_alias \lnc-GRIK1-2\";"	lnc-GRIK1-2	NA	NA	NA	NA	NA
lnckb.103291	1.26792	3.25891	0.647835	5.03047	4.89281e-07	8.55795e-06	103291	chr16	66269730	66272522	MITranscriptome	lncRNA	gene_id_alis \G031503\";"	lnckb.103291	NA	NA	NA	NA	NA
lnckb.44912	1.63568	3.25827	0.597576	5.45248	4.9671e-08	1.11789e-06	44912	chr5	178365120	178369499	CHESS,MITranscriptome	lncRNA	STATUS \known_refseq\";gene_name \"LOC105377757\";"	LOC105377757	NA	NA	NA	NA	NA
lnckb.103526	1.87792	3.25596	0.666203	4.88735	1.02205e-06	1.64144e-05	103526	chr17	31636858	31638999	MITranscriptome,BIGtranscriptome	lncRNA	gene_id_alis \G033805\";"	lnckb.103526	NA	NA	NA	NA	NA
lnckb.89261	2.70901	3.25341	0.778639	4.17832	2.93668e-05	0.000312188	89261	chr3	89852614	89854563	NONCODE	lncRNA	gene_id_alis \NONHSAG086463.1\";"	NONHSAG086463.1	NA	NA	NA	NA	NA
lnckb.32967	1.92197	3.24373	0.595387	5.4481	5.09111e-08	1.14339e-06	32967	chr20	12950338	12975408	NONCODE,CHESS,FANTOM,LNCipedia,MITranscriptome,BIGtranscriptome	lncRNA	STATUS \known_refseq\";description \"uncharacterized LOC100505515\";gene_name \"LOC100505515\";"	LOC100505515	NA	NA	NA	NA	NA
lnckb.24716	18.4151	3.24024	0.441767	7.33472	2.22184e-13	1.62116e-11	24716	chr18	57054571	57072119	NONCODE,CHESS,FANTOM,LNCipedia,MITranscriptome,BIGtranscriptome	lncRNA	STATUS \known_refseq\";description \"long intergenic non-protein coding RNA%2C regulator of reprogramming\";gene_name \"LINC-ROR\";"	LINC-ROR	ENSG00000258609	LINC-ROR	lncRNA	0	HGNC:43773
lnckb.113341	0.93623	3.23898	0.833189	3.88745	0.000101303	0.000915358	113341	chrX	141815515	141816555	MITranscriptome	lncRNA	gene_id_alis \G090294\";"	lnckb.113341	NA	NA	NA	NA	NA
lnckb.79799	2.77435	3.23875	0.962886	3.36358	0.000769379	0.00514266	79799	chr10	117774684	117775967	NONCODE	lncRNA	gene_id_alis \NONHSAG062423.1\";"	NONHSAG062423.1	NA	NA	NA	NA	NA
lnckb.51570	45.3076	3.23031	0.424541	7.60895	2.76327e-14	2.36569e-12	51570	chr7	110365209	110622113	NONCODE,CHESS,FANTOM,LNCipedia,MITranscriptome,BIGtranscriptome	lncRNA	STATUS \known_refseq\";gene_name \"LOC105375451\";"	LOC105375451	NA	NA	NA	NA	NA
lnckb.71218	1.14931	3.22763	0.833476	3.87249	0.00010773	0.000964475	71218	chr18	66116115	66160267	NONCODE,LNCipedia,MITranscriptome	lncRNA	gene_alias \lnc-CDH19-5\";"	lnc-CDH19-5	NA	NA	NA	NA	NA
lnckb.96819	0.939006	3.20504	0.71195	4.50178	6.73883e-06	8.67121e-05	96819	chr9	29918451	29918809	NONCODE	lncRNA	gene_id_alis \NONHSAG102641.1\";"	NONHSAG102641.1	NA	NA	NA	NA	NA
lnckb.32147	2.18867	3.19873	0.616932	5.1849	2.16132e-07	4.15124e-06	32147	chr2	222213538	222221210	CHESS,MITranscriptome	lncRNA	STATUS \known_refseq\";gene_name \"LOC107985991\";"	LOC107985991	NA	NA	NA	NA	NA
lnckb.33708	3.23026	3.19175	0.736882	4.33142	1.4815e-05	0.000171862	33708	chr20	47950799	47961246	NONCODE,CHESS,FANTOM,LNCipedia,MITranscriptome,BIGtranscriptome	lncRNA	STATUS \known_refseq\";gene_name \"LOC105372637\";gene_name \"RP11-347D21.1,RP11-347D21.2\";"	RP11-347D21.1,RP11-347D21.2	NA	NA	NA	NA	NA
lnckb.111242	1.69872	3.19172	0.844121	3.78112	0.000156125	0.00132575	111242	chr8	24878121	24879974	MITranscriptome	lncRNA	gene_id_alis \G079923\";"	lnckb.111242	NA	NA	NA	NA	NA
lnckb.80477	1.4834	3.18597	0.940084	3.38903	0.00070141	0.00474972	80477	chr11	81355843	81356824	NONCODE	lncRNA	gene_id_alis \NONHSAG064141.1\";"	NONHSAG064141.1	NA	NA	NA	NA	NA
lnckb.46995	28.4344	3.1811	0.45013	7.06707	1.58244e-12	9.84565e-11	46995	chr6	93707083	93776481	NONCODE,CHESS,FANTOM,LNCipedia,MITranscriptome	lncRNA	STATUS \known_refseq\";description \"tumor suppressor TSG1\";gene_name \"TSG1\";"	TSG1	NA	NA	NA	NA	NA
lnckb.92289	1.50432	3.1811	0.637319	4.99137	5.99527e-07	1.02462e-05	92289	chr5	91681095	91683546	NONCODE	lncRNA	gene_id_alis \NONHSAG092377.1\";"	NONHSAG092377.1	NA	NA	NA	NA	NA
lnckb.65621	6.90383	3.17969	0.549964	5.78162	7.39833e-09	2.01373e-07	65621	chr7	109640971	109647268	NONCODE,FANTOM,MITranscriptome,BIGtranscriptome	lncRNA	gene_id_alis_alias \CATG00000096817.1\";geneSuperClass \"all_lncRNA\";geneClass \"lncRNA_intergenic\";geneSubClass \"far_from_coding_genes\";gene_type \"__na\";gene_name \"CATG00000096817.1\";coding_status \"nonCoding\";cumulative_support \"ENCODE\";geneCategory \"__na\";DHS_type \"not_DHS\";"	CATG00000096817.1	NA	NA	NA	NA	NA
lnckb.80424	2.12391	3.17625	0.584113	5.43774	5.39613e-08	1.20264e-06	80424	chr11	76180588	76185917	NONCODE	lncRNA	gene_id_alis \NONHSAG063526.1\";"	NONHSAG063526.1	NA	NA	NA	NA	NA
lnckb.84560	6.52071	3.17393	0.539624	5.88174	4.05971e-09	1.17155e-07	84560	chr17	49934028	49935702	NONCODE,MITranscriptome	lncRNA	gene_id_alis \NONHSAG108925.1\";"	NONHSAG108925.1	NA	NA	NA	NA	NA
lnckb.93809	1.24269	3.16801	0.878575	3.60585	0.000311131	0.00238593	93809	chr6	128706561	128708177	NONCODE	lncRNA	gene_id_alis \NONHSAG095722.1\";"	NONHSAG095722.1	NA	NA	NA	NA	NA
lnckb.10856	39.8606	-2.88149	0.459296	-6.2737	3.52573e-10	1.31085e-08	10856	chr12	7812435	7891196	CHESS,LNCipedia	protein_coding	STATUS \known_refseq\";description \"solute carrier family 2 member 14\";gene_name \"SLC2A14\";"	SLC2A14	ENSG00000173262	SLC2A14	protein_coding	144195	HGNC:18301
lnckb.69772	12.0669	3.16704	0.540217	5.86253	4.55859e-09	1.29744e-07	69772	chr14	37850837	37882032	NONCODE,LNCipedia	lncRNA	gene_alias \lnc-MIPOL1-6\";"	lnc-MIPOL1-6	NA	NA	NA	NA	NA
lnckb.5803	7.22202	3.16525	0.594891	5.32073	1.03354e-07	2.15393e-06	5803	chr10	29093630	29104693	NONCODE,CHESS,LNCipedia,MITranscriptome	lncRNA	STATUS \known_refseq\";gene_name \"LOC107984171\";"	LOC107984171	NA	NA	NA	NA	NA
lnckb.29704	101.451	3.16183	0.381783	8.28174	1.21385e-16	1.58415e-14	29704	chr2	66420814	66434242	NONCODE,CHESS,FANTOM,LNCipedia,MITranscriptome,BIGtranscriptome	lncRNA	STATUS \known_refseq\";description \"MEIS1 antisense RNA 3\";gene_name \"MEIS1-AS3\";"	MEIS1-AS3	ENSG00000226819	MEIS1-AS3	lncRNA	0	HGNC:40369
lnckb.33356	111.986	3.15932	0.324444	9.73764	2.08335e-22	7.82278e-20	33356	chr20	34130555	34136489	CHESS,MITranscriptome	lncRNA	description \potentially protein-coding:NR\";STATUS \"novel\";GENE_TYPE_ALIAS \"lncRNA\";"	lnckb.33356	NA	NA	NA	NA	NA
lnckb.10874	2.83529	-2.21583	0.540247	-4.10151	4.10459e-05	0.000419001	10874	chr12	8157034	8180046	CHESS,BIGtranscriptome	protein_coding	STATUS \known_refseq\";description \"zinc finger protein 705A\";gene_name \"ZNF705A\";"	ZNF705A	ENSG00000196946	ZNF705A	protein_coding	440077	HGNC:32281
lnckb.7305	424.913	3.1453	0.482888	6.51351	7.3414e-11	3.22645e-09	7305	chr10	117470801	117545629	NONCODE,CHESS,FANTOM,LNCipedia,MITranscriptome,BIGtranscriptome	lncRNA	STATUS \known_refseq\";description \"EMX2 opposite strand/antisense RNA\";gene_name \"EMX2OS\";"	EMX2OS	ENSG00000229847	EMX2OS	lncRNA	0	HGNC:18511
lnckb.31306	3.7776	3.1384	0.553012	5.67509	1.38614e-08	3.54027e-07	31306	chr2	170141600	170157570	NONCODE,CHESS	lncRNA	description \potentially protein-coding:NR\";GENE_TYPE_ALIAS \"lncRNA\";STATUS \"novel\";"	lnckb.31306	NA	NA	NA	NA	NA
lnckb.86401	1.09989	3.13709	0.713237	4.39838	1.0906e-05	0.000131786	86401	chr2	83819332	83830793	NONCODE	lncRNA	gene_id_alis \NONHSAG077511.1\";"	NONHSAG077511.1	NA	NA	NA	NA	NA
lnckb.101219	1.82693	3.13474	0.640121	4.8971	9.726e-07	1.56948e-05	101219	chr12	59275902	59284845	MITranscriptome	lncRNA	gene_id_alis \G018653\";"	lnckb.101219	NA	NA	NA	NA	NA
lnckb.80696	10.9533	3.1315	0.357429	8.76116	1.93249e-18	3.44676e-16	80696	chr11	116180979	116194424	NONCODE,MITranscriptome	lncRNA	gene_id_alis \NONHSAG063663.1\";"	NONHSAG063663.1	NA	NA	NA	NA	NA
lnckb.95064	2.37255	3.12326	0.700022	4.46166	8.13264e-06	0.00010211	95064	chr7	110192412	110193170	NONCODE	lncRNA	gene_id_alis \NONHSAG098213.1\";"	NONHSAG098213.1	NA	NA	NA	NA	NA
lnckb.15691	8.70287	3.12244	0.581372	5.37081	7.83844e-08	1.68779e-06	15691	chr14	62165998	62574633	NONCODE,CHESS,FANTOM,MITranscriptome	lncRNA	STATUS \known_refseq\";gene_name \"LOC105370529\";"	LOC105370529	NA	NA	NA	NA	NA
lnckb.13573	14.7088	3.11933	0.491519	6.3463	2.20553e-10	8.64033e-09	13573	chr13	23650543	23714962	CHESS,FANTOM,MITranscriptome	lncRNA	STATUS \known_refseq\";gene_name \"LOC105370114\";"	LOC105370114	NA	NA	NA	NA	NA
lnckb.13569	1.57579	3.11502	0.710132	4.38653	1.15172e-05	0.000138149	13569	chr13	23505238	23523694	NONCODE,CHESS,LNCipedia,MITranscriptome	lncRNA	STATUS \known_fantom\";"	lnckb.13569	NA	NA	NA	NA	NA
lnckb.5397	7.24046	3.11223	0.611945	5.08581	3.66067e-07	6.61362e-06	5397	chr10	5514244	5529829	NONCODE,CHESS,FANTOM,LNCipedia,MITranscriptome,BIGtranscriptome	lncRNA	STATUS \known_refseq\";description \"CALML3 antisense RNA 1\";gene_name \"CALML3-AS1\";"	CALML3-AS1	ENSG00000205488	CALML3-AS1	lncRNA	0	HGNC:44682
lnckb.6189	4.85378	3.10295	0.603446	5.14206	2.71749e-07	5.10047e-06	6189	chr10	52296848	52314128	NONCODE,CHESS,FANTOM,LNCipedia,MITranscriptome,BIGtranscriptome	lncRNA	STATUS \known_refseq\";description \"PRKG1 antisense RNA 1\";gene_name \"PRKG1-AS1\";"	PRKG1-AS1	ENSG00000236671	PRKG1-AS1	lncRNA	0	HGNC:45029
lnckb.77348	3.53026	3.09208	0.968452	3.19281	0.00140896	0.00856064	77348	chrX	141324365	141477741	NONCODE,LNCipedia,MITranscriptome	lncRNA	gene_alias \lnc-SPANXA2-4\";"	lnc-SPANXA2-4	NA	NA	NA	NA	NA
lnckb.66679	5.41434	3.08406	0.493392	6.25073	4.08529e-10	1.5015e-08	66679	chr1	37596152	37608002	NONCODE,FANTOM,LNCipedia,MITranscriptome,BIGtranscriptome	lncRNA	gene_id_alis_alias \CATG00000115318.1\";geneSuperClass \"all_lncRNA\";geneClass \"lncRNA_divergent\";geneSubClass \"divergent_promoters\";gene_type \"__na\";gene_name \"CATG00000115318.1\";coding_status \"nonCoding\";cumulative_support \"HUBDMAP\";geneCategory \"p_lncRNA_divergent\";DHS_type \"DHS_promoter\";"	CATG00000115318.1	NA	NA	NA	NA	NA
lnckb.110855	1.31715	3.08309	0.628653	4.90429	9.37679e-07	1.52077e-05	110855	chr7	109712652	109714247	MITranscriptome	lncRNA	gene_id_alis \G077572\";"	lnckb.110855	NA	NA	NA	NA	NA
lnckb.46477	2.09216	3.08145	0.705769	4.36608	1.26495e-05	0.000149854	46477	chr6	45825584	45831432	CHESS,FANTOM,MITranscriptome	lncRNA	STATUS \known_refseq\";gene_name \"LOC107986519\";"	LOC107986519	NA	NA	NA	NA	NA
lnckb.12676	1.7957	3.07858	0.576602	5.33917	9.33708e-08	1.9663e-06	12676	chr12	107835541	107836555	NONCODE,CHESS,FANTOM,LNCipedia,MITranscriptome	lncRNA	STATUS \known_gencode\";gene_name \"RP11-554D14.8\";"	RP11-554D14.8	NA	NA	NA	NA	NA
lnckb.96816	4.22645	3.07677	0.722899	4.25615	2.07974e-05	0.000231314	96816	chr9	29875610	29877307	NONCODE	lncRNA	gene_id_alis \NONHSAG102638.1\";"	NONHSAG102638.1	NA	NA	NA	NA	NA
lnckb.24587	2.15259	3.07655	0.710439	4.33049	1.48778e-05	0.000172403	24587	chr18	47955495	47958052	NONCODE,CHESS,LNCipedia,MITranscriptome	lncRNA	STATUS \known_refseq\";gene_name \"LOC105372101\";"	LOC105372101	NA	NA	NA	NA	NA
lnckb.86320	1.05479	3.07639	0.695298	4.42457	9.66347e-06	0.000118322	86320	chr2	70557987	70559543	NONCODE	lncRNA	gene_id_alis \NONHSAG080023.1\";"	NONHSAG080023.1	NA	NA	NA	NA	NA
lnckb.12675	1.23941	3.07073	0.569053	5.39621	6.80621e-08	1.48515e-06	12675	chr12	107832858	107835030	NONCODE,CHESS,FANTOM,LNCipedia,MITranscriptome,BIGtranscriptome	lncRNA	STATUS \known_gencode\";gene_name \"RP11-554D14.7\";"	RP11-554D14.7	NA	NA	NA	NA	NA
lnckb.89340	6.41873	3.07029	0.931128	3.29738	0.000975905	0.00628694	89340	chr3	103210231	103218549	NONCODE	lncRNA	gene_id_alis \NONHSAG086541.1\";"	NONHSAG086541.1	NA	NA	NA	NA	NA
lnckb.110861	15.5189	3.06953	0.477813	6.42413	1.3263e-10	5.45899e-09	110861	chr7	110354053	110355053	MITranscriptome	lncRNA	gene_id_alis \G077584\";"	lnckb.110861	NA	NA	NA	NA	NA
lnckb.96596	1.92492	3.06944	0.569604	5.38873	7.09573e-08	1.54078e-06	96596	chr8	143880641	143881804	NONCODE	lncRNA	gene_id_alis \NONHSAG101083.1\";"	NONHSAG101083.1	NA	NA	NA	NA	NA
lnckb.89274	2.4209	3.06566	0.775468	3.95331	7.70773e-05	0.000723518	89274	chr3	90296188	90303875	NONCODE	lncRNA	gene_id_alis \NONHSAG086475.1\";"	NONHSAG086475.1	NA	NA	NA	NA	NA
lnckb.10965	77.7097	-2.52935	0.374197	-6.75942	1.38549e-11	7.10552e-10	10965	chr12	10238385	10329607	NONCODE,CHESS,LNCipedia,MITranscriptome	protein_coding	STATUS \known_refseq\";description \"killer cell lectin like receptor D1\";gene_name \"KLRD1\";"	KLRD1	ENSG00000134539	KLRD1	protein_coding	3824	HGNC:6378
lnckb.95146	24.7811	3.05687	0.420999	7.261	3.84234e-13	2.6875e-11	95146	chr7	121343708	121344621	NONCODE,MITranscriptome	lncRNA	gene_id_alis \NONHSAG113888.1\";"	NONHSAG113888.1	NA	NA	NA	NA	NA
lnckb.88851	2.84963	3.05017	0.471682	6.46657	1.00251e-10	4.23765e-09	88851	chr3	3250013	3250363	NONCODE,MITranscriptome	lncRNA	gene_id_alis \NONHSAG085311.1\";"	NONHSAG085311.1	NA	NA	NA	NA	NA
lnckb.49956	13.6897	3.04887	0.807369	3.7763	0.000159173	0.00134726	49956	chr7	15667947	15681980	NONCODE,CHESS,FANTOM,LNCipedia,MITranscriptome,BIGtranscriptome	lncRNA	STATUS \known_refseq\";description \"uncharacterized LOC105375166\";gene_name \"LOC105375166\";"	LOC105375166	ENSG00000237070	AC005550.2	lncRNA	0	0
lnckb.66249	4.84815	3.04843	0.818242	3.72559	0.00019486	0.001606	66249	chr9	71472097	71504845	FANTOM,MITranscriptome	lncRNA	gene_id_alis_alias \CATG00000108499.1\";geneSuperClass \"all_lncRNA\";geneClass \"lncRNA_intergenic\";geneSubClass \"far_from_coding_genes\";gene_type \"__na\";gene_name \"CATG00000108499.1\";coding_status \"nonCoding\";cumulative_support \"ENCODE:FANTOM\";geneCategory \"e_lncRNA\";DHS_type \"DHS_enhancer\";"	CATG00000108499.1	NA	NA	NA	NA	NA
lnckb.66182	5.43549	3.04575	0.628211	4.84829	1.24528e-06	1.95068e-05	66182	chr9	115484252	115591121	NONCODE,FANTOM,LNCipedia,MITranscriptome	lncRNA	gene_id_alis_alias \CATG00000106832.1\";geneSuperClass \"all_lncRNA\";geneClass \"lncRNA_intergenic\";geneSubClass \"far_from_coding_genes\";gene_type \"__na\";gene_name \"CATG00000106832.1\";coding_status \"nonCoding\";cumulative_support \"MITRANS\";geneCategory \"e_lncRNA\";DHS_type \"DHS_enhancer\";"	CATG00000106832.1	NA	NA	NA	NA	NA
lnckb.87471	3.79035	3.04342	0.42337	7.18857	6.54751e-13	4.41143e-11	87471	chr2	232351765	232354935	NONCODE	lncRNA	gene_id_alis \NONHSAG081160.1\";"	NONHSAG081160.1	NA	NA	NA	NA	NA
lnckb.85233	2.31804	3.04237	0.83396	3.6481	0.000264182	0.002077	85233	chr18	57164219	57164788	NONCODE	lncRNA	gene_id_alis \NONHSAG075720.1\";"	NONHSAG075720.1	NA	NA	NA	NA	NA
lnckb.64704	4.01407	3.04104	0.58454	5.20244	1.96687e-07	3.82259e-06	64704	chr5	174731046	174736122	FANTOM,LNCipedia,MITranscriptome	lncRNA	gene_id_alis_alias \CATG00000082099.1\";geneSuperClass \"all_lncRNA\";geneClass \"lncRNA_intergenic\";geneSubClass \"proximal_to_coding_genes_antisense_strand\";gene_type \"__na\";gene_name \"CATG00000082099.1\";coding_status \"nonCoding\";cumulative_support \"MITRANS\";geneCategory \"p_lncRNA_intergenic\";DHS_type \"DHS_promoter\";"	CATG00000082099.1	NA	NA	NA	NA	NA
lnckb.41909	272.929	3.03654	0.344753	8.80787	1.27542e-18	2.35327e-16	41909	chr4	182125646	182145249	NONCODE,CHESS,FANTOM,LNCipedia,MITranscriptome,BIGtranscriptome	lncRNA	STATUS \known_refseq\";description \"uncharacterized LOC90768\";gene_name \"LOC90768\";gene_name \"AC108142.1\";"	AC108142.1	ENSG00000248266	AC108142.1	lncRNA	0	0
lnckb.96814	1.46672	3.03349	0.735143	4.12639	3.68494e-05	0.00038107	96814	chr9	29860274	29860765	NONCODE	lncRNA	gene_id_alis \NONHSAG102636.1\";"	NONHSAG102636.1	NA	NA	NA	NA	NA
lnckb.29802	0.974247	3.02963	0.691788	4.37943	1.18992e-05	0.000142014	29802	chr2	70479598	70481572	NONCODE,CHESS,LNCipedia	lncRNA	STATUS \known_refseq\";gene_name \"LOC107985895\";"	LOC107985895	NA	NA	NA	NA	NA
lnckb.36505	4.69059	3.02892	0.624772	4.84804	1.24689e-06	1.95272e-05	36505	chr3	5962532	5987197	NONCODE,CHESS,LNCipedia,MITranscriptome,BIGtranscriptome	lncRNA	STATUS \known_refseq\";gene_name \"LOC102723596\";"	LOC102723596	NA	NA	NA	NA	NA
lnckb.32151	77.1665	3.02765	0.412957	7.33163	2.27367e-13	1.65522e-11	32151	chr2	222318241	222357910	NONCODE,CHESS,LNCipedia	lncRNA	STATUS \known_refseq\";description \"uncharacterized LOC440934\";gene_name \"LOC440934\";"	LOC440934	NA	NA	NA	NA	NA
lnckb.81240	0.981172	3.02487	0.669922	4.51526	6.3239e-06	8.20285e-05	81240	chr12	59185950	59188014	NONCODE	lncRNA	gene_id_alis \NONHSAG066291.1\";"	NONHSAG066291.1	NA	NA	NA	NA	NA
lnckb.44516	9.53768	3.01896	0.334593	9.0228	1.83343e-19	3.91106e-17	44516	chr5	157575918	157577960	NONCODE,CHESS,MITranscriptome	lncRNA	STATUS \known_fantom\";"	lnckb.44516	NA	NA	NA	NA	NA
lnckb.80466	2.42369	3.01813	0.53992	5.58995	2.27129e-08	5.54726e-07	80466	chr11	81024109	81026457	NONCODE	lncRNA	gene_id_alis \NONHSAG064131.1\";"	NONHSAG064131.1	NA	NA	NA	NA	NA
lnckb.72262	1.5244	3.01627	0.7557	3.99136	6.56958e-05	0.000630344	72262	chr2	176525505	176527963	NONCODE,LNCipedia,MITranscriptome	lncRNA	gene_alias \lnc-MTX2-4\";"	lnc-MTX2-4	NA	NA	NA	NA	NA
lnckb.34597	12.6563	3.01207	0.414198	7.27207	3.54032e-13	2.48982e-11	34597	chr21	32080481	32086295	NONCODE,CHESS,LNCipedia,MITranscriptome,BIGtranscriptome	lncRNA	STATUS \known_refseq\";description \"long intergenic non-protein coding RNA 159\";gene_name \"LINC00159\";"	LINC00159	ENSG00000230323	LINC00159	lncRNA	0	HGNC:1285
lnckb.53270	6.16432	3.00582	0.508495	5.91121	3.39601e-09	9.98418e-08	53270	chr8	40631422	40642760	CHESS,FANTOM,MITranscriptome	lncRNA	STATUS \known_refseq\";gene_name \"LOC107986938\";"	LOC107986938	NA	NA	NA	NA	NA
lnckb.69586	2.46177	3.00263	0.602191	4.98617	6.15892e-07	1.04952e-05	69586	chr13	79941671	79942443	NONCODE,LNCipedia	lncRNA	gene_alias \lnc-NDFIP2-15\";"	lnc-NDFIP2-15	NA	NA	NA	NA	NA
lnckb.68446	3.21612	2.99876	0.816083	3.67458	0.000238243	0.00189864	68446	chr11	2206661	2211057	NONCODE,LNCipedia,MITranscriptome,BIGtranscriptome	lncRNA	gene_alias \lnc-TH-1\";"	lnc-TH-1	NA	NA	NA	NA	NA
lnckb.103871	4.48058	2.99825	0.604346	4.96115	7.00774e-07	1.17821e-05	103871	chr18	9098215	9100661	MITranscriptome	lncRNA	gene_id_alis \G036520\";"	lnckb.103871	NA	NA	NA	NA	NA
lnckb.22610	28.1576	2.99794	0.365804	8.19547	2.49616e-16	3.10012e-14	22610	chr17	49505657	49575683	NONCODE,CHESS,FANTOM,LNCipedia,MITranscriptome,BIGtranscriptome	lncRNA	STATUS \known_refseq\";description \"uncharacterized LOC100288866\";gene_name \"LOC100288866\";"	LOC100288866	NA	NA	NA	NA	NA
lnckb.55739	25.8652	2.99703	0.572269	5.2371	1.63118e-07	3.23193e-06	55739	chr9	71282441	71330054	CHESS	lncRNA	STATUS \known_refseq\";gene_name \"LOC107987079\";"	LOC107987079	NA	NA	NA	NA	NA
lnckb.32150	29.5794	2.99687	0.474868	6.31095	2.77333e-10	1.06249e-08	32150	chr2	222317242	222318653	NONCODE,CHESS,FANTOM,LNCipedia,BIGtranscriptome	lncRNA	STATUS \known_gencode\";gene_name \"RP11-384O8.1\";"	RP11-384O8.1	ENSG00000267034	AC010980.2	lncRNA	0	0
lnckb.66710	1.72873	2.99378	0.601995	4.9731	6.58919e-07	1.11544e-05	66710	chr10	76562137	76565228	NONCODE,FANTOM,LNCipedia	lncRNA	gene_id_alis_alias \CATG00000115678.1\";geneSuperClass \"all_lncRNA\";geneClass \"lncRNA_intergenic\";geneSubClass \"proximal_to_coding_genes_sense_strand\";gene_type \"__na\";gene_name \"CATG00000115678.1\";coding_status \"nonCoding\";cumulative_support \"ENCODE:FANTOM\";geneCategory \"__na\";DHS_type \"not_DHS\";"	CATG00000115678.1	NA	NA	NA	NA	NA
lnckb.106881	0.973081	2.99114	0.810468	3.69063	0.000223698	0.0017979	106881	chr3	65197549	65201513	MITranscriptome	lncRNA	gene_id_alis \G056111\";"	lnckb.106881	NA	NA	NA	NA	NA
lnckb.2537	16.8904	2.99096	0.29378	10.1809	2.41209e-24	1.21951e-21	2537	chr1	111599007	111608324	NONCODE,CHESS,LNCipedia,MITranscriptome,BIGtranscriptome	lncRNA	STATUS \known_refseq\";description \"long intergenic non-protein coding RNA 1160\";gene_name \"LINC01160\";"	LINC01160	ENSG00000231346	LINC01160	lncRNA	0	HGNC:49525
lnckb.64119	1.33843	2.98538	0.684488	4.36149	1.29182e-05	0.000152756	64119	chr4	66484867	66565250	NONCODE,FANTOM,MITranscriptome	lncRNA	gene_id_alis_alias \CATG00000072695.1\";geneSuperClass \"all_lncRNA\";geneClass \"lncRNA_intergenic\";geneSubClass \"far_from_coding_genes\";gene_type \"__na\";gene_name \"CATG00000072695.1\";coding_status \"nonCoding\";cumulative_support \"FANTOM:MITRANS\";geneCategory \"p_lncRNA_intergenic\";DHS_type \"DHS_promoter\";"	CATG00000072695.1	NA	NA	NA	NA	NA
lnckb.91375	1.76862	2.98432	0.555702	5.37035	7.8582e-08	1.69091e-06	91375	chr5	962330	964145	NONCODE,MITranscriptome	lncRNA	gene_id_alis \NONHSAG112540.1\";"	NONHSAG112540.1	NA	NA	NA	NA	NA
lnckb.55145	1.57461	2.98275	0.680824	4.38109	1.18089e-05	0.000141094	55145	chr9	18657652	18694386	NONCODE,CHESS,MITranscriptome	lncRNA	STATUS \known_refseq\";gene_name \"LOC102724102\";"	LOC102724102	NA	NA	NA	NA	NA
lnckb.65414	1.17188	2.98256	0.647359	4.60728	4.07973e-06	5.57708e-05	65414	chr7	109838969	109840614	FANTOM,MITranscriptome	lncRNA	gene_id_alis_alias \CATG00000093484.1\";geneSuperClass \"all_lncRNA\";geneClass \"lncRNA_intergenic\";geneSubClass \"far_from_coding_genes\";gene_type \"__na\";gene_name \"CATG00000093484.1\";coding_status \"nonCoding\";cumulative_support \"FANTOM:HUBDMAP\";geneCategory \"__na\";DHS_type \"not_DHS\";"	CATG00000093484.1	NA	NA	NA	NA	NA
lnckb.66045	1.03201	2.98247	0.822537	3.62594	0.000287916	0.00223351	66045	chr8	133916845	133919457	FANTOM	lncRNA	gene_id_alias \CATG00000104233.1\";geneSuperClass \"all_lncRNA\";geneClass \"lncRNA_intergenic\";geneSubClass \"far_from_coding_genes\";gene_type \"__na\";gene_name \"CATG00000104233.1\";coding_status \"nonCoding\";cumulative_support \"FANTOM\";geneCategory \"e_lncRNA\";DHS_type \"DHS_enhancer\";"	CATG00000104233.1	NA	NA	NA	NA	NA
lnckb.95061	3.53857	2.97955	0.697997	4.26872	1.96599e-05	0.000219806	95061	chr7	110105390	110106573	NONCODE	lncRNA	gene_id_alis \NONHSAG098211.1\";"	NONHSAG098211.1	NA	NA	NA	NA	NA
lnckb.1961	27.7459	2.97206	0.760201	3.90958	9.24574e-05	0.000844346	1961	chr1	75122518	75123927	NONCODE,CHESS,FANTOM,LNCipedia,MITranscriptome,BIGtranscriptome	lncRNA	STATUS \known_gencode\";gene_name \"RP11-510C10.4\";"	RP11-510C10.4	ENSG00000261213	AC099786.3	lncRNA	0	0
lnckb.86270	2.09466	2.97206	0.745762	3.98526	6.74057e-05	0.000644631	86270	chr2	66418465	66420099	NONCODE	lncRNA	gene_id_alis \NONHSAG110186.1\";"	NONHSAG110186.1	NA	NA	NA	NA	NA
lnckb.106709	0.958907	2.9719	0.669068	4.44185	8.91895e-06	0.000110506	106709	chr3	22639942	22642428	MITranscriptome	lncRNA	gene_id_alis \G054946\";"	lnckb.106709	NA	NA	NA	NA	NA
lnckb.95370	1.09867	2.9689	0.658327	4.50977	6.48973e-06	8.37922e-05	95370	chr7	156939770	156942309	NONCODE,MITranscriptome	lncRNA	gene_id_alis \NONHSAG113949.1\";"	NONHSAG113949.1	NA	NA	NA	NA	NA
lnckb.103858	1.0557	2.96656	0.724774	4.09307	4.25691e-05	0.000432967	103858	chr18	5810529	5832007	MITranscriptome	lncRNA	gene_id_alis \G036428\";"	lnckb.103858	NA	NA	NA	NA	NA
lnckb.66515	1.44701	2.96433	0.542719	5.462	4.7079e-08	1.06515e-06	66515	chrX	137759607	137761110	NONCODE,FANTOM,LNCipedia,MITranscriptome	lncRNA	gene_id_alis_alias \CATG00000112611.1\";geneSuperClass \"all_lncRNA\";geneClass \"lncRNA_sense_intronic\";geneSubClass \"sense_intron_overlap\";gene_type \"__na\";gene_name \"CATG00000112611.1\";coding_status \"nonCoding\";cumulative_support \"ENCODE:FANTOM\";geneCategory \"__na\";DHS_type \"not_DHS\";"	CATG00000112611.1	NA	NA	NA	NA	NA
lnckb.13251	167.07	2.96107	0.394519	7.50553	6.11821e-14	4.93523e-12	13251	chr12	130143001	130162365	NONCODE,CHESS,FANTOM,LNCipedia,BIGtranscriptome	lncRNA	STATUS \known_refseq\";description \"FZD10 antisense RNA 1 (head to head)\";gene_name \"FZD10-AS1\";"	FZD10-AS1	ENSG00000250208	FZD10-AS1	lncRNA	0	HGNC:48632
lnckb.86269	2.45278	2.96092	0.712475	4.15582	3.2412e-05	0.000341059	86269	chr2	66417310	66418414	NONCODE	lncRNA	gene_id_alis \NONHSAG079971.1\";"	NONHSAG079971.1	NA	NA	NA	NA	NA
lnckb.68244	1.44608	2.96029	0.799136	3.70436	0.000211927	0.00172068	68244	chr10	76598634	76599197	NONCODE,LNCipedia	lncRNA	gene_alias \lnc-LRMDA-7\";"	lnc-LRMDA-7	NA	NA	NA	NA	NA
lnckb.96812	1.3771	2.95524	0.65776	4.49289	7.02644e-06	8.99801e-05	96812	chr9	29799157	29800123	NONCODE	lncRNA	gene_id_alis \NONHSAG102634.1\";"	NONHSAG102634.1	NA	NA	NA	NA	NA
lnckb.95455	1.16794	2.95313	0.803864	3.67366	0.000239097	0.00190403	95455	chr8	7026492	7027434	NONCODE,MITranscriptome	lncRNA	gene_id_alis \NONHSAG099289.1\";"	NONHSAG099289.1	NA	NA	NA	NA	NA
lnckb.80697	4.26315	2.95081	0.512245	5.76055	8.38416e-09	2.26288e-07	80697	chr11	116189893	116193527	NONCODE	lncRNA	gene_id_alis \NONHSAG063121.1\";"	NONHSAG063121.1	NA	NA	NA	NA	NA
lnckb.84564	1.58647	2.94864	0.642227	4.59127	4.40564e-06	5.95917e-05	84564	chr17	49956248	49957177	NONCODE	lncRNA	gene_id_alis \NONHSAG074242.1\";"	NONHSAG074242.1	NA	NA	NA	NA	NA
lnckb.56576	68.5581	2.94086	0.380402	7.73091	1.06777e-14	9.75258e-13	56576	chr9	115249134	115262540	NONCODE,CHESS,FANTOM,LNCipedia,MITranscriptome,BIGtranscriptome	lncRNA	STATUS \known_refseq\";gene_name \"LOC105376233\";"	LOC105376233	NA	NA	NA	NA	NA
lnckb.32832	1.53379	2.94056	0.7322	4.01606	5.91792e-05	0.000576169	32832	chr20	4456376	4470371	NONCODE,CHESS,FANTOM,LNCipedia,MITranscriptome,BIGtranscriptome	lncRNA	STATUS \known_fantom\";"	lnckb.32832	NA	NA	NA	NA	NA
lnckb.40403	10.2804	2.93804	0.39583	7.42248	1.14951e-13	8.84995e-12	40403	chr4	53899660	53917580	NONCODE,CHESS,FANTOM,LNCipedia,MITranscriptome,BIGtranscriptome	lncRNA	STATUS \known_gencode\";gene_name \"RP11-89B16.1\";"	RP11-89B16.1	NA	NA	NA	NA	NA
lnckb.110736	1.64851	2.93699	0.752136	3.90487	9.42751e-05	0.000859357	110736	chr7	89348715	89353616	MITranscriptome	lncRNA	gene_id_alis \G076876\";"	lnckb.110736	NA	NA	NA	NA	NA
lnckb.82388	2.40962	2.92902	0.764945	3.82906	0.000128634	0.00112053	82388	chr13	90934100	90990033	NONCODE,MITranscriptome	lncRNA	gene_id_alis \NONHSAG067684.1\";"	NONHSAG067684.1	NA	NA	NA	NA	NA
lnckb.96817	16.8653	2.92881	0.62226	4.70672	2.51732e-06	3.63632e-05	96817	chr9	29881209	29882730	NONCODE,MITranscriptome	lncRNA	gene_id_alis \NONHSAG102639.2\";"	NONHSAG102639.2	NA	NA	NA	NA	NA
lnckb.84563	1.39195	2.92336	0.633006	4.61821	3.87057e-06	5.32858e-05	84563	chr17	49950406	49951631	NONCODE	lncRNA	gene_id_alis \NONHSAG074241.1\";"	NONHSAG074241.1	NA	NA	NA	NA	NA
lnckb.87691	3.43115	2.92314	0.659047	4.43541	9.18993e-06	0.000113317	87691	chr20	6579859	6595971	NONCODE,MITranscriptome	lncRNA	gene_id_alis \NONHSAG081766.1\";"	NONHSAG081766.1	NA	NA	NA	NA	NA
lnckb.80062	5.8846	2.92099	0.671139	4.35229	1.34722e-05	0.000158191	80062	chr11	3211982	3216807	NONCODE	lncRNA	gene_id_alis \NONHSAG063273.1\";"	NONHSAG063273.1	NA	NA	NA	NA	NA
lnckb.66846	0.954382	2.92091	0.767658	3.80497	0.000141823	0.0012171	66846	chr10	28667387	28668829	NONCODE,FANTOM,LNCipedia,MITranscriptome	lncRNA	gene_id_alis_alias \CATG00000117714.1\";geneSuperClass \"all_lncRNA\";geneClass \"lncRNA_intergenic\";geneSubClass \"far_from_coding_genes\";gene_type \"__na\";gene_name \"CATG00000117714.1\";coding_status \"nonCoding\";cumulative_support \"ENCODE:MITRANS\";geneCategory \"p_lncRNA_intergenic\";DHS_type \"DHS_promoter\";"	CATG00000117714.1	NA	NA	NA	NA	NA
lnckb.29801	7.09187	2.91648	0.668667	4.36164	1.29092e-05	0.000152678	29801	chr2	70402846	70448239	NONCODE,CHESS,LNCipedia,MITranscriptome,BIGtranscriptome	lncRNA	STATUS \known_refseq\";gene_name \"LOC105374793\";"	LOC105374793	NA	NA	NA	NA	NA
lnckb.31310	2.33137	2.91558	0.650535	4.48181	7.40124e-06	9.40856e-05	31310	chr2	170331877	170351111	NONCODE,CHESS,FANTOM,LNCipedia,MITranscriptome,BIGtranscriptome	lncRNA	STATUS \known_refseq\";description \"uncharacterized LOC101929753\";gene_name \"LOC101929753\";gene_name \"AC012594.1\";"	AC012594.1	NA	NA	NA	NA	NA
lnckb.5778	4.34662	2.91531	0.609947	4.77962	1.75629e-06	2.64221e-05	5778	chr10	27744615	27767799	NONCODE,CHESS,FANTOM,LNCipedia,MITranscriptome,BIGtranscriptome	lncRNA	STATUS \known_refseq\";description \"MKX antisense RNA 1\";gene_name \"MKX-AS1\";"	MKX-AS1	ENSG00000230500	MKX-AS1	lncRNA	0	HGNC:50686
lnckb.11074	329.324	-2.42681	0.508341	-4.77398	1.80624e-06	2.70721e-05	11074	chr12	13080306	13103720	NONCODE,CHESS	protein_coding	STATUS \known_refseq\";description \"germ cell associated 1\";gene_name \"GSG1\";"	GSG1	ENSG00000111305	GSG1	protein_coding	83445	HGNC:19716
lnckb.92577	7.15823	2.91237	0.588535	4.9485	7.47875e-07	1.2476e-05	92577	chr5	133911483	133911938	NONCODE	lncRNA	gene_id_alis \NONHSAG092659.1\";"	NONHSAG092659.1	NA	NA	NA	NA	NA
lnckb.7309	2.30174	2.91008	0.826171	3.52238	0.000427699	0.00313208	7309	chr10	117717536	117732442	NONCODE,CHESS,LNCipedia,MITranscriptome	lncRNA	STATUS \known_refseq\";gene_name \"LOC107984274\";"	LOC107984274	NA	NA	NA	NA	NA
lnckb.80450	2.12979	2.90983	0.573801	5.07114	3.95437e-07	7.06962e-06	80450	chr11	80346098	80347820	NONCODE,MITranscriptome	lncRNA	gene_id_alis \NONHSAG062980.1\";"	NONHSAG062980.1	NA	NA	NA	NA	NA
lnckb.29287	10.7456	2.90601	0.510286	5.69486	1.23472e-08	3.20345e-07	29287	chr2	41931462	41934630	NONCODE,CHESS,FANTOM,LNCipedia,BIGtranscriptome	lncRNA	STATUS \known_refseq\";description \"uncharacterized LOC101929723\";gene_name \"LOC101929723\";"	LOC101929723	NA	NA	NA	NA	NA
lnckb.12512	1684.91	2.90177	0.41122	7.05649	1.70762e-12	1.05733e-10	12512	chr12	97462292	97565063	NONCODE,CHESS,FANTOM,LNCipedia,BIGtranscriptome	lncRNA	STATUS \known_refseq\";description \"rhabdomyosarcoma 2 associated transcript (non-protein coding)\";gene_name \"RMST\";gene_name \"RMST,RMST_8\";"	RMST	NA	NA	NA	NA	NA
lnckb.70352	10.9462	2.8973	0.720828	4.01941	5.8344e-05	0.00056916	70352	chr16	8180011	8290991	NONCODE,LNCipedia,MITranscriptome	lncRNA	gene_alias \lnc-METTL22-12\";"	lnc-METTL22-12	NA	NA	NA	NA	NA
lnckb.29696	5.12606	2.89524	0.470182	6.1577	7.3807e-10	2.53562e-08	29696	chr2	65725332	65754903	NONCODE,CHESS,FANTOM,LNCipedia,MITranscriptome,BIGtranscriptome	lncRNA	STATUS \known_refseq\";gene_name \"LOC105369167\";gene_name \"AC074391.1\";"	AC074391.1	NA	NA	NA	NA	NA
lnckb.96825	2.90045	2.89433	0.708651	4.08429	4.42126e-05	0.000447697	96825	chr9	30050148	30050625	NONCODE	lncRNA	gene_id_alis \NONHSAG102648.1\";"	NONHSAG102648.1	NA	NA	NA	NA	NA
lnckb.105583	1.10577	2.89035	0.720951	4.00909	6.09541e-05	0.000591171	105583	chr2	191479010	191480040	MITranscriptome	lncRNA	gene_id_alis \G047366\";"	lnckb.105583	NA	NA	NA	NA	NA
lnckb.29468	1.18269	2.88859	0.721013	4.0063	6.16774e-05	0.000597052	29468	chr2	49216032	49218628	NONCODE,CHESS,FANTOM,LNCipedia,MITranscriptome	lncRNA	STATUS \known_refseq\";gene_name \"LOC107985810\";"	LOC107985810	NA	NA	NA	NA	NA
lnckb.34681	11.9823	2.88595	0.393692	7.33048	2.29337e-13	1.66767e-11	34681	chr21	34745825	34784886	NONCODE,CHESS,FANTOM,LNCipedia,MITranscriptome,BIGtranscriptome	lncRNA	STATUS \known_refseq\";description \"long intergenic non-protein coding RNA 1426\";gene_name \"LINC01426\";"	LINC01426	ENSG00000234380	LINC01426	lncRNA	0	HGNC:50734
lnckb.96813	1.34329	2.88568	0.672818	4.28895	1.79518e-05	0.00020358	96813	chr9	29800322	29801299	NONCODE	lncRNA	gene_id_alis \NONHSAG102635.1\";"	NONHSAG102635.1	NA	NA	NA	NA	NA
lnckb.29978	4.93482	2.88458	0.711193	4.05597	4.99262e-05	0.000497627	29978	chr2	79184921	79376201	NONCODE,CHESS,LNCipedia,MITranscriptome,BIGtranscriptome	lncRNA	STATUS \known_refseq\";gene_name \"LOC107985902\";gene_name \"CTNNA2\";"	CTNNA2	ENSG00000066032	CTNNA2	protein_coding	1496	HGNC:2510
lnckb.92295	2.9556	2.88449	0.595094	4.84712	1.25268e-06	1.96132e-05	92295	chr5	91847327	91852034	NONCODE,MITranscriptome	lncRNA	gene_id_alis \NONHSAG090351.1\";"	NONHSAG090351.1	NA	NA	NA	NA	NA
lnckb.57099	3.38797	2.88075	0.501639	5.74268	9.31909e-09	2.48389e-07	57099	chr9	134649385	134653680	NONCODE,CHESS,LNCipedia,BIGtranscriptome	lncRNA	STATUS \known_refseq\";gene_name \"COL5A1-AS1\";"	COL5A1-AS1	ENSG00000204011	COL5A1-AS1	lncRNA	0	HGNC:31368
lnckb.73726	1.8148	2.87653	0.609196	4.72185	2.33709e-06	3.40431e-05	73726	chr4	52162454	52246371	NONCODE,LNCipedia,MITranscriptome	lncRNA	gene_alias \lnc-SGCB-1\";"	lnc-SGCB-1	NA	NA	NA	NA	NA
lnckb.25835	102.446	2.87219	0.405241	7.08761	1.36445e-12	8.53065e-11	25835	chr19	13518797	13624489	NONCODE,CHESS,LNCipedia	lncRNA	STATUS \known_refseq\";gene_name \"LOC107985287\";gene_name \"CACNA1A\";"	CACNA1A	ENSG00000141837	CACNA1A	protein_coding	773	HGNC:1388
lnckb.82523	1.15099	2.87179	0.712474	4.03073	5.56049e-05	0.000546173	82523	chr13	109329752	109345987	NONCODE,MITranscriptome,BIGtranscriptome	lncRNA	gene_id_alis \NONHSAG107426.1\";"	NONHSAG107426.1	NA	NA	NA	NA	NA
lnckb.4133	0.955159	2.86636	0.520079	5.51141	3.5598e-08	8.27557e-07	4133	chr1	201127061	201130457	CHESS,FANTOM,MITranscriptome	lncRNA	STATUS \known_fantom\";"	lnckb.4133	NA	NA	NA	NA	NA
lnckb.31906	4.82236	2.86138	0.641385	4.46125	8.14818e-06	0.000102225	31906	chr2	208400812	208406646	NONCODE,CHESS,MITranscriptome	lncRNA	STATUS \known_refseq\";gene_name \"LOC105373855\";"	LOC105373855	NA	NA	NA	NA	NA
lnckb.86398	1.59376	2.85821	0.763038	3.74582	0.000179803	0.00149954	86398	chr2	83742501	83743682	NONCODE,MITranscriptome	lncRNA	gene_id_alis \NONHSAG080110.1\";"	NONHSAG080110.1	NA	NA	NA	NA	NA
lnckb.69775	2.32322	2.85652	0.573455	4.98124	6.31772e-07	1.07458e-05	69775	chr14	37936225	37939559	NONCODE,LNCipedia	lncRNA	gene_alias \lnc-SSTR1-4\";"	lnc-SSTR1-4	NA	NA	NA	NA	NA
lnckb.58258	0.986929	2.85538	0.717399	3.98018	6.88627e-05	0.000656316	58258	chrX	72177800	72179996	CHESS,FANTOM	lncRNA	description \potentially protein-coding:NR\";GENE_TYPE_ALIAS \"lncRNA\";STATUS \"novel\";"	lnckb.58258	NA	NA	NA	NA	NA
lnckb.95057	1.03361	2.85188	0.76192	3.74301	0.000181828	0.00151348	95057	chr7	109914197	109915216	NONCODE	lncRNA	gene_id_alis \NONHSAG098204.1\";"	NONHSAG098204.1	NA	NA	NA	NA	NA
lnckb.41076	2.13995	2.85048	0.485763	5.86804	4.40978e-09	1.26124e-07	41076	chr4	108341016	108372332	NONCODE,CHESS,MITranscriptome	lncRNA	STATUS \known_refseq\";gene_name \"LOC107986301\";"	LOC107986301	NA	NA	NA	NA	NA
lnckb.6215	1.51803	2.84961	0.77136	3.69426	0.000220525	0.00177663	6215	chr10	57322241	57407298	CHESS,FANTOM,LNCipedia,MITranscriptome	lncRNA	STATUS \known_refseq\";gene_name \"LOC105378313\";"	LOC105378313	NA	NA	NA	NA	NA
lnckb.80692	18.1892	2.84881	0.45714	6.23181	4.61079e-10	1.66043e-08	80692	chr11	116097540	116107733	NONCODE,MITranscriptome	lncRNA	gene_id_alis \NONHSAG063661.1\";"	NONHSAG063661.1	NA	NA	NA	NA	NA
lnckb.36506	6.57815	2.84872	0.559792	5.08888	3.6018e-07	6.53114e-06	36506	chr3	6066964	6369151	NONCODE,CHESS,LNCipedia,MITranscriptome,BIGtranscriptome	lncRNA	STATUS \known_refseq\";gene_name \"LOC105376942\";"	LOC105376942	NA	NA	NA	NA	NA
lnckb.36802	5.36437	2.84454	0.441864	6.43759	1.21389e-10	5.0383e-09	36802	chr3	25831302	25850066	NONCODE,CHESS,FANTOM,MITranscriptome	lncRNA	STATUS \known_refseq\";gene_name \"LOC105377000\";"	LOC105377000	NA	NA	NA	NA	NA
lnckb.97243	0.965202	2.84203	0.707812	4.01523	5.93866e-05	0.000577926	97243	chr9	104999800	105000378	NONCODE,MITranscriptome	lncRNA	gene_id_alis \NONHSAG101562.1\";"	NONHSAG101562.1	NA	NA	NA	NA	NA
lnckb.11098	219.274	-2.11956	0.336276	-6.30304	2.91861e-10	1.11086e-08	11098	chr12	14774336	14778002	NONCODE,CHESS,FANTOM,LNCipedia,MITranscriptome	protein_coding	STATUS \known_refseq\";description \"H2A histone family member J\";gene_name \"H2AFJ\";"	H2AFJ	NA	NA	NA	NA	NA
lnckb.71395	14.1416	2.84154	0.659115	4.31113	1.62419e-05	0.000186288	71395	chr19	21674494	21678337	NONCODE,LNCipedia,BIGtranscriptome	lncRNA	gene_alias \lnc-ZNF100-6\";"	lnc-ZNF100-6	NA	NA	NA	NA	NA
lnckb.85404	2.66762	2.8396	0.648042	4.38182	1.17695e-05	0.000140753	85404	chr18	77247715	77248904	NONCODE,MITranscriptome	lncRNA	gene_id_alis \NONHSAG109229.1\";"	NONHSAG109229.1	NA	NA	NA	NA	NA
lnckb.9607	1.26449	2.83715	0.588627	4.81994	1.43598e-06	2.21748e-05	9607	chr11	80135471	80164944	NONCODE,CHESS,FANTOM,LNCipedia	lncRNA	STATUS \known_refseq\";gene_name \"LOC105369406\";"	LOC105369406	NA	NA	NA	NA	NA
lnckb.65704	4.13198	2.83193	0.678352	4.17473	2.98346e-05	0.000316584	65704	chr8	26046819	26048696	NONCODE,FANTOM,MITranscriptome	lncRNA	gene_id_alis_alias \CATG00000098275.1\";geneSuperClass \"all_lncRNA\";geneClass \"lncRNA_intergenic\";geneSubClass \"proximal_to_coding_genes_antisense_strand\";gene_type \"__na\";gene_name \"CATG00000098275.1\";coding_status \"nonCoding\";cumulative_support \"ENCODE\";geneCategory \"__na\";DHS_type \"DHS_dyadic\";"	CATG00000098275.1	NA	NA	NA	NA	NA
lnckb.11112	163.349	-4.44292	0.568957	-7.80889	5.7696e-15	5.61304e-13	11112	chr12	14973022	14982697	CHESS	protein_coding	STATUS \known_refseq\";description \"phosphodiesterase 6H\";gene_name \"PDE6H\";"	PDE6H	ENSG00000139053	PDE6H	protein_coding	5149	HGNC:8790
lnckb.96824	3.51334	2.83163	0.86408	3.27705	0.00104897	0.00667792	96824	chr9	29975400	29976025	NONCODE	lncRNA	gene_id_alis \NONHSAG102647.1\";"	NONHSAG102647.1	NA	NA	NA	NA	NA
lnckb.77759	3.02946	2.83121	0.496364	5.7039	1.17097e-08	3.05633e-07	77759	chr1	15225456	15227999	NONCODE	lncRNA	gene_id_alis \NONHSAG058756.1\";"	NONHSAG058756.1	NA	NA	NA	NA	NA
lnckb.60207	0.99263	2.82742	0.697485	4.05374	5.04051e-05	0.000501544	60207	chr11	2440389	2444514	NONCODE,FANTOM,MITranscriptome	lncRNA	gene_id_alis_alias \CATG00000004616.1\";geneSuperClass \"all_lncRNA\";geneClass \"lncRNA_divergent\";geneSubClass \"divergent_promoters\";gene_type \"__na\";gene_name \"CATG00000004616.1\";coding_status \"nonCoding\";cumulative_support \"FANTOM:HUBDMAP:MITRANS\";geneCategory \"p_lncRNA_divergent\";DHS_type \"DHS_promoter\";"	CATG00000004616.1	NA	NA	NA	NA	NA
lnckb.64035	86.0492	2.8254	0.841645	3.357	0.000787927	0.00524705	64035	chr4	156558609	156593872	NONCODE,FANTOM,LNCipedia,MITranscriptome,BIGtranscriptome	lncRNA	gene_id_alis_alias \CATG00000070718.1\";geneSuperClass \"all_lncRNA\";geneClass \"lncRNA_intergenic\";geneSubClass \"far_from_coding_genes\";gene_type \"__na\";gene_name \"CATG00000070718.1\";coding_status \"nonCoding\";cumulative_support \"MITRANS\";geneCategory \"__na\";DHS_type \"not_DHS\";"	CATG00000070718.1	NA	NA	NA	NA	NA
lnckb.24721	3.3378	2.82181	0.638954	4.4163	1.00406e-05	0.00012252	24721	chr18	57231267	57254495	NONCODE,CHESS	lncRNA	STATUS \novel\";"	lnckb.24721	NA	NA	NA	NA	NA
lnckb.61534	2.8198	2.82121	0.60328	4.67644	2.91893e-06	4.14467e-05	61534	chr16	66291227	66297318	NONCODE,FANTOM,LNCipedia,MITranscriptome	lncRNA	gene_id_alis_alias \CATG00000029630.1\";geneSuperClass \"all_lncRNA\";geneClass \"lncRNA_sense_intronic\";geneSubClass \"sense_intron_overlap\";gene_type \"__na\";gene_name \"CATG00000029630.1\";coding_status \"nonCoding\";cumulative_support \"ENCODE:FANTOM:MITRANS\";geneCategory \"__na\";DHS_type \"not_DHS\";"	CATG00000029630.1	NA	NA	NA	NA	NA
lnckb.62023	3.84786	2.81951	0.469209	6.00907	1.86588e-09	5.86138e-08	62023	chr18	48006187	48008226	NONCODE,FANTOM,MITranscriptome	lncRNA	gene_id_alis_alias \CATG00000037488.1\";geneSuperClass \"all_lncRNA\";geneClass \"lncRNA_intergenic\";geneSubClass \"far_from_coding_genes\";gene_type \"__na\";gene_name \"CATG00000037488.1\";coding_status \"nonCoding\";cumulative_support \"ENCODE:FANTOM\";geneCategory \"p_lncRNA_intergenic\";DHS_type \"DHS_promoter\";"	CATG00000037488.1	NA	NA	NA	NA	NA
lnckb.72842	4.43767	2.81882	0.430473	6.54819	5.8237e-11	2.604e-09	72842	chr21	32087334	32092098	NONCODE,LNCipedia,MITranscriptome,BIGtranscriptome	lncRNA	gene_alias \lnc-MIS18A-7\";"	lnc-MIS18A-7	NA	NA	NA	NA	NA
lnckb.31428	5.91391	2.81184	0.669258	4.20143	2.65233e-05	0.000285696	31428	chr2	176134841	176137098	NONCODE,CHESS,FANTOM,LNCipedia,MITranscriptome,BIGtranscriptome	lncRNA	STATUS \known_refseq\";description \"HOXD cluster antisense RNA 2\";gene_name \"HOXD-AS2\";"	HOXD-AS2	ENSG00000237380	HOXD-AS2	lncRNA	0	HGNC:43756
lnckb.9606	1.83937	2.80625	0.627166	4.4745	7.65899e-06	9.69264e-05	9606	chr11	79969996	79980824	CHESS,LNCipedia	lncRNA	STATUS \known_refseq\";gene_name \"LOC107984424\";"	LOC107984424	NA	NA	NA	NA	NA
lnckb.42938	141.335	2.80328	0.339397	8.25959	1.46174e-16	1.87714e-14	42938	chr5	60487713	60551851	NONCODE,CHESS,FANTOM,LNCipedia,MITranscriptome,BIGtranscriptome	lncRNA	STATUS \known_refseq\";description \"prostate androgen-regulated transcript 1 (non-protein coding)\";gene_name \"PART1\";"	PART1	ENSG00000152931	PART1	lncRNA	0	HGNC:17263
lnckb.96550	2.06267	2.7996	0.786177	3.56103	0.000369397	0.00275926	96550	chr8	141792927	141794287	NONCODE,MITranscriptome	lncRNA	gene_id_alis \NONHSAG099819.1\";"	NONHSAG099819.1	NA	NA	NA	NA	NA
lnckb.68771	1.73874	2.79908	0.627013	4.46415	8.03886e-06	0.00010109	68771	chr11	80280992	80296849	NONCODE,LNCipedia,MITranscriptome	lncRNA	gene_alias \lnc-USP35-10\";gene_alias \"linc-C11orf82-4\";gene_alias \"XLOC_009229\";"	lnc-USP35-10	NA	NA	NA	NA	NA
lnckb.77345	1.35333	2.79879	0.720512	3.88445	0.000102563	0.000924405	77345	chrX	140931738	140997448	NONCODE,LNCipedia,MITranscriptome,BIGtranscriptome	lncRNA	gene_alias \lnc-SPANXB1-1\";gene_alias \"AL451048\";gene_alias \"ENSG00000229269\";gene_alias \"linc-SPANXB1-1\";gene_alias \"OTTHUMG00000022550\";gene_alias \"RP11-298A8\";gene_alias \"XLOC_008080\";"	lnc-SPANXB1-1	ENSG00000229269	AL451048.1	lncRNA	0	0
lnckb.34596	3.25337	2.79473	0.453187	6.16683	6.96713e-10	2.40512e-08	34596	chr21	32020966	32021782	NONCODE,CHESS,LNCipedia,MITranscriptome,BIGtranscriptome	lncRNA	STATUS \known_gencode\";gene_name \"HUNK-AS1\";"	HUNK-AS1	ENSG00000237138	HUNK-AS1	lncRNA	0	HGNC:40631
lnckb.42175	37.3254	2.78993	0.370124	7.53782	4.77896e-14	3.93905e-12	42175	chr5	964250	987225	NONCODE,CHESS,FANTOM,LNCipedia	lncRNA	description \potentially protein-coding:FANTOM\";GENE_TYPE_ALIAS \"lncRNA\";STATUS \"known_gencode\";gene_name \"RP11-661C8.3\";"	RP11-661C8.3	NA	NA	NA	NA	NA
lnckb.60484	6.10714	2.78804	0.473375	5.8897	3.86886e-09	1.12202e-07	60484	chr12	105934583	105950940	FANTOM,MITranscriptome	lncRNA	gene_id_alis_alias \CATG00000010313.1\";geneSuperClass \"all_lncRNA\";geneClass \"lncRNA_intergenic\";geneSubClass \"far_from_coding_genes\";gene_type \"__na\";gene_name \"CATG00000010313.1\";coding_status \"nonCoding\";cumulative_support \"ENCODE:HUBDMAP:MITRANS\";geneCategory \"e_lncRNA\";DHS_type \"DHS_enhancer\";"	CATG00000010313.1	NA	NA	NA	NA	NA
lnckb.84063	2.1807	2.7865	0.622643	4.47528	7.63126e-06	9.66278e-05	84063	chr16	66336954	66340614	NONCODE	lncRNA	gene_id_alis \NONHSAG072674.1\";"	NONHSAG072674.1	NA	NA	NA	NA	NA
lnckb.98678	2.00356	2.78604	0.370322	7.52329	5.34131e-14	4.36892e-12	98678	chr1	64704610	64705177	MITranscriptome	lncRNA	gene_id_alis \G002669\";"	lnckb.98678	NA	NA	NA	NA	NA
lnckb.12504	4.73831	2.78507	0.529897	5.25587	1.47324e-07	2.95887e-06	12504	chr12	97185080	97212730	NONCODE,CHESS,FANTOM,LNCipedia,MITranscriptome,BIGtranscriptome	lncRNA	STATUS \known_refseq\";gene_name \"LOC105369928\";"	LOC105369928	NA	NA	NA	NA	NA
lnckb.40021	2.43913	2.78268	0.81383	3.41924	0.000627972	0.00433296	40021	chr4	20392154	20398660	NONCODE,CHESS,FANTOM,LNCipedia,MITranscriptome,BIGtranscriptome	lncRNA	STATUS \known_refseq\";description \"SLIT2 intronic transcript 1\";gene_name \"SLIT2-IT1\";"	SLIT2-IT1	ENSG00000248228	SLIT2-IT1	lncRNA	0	HGNC:41383
lnckb.85406	1.58535	2.77698	0.621213	4.47026	7.81258e-06	9.85179e-05	85406	chr18	77297478	77299027	NONCODE	lncRNA	gene_id_alis \NONHSAG109114.1\";"	NONHSAG109114.1	NA	NA	NA	NA	NA
lnckb.43930	10.7259	2.77426	0.604859	4.58663	4.50468e-06	6.07777e-05	43930	chr5	133913677	133917269	NONCODE,CHESS,LNCipedia,MITranscriptome,BIGtranscriptome	lncRNA	STATUS \known_refseq\";description \"WNT signaling pathway activating non-coding RNA\";gene_name \"WSPAR\";"	WSPAR	ENSG00000249073	WSPAR	lncRNA	0	HGNC:51639
lnckb.50558	2.02831	2.77255	0.60896	4.55293	5.29037e-06	6.98518e-05	50558	chr7	45992855	46024391	NONCODE,CHESS,LNCipedia,MITranscriptome	lncRNA	STATUS \known_refseq\";gene_name \"LOC105375264\";"	LOC105375264	NA	NA	NA	NA	NA
lnckb.93521	9.59347	2.77166	0.445522	6.22116	4.935e-10	1.75747e-08	93521	chr6	93419721	93421031	NONCODE,MITranscriptome	lncRNA	gene_id_alis \NONHSAG112983.1\";"	NONHSAG112983.1	NA	NA	NA	NA	NA
lnckb.97590	2.70352	2.76578	0.494252	5.59588	2.19505e-08	5.395e-07	97590	chrX	17796085	17797398	NONCODE	lncRNA	gene_id_alis \NONHSAG115115.1\";"	NONHSAG115115.1	NA	NA	NA	NA	NA
lnckb.61686	11.4343	2.76175	0.423765	6.51718	7.16415e-11	3.15719e-09	61686	chr17	65495473	65505411	NONCODE,FANTOM,MITranscriptome	lncRNA	gene_id_alis_alias \CATG00000032128.1\";geneSuperClass \"all_lncRNA\";geneClass \"lncRNA_intergenic\";geneSubClass \"far_from_coding_genes\";gene_type \"__na\";gene_name \"CATG00000032128.1\";coding_status \"nonCoding\";cumulative_support \"ENCODE\";geneCategory \"e_lncRNA\";DHS_type \"DHS_enhancer\";"	CATG00000032128.1	NA	NA	NA	NA	NA
lnckb.80209	4.82467	2.76031	0.329509	8.37705	5.42713e-17	7.62518e-15	80209	chr11	36259073	36261972	NONCODE	lncRNA	gene_id_alis \NONHSAG062757.1\";"	NONHSAG062757.1	NA	NA	NA	NA	NA
lnckb.24134	16.71	2.75974	0.490974	5.62094	1.89918e-08	4.7192e-07	24134	chr18	10085562	10094259	NONCODE,CHESS,FANTOM,LNCipedia,MITranscriptome	lncRNA	STATUS \known_refseq\";gene_name \"LOC105371984\";"	LOC105371984	NA	NA	NA	NA	NA
lnckb.96826	33.8756	2.75332	0.635548	4.33219	1.47633e-05	0.000171324	96826	chr9	30053074	30075490	NONCODE,MITranscriptome	lncRNA	gene_id_alis \NONHSAG101259.1\";"	NONHSAG101259.1	NA	NA	NA	NA	NA
lnckb.11998	19.471	2.75146	0.447465	6.14899	7.79781e-10	2.66608e-08	11998	chr12	58920634	59165691	NONCODE,CHESS,FANTOM,LNCipedia,MITranscriptome,BIGtranscriptome	lncRNA	STATUS \known_refseq\";gene_name \"LOC105369791\";"	LOC105369791	NA	NA	NA	NA	NA
lnckb.22999	1.50396	2.75088	0.76898	3.57731	0.000347151	0.00261806	22999	chr17	65400962	65456919	NONCODE,CHESS,FANTOM,LNCipedia,MITranscriptome	lncRNA	STATUS \novel\";"	lnckb.22999	NA	NA	NA	NA	NA
lnckb.14693	11.4287	2.74955	0.45691	6.01769	1.76922e-09	5.58591e-08	14693	chr13	109371436	109404304	NONCODE,CHESS,FANTOM,LNCipedia,MITranscriptome,BIGtranscriptome	lncRNA	STATUS \known_refseq\";gene_name \"LOC105370359\";"	LOC105370359	NA	NA	NA	NA	NA
lnckb.84061	2.56318	2.73985	0.567267	4.82991	1.36592e-06	2.11999e-05	84061	chr16	66327216	66333979	NONCODE,MITranscriptome	lncRNA	gene_id_alis \NONHSAG071769.1\";"	NONHSAG071769.1	NA	NA	NA	NA	NA
lnckb.72761	8.1766	2.73972	0.491076	5.57902	2.41873e-08	5.86275e-07	72761	chr21	17500443	17512576	NONCODE,LNCipedia	lncRNA	gene_alias \lnc-BTG3-6\";"	lnc-BTG3-6	NA	NA	NA	NA	NA
lnckb.112235	4.10625	2.73902	0.443868	6.17079	6.79507e-10	2.35331e-08	112235	chr9	71669893	71672148	MITranscriptome	lncRNA	gene_id_alis \G084992\";"	lnckb.112235	NA	NA	NA	NA	NA
lnckb.13839	1.80158	2.73277	0.635225	4.30205	1.69227e-05	0.000193068	13839	chr13	38821684	38830903	NONCODE,CHESS,LNCipedia,MITranscriptome,BIGtranscriptome	lncRNA	STATUS \known_refseq\";gene_name \"FREM2-AS1\";"	FREM2-AS1	ENSG00000225350	FREM2-AS1	lncRNA	0	HGNC:39964
lnckb.96823	8.82926	2.73159	0.793449	3.44268	0.000575978	0.0040326	96823	chr9	29973757	29974965	NONCODE	lncRNA	gene_id_alis \NONHSAG102646.1\";"	NONHSAG102646.1	NA	NA	NA	NA	NA
lnckb.16179	14.2855	2.72116	0.366713	7.42039	1.16778e-13	8.96916e-12	16179	chr14	91369495	91373403	CHESS,MITranscriptome	lncRNA	STATUS \known_refseq\";gene_name \"LOC107984673\";"	LOC107984673	NA	NA	NA	NA	NA
lnckb.32905	6.19871	2.71679	0.594068	4.57319	4.80362e-06	6.42084e-05	32905	chr20	8248209	8256918	NONCODE,CHESS,LNCipedia,BIGtranscriptome	lncRNA	STATUS \known_refseq\";gene_name \"PLCB1-IT1\";"	PLCB1-IT1	ENSG00000225479	PLCB1-IT1	lncRNA	0	HGNC:41414
lnckb.11184	28.5879	-2.00694	0.46848	-4.28395	1.83608e-05	0.000207521	11184	chr12	21526257	21532947	CHESS	protein_coding	STATUS \known_refseq\";description \"spexin hormone\";gene_name \"SPX\";"	SPX	ENSG00000134548	SPX	protein_coding	80763	HGNC:28139
lnckb.81241	4.38122	2.71521	0.59397	4.57128	4.8475e-06	6.47096e-05	81241	chr12	59188280	59193290	NONCODE	lncRNA	gene_id_alis \NONHSAG066292.1\";"	NONHSAG066292.1	NA	NA	NA	NA	NA
lnckb.30639	1.19597	2.71337	0.534029	5.08093	3.75588e-07	6.75521e-06	30639	chr2	118187829	118223834	NONCODE,CHESS,FANTOM,LNCipedia,MITranscriptome	lncRNA	STATUS \known_refseq\";gene_name \"LOC105373578\";"	LOC105373578	NA	NA	NA	NA	NA
lnckb.70085	1.16878	2.69882	0.669794	4.02934	5.59346e-05	0.000548657	70085	chr15	26964917	26970385	NONCODE,LNCipedia	lncRNA	gene_alias \lnc-GABRG3-3\";"	lnc-GABRG3-3	ENSG00000259122	TVP23BP1	unprocessed_pseudogene	0	HGNC:31127
lnckb.31676	25.9122	2.69729	0.642326	4.19925	2.67805e-05	0.000288176	31676	chr2	192057723	192063829	NONCODE,CHESS,FANTOM,MITranscriptome	lncRNA	STATUS \known_refseq\";gene_name \"LOC105376754\";"	LOC105376754	NA	NA	NA	NA	NA
lnckb.84064	2.05302	2.69111	0.58351	4.61194	3.9892e-06	5.46262e-05	84064	chr16	66341988	66344399	NONCODE	lncRNA	gene_id_alis \NONHSAG072675.1\";"	NONHSAG072675.1	NA	NA	NA	NA	NA
lnckb.101982	1.36577	2.69	0.643498	4.18029	2.91142e-05	0.000310016	101982	chr13	79836512	79865755	MITranscriptome	lncRNA	gene_id_alis \G022697\";"	lnckb.101982	NA	NA	NA	NA	NA
lnckb.76607	4.17083	2.68998	0.37241	7.22317	5.07898e-13	3.48897e-11	76607	chr9	71675000	71675797	NONCODE,LNCipedia	lncRNA	gene_alias \lnc-C9orf85-4\";"	lnc-C9orf85-4	NA	NA	NA	NA	NA
lnckb.69230	2.3998	2.68847	0.529122	5.08101	3.75426e-07	6.7542e-06	69230	chr12	107839291	107864562	NONCODE,LNCipedia,MITranscriptome,BIGtranscriptome	lncRNA	gene_alias \lnc-PRDM4-3\";gene_alias \"AC126177\";gene_alias \"ENSG00000257398\";gene_alias \"linc-PRDM4-2\";gene_alias \"OTTHUMG00000169720\";gene_alias \"RP11-554D14\";gene_alias \"XLOC_010191\";"	lnc-PRDM4-3	NA	NA	NA	NA	NA
lnckb.28785	1.13147	2.68635	0.608306	4.41612	1.00486e-05	0.000122572	28785	chr2	11718465	11724263	NONCODE,CHESS,FANTOM,LNCipedia,MITranscriptome,BIGtranscriptome	lncRNA	STATUS \known_refseq\";gene_name \"LOC101929752\";"	LOC101929752	NA	NA	NA	NA	NA
lnckb.81242	1.07988	2.68627	0.789828	3.40108	0.000671201	0.00457652	81242	chr12	59198242	59200279	NONCODE	lncRNA	gene_id_alis \NONHSAG066293.1\";"	NONHSAG066293.1	NA	NA	NA	NA	NA
lnckb.16129	7.80564	2.68588	0.373207	7.19675	6.16627e-13	4.16768e-11	16129	chr14	89039687	89075535	NONCODE,CHESS,FANTOM,MITranscriptome	lncRNA	STATUS \known_refseq\";gene_name \"LOC105370615\";"	LOC105370615	NA	NA	NA	NA	NA
lnckb.76697	1.53686	2.68363	0.659064	4.07187	4.66368e-05	0.000469137	76697	chr9	94484319	94485128	NONCODE,LNCipedia	lncRNA	gene_alias \lnc-MFSD14B-8\";"	lnc-MFSD14B-8	NA	NA	NA	NA	NA
lnckb.69381	13.6628	2.67926	0.557445	4.80633	1.53726e-06	2.35519e-05	69381	chr13	22591439	22593907	NONCODE,LNCipedia,MITranscriptome	lncRNA	gene_alias \lnc-SACS-6\";"	lnc-SACS-6	NA	NA	NA	NA	NA
lnckb.6192	1.76833	2.67887	0.709409	3.77621	0.000159236	0.00134746	6192	chr10	52450877	52470533	NONCODE,CHESS,FANTOM,LNCipedia,MITranscriptome,BIGtranscriptome	lncRNA	STATUS \known_refseq\";description \"long intergenic non-protein coding RNA 1468\";gene_name \"LINC01468\";"	LINC01468	NA	NA	NA	NA	NA
lnckb.52137	2.18713	2.66786	0.837523	3.18542	0.00144544	0.00874166	52137	chr7	145033740	145165679	NONCODE,CHESS,FANTOM,LNCipedia,MITranscriptome	lncRNA	STATUS \known_refseq\";gene_name \"LOC105375551\";"	LOC105375551	NA	NA	NA	NA	NA
lnckb.80448	1.01182	2.66641	0.715793	3.72512	0.000195224	0.00160749	80448	chr11	79925164	79926955	NONCODE	lncRNA	gene_id_alis \NONHSAG062977.1\";"	NONHSAG062977.1	NA	NA	NA	NA	NA
lnckb.42787	28.6048	2.66555	0.725961	3.67175	0.000240894	0.00191667	42787	chr5	51370380	51383332	NONCODE,CHESS,FANTOM,LNCipedia,MITranscriptome,BIGtranscriptome	lncRNA	STATUS \known_refseq\";description \"uncharacterized LOC642366\";gene_name \"LOC642366\";gene_name \"CTD-2314G24.2\";"	CTD-2314G24.2	NA	NA	NA	NA	NA
lnckb.31675	16.0174	2.66457	0.558742	4.76888	1.85251e-06	2.76816e-05	31675	chr2	192046376	192055539	NONCODE,CHESS,FANTOM,MITranscriptome	lncRNA	STATUS \known_refseq\";gene_name \"LOC101927366\";"	LOC101927366	NA	NA	NA	NA	NA
lnckb.43053	7.35484	2.6642	0.527268	5.05284	4.35281e-07	7.70581e-06	43053	chr5	68792551	68832867	NONCODE,CHESS,FANTOM,LNCipedia,MITranscriptome,BIGtranscriptome	lncRNA	STATUS \known_refseq\";gene_name \"LOC105379014\";"	LOC105379014	NA	NA	NA	NA	NA
lnckb.100641	1.1506	2.65557	0.767316	3.46086	0.000538461	0.0038073	100641	chr11	80011905	80014781	MITranscriptome	lncRNA	gene_id_alis \G014912\";"	lnckb.100641	NA	NA	NA	NA	NA
lnckb.76396	1.57995	2.65457	0.491185	5.40442	6.502e-08	1.4239e-06	76396	chr9	2264485	2274167	NONCODE,LNCipedia,MITranscriptome	lncRNA	gene_alias \lnc-SMARCA2-5\";"	lnc-SMARCA2-5	NA	NA	NA	NA	NA
lnckb.85326	1.00369	2.65336	0.63293	4.19219	2.7628e-05	0.000295809	85326	chr18	70221126	70221660	NONCODE	lncRNA	gene_id_alis \NONHSAG075808.1\";"	NONHSAG075808.1	NA	NA	NA	NA	NA
lnckb.82039	1.10721	2.65276	0.510359	5.19782	2.01639e-07	3.90089e-06	82039	chr13	52869839	52870209	NONCODE	lncRNA	gene_id_alis \NONHSAG067039.1\";"	NONHSAG067039.1	NA	NA	NA	NA	NA
lnckb.91933	2.02274	2.6513	0.655006	4.04775	5.17128e-05	0.000512966	91933	chr5	50172535	50174862	NONCODE	lncRNA	gene_id_alis \NONHSAG092014.1\";"	NONHSAG092014.1	NA	NA	NA	NA	NA
lnckb.98531	0.988334	2.6489	0.672519	3.93877	8.18999e-05	0.000760919	98531	chr1	30313945	30333219	MITranscriptome,BIGtranscriptome	lncRNA	gene_id_alis \G001460\";"	lnckb.98531	NA	NA	NA	NA	NA
lnckb.84685	4.4109	2.64809	0.291554	9.08268	1.05929e-19	2.37819e-17	84685	chr17	65518322	65519642	NONCODE	lncRNA	gene_id_alis \NONHSAG074355.1\";"	NONHSAG074355.1	NA	NA	NA	NA	NA
lnckb.88431	21.5802	2.64292	0.36583	7.22444	5.03179e-13	3.46659e-11	88431	chr21	32072062	32074654	NONCODE	lncRNA	gene_id_alis \NONHSAG083410.1\";"	NONHSAG083410.1	NA	NA	NA	NA	NA
lnckb.31172	2.88435	2.63913	0.502836	5.24848	1.53356e-07	3.06374e-06	31172	chr2	158577391	158589218	CHESS	lncRNA	STATUS \known_refseq\";gene_name \"LOC105373715\";"	LOC105373715	NA	NA	NA	NA	NA
lnckb.96811	2.26098	2.63892	0.683056	3.8634	0.000111818	0.000996764	96811	chr9	29718215	29719117	NONCODE	lncRNA	gene_id_alis \NONHSAG102633.1\";"	NONHSAG102633.1	NA	NA	NA	NA	NA
lnckb.58910	17.2582	2.63826	0.33995	7.76072	8.44496e-15	7.95077e-13	58910	chrX	141177314	141214437	NONCODE,CHESS,FANTOM,LNCipedia,MITranscriptome	lncRNA	STATUS \known_fantom\";"	lnckb.58910	NA	NA	NA	NA	NA
lnckb.88430	6.2761	2.6356	0.396978	6.63917	3.15464e-11	1.4982e-09	88430	chr21	32070939	32071445	NONCODE	lncRNA	gene_id_alis \NONHSAG083137.1\";"	NONHSAG083137.1	NA	NA	NA	NA	NA
lnckb.62941	1.32193	2.63331	0.648382	4.06136	4.87873e-05	0.000488094	62941	chr2	236768985	236770028	FANTOM	lncRNA	gene_id_alias \CATG00000052010.1\";geneSuperClass \"all_lncRNA\";geneClass \"lncRNA_intergenic\";geneSubClass \"far_from_coding_genes\";gene_type \"__na\";gene_name \"CATG00000052010.1\";coding_status \"nonCoding\";cumulative_support \"ENCODE\";geneCategory \"e_lncRNA\";DHS_type \"DHS_enhancer\";"	CATG00000052010.1	NA	NA	NA	NA	NA
lnckb.11285	527.509	-2.27047	0.487347	-4.65883	3.18009e-06	4.47687e-05	11285	chr12	27958084	27974187	NONCODE,CHESS,LNCipedia	protein_coding	STATUS \known_refseq\";description \"parathyroid hormone-like hormone\";gene_name \"PTHLH\";"	PTHLH	ENSG00000087494	PTHLH	protein_coding	5744	HGNC:9607
lnckb.31440	7.9731	2.63139	0.627411	4.19405	2.74019e-05	0.000293977	31440	chr2	176611437	176616503	NONCODE,CHESS,FANTOM,LNCipedia,MITranscriptome,BIGtranscriptome	lncRNA	STATUS \known_refseq\";gene_name \"LOC105373754\";"	LOC105373754	NA	NA	NA	NA	NA
lnckb.33578	1.44263	2.63039	0.655675	4.01173	6.02748e-05	0.000585859	33578	chr20	44347449	44355779	NONCODE,CHESS,FANTOM,LNCipedia,MITranscriptome,BIGtranscriptome	lncRNA	STATUS \known_refseq\";gene_name \"LOC105372629\";gene_name \"RP5-881L22.5\";"	RP5-881L22.5	NA	NA	NA	NA	NA
lnckb.101608	2.7226	2.6272	0.586833	4.47691	7.57308e-06	9.60039e-05	101608	chr13	23526833	23545122	MITranscriptome	lncRNA	gene_id_alis \G021128\";"	lnckb.101608	NA	NA	NA	NA	NA
lnckb.90858	1.0937	2.62666	0.693641	3.78677	0.00015262	0.00130054	90858	chr4	124333206	124334361	NONCODE	lncRNA	gene_id_alis \NONHSAG089449.1\";"	NONHSAG089449.1	NA	NA	NA	NA	NA
lnckb.104086	2.84182	2.62429	0.784689	3.34436	0.000824714	0.00545637	104086	chr18	57271059	57280179	MITranscriptome	lncRNA	gene_id_alis \G037619\";"	lnckb.104086	NA	NA	NA	NA	NA
lnckb.84326	0.980931	2.62283	0.573283	4.57511	4.75968e-06	6.37144e-05	84326	chr17	11240240	11240663	NONCODE,MITranscriptome	lncRNA	gene_id_alis \NONHSAG074005.1\";"	NONHSAG074005.1	NA	NA	NA	NA	NA
lnckb.78312	1.52571	2.62061	0.73	3.58987	0.000330841	0.00251378	78312	chr1	110507488	110511540	NONCODE,MITranscriptome,BIGtranscriptome	lncRNA	gene_id_alis \NONHSAG058026.1\";"	NONHSAG058026.1	NA	NA	NA	NA	NA
lnckb.72433	0.959111	2.6199	0.655564	3.9964	6.43136e-05	0.000619488	72433	chr2	236787649	236788836	NONCODE,LNCipedia	lncRNA	gene_alias \lnc-IQCA1-4\";"	lnc-IQCA1-4	NA	NA	NA	NA	NA
lnckb.68480	2.41303	2.61573	0.571418	4.57762	4.70305e-06	6.31511e-05	68480	chr11	7728093	7729457	NONCODE,LNCipedia	lncRNA	gene_alias \lnc-PPFIBP2-1\";gene_alias \"linc-EIF3F-1\";gene_alias \"XLOC_009049\";"	lnc-PPFIBP2-1	NA	NA	NA	NA	NA
lnckb.40290	1.32538	2.61524	0.437075	5.9835	2.18393e-09	6.74822e-08	40290	chr4	42657496	42657928	NONCODE,CHESS,FANTOM,LNCipedia,MITranscriptome	lncRNA	STATUS \known_gencode\";gene_name \"RP11-109E24.2\";"	RP11-109E24.2	ENSG00000260519	AC096734.2	lncRNA	0	0
lnckb.29214	6.92771	2.60775	0.636964	4.09403	4.23942e-05	0.00043153	29214	chr2	37374623	37384304	NONCODE,CHESS,MITranscriptome	lncRNA	STATUS \known_refseq\";gene_name \"LOC107985868\";"	LOC107985868	NA	NA	NA	NA	NA
lnckb.87523	1.53585	2.60755	0.730621	3.56896	0.000358407	0.00269189	87523	chr2	236757223	236758357	NONCODE	lncRNA	gene_id_alis \NONHSAG081214.1\";"	NONHSAG081214.1	NA	NA	NA	NA	NA
lnckb.105527	22.824	2.60172	0.561689	4.63197	3.62211e-06	5.02967e-05	105527	chr2	176618603	176620998	MITranscriptome	lncRNA	gene_id_alis \G047038\";"	lnckb.105527	NA	NA	NA	NA	NA
lnckb.96818	58.8037	2.60103	0.6464	4.02387	5.72501e-05	0.000559935	96818	chr9	29907229	29913792	NONCODE	lncRNA	gene_id_alis \NONHSAG102640.1\";"	NONHSAG102640.1	NA	NA	NA	NA	NA
lnckb.37884	7.14471	2.60091	0.571912	4.54775	5.42232e-06	7.14324e-05	37884	chr3	102568033	102710804	NONCODE,CHESS,FANTOM,LNCipedia,MITranscriptome,BIGtranscriptome	lncRNA	STATUS \known_refseq\";gene_name \"LOC105374016\";gene_name \"RP11-280H21.1\";"	RP11-280H21.1	NA	NA	NA	NA	NA
lnckb.37666	1.67263	2.60066	0.610924	4.25693	2.07255e-05	0.000230595	37666	chr3	73095234	73317469	NONCODE,CHESS,FANTOM,LNCipedia,MITranscriptome	lncRNA	STATUS \known_refseq\";gene_name \"LOC107986098\";"	LOC107986098	NA	NA	NA	NA	NA
lnckb.84682	2.20762	2.59277	0.680144	3.81209	0.000137799	0.0011894	84682	chr17	65387114	65389862	NONCODE	lncRNA	gene_id_alis \NONHSAG074352.1\";"	NONHSAG074352.1	NA	NA	NA	NA	NA
lnckb.68768	2.27498	2.59148	0.548546	4.72427	2.30939e-06	3.37008e-05	68768	chr11	79987513	79989630	NONCODE,LNCipedia	lncRNA	gene_alias \lnc-USP35-17\";"	lnc-USP35-17	ENSG00000254471	AP001284.1	processed_pseudogene	0	0
lnckb.107104	1.27122	2.59126	0.551711	4.69677	2.64311e-06	3.79741e-05	107104	chr3	115511916	115513291	MITranscriptome	lncRNA	gene_id_alis \G057144\";"	lnckb.107104	NA	NA	NA	NA	NA
lnckb.11329	895.931	1.65571	0.210448	7.86757	3.61601e-15	3.6854e-13	11329	chr12	30926428	31016502	NONCODE,CHESS,LNCipedia,MITranscriptome,BIGtranscriptome	protein_coding	STATUS \known_refseq\";description \"tetraspanin 11\";gene_name \"TSPAN11\";"	TSPAN11	ENSG00000110900	TSPAN11	protein_coding	441631	HGNC:30795
lnckb.61842	3.36769	2.58994	0.440013	5.88607	3.95494e-09	1.14492e-07	61842	chr17	65609254	65610727	FANTOM	lncRNA	gene_id_alias \CATG00000034307.1\";geneSuperClass \"all_lncRNA\";geneClass \"lncRNA_intergenic\";geneSubClass \"far_from_coding_genes\";gene_type \"__na\";gene_name \"CATG00000034307.1\";coding_status \"nonCoding\";cumulative_support \"FANTOM\";geneCategory \"__na\";DHS_type \"not_DHS\";"	CATG00000034307.1	NA	NA	NA	NA	NA
lnckb.61621	2.82881	2.5879	0.579847	4.46307	8.07947e-06	0.000101561	61621	chr1	203187330	203189880	FANTOM	lncRNA	gene_id_alias \CATG00000031364.1\";geneSuperClass \"all_lncRNA\";geneClass \"lncRNA_divergent\";geneSubClass \"divergent_promoters\";gene_type \"__na\";gene_name \"CATG00000031364.1\";coding_status \"nonCoding\";cumulative_support \"ENCODE\";geneCategory \"__na\";DHS_type \"not_DHS\";"	CATG00000031364.1	NA	NA	NA	NA	NA
lnckb.8598	20.9872	2.58729	0.282008	9.17454	4.53524e-20	1.0706e-17	8598	chr11	46846411	46874416	NONCODE,CHESS,FANTOM,LNCipedia,MITranscriptome,BIGtranscriptome	lncRNA	STATUS \known_refseq\";description \"LRP4 antisense RNA 1\";gene_name \"LRP4-AS1\";"	LRP4-AS1	ENSG00000247675	LRP4-AS1	lncRNA	0	HGNC:44128
lnckb.80700	1.27516	2.5854	0.660241	3.91584	9.00898e-05	0.000827529	80700	chr11	116583226	116584253	NONCODE	lncRNA	gene_id_alis \NONHSAG064339.1\";"	NONHSAG064339.1	NA	NA	NA	NA	NA
lnckb.29382	2.76109	2.58296	0.651952	3.96189	7.43602e-05	0.000701115	29382	chr2	45323517	45338630	NONCODE,CHESS,FANTOM,LNCipedia,MITranscriptome	lncRNA	STATUS \known_refseq\";gene_name \"LOC105374577\";"	LOC105374577	NA	NA	NA	NA	NA
lnckb.10247	1.12172	2.58267	0.638332	4.04596	5.21083e-05	0.000516092	10247	chr11	122224473	122230227	NONCODE,CHESS,FANTOM,LNCipedia,BIGtranscriptome	lncRNA	STATUS \novel\";"	lnckb.10247	NA	NA	NA	NA	NA
lnckb.14998	709.469	2.58163	0.398087	6.48508	8.86871e-11	3.81414e-09	14998	chr14	22459714	22521881	NONCODE,CHESS,FANTOM,LNCipedia,BIGtranscriptome	lncRNA	STATUS \known_refseq\";gene_name \"LOC105370401\";"	LOC105370401	NA	NA	NA	NA	NA
lnckb.79007	3.55717	2.58158	0.746523	3.45814	0.000543911	0.00384076	79007	chr1	242593061	242597837	NONCODE	lncRNA	gene_id_alis \NONHSAG060171.1\";"	NONHSAG060171.1	NA	NA	NA	NA	NA
lnckb.64565	2.92141	2.58144	0.582152	4.43431	9.23677e-06	0.00011377	64565	chr5	68590789	68594589	NONCODE,FANTOM,LNCipedia,MITranscriptome	lncRNA	gene_id_alis_alias \CATG00000080119.1\";geneSuperClass \"all_lncRNA\";geneClass \"lncRNA_intergenic\";geneSubClass \"far_from_coding_genes\";gene_type \"__na\";gene_name \"CATG00000080119.1\";coding_status \"nonCoding\";cumulative_support \"MITRANS\";geneCategory \"e_lncRNA\";DHS_type \"DHS_enhancer\";"	CATG00000080119.1	NA	NA	NA	NA	NA
lnckb.24720	12.5363	2.57976	0.724209	3.56218	0.000367795	0.00274857	24720	chr18	57169400	57194653	NONCODE,CHESS,FANTOM,LNCipedia,MITranscriptome,BIGtranscriptome	lncRNA	STATUS \known_refseq\";gene_name \"LOC105372138\";"	LOC105372138	NA	NA	NA	NA	NA
lnckb.42394	5.74677	2.57537	0.501149	5.13893	2.76311e-07	5.17099e-06	42394	chr5	15602088	15619593	NONCODE,CHESS,FANTOM,LNCipedia,MITranscriptome,BIGtranscriptome	lncRNA	STATUS \known_refseq\";description \"uncharacterized LOC101929472\";gene_name \"CTD-2350J17.1\";"	CTD-2350J17.1	NA	NA	NA	NA	NA
lnckb.78520	3.9174	2.57455	0.49411	5.21049	1.88345e-07	3.68028e-06	78520	chr1	166339968	166340845	NONCODE,MITranscriptome,BIGtranscriptome	lncRNA	gene_id_alis \NONHSAG105088.1\";"	NONHSAG105088.1	NA	NA	NA	NA	NA
lnckb.26837	93.9043	2.57426	0.327004	7.87228	3.4823e-15	3.5718e-13	26837	chr19	42132618	42158262	NONCODE,CHESS,FANTOM,LNCipedia,MITranscriptome,BIGtranscriptome	lncRNA	STATUS \known_refseq\";description \"uncharacterized LOC100505622\";gene_name \"LOC100505622\";gene_name \"CTC-378H22.2\";"	CTC-378H22.2	NA	NA	NA	NA	NA
lnckb.108722	2.54185	2.57203	0.601917	4.27307	1.92801e-05	0.000216275	108722	chr5	50175205	50177276	MITranscriptome	lncRNA	gene_id_alis \G065634\";"	lnckb.108722	NA	NA	NA	NA	NA
lnckb.25019	2.1983	2.56978	0.572084	4.49196	7.05723e-06	9.03059e-05	25019	chr18	77403854	77414202	NONCODE,CHESS,LNCipedia,MITranscriptome	lncRNA	STATUS \known_refseq\";gene_name \"LOC107985171\";"	LOC107985171	NA	NA	NA	NA	NA
lnckb.44281	1.81542	2.56889	0.585888	4.38461	1.16195e-05	0.000139141	44281	chr5	145478540	145484941	NONCODE,CHESS,MITranscriptome	lncRNA	STATUS \known_refseq\";gene_name \"LOC105378211\";"	LOC105378211	NA	NA	NA	NA	NA
lnckb.80273	19.1754	2.56815	0.398879	6.43842	1.20725e-10	5.01723e-09	80273	chr11	46388912	46391111	NONCODE	lncRNA	gene_id_alis \NONHSAG106485.1\";"	NONHSAG106485.1	NA	NA	NA	NA	NA
lnckb.84062	1.38256	2.5647	0.632347	4.05584	4.99535e-05	0.000497745	84062	chr16	66334837	66336305	NONCODE	lncRNA	gene_id_alis \NONHSAG072673.1\";"	NONHSAG072673.1	NA	NA	NA	NA	NA
lnckb.108523	4.9175	2.56431	0.445443	5.75676	8.57455e-09	2.30623e-07	108523	chr5	15993951	15998074	MITranscriptome	lncRNA	gene_id_alis \G064829\";"	lnckb.108523	NA	NA	NA	NA	NA
lnckb.11392	218.386	2.11608	0.387555	5.46008	4.75921e-08	1.07524e-06	11392	chr12	39530966	39651333	NONCODE,CHESS,LNCipedia	protein_coding	STATUS \known_refseq\";description \"ATP-binding cassette%2C sub-family D (ALD)%2C member 2\";gene_name \"ABCD2\";"	ABCD2	ENSG00000173208	ABCD2	protein_coding	225	HGNC:66
lnckb.11394	3.39889	2.60607	0.506328	5.14699	2.64697e-07	4.9856e-06	11394	chr12	39626167	39908300	CHESS	protein_coding	STATUS \known_refseq\";description \"chromosome 12 open reading frame 40\";gene_name \"C12orf40\";"	C12orf40	ENSG00000180116	C12orf40	protein_coding	283461	HGNC:26846
lnckb.11404	268.769	-4.59897	0.482238	-9.53672	1.47422e-21	4.59504e-19	11404	chr12	40393394	40570832	NONCODE,CHESS,LNCipedia	protein_coding	STATUS \known_refseq\";description \"mucin 19%2C oligomeric\";gene_name \"MUC19\";"	MUC19	ENSG00000205592	MUC19	protein_coding	283463	HGNC:14362
lnckb.11405	4864.99	-2.58187	0.340757	-7.57686	3.54029e-14	2.96374e-12	11405	chr12	40692439	41072431	NONCODE,CHESS,LNCipedia	protein_coding	STATUS \known_refseq\";description \"contactin 1\";gene_name \"CNTN1\";"	CNTN1	ENSG00000018236	CNTN1	protein_coding	1272	HGNC:2171
lnckb.11427	36.8263	1.87823	0.453869	4.13826	3.49942e-05	0.000364172	11427	chr12	43352843	43551971	CHESS	protein_coding	STATUS \known_refseq\";description \"ADAM metallopeptidase with thrombospondin type 1 motif 20\";gene_name \"ADAMTS20\";"	ADAMTS20	ENSG00000173157	ADAMTS20	protein_coding	80070	HGNC:17178
lnckb.11499	556.51	1.94548	0.422277	4.60711	4.08311e-06	5.57932e-05	11499	chr12	47972965	48006212	NONCODE,CHESS,LNCipedia,BIGtranscriptome	protein_coding	STATUS \known_refseq\";description \"collagen type II alpha 1\";gene_name \"COL2A1\";"	COL2A1	ENSG00000139219	COL2A1	protein_coding	1280	HGNC:2200
lnckb.96130	1.49055	2.55751	0.506865	5.04574	4.51768e-07	7.96693e-06	96130	chr8	95173988	95175463	NONCODE	lncRNA	gene_id_alis \NONHSAG100623.1\";"	NONHSAG100623.1	NA	NA	NA	NA	NA
lnckb.11545	107.956	-2.63749	0.417562	-6.31641	2.67702e-10	1.02989e-08	11545	chr12	48995149	49001772	CHESS	protein_coding	STATUS \known_refseq\";description \"dendrin\";gene_name \"DDN\";"	DDN	ENSG00000181418	DDN	protein_coding	23109	HGNC:24458
lnckb.88429	14.4644	2.55658	0.321373	7.9552	1.78846e-15	1.93325e-13	88429	chr21	32065695	32067655	NONCODE,MITranscriptome	lncRNA	gene_id_alis \NONHSAG083409.2\";"	NONHSAG083409.2	NA	NA	NA	NA	NA
lnckb.11562	66.4591	2.58743	0.580742	4.45538	8.37443e-06	0.000104593	11562	chr12	49295013	49298698	NONCODE,CHESS	protein_coding	STATUS \known_refseq\";description \"peripherin\";gene_name \"PRPH\";"	PRPH	ENSG00000135406	PRPH	protein_coding	5630	HGNC:9461
lnckb.11645	14.9339	-2.42876	0.51689	-4.6988	2.61693e-06	3.76412e-05	11645	chr12	51888009	51891721	NONCODE,CHESS	protein_coding	STATUS \known_refseq\";description \"ankyrin repeat domain 33\";gene_name \"ANKRD33\";"	ANKRD33	ENSG00000167612	ANKRD33	protein_coding	341405	HGNC:13788
lnckb.11669	18.1859	4.94349	0.673267	7.34255	2.09569e-13	1.53435e-11	11669	chr12	52314301	52321398	NONCODE,CHESS,LNCipedia	protein_coding	STATUS \known_refseq\";description \"keratin 83\";gene_name \"KRT83\";"	KRT83	ENSG00000170523	KRT83	protein_coding	3889	HGNC:6460
lnckb.11732	11.1949	2.26627	0.458908	4.93839	7.87691e-07	1.30487e-05	11732	chr12	53325038	53345342	CHESS	protein_coding	STATUS \known_refseq\";description \"Sp7 transcription factor\";gene_name \"SP7\";"	SP7	ENSG00000170374	SP7	protein_coding	121340	HGNC:17321
lnckb.11737	81.2571	5.23545	0.649328	8.06287	7.45255e-16	8.51461e-14	11737	chr12	53423855	53433846	CHESS	protein_coding	STATUS \known_refseq\";description \"anti-Mullerian hormone receptor type 2\";gene_name \"AMHR2\";"	AMHR2	ENSG00000135409	AMHR2	protein_coding	269	HGNC:465
lnckb.96820	4.21129	2.55647	0.717181	3.56461	0.000364391	0.00272854	96820	chr9	29920976	29921637	NONCODE	lncRNA	gene_id_alis \NONHSAG102642.1\";"	NONHSAG102642.1	NA	NA	NA	NA	NA
lnckb.69308	1.117	2.55303	0.595854	4.28466	1.83019e-05	0.000207023	69308	chr12	128717539	128728176	NONCODE,LNCipedia	lncRNA	gene_alias \lnc-SLC15A4-16\";"	lnc-SLC15A4-16	NA	NA	NA	NA	NA
lnckb.11758	48.7606	-4.39117	0.832306	-5.27591	1.321e-07	2.6791e-06	11758	chr12	53937365	53946544	CHESS	protein_coding	STATUS \known_refseq\";description \"homeobox C13\";gene_name \"HOXC13\";"	HOXC13	ENSG00000123364	HOXC13	protein_coding	3229	HGNC:5125
lnckb.65598	1.42477	2.55158	0.671405	3.80035	0.000144492	0.00123752	65598	chr1	226424047	226425896	FANTOM	lncRNA	gene_id_alias \CATG00000096553.1\";geneSuperClass \"all_lncRNA\";geneClass \"lncRNA_intergenic\";geneSubClass \"far_from_coding_genes\";gene_type \"__na\";gene_name \"CATG00000096553.1\";coding_status \"nonCoding\";cumulative_support \"ENCODE:FANTOM\";geneCategory \"__na\";DHS_type \"DHS_dyadic\";"	CATG00000096553.1	NA	NA	NA	NA	NA
lnckb.11928	371.785	-2.80277	0.336567	-8.32754	8.25402e-17	1.11575e-14	11928	chr12	57216795	57226449	NONCODE,CHESS	protein_coding	STATUS \known_refseq\";description \"neurexophilin 4\";gene_name \"NXPH4\";"	NXPH4	ENSG00000182379	NXPH4	protein_coding	11247	HGNC:8078
lnckb.11929	10.6864	-1.61978	0.325839	-4.97109	6.65763e-07	1.12611e-05	11929	chr12	57229249	57234960	NONCODE,CHESS	protein_coding	STATUS \known_refseq\";description \"serine hydroxymethyltransferase 2\";gene_name \"SHMT2\";"	SHMT2	ENSG00000182199	SHMT2	protein_coding	6472	HGNC:10852
lnckb.11997	657.287	2.52107	0.349782	7.20756	5.6965e-13	3.87055e-11	11997	chr12	58843268	58920540	CHESS,LNCipedia,MITranscriptome	protein_coding	STATUS \known_refseq\";description \"leucine-rich repeats and immunoglobulin like domains 3\";gene_name \"LRIG3\";"	LRIG3	ENSG00000139263	LRIG3	protein_coding	121227	HGNC:30991
lnckb.81239	2.64146	2.54946	0.600235	4.24743	2.16236e-05	0.000239343	81239	chr12	59180621	59184742	NONCODE	lncRNA	gene_id_alis \NONHSAG066290.1\";"	NONHSAG066290.1	NA	NA	NA	NA	NA
lnckb.12003	264.105	-3.07172	0.283159	-10.8481	2.03704e-27	1.81662e-24	12003	chr12	59595934	59790724	NONCODE,CHESS,LNCipedia	protein_coding	STATUS \known_refseq\";description \"solute carrier family 16 member 7\";gene_name \"SLC16A7\";"	SLC16A7	ENSG00000118596	SLC16A7	protein_coding	9194	HGNC:10928
lnckb.12007	256.118	-1.73346	0.285031	-6.08167	1.18939e-09	3.91438e-08	12007	chr12	61707262	62261045	NONCODE,CHESS,FANTOM,LNCipedia,BIGtranscriptome	protein_coding	STATUS \known_refseq\";description \"family with sequence similarity 19 (chemokine (C-C motif)-like)%2C member A2\";gene_name \"FAM19A2\";"	FAM19A2	NA	NA	NA	NA	NA
lnckb.29106	4.09982	2.54707	0.521481	4.8843	1.03798e-06	1.66369e-05	29106	chr2	29319301	29352359	NONCODE,CHESS,LNCipedia,MITranscriptome	lncRNA	STATUS \known_refseq\";gene_name \"LOC101929386\";"	LOC101929386	NA	NA	NA	NA	NA
lnckb.1201	17.6141	1.68983	0.368115	4.59048	4.42221e-06	5.97907e-05	1201	chr1	36094137	36126207	CHESS,BIGtranscriptome	protein_coding	STATUS \known_refseq\";description \"collagen type VIII alpha 2\";gene_name \"COL8A2\";"	COL8A2	ENSG00000171812	COL8A2	protein_coding	1296	HGNC:2216
lnckb.55278	5.45049	2.54627	0.681589	3.73578	0.000187135	0.00155222	55278	chr9	29940203	29960634	NONCODE,CHESS,FANTOM,LNCipedia,MITranscriptome	lncRNA	STATUS \known_fantom\";"	lnckb.55278	NA	NA	NA	NA	NA
lnckb.12040	320.061	1.82385	0.206134	8.84789	8.91881e-19	1.68929e-16	12040	chr12	64610483	64697837	NONCODE,CHESS,FANTOM,LNCipedia,BIGtranscriptome	protein_coding	STATUS \known_refseq\";description \"Ras association domain family member 3\";gene_name \"RASSF3\";"	RASSF3	ENSG00000153179	RASSF3	protein_coding	283349	HGNC:14271
lnckb.12049	779.71	5.43517	0.637252	8.52907	1.47533e-17	2.25547e-15	12049	chr12	65050624	65121566	NONCODE,CHESS	protein_coding	STATUS \known_refseq\";description \"WNT inhibitory factor 1\";gene_name \"WIF1\";"	WIF1	ENSG00000156076	WIF1	protein_coding	11197	HGNC:18081
lnckb.12066	46.8594	-2.90821	0.599198	-4.85351	1.21294e-06	1.90681e-05	12066	chr12	65824460	65966291	NONCODE,CHESS,LNCipedia	protein_coding	STATUS \known_refseq\";description \"high mobility group AT-hook 2\";gene_name \"HMGA2\";"	HMGA2	ENSG00000149948	HMGA2	protein_coding	8091	HGNC:5009
lnckb.97245	5.02418	2.54543	0.507856	5.01212	5.38349e-07	9.32727e-06	97245	chr9	105070855	105075088	NONCODE	lncRNA	gene_id_alis \NONHSAG103023.1\";"	NONHSAG103023.1	NA	NA	NA	NA	NA
lnckb.12077	392.731	-1.90987	0.380813	-5.01525	5.29644e-07	9.2003e-06	12077	chr12	66189195	66258348	NONCODE,CHESS,LNCipedia	protein_coding	STATUS \known_refseq\";description \"interleukin 1 receptor associated kinase 3\";gene_name \"IRAK3\";"	IRAK3	ENSG00000090376	IRAK3	protein_coding	11213	HGNC:17020
lnckb.63433	1.77767	2.5436	0.649671	3.91521	9.03259e-05	0.000828889	63433	chr22	45458656	45460305	FANTOM,MITranscriptome	lncRNA	gene_id_alis_alias \CATG00000058810.1\";geneSuperClass \"all_lncRNA\";geneClass \"lncRNA_intergenic\";geneSubClass \"far_from_coding_genes\";gene_type \"__na\";gene_name \"CATG00000058810.1\";coding_status \"nonCoding\";cumulative_support \"MITRANS\";geneCategory \"e_lncRNA\";DHS_type \"DHS_enhancer\";"	CATG00000058810.1	NA	NA	NA	NA	NA
lnckb.12105	2.19766	-2.20188	0.61312	-3.59127	0.000329072	0.002502	12105	chr12	68248245	68253501	NONCODE,CHESS,LNCipedia	protein_coding	STATUS \known_refseq\";description \"interleukin 22\";gene_name \"IL22\";"	IL22	ENSG00000127318	IL22	protein_coding	50616	HGNC:14900
lnckb.28573	1.92955	2.53864	0.607824	4.1766	2.95897e-05	0.000314297	28573	chr2	1308620	1314449	CHESS,FANTOM,MITranscriptome	lncRNA	STATUS \known_refseq\";gene_name \"LOC105373359\";"	LOC105373359	NA	NA	NA	NA	NA
lnckb.12164	432.343	3.83313	0.428618	8.943	3.78746e-19	7.52908e-17	12164	chr12	71439130	71586310	NONCODE,CHESS,LNCipedia	protein_coding	STATUS \known_refseq\";description \"leucine-rich repeat containing G protein-coupled receptor 5\";gene_name \"LGR5\";"	LGR5	ENSG00000139292	LGR5	protein_coding	8549	HGNC:4504
lnckb.87273	3.21458	2.53647	0.524291	4.8379	1.31221e-06	2.04603e-05	87273	chr2	204153439	204207484	NONCODE,MITranscriptome	lncRNA	gene_id_alis \NONHSAG078104.1\";"	NONHSAG078104.1	NA	NA	NA	NA	NA
lnckb.77347	1.10387	2.53473	0.618544	4.0979	4.16907e-05	0.000425062	77347	chrX	141261119	141264213	NONCODE,LNCipedia	lncRNA	gene_alias \lnc-SPANXC-1\";"	lnc-SPANXC-1	ENSG00000213423	RBMX2P2	processed_pseudogene	0	HGNC:39924
lnckb.12179	130.9	-2.22942	0.42264	-5.27498	1.32769e-07	2.68841e-06	12179	chr12	72087288	72674375	NONCODE,CHESS,LNCipedia,MITranscriptome	protein_coding	STATUS \known_refseq\";description \"thyrotropin releasing hormone degrading enzyme\";gene_name \"TRHDE\";"	TRHDE	ENSG00000072657	TRHDE	protein_coding	29953	HGNC:30748
lnckb.36592	1.31145	2.53056	0.581075	4.35496	1.33091e-05	0.000156657	36592	chr3	10955417	10977996	NONCODE,CHESS,FANTOM,MITranscriptome	lncRNA	STATUS \known_fantom\";"	lnckb.36592	NA	NA	NA	NA	NA
lnckb.56651	44.3532	2.52849	0.299742	8.43554	3.29674e-17	4.78914e-15	56651	chr9	121279863	121285530	NONCODE,CHESS,FANTOM,LNCipedia,MITranscriptome,BIGtranscriptome	lncRNA	STATUS \known_refseq\";description \"GSN antisense RNA 1\";gene_name \"GSN-AS1\";gene_name \"RP11-477J21.6\";"	GSN-AS1	NA	NA	NA	NA	NA
lnckb.95547	1.04252	2.52835	0.665499	3.79918	0.000145177	0.0012424	95547	chr8	20533210	20534440	NONCODE	lncRNA	gene_id_alis \NONHSAG099997.1\";"	NONHSAG099997.1	NA	NA	NA	NA	NA
lnckb.31385	22.2146	2.52437	0.551394	4.57816	4.69083e-06	6.30112e-05	31385	chr2	174325995	174331572	NONCODE,CHESS,FANTOM,LNCipedia,BIGtranscriptome	lncRNA	STATUS \known_refseq\";description \"long intergenic non-protein coding RNA 1305\";gene_name \"LINC01305\";"	LINC01305	ENSG00000231453	LINC01305	lncRNA	0	HGNC:27690
lnckb.82529	1.78436	2.52385	0.687595	3.67055	0.000242027	0.00192402	82529	chr13	109359681	109367060	NONCODE,MITranscriptome,BIGtranscriptome	lncRNA	gene_id_alis \NONHSAG067759.2\";"	NONHSAG067759.2	NA	NA	NA	NA	NA
lnckb.46790	13.0726	2.52234	0.605365	4.16664	3.09118e-05	0.000327096	46790	chr6	76766030	77097708	NONCODE,CHESS,FANTOM,LNCipedia,MITranscriptome,BIGtranscriptome	lncRNA	STATUS \known_refseq\";gene_name \"LOC105377862\";gene_name \"RP11-354K4.2\";"	RP11-354K4.2	NA	NA	NA	NA	NA
lnckb.12200	647.904	-2.80001	0.42008	-6.66543	2.63894e-11	1.27882e-09	12200	chr12	75035905	75209815	CHESS,LNCipedia	protein_coding	STATUS \known_refseq\";description \"potassium voltage-gated channel subfamily C member 2\";gene_name \"KCNC2\";"	KCNC2	ENSG00000166006	KCNC2	protein_coding	3747	HGNC:6234
lnckb.106375	19.5425	2.51997	0.277815	9.07068	1.18275e-19	2.59642e-17	106375	chr21	32154710	32158398	MITranscriptome,BIGtranscriptome	lncRNA	gene_id_alis \G052022\";"	lnckb.106375	NA	NA	NA	NA	NA
lnckb.12223	3000.77	-2.1772	0.278773	-7.80995	5.72103e-15	5.5827e-13	12223	chr12	76025447	76031776	CHESS	protein_coding	STATUS \known_refseq\";description \"pleckstrin homology like domain family A member 1\";gene_name \"PHLDA1\";"	PHLDA1	ENSG00000139289	PHLDA1	protein_coding	22822	HGNC:8933
lnckb.40393	42.6875	2.51352	0.311051	8.08072	6.43862e-16	7.4624e-14	40393	chr4	52930457	52993423	NONCODE,CHESS,FANTOM,LNCipedia,MITranscriptome,BIGtranscriptome	lncRNA	STATUS \known_refseq\";gene_name \"LOC101928658\";gene_name \"RP11-752D24.2\";"	RP11-752D24.2	NA	NA	NA	NA	NA
lnckb.108522	2.51657	2.51248	0.495587	5.0697	3.98443e-07	7.11843e-06	108522	chr5	15944254	15946232	MITranscriptome	lncRNA	gene_id_alis \G064827\";"	lnckb.108522	NA	NA	NA	NA	NA
lnckb.12269	18.7166	-2.38326	0.618636	-3.85244	0.000116946	0.00103544	12269	chr12	80424261	80680340	NONCODE,CHESS,MITranscriptome	protein_coding	STATUS \known_refseq\";description \"protein tyrosine phosphatase%2C receptor type Q\";gene_name \"PTPRQ\";"	PTPRQ	ENSG00000139304	PTPRQ	protein_coding	374462	HGNC:9679
lnckb.12275	333.188	-1.85809	0.293607	-6.32851	2.47548e-10	9.60991e-09	12275	chr12	80790892	80937915	NONCODE,CHESS,LNCipedia	protein_coding	STATUS \known_refseq\";description \"lin-7 homolog A%2C crumbs cell polarity complex component\";gene_name \"LIN7A\";"	LIN7A	ENSG00000111052	LIN7A	protein_coding	8825	HGNC:17787
lnckb.68778	1.06142	2.51156	0.611632	4.10633	4.02003e-05	0.000411678	68778	chr11	81640876	81648979	NONCODE,LNCipedia	lncRNA	gene_alias \lnc-DDIAS-7\";"	lnc-DDIAS-7	NA	NA	NA	NA	NA
lnckb.1229	590.518	-1.86251	0.442771	-4.20649	2.59373e-05	0.000279948	1229	chr1	36795317	37035600	NONCODE,CHESS,LNCipedia	protein_coding	STATUS \known_refseq\";description \"glutamate ionotropic receptor kainate type subunit 3\";gene_name \"GRIK3\";"	GRIK3	ENSG00000163873	GRIK3	protein_coding	2899	HGNC:4581
lnckb.19899	7.65826	2.50915	0.484747	5.17621	2.26441e-07	4.33112e-06	19899	chr16	54936106	54939877	NONCODE,CHESS,FANTOM,LNCipedia,MITranscriptome,BIGtranscriptome	lncRNA	STATUS \known_gencode\";gene_name \"CTD-3032H12.1\";"	CTD-3032H12.1	NA	NA	NA	NA	NA
lnckb.12294	1401.01	-2.98484	0.300323	-9.93877	2.82302e-23	1.21653e-20	12294	chr12	82686521	83134868	CHESS,FANTOM	protein_coding	STATUS \known_refseq\";description \"transmembrane and tetratricopeptide repeat containing 2\";gene_name \"TMTC2\";"	TMTC2	ENSG00000179104	TMTC2	protein_coding	160335	HGNC:25440
lnckb.76083	1.02079	2.50731	0.7198	3.48335	0.000495183	0.00354857	76083	chr8	42560406	42568197	NONCODE,LNCipedia,MITranscriptome	lncRNA	gene_alias \lnc-SLC20A2-1\";"	lnc-SLC20A2-1	NA	NA	NA	NA	NA
lnckb.12301	856.402	-1.77611	0.342254	-5.18945	2.10912e-07	4.06193e-06	12301	chr12	84859488	84912876	NONCODE,CHESS,LNCipedia	protein_coding	STATUS \known_refseq\";description \"solute carrier family 6 member 15\";gene_name \"SLC6A15\";"	SLC6A15	ENSG00000072041	SLC6A15	protein_coding	55117	HGNC:13621
lnckb.24525	1.82473	2.50623	0.725204	3.4559	0.00054846	0.00386819	24525	chr18	44323435	44531697	NONCODE,CHESS,FANTOM,LNCipedia,MITranscriptome,BIGtranscriptome	lncRNA	STATUS \known_refseq\";description \"long intergenic non-protein coding RNA 1478\";gene_name \"LINC01478\";"	LINC01478	ENSG00000267337	LINC01478	lncRNA	0	HGNC:51121
lnckb.12305	148.114	-2.27313	0.308425	-7.37012	1.70474e-13	1.2669e-11	12305	chr12	85036321	85273004	NONCODE,CHESS,LNCipedia	protein_coding	STATUS \known_refseq\";description \"leucine-rich repeats and IQ motif containing 1\";gene_name \"LRRIQ1\";"	LRRIQ1	ENSG00000133640	LRRIQ1	protein_coding	84125	HGNC:25708
lnckb.12306	40.2084	-2.44186	0.509054	-4.79685	1.61181e-06	2.45477e-05	12306	chr12	85279760	85303172	CHESS	protein_coding	STATUS \known_refseq\";description \"ALX homeobox 1\";gene_name \"ALX1\";"	ALX1	ENSG00000180318	ALX1	protein_coding	8092	HGNC:1494
lnckb.78976	3.3807	2.50529	0.524015	4.78096	1.74462e-06	2.62711e-05	78976	chr1	236487747	236489421	NONCODE	lncRNA	gene_id_alis \NONHSAG105228.1\";"	NONHSAG105228.1	NA	NA	NA	NA	NA
lnckb.12309	91.7091	-1.89468	0.501943	-3.77469	0.00016021	0.00135443	12309	chr12	85742763	85836540	NONCODE,CHESS,LNCipedia,MITranscriptome	protein_coding	STATUS \known_refseq\";description \"Ras association domain family member 9\";gene_name \"RASSF9\";"	RASSF9	ENSG00000198774	RASSF9	protein_coding	9182	HGNC:15739
lnckb.12311	131.074	-2.19759	0.440785	-4.98564	6.17575e-07	1.05211e-05	12311	chr12	85972281	86838999	NONCODE,CHESS,FANTOM,LNCipedia,BIGtranscriptome	protein_coding	STATUS \known_refseq\";description \"MGAT4 family member C\";gene_name \"MGAT4C\";"	MGAT4C	ENSG00000182050	MGAT4C	protein_coding	25834	HGNC:30871
lnckb.12501	5.36897	2.50512	0.613352	4.08431	4.42088e-05	0.000447697	12501	chr12	96984157	97090050	NONCODE,CHESS,FANTOM,LNCipedia,MITranscriptome,BIGtranscriptome	lncRNA	STATUS \novel\";"	lnckb.12501	NA	NA	NA	NA	NA
lnckb.104848	1.6002	2.50183	0.644645	3.88093	0.000104056	0.000936023	104848	chr2	41973596	41983052	MITranscriptome	lncRNA	gene_id_alis \G043259\";"	lnckb.104848	NA	NA	NA	NA	NA
lnckb.12368	919.153	-1.57693	0.423284	-3.72547	0.000194949	0.00160645	12368	chr12	91103113	91117181	CHESS	protein_coding	STATUS \known_refseq\";description \"lumican\";gene_name \"LUM\";"	LUM	ENSG00000139329	LUM	protein_coding	4060	HGNC:6724
lnckb.12369	3685.59	-1.60065	0.365891	-4.37466	1.21624e-05	0.000144725	12369	chr12	91140462	91183124	CHESS,LNCipedia	protein_coding	STATUS \known_refseq\";description \"decorin\";gene_name \"DCN\";"	DCN	ENSG00000011465	DCN	protein_coding	1634	HGNC:2705
lnckb.35526	23.2626	2.5016	0.278879	8.97019	2.9601e-19	5.99575e-17	35526	chr22	29180623	29205834	NONCODE,CHESS,FANTOM,LNCipedia,MITranscriptome	lncRNA	STATUS \known_refseq\";gene_name \"LOC101929638\";"	LOC101929638	NA	NA	NA	NA	NA
lnckb.50476	1.76496	2.50008	0.559223	4.47063	7.79909e-06	9.83873e-05	50476	chr7	43117896	43163187	NONCODE,CHESS,LNCipedia,BIGtranscriptome	lncRNA	STATUS \known_refseq\";description \"HECW1 intronic transcript 1\";gene_name \"HECW1-IT1\";"	HECW1-IT1	ENSG00000181211	HECW1-IT1	lncRNA	0	HGNC:41465
lnckb.72261	1.00559	2.49099	0.696473	3.57658	0.000348116	0.00262381	72261	chr2	176524879	176531683	NONCODE,LNCipedia,MITranscriptome,BIGtranscriptome	lncRNA	gene_alias \lnc-EVX2-4\";gene_alias \"AC017048\";gene_alias \"ENSG00000236231\";gene_alias \"linc-EVX2-3\";gene_alias \"OTTHUMG00000154158\";gene_alias \"XLOC_002407\";"	lnc-EVX2-4	ENSG00000236231	AC017048.2	lncRNA	0	0
lnckb.12420	494.796	-1.51078	0.229279	-6.58927	4.4199e-11	2.03731e-09	12420	chr12	93377923	93408311	NONCODE,CHESS	protein_coding	STATUS \known_refseq\";description \"nudix hydrolase 4\";gene_name \"NUDT4\";"	NUDT4	ENSG00000173598	NUDT4	protein_coding	11163	HGNC:8051
lnckb.32465	2.47437	2.49049	0.531109	4.68923	2.7424e-06	3.92176e-05	32465	chr2	236752774	236754363	NONCODE,CHESS,FANTOM,LNCipedia,MITranscriptome,BIGtranscriptome	lncRNA	STATUS \known_gencode\";gene_name \"AC011286.1\";"	AC011286.1	NA	NA	NA	NA	NA
lnckb.12425	782.67	1.82317	0.203047	8.97906	2.73083e-19	5.60204e-17	12425	chr12	93569822	93626236	CHESS,FANTOM,MITranscriptome	protein_coding	STATUS \known_refseq\";description \"suppressor of cytokine signaling 2\";gene_name \"SOCS2\";"	SOCS2	ENSG00000120833	SOCS2	protein_coding	8835	HGNC:19382
lnckb.33916	2.04076	2.48935	0.448903	5.5454	2.9329e-08	6.95416e-07	33916	chr20	54228905	54232879	CHESS,MITranscriptome	lncRNA	STATUS \known_refseq\";gene_name \"LOC107985385\";"	LOC107985385	NA	NA	NA	NA	NA
lnckb.1247	100.867	4.31204	0.699816	6.16168	7.19765e-10	2.47538e-08	1247	chr1	37611350	37634923	CHESS	protein_coding	STATUS \known_refseq\";description \"R-spondin 1\";gene_name \"RSPO1\";"	RSPO1	ENSG00000169218	RSPO1	protein_coding	284654	HGNC:21679
lnckb.12473	220.908	-2.14512	0.289037	-7.42159	1.15721e-13	8.89857e-12	12473	chr12	95657807	95791275	NONCODE,CHESS,LNCipedia	protein_coding	STATUS \known_refseq\";description \"netrin 4\";gene_name \"NTN4\";"	NTN4	ENSG00000074527	NTN4	protein_coding	59277	HGNC:13658
lnckb.65723	5.48096	2.48762	0.423967	5.86748	4.42456e-09	1.26377e-07	65723	chr8	37780092	37788254	NONCODE,FANTOM	lncRNA	gene_id_alis_alias \CATG00000098565.1\";geneSuperClass \"all_lncRNA\";geneClass \"lncRNA_intergenic\";geneSubClass \"proximal_to_coding_genes_sense_strand\";gene_type \"__na\";gene_name \"CATG00000098565.1\";coding_status \"nonCoding\";cumulative_support \"MITRANS\";geneCategory \"e_lncRNA\";DHS_type \"DHS_enhancer\";"	CATG00000098565.1	NA	NA	NA	NA	NA
lnckb.97187	1.41297	2.48416	0.705021	3.52352	0.000425857	0.00312002	97187	chr9	94481951	94482699	NONCODE	lncRNA	gene_id_alis \NONHSAG102973.1\";"	NONHSAG102973.1	NA	NA	NA	NA	NA
lnckb.11561	84.84	2.48351	0.464432	5.34741	8.92218e-08	1.89196e-06	11561	chr12	49283515	49324576	NONCODE,CHESS,FANTOM,LNCipedia,MITranscriptome,BIGtranscriptome	lncRNA	STATUS \known_refseq\";description \"uncharacterized LOC101927267\";gene_name \"LOC101927267\";"	LOC101927267	NA	NA	NA	NA	NA
lnckb.41074	51.1637	2.48295	0.302625	8.20469	2.31178e-16	2.87668e-14	41074	chr4	108167119	108304859	NONCODE,CHESS,FANTOM,LNCipedia,MITranscriptome,BIGtranscriptome	lncRNA	STATUS \known_refseq\";description \"LEF1 antisense RNA 1\";gene_name \"LEF1-AS1\";"	LEF1-AS1	ENSG00000232021	LEF1-AS1	lncRNA	0	HGNC:40339
lnckb.16844	5.37157	2.47991	0.564813	4.39067	1.12999e-05	0.000135974	16844	chr15	27154783	27214147	NONCODE,CHESS,FANTOM,LNCipedia,MITranscriptome,BIGtranscriptome	lncRNA	STATUS \known_refseq\";description \"GABRG3 antisense RNA 1\";gene_name \"GABRG3-AS1\";"	GABRG3-AS1	ENSG00000228740	GABRG3-AS1	lncRNA	0	HGNC:40249
lnckb.12551	7.28918	-2.35738	0.566994	-4.15768	3.21497e-05	0.000338743	12551	chr12	100473773	100564132	NONCODE,CHESS	protein_coding	STATUS \known_refseq\";description \"nuclear receptor subfamily 1 group H member 4\";gene_name \"NR1H4\";"	NR1H4	ENSG00000012504	NR1H4	protein_coding	9971	HGNC:7967
lnckb.12553	153.23	-2.84435	0.309849	-9.17979	4.31922e-20	1.02337e-17	12553	chr12	100717261	101129172	NONCODE,CHESS,LNCipedia	protein_coding	STATUS \known_refseq\";description \"anoctamin 4\";gene_name \"ANO4\";"	ANO4	ENSG00000151572	ANO4	protein_coding	121601	HGNC:23837
lnckb.12556	14.2717	-4.60041	0.626007	-7.34882	1.99962e-13	1.46568e-11	12556	chr12	101156216	101210274	CHESS	protein_coding	STATUS \known_refseq\";description \"solute carrier family 5 member 8\";gene_name \"SLC5A8\";"	SLC5A8	ENSG00000256870	SLC5A8	protein_coding	160728	HGNC:19119
lnckb.24523	2.48172	2.47948	0.657941	3.76854	0.000164204	0.00138401	24523	chr18	43800090	43933384	NONCODE,CHESS,FANTOM,MITranscriptome	lncRNA	STATUS \known_refseq\";gene_name \"LOC105372088\";"	LOC105372088	NA	NA	NA	NA	NA
lnckb.12611	323.466	2.40017	0.280035	8.57097	1.02616e-17	1.60704e-15	12611	chr12	103985057	104064472	NONCODE,CHESS,LNCipedia	protein_coding	STATUS \known_refseq\";description \"glycosyltransferase 8 domain containing 2\";gene_name \"GLT8D2\";"	GLT8D2	ENSG00000120820	GLT8D2	protein_coding	83468	HGNC:24890
lnckb.1263	40.6253	2.20937	0.44811	4.93041	8.20567e-07	1.34993e-05	1263	chr1	38043851	38046778	NONCODE,CHESS,LNCipedia	protein_coding	STATUS \known_refseq\";description \"POU class 3 homeobox 1\";gene_name \"POU3F1\";"	POU3F1	ENSG00000185668	POU3F1	protein_coding	5453	HGNC:9214
lnckb.97244	1.06306	2.47601	0.60311	4.1054	4.0362e-05	0.000413005	97244	chr9	105065611	105067160	NONCODE	lncRNA	gene_id_alis \NONHSAG103022.1\";"	NONHSAG103022.1	NA	NA	NA	NA	NA
lnckb.7313	3.0755	2.47405	0.415423	5.9555	2.59275e-09	7.85645e-08	7313	chr10	117934825	117940266	NONCODE,CHESS,MITranscriptome	lncRNA	STATUS \known_refseq\";gene_name \"LOC105378504\";"	LOC105378504	NA	NA	NA	NA	NA
lnckb.10694	14.3786	2.47332	0.377771	6.54713	5.86535e-11	2.61897e-09	10694	chr12	3366236	3371736	NONCODE,CHESS,FANTOM,LNCipedia,MITranscriptome,BIGtranscriptome	lncRNA	STATUS \known_refseq\";gene_name \"LOC101930162\";gene_name \"RP11-476M19.2\";"	RP11-476M19.2	NA	NA	NA	NA	NA
lnckb.12666	680.586	-1.50601	0.321424	-4.68543	2.79366e-06	3.98618e-05	12666	chr12	107317168	107659642	NONCODE,CHESS,LNCipedia	protein_coding	STATUS \known_refseq\";description \"BTB domain containing 11\";gene_name \"BTBD11\";"	BTBD11	ENSG00000151136	BTBD11	protein_coding	121551	HGNC:23844
lnckb.12673	29.4094	5.11504	0.76345	6.6999	2.08562e-11	1.0341e-09	12673	chr12	107774385	107776644	CHESS	protein_coding	STATUS \known_refseq\";description \"achaete-scute family bHLH transcription factor 4\";gene_name \"ASCL4\";"	ASCL4	ENSG00000187855	ASCL4	protein_coding	121549	HGNC:24311
lnckb.70785	1.77895	2.47037	0.593084	4.16529	3.1096e-05	0.00032873	70785	chr17	20514634	20516237	NONCODE,LNCipedia	lncRNA	gene_alias \lnc-LGALS9B-8\";"	lnc-LGALS9B-8	NA	NA	NA	NA	NA
lnckb.10249	0.971257	2.46495	0.647311	3.80798	0.000140107	0.00120559	10249	chr11	122294938	122301763	NONCODE,CHESS,FANTOM,LNCipedia,BIGtranscriptome	lncRNA	STATUS \known_gencode\";gene_name \"RP11-716H6.1\";"	RP11-716H6.1	ENSG00000255015	AP000755.1	lncRNA	0	0
lnckb.12721	311.354	-1.5109	0.242633	-6.22712	4.75078e-10	1.6994e-08	12721	chr12	109277741	109309406	CHESS	protein_coding	STATUS \known_refseq\";description \"forkhead box N4\";gene_name \"FOXN4\";"	FOXN4	ENSG00000139445	FOXN4	protein_coding	121643	HGNC:21399
lnckb.12724	88.1303	-1.76343	0.248593	-7.09361	1.30657e-12	8.20073e-11	12724	chr12	109388277	109448371	NONCODE,CHESS	protein_coding	STATUS \known_refseq\";description \"myosin IH\";gene_name \"MYO1H\";"	MYO1H	ENSG00000174527	MYO1H	protein_coding	283446	HGNC:13879
lnckb.283	1.10569	2.46045	0.555124	4.43226	9.32507e-06	0.000114792	283	chr1	7946565	7952890	NONCODE,CHESS,LNCipedia	lncRNA	STATUS \novel\";"	lnckb.283	NA	NA	NA	NA	NA
lnckb.76475	2.40384	2.45982	0.72317	3.40144	0.00067033	0.00457107	76475	chr9	29824742	29826711	NONCODE,LNCipedia,MITranscriptome	lncRNA	gene_alias \lnc-LINGO2-7\";"	lnc-LINGO2-7	ENSG00000230097	ME2P1	processed_pseudogene	0	HGNC:49809
lnckb.12797	3029.81	-2.56081	0.471038	-5.43653	5.43294e-08	1.21042e-06	12797	chr12	112570447	112898881	NONCODE,CHESS,FANTOM,LNCipedia	protein_coding	STATUS \known_refseq\";description \"rabphilin 3A\";gene_name \"RPH3A\";"	RPH3A	ENSG00000089169	RPH3A	protein_coding	22895	HGNC:17056
lnckb.128	59.5102	-1.79187	0.350514	-5.11212	3.18562e-07	5.86931e-06	128	chr1	1921951	2003837	NONCODE,CHESS,LNCipedia,BIGtranscriptome	protein_coding	STATUS \known_refseq\";description \"cilia and flagella associated protein 74\";gene_name \"CFAP74\";"	CFAP74	ENSG00000142609	CFAP74	protein_coding	85452	HGNC:29368
lnckb.12802	29.6683	-1.74243	0.40631	-4.28843	1.79936e-05	0.000203965	12802	chr12	113096515	113136239	CHESS,LNCipedia	protein_coding	STATUS \known_refseq\";description \"RAS protein activator like 1\";gene_name \"RASAL1\";"	RASAL1	ENSG00000111344	RASAL1	protein_coding	8437	HGNC:9873
lnckb.12804	51.2093	-1.58111	0.358069	-4.41565	1.00705e-05	0.000122815	12804	chr12	113149162	113159276	NONCODE,CHESS,LNCipedia	protein_coding	STATUS \known_refseq\";description \"cilia and flagella associated protein 73\";gene_name \"CFAP73\";"	CFAP73	ENSG00000186710	CFAP73	protein_coding	387885	HGNC:37100
lnckb.12816	90.2745	-2.62313	0.649006	-4.04177	5.30492e-05	0.000523634	12816	chr12	113462031	113472072	CHESS,LNCipedia	protein_coding	STATUS \known_refseq\";description \"LIM homeobox 5\";gene_name \"LHX5\";"	LHX5	ENSG00000089116	LHX5	protein_coding	64211	HGNC:14216
lnckb.12505	1.45654	2.45555	0.636018	3.86081	0.000113011	0.00100671	12505	chr12	97193349	97229495	CHESS,FANTOM,MITranscriptome	lncRNA	STATUS \known_refseq\";gene_name \"LOC105369927\";"	LOC105369927	NA	NA	NA	NA	NA
lnckb.108723	3.69835	2.45382	0.663846	3.69637	0.000218708	0.00176531	108723	chr5	50337581	50344180	MITranscriptome	lncRNA	gene_id_alis \G065637\";"	lnckb.108723	NA	NA	NA	NA	NA
lnckb.44758	4.70088	2.45338	0.491911	4.98746	6.1179e-07	1.0428e-05	44758	chr5	173328599	173335124	NONCODE,CHESS,FANTOM,LNCipedia,MITranscriptome	lncRNA	STATUS \known_fantom\";"	lnckb.44758	NA	NA	NA	NA	NA
lnckb.39637	8.65459	2.44919	0.400288	6.11856	9.44223e-10	3.18568e-08	39637	chr4	1036211	1051506	NONCODE,CHESS,FANTOM,LNCipedia,MITranscriptome	lncRNA	STATUS \known_refseq\";gene_name \"LOC105374343\";"	LOC105374343	NA	NA	NA	NA	NA
lnckb.87103	0.935379	2.44786	0.777028	3.15028	0.00163114	0.00967879	87103	chr2	176670766	176671552	NONCODE	lncRNA	gene_id_alis \NONHSAG080773.1\";"	NONHSAG080773.1	NA	NA	NA	NA	NA
lnckb.12909	54.0099	1.60419	0.397717	4.03349	5.49534e-05	0.000540601	12909	chr12	117208110	117441843	NONCODE,CHESS,LNCipedia	protein_coding	STATUS \known_refseq\";description \"nitric oxide synthase 1\";gene_name \"NOS1\";"	NOS1	ENSG00000089250	NOS1	protein_coding	4842	HGNC:7872
lnckb.31432	174.274	2.44438	0.520756	4.69391	2.68036e-06	3.84416e-05	31432	chr2	176173189	176188958	NONCODE,CHESS,FANTOM,LNCipedia,MITranscriptome,BIGtranscriptome	lncRNA	STATUS \known_refseq\";description \"HOXD antisense growth-associated long non-coding RNA\";gene_name \"HAGLR\";"	HAGLR	ENSG00000224189	HAGLR	lncRNA	0	HGNC:43755
lnckb.20307	10.2283	2.44405	0.300548	8.13196	4.22387e-16	4.98549e-14	20307	chr16	73058792	73064137	NONCODE,CHESS,FANTOM,LNCipedia,MITranscriptome,BIGtranscriptome	lncRNA	STATUS \known_gencode\";gene_name \"RP11-346C20.4,RP11-346C20.3\";"	RP11-346C20.4,RP11-346C20.3	NA	NA	NA	NA	NA
lnckb.12986	84.7589	-2.20018	0.394256	-5.58058	2.39719e-08	5.81855e-07	12986	chr12	120640552	120680869	NONCODE,CHESS	protein_coding	STATUS \known_refseq\";description \"calcium binding protein 1\";gene_name \"CABP1\";"	CABP1	ENSG00000157782	CABP1	protein_coding	9478	HGNC:1384
lnckb.4896	2.3032	2.44123	0.625811	3.9009	9.5835e-05	0.00087172	4896	chr1	232301671	232313927	CHESS,MITranscriptome	lncRNA	STATUS \known_refseq\";gene_name \"LOC101929902\";"	LOC101929902	NA	NA	NA	NA	NA
lnckb.76080	19.6053	2.44052	0.367308	6.64435	3.04562e-11	1.44964e-09	76080	chr8	40519565	40520158	NONCODE,LNCipedia,MITranscriptome	lncRNA	gene_alias \lnc-ZMAT4-4\";gene_alias \"AC010857\";gene_alias \"ENSG00000272479\";gene_alias \"RP11-301G7\";"	lnc-ZMAT4-4	ENSG00000272479	AC010857.1	lncRNA	0	0
lnckb.13064	32.5919	-2.94754	0.547717	-5.3815	7.38679e-08	1.5975e-06	13064	chr12	122714756	122716892	CHESS	protein_coding	STATUS \known_refseq\";description \"hydroxycarboxylic acid receptor 3\";gene_name \"HCAR3\";"	HCAR3	ENSG00000255398	HCAR3	protein_coding	8843	HGNC:16824
lnckb.13066	37.3309	-1.87171	0.498447	-3.75508	0.000173284	0.00145064	13066	chr12	122727606	122730582	CHESS	protein_coding	STATUS \known_refseq\";description \"hydroxycarboxylic acid receptor 1\";gene_name \"HCAR1\";"	HCAR1	ENSG00000196917	HCAR1	protein_coding	27198	HGNC:4532
lnckb.13071	50.8322	-1.55863	0.186643	-8.35085	6.77712e-17	9.33803e-15	13071	chr12	122773621	122827385	CHESS,MITranscriptome	protein_coding	STATUS \known_refseq\";description \"coiled-coil domain containing 62\";gene_name \"CCDC62\";"	CCDC62	ENSG00000130783	CCDC62	protein_coding	84660	HGNC:30723
lnckb.13112	22.0858	-1.98435	0.315145	-6.29661	3.04218e-10	1.15242e-08	13112	chr12	124289164	124316027	NONCODE,CHESS	protein_coding	STATUS \known_refseq\";description \"family with sequence similarity 101 member A\";gene_name \"FAM101A\";"	FAM101A	NA	NA	NA	NA	NA
lnckb.91175	11.3827	2.44026	0.451455	5.40531	6.46963e-08	1.41729e-06	91175	chr4	173513584	173514357	NONCODE	lncRNA	gene_id_alis \NONHSAG112204.1\";"	NONHSAG112204.1	NA	NA	NA	NA	NA
lnckb.13163	2287.73	-1.58084	0.368783	-4.28663	1.81405e-05	0.000205429	13163	chr12	125186386	125662377	NONCODE,CHESS,LNCipedia	protein_coding	STATUS \known_refseq\";description \"transmembrane protein 132B\";gene_name \"TMEM132B\";"	TMEM132B	ENSG00000139364	TMEM132B	protein_coding	114795	HGNC:29397
lnckb.24725	29.1427	2.43434	0.470236	5.17684	2.25674e-07	4.31901e-06	24725	chr18	57427133	57432112	NONCODE,CHESS,LNCipedia	lncRNA	STATUS \known_gencode\";gene_name \"RP11-714M23.2\";"	RP11-714M23.2	ENSG00000277837	AC090340.1	lncRNA	0	0
lnckb.20407	64.0732	2.43432	0.388772	6.26157	3.81111e-10	1.41123e-08	20407	chr16	79600901	79612513	NONCODE,CHESS,FANTOM,LNCipedia,MITranscriptome	lncRNA	STATUS \known_refseq\";gene_name \"LOC101928230\";"	LOC101928230	NA	NA	NA	NA	NA
lnckb.28801	32.4349	2.43029	0.38257	6.35254	2.11782e-10	8.35277e-09	28801	chr2	12966404	13007013	NONCODE,CHESS,FANTOM,LNCipedia,BIGtranscriptome	lncRNA	STATUS \known_refseq\";description \"uncharacterized LOC100506474\";gene_name \"LOC100506474\";gene_name \"AC064875.2\";"	AC064875.2	NA	NA	NA	NA	NA
lnckb.4910	7.05153	2.42974	0.27228	8.92368	4.51034e-19	8.8294e-17	4910	chr1	232948398	232951441	NONCODE,CHESS,LNCipedia,MITranscriptome	lncRNA	STATUS \known_refseq\";gene_name \"LOC107985361\";"	LOC107985361	NA	NA	NA	NA	NA
lnckb.61902	8.86825	2.4296	0.443872	5.47366	4.40823e-08	1.00315e-06	61902	chr18	10190874	10204223	FANTOM,MITranscriptome	lncRNA	gene_id_alis_alias \CATG00000035122.1\";geneSuperClass \"all_lncRNA\";geneClass \"lncRNA_intergenic\";geneSubClass \"far_from_coding_genes\";gene_type \"__na\";gene_name \"CATG00000035122.1\";coding_status \"nonCoding\";cumulative_support \"MITRANS\";geneCategory \"e_lncRNA\";DHS_type \"DHS_enhancer\";"	CATG00000035122.1	NA	NA	NA	NA	NA
lnckb.29804	3.41756	2.42797	0.625919	3.87905	0.000104864	0.000942102	29804	chr2	70467385	70481640	NONCODE,CHESS,LNCipedia,BIGtranscriptome	lncRNA	STATUS \known_refseq\";description \"TGFA intronic transcript 1\";gene_name \"TGFA-IT1\";"	TGFA-IT1	ENSG00000224606	TGFA-IT1	lncRNA	0	HGNC:41389
lnckb.84619	2.05411	2.42719	0.651558	3.7252	0.000195157	0.00160734	84619	chr17	55658297	55673221	NONCODE	lncRNA	gene_id_alis \NONHSAG073749.2\";"	NONHSAG073749.2	NA	NA	NA	NA	NA
lnckb.111491	1.01802	2.42624	0.752325	3.22499	0.00125977	0.00779576	111491	chr8	57005844	57006843	MITranscriptome	lncRNA	gene_id_alis \G080975\";"	lnckb.111491	NA	NA	NA	NA	NA
lnckb.13227	1001.22	3.84721	0.360261	10.679	1.27704e-26	1.01231e-23	13227	chr12	128267170	128707915	NONCODE,CHESS,LNCipedia,BIGtranscriptome	protein_coding	STATUS \known_refseq\";description \"transmembrane protein 132C\";gene_name \"TMEM132C\";"	TMEM132C	ENSG00000181234	TMEM132C	protein_coding	92293	HGNC:25436
lnckb.13231	207.345	-2.62988	0.381244	-6.89817	5.26757e-12	2.94621e-10	13231	chr12	128843288	128848474	NONCODE,CHESS	protein_coding	STATUS \known_refseq\";gene_name \"LOC101929984\";"	LOC101929984	NA	NA	NA	NA	NA
lnckb.60219	10.9455	2.42517	0.37601	6.44976	1.12029e-10	4.68618e-09	60219	chr11	12662109	12674080	NONCODE,FANTOM,LNCipedia,MITranscriptome	lncRNA	gene_id_alis_alias \CATG00000004863.1\";geneSuperClass \"all_lncRNA\";geneClass \"lncRNA_divergent\";geneSubClass \"divergent_promoters\";gene_type \"__na\";gene_name \"CATG00000004863.1\";coding_status \"nonCoding\";cumulative_support \"FANTOM:MITRANS\";geneCategory \"p_lncRNA_divergent\";DHS_type \"DHS_promoter\";"	CATG00000004863.1	NA	NA	NA	NA	NA
lnckb.19852	9.6866	2.42357	0.513703	4.71784	2.38356e-06	3.46415e-05	19852	chr16	52280253	52383793	NONCODE,CHESS,FANTOM,LNCipedia,MITranscriptome	lncRNA	STATUS \known_refseq\";gene_name \"LOC107984901\";"	LOC107984901	NA	NA	NA	NA	NA
lnckb.90679	3.18559	2.42265	0.606831	3.99229	6.54375e-05	0.000628335	90679	chr4	84500597	84502116	NONCODE	lncRNA	gene_id_alis \NONHSAG089276.1\";"	NONHSAG089276.1	NA	NA	NA	NA	NA
lnckb.84065	1.43099	2.41958	0.591287	4.09205	4.27578e-05	0.000434405	84065	chr16	66354561	66355336	NONCODE	lncRNA	gene_id_alis \NONHSAG072676.1\";"	NONHSAG072676.1	NA	NA	NA	NA	NA
lnckb.32466	3.37922	2.41926	0.505927	4.78183	1.73708e-06	2.617e-05	32466	chr2	236774093	236780767	NONCODE,CHESS,FANTOM,MITranscriptome	lncRNA	STATUS \known_refseq\";gene_name \"LOC105373949\";"	LOC105373949	NA	NA	NA	NA	NA
lnckb.104087	2.32795	2.4172	0.753997	3.20585	0.00134665	0.0082491	104087	chr18	57283706	57284849	MITranscriptome	lncRNA	gene_id_alis \G037620\";"	lnckb.104087	NA	NA	NA	NA	NA
lnckb.42396	20.406	2.41616	0.347152	6.95993	3.4043e-12	1.9728e-10	42396	chr5	15964230	15983811	NONCODE,CHESS	lncRNA	STATUS \known_refseq\";gene_name \"LOC107986406\";"	LOC107986406	NA	NA	NA	NA	NA
lnckb.87525	4.61446	2.41528	0.58513	4.12777	3.66302e-05	0.000378987	87525	chr2	236789507	236791284	NONCODE	lncRNA	gene_id_alis \NONHSAG081217.1\";"	NONHSAG081217.1	NA	NA	NA	NA	NA
lnckb.13253	158.7	4.57	0.479296	9.53481	1.50162e-21	4.65784e-19	13253	chr12	130162459	130165740	CHESS	protein_coding	STATUS \known_refseq\";description \"frizzled class receptor 10\";gene_name \"FZD10\";"	FZD10	ENSG00000111432	FZD10	protein_coding	11211	HGNC:4039
lnckb.30646	4.35221	2.41377	0.571392	4.22436	2.39619e-05	0.000261644	30646	chr2	118833700	118836146	NONCODE,CHESS,FANTOM,LNCipedia,MITranscriptome,BIGtranscriptome	lncRNA	STATUS \known_refseq\";gene_name \"LOC107985816\";gene_name \"RP11-19E11.1\";"	RP11-19E11.1	NA	NA	NA	NA	NA
lnckb.31442	14.3346	2.41346	0.535977	4.50291	6.7029e-06	8.63017e-05	31442	chr2	176637736	176663816	NONCODE,CHESS,FANTOM,LNCipedia,MITranscriptome,BIGtranscriptome	lncRNA	STATUS \known_refseq\";description \"long intergenic non-protein coding RNA 1117\";gene_name \"LINC01117\";"	LINC01117	ENSG00000224577	LINC01117	lncRNA	0	HGNC:49260
lnckb.13339	215.257	-3.47268	0.543346	-6.39128	1.64503e-10	6.63894e-09	13339	chr12	132427420	132438782	NONCODE,CHESS,MITranscriptome	protein_coding	STATUS \known_refseq\";gene_name \"LOC105370092\";"	LOC105370092	NA	NA	NA	NA	NA
lnckb.10053	45.2385	2.41152	0.317982	7.5838	3.35576e-14	2.8166e-12	10053	chr11	116120775	116129612	NONCODE,CHESS,FANTOM,LNCipedia,MITranscriptome	lncRNA	STATUS \known_refseq\";gene_name \"LOC107984393\";"	LOC107984393	NA	NA	NA	NA	NA
lnckb.49997	5.54696	2.41134	0.497136	4.85047	1.23166e-06	1.9317e-05	49997	chr7	17430587	17463138	NONCODE,CHESS,FANTOM,LNCipedia,MITranscriptome,BIGtranscriptome	lncRNA	STATUS \known_refseq\";gene_name \"LOC105375172\";"	LOC105375172	NA	NA	NA	NA	NA
lnckb.13489	24.8643	3.41909	0.679893	5.02887	4.93391e-07	8.62045e-06	13489	chr13	20138250	20161565	CHESS	protein_coding	STATUS \known_refseq\";description \"gap junction protein alpha 3\";gene_name \"GJA3\";"	GJA3	ENSG00000121743	GJA3	protein_coding	2700	HGNC:4277
lnckb.90241	4.90108	2.41077	0.704594	3.42151	0.000622749	0.00430374	90241	chr4	25031741	25045762	NONCODE,MITranscriptome	lncRNA	gene_id_alis \NONHSAG087459.2\";"	NONHSAG087459.2	NA	NA	NA	NA	NA
lnckb.33178	2.09394	2.40748	0.75395	3.19315	0.0014073	0.00855373	33178	chr20	24090880	24113126	NONCODE,CHESS,FANTOM,LNCipedia,MITranscriptome	lncRNA	STATUS \known_refseq\";gene_name \"LOC105372576\";"	LOC105372576	NA	NA	NA	NA	NA
lnckb.12896	1.14449	2.40626	0.537989	4.4727	7.7238e-06	9.7587e-05	12896	chr12	116698336	116703130	NONCODE,CHESS,FANTOM,LNCipedia,MITranscriptome,BIGtranscriptome	lncRNA	STATUS \known_gencode\";gene_name \"RP11-497G19.2\";"	RP11-497G19.2	ENSG00000257654	AC125603.1	lncRNA	0	0
lnckb.60471	0.945199	2.40443	0.745579	3.22492	0.00126007	0.00779686	60471	chr12	97390947	97393094	NONCODE,FANTOM,LNCipedia	lncRNA	gene_id_alis_alias \CATG00000010102.1\";geneSuperClass \"all_lncRNA\";geneClass \"lncRNA_intergenic\";geneSubClass \"far_from_coding_genes\";gene_type \"__na\";gene_name \"CATG00000010102.1\";coding_status \"nonCoding\";cumulative_support \"FANTOM\";geneCategory \"__na\";DHS_type \"not_DHS\";"	CATG00000010102.1	NA	NA	NA	NA	NA
lnckb.13571	928.561	3.62391	0.377468	9.60059	7.94882e-22	2.64448e-19	13571	chr13	23570248	23676105	NONCODE,CHESS,LNCipedia	protein_coding	STATUS \known_refseq\";description \"tumor necrosis factor receptor superfamily member 19\";gene_name \"TNFRSF19\";"	TNFRSF19	ENSG00000127863	TNFRSF19	protein_coding	55504	HGNC:11915
lnckb.112234	1.57645	2.40439	0.517063	4.65009	3.31783e-06	4.65039e-05	112234	chr9	71668632	71669668	MITranscriptome	lncRNA	gene_id_alis \G084991\";"	lnckb.112234	NA	NA	NA	NA	NA
lnckb.13590	2.56222	-2.16906	0.682851	-3.17647	0.00149077	0.00896596	13590	chr13	24538606	24542018	NONCODE,CHESS,FANTOM,LNCipedia,MITranscriptome	protein_coding	STATUS \known_refseq\";gene_name \"LOC105370295\";"	LOC105370295	NA	NA	NA	NA	NA
lnckb.13591	5.87049	-2.32392	0.642334	-3.61793	0.00029697	0.00229295	13591	chr13	24541000	24567324	NONCODE,CHESS,LNCipedia	protein_coding	STATUS \known_refseq\";gene_name \"LOC101927375\";"	LOC101927375	NA	NA	NA	NA	NA
lnckb.58883	4.61148	2.40369	0.369545	6.50448	7.79641e-11	3.40544e-09	58883	chrX	137560669	137564387	NONCODE,CHESS,FANTOM,LNCipedia,MITranscriptome,BIGtranscriptome	lncRNA	STATUS \known_gencode\";gene_name \"RP1-137H15.2\";"	RP1-137H15.2	NA	NA	NA	NA	NA
lnckb.94963	1.29324	2.40109	0.572745	4.19225	2.76204e-05	0.000295777	94963	chr7	88548956	88551034	NONCODE	lncRNA	gene_id_alis \NONHSAG098089.1\";"	NONHSAG098089.1	NA	NA	NA	NA	NA
lnckb.92075	0.951374	2.39974	0.755665	3.17567	0.0014949	0.00898588	92075	chr5	67765298	67766235	NONCODE,MITranscriptome,BIGtranscriptome	lncRNA	gene_id_alis \NONHSAG091015.1\";"	NONHSAG091015.1	NA	NA	NA	NA	NA
lnckb.13628	484.111	-2.84435	0.426049	-6.67613	2.45337e-11	1.19521e-09	13628	chr13	26754959	26761004	NONCODE,CHESS,LNCipedia	protein_coding	STATUS \known_refseq\";description \"G protein-coupled receptor 12\";gene_name \"GPR12\";"	GPR12	ENSG00000132975	GPR12	protein_coding	2835	HGNC:4466
lnckb.1363	208.71	-2.00276	0.326145	-6.14071	8.21522e-10	2.79688e-08	1363	chr1	41361439	41383591	NONCODE,CHESS	protein_coding	STATUS \known_refseq\";description \"forkhead box O6\";gene_name \"FOXO6\";"	FOXO6	ENSG00000204060	FOXO6	protein_coding	100132074	HGNC:24814
lnckb.46639	2.96484	2.39661	0.612251	3.91443	9.06195e-05	0.000831227	46639	chr6	57811141	57822642	NONCODE,CHESS,FANTOM,MITranscriptome	lncRNA	STATUS \known_refseq\";gene_name \"LOC105375102\";"	LOC105375102	NA	NA	NA	NA	NA
lnckb.12387	12.3975	2.39244	0.3879	6.16766	6.93061e-10	2.3938e-08	12387	chr12	92247756	92363859	NONCODE,CHESS,LNCipedia,MITranscriptome,BIGtranscriptome	lncRNA	STATUS \known_refseq\";gene_name \"LOC101930023\";gene_name \"RP11-756G20.1\";"	RP11-756G20.1	NA	NA	NA	NA	NA
lnckb.13763	250.767	-2.96271	0.377438	-7.84954	4.17556e-15	4.22218e-13	13763	chr13	33016063	33069240	CHESS,MITranscriptome	protein_coding	STATUS \known_refseq\";description \"klotho\";gene_name \"KL\";"	KL	ENSG00000133116	KL	protein_coding	9365	HGNC:6344
lnckb.51556	1.33592	2.38914	0.657387	3.63429	0.000278747	0.00217394	51556	chr7	108045250	108048778	CHESS,FANTOM,MITranscriptome	lncRNA	STATUS \known_refseq\";gene_name \"LOC107986835\";"	LOC107986835	NA	NA	NA	NA	NA
lnckb.20568	1.72288	2.38743	0.616103	3.87505	0.000106604	0.000955727	20568	chr16	86065310	86199720	NONCODE,CHESS,FANTOM,LNCipedia,MITranscriptome,BIGtranscriptome	lncRNA	STATUS \known_refseq\";description \"long intergenic non-protein coding RNA 1082\";gene_name \"LINC01082\";"	LINC01082	ENSG00000269186	LINC01082	lncRNA	0	HGNC:49125
lnckb.105810	0.95752	2.38733	0.714158	3.34286	0.000829185	0.00548369	105810	chr2	236746796	236749326	MITranscriptome,BIGtranscriptome	lncRNA	gene_id_alis \G048686\";"	lnckb.105810	NA	NA	NA	NA	NA
lnckb.13788	4600.25	-3.30211	0.274683	-12.0216	2.73771e-33	6.76099e-30	13788	chr13	35473789	35476695	CHESS	protein_coding	STATUS \known_refseq\";description \"mab-21 like 1\";gene_name \"MAB21L1\";"	MAB21L1	ENSG00000180660	MAB21L1	protein_coding	4081	HGNC:6757
lnckb.100049	1.15649	2.38567	0.724864	3.29119	0.000997628	0.00640119	100049	chr10	92699880	92701882	MITranscriptome	lncRNA	gene_id_alis \G010762\";"	lnckb.100049	NA	NA	NA	NA	NA
lnckb.13795	4.18746	-1.74847	0.481058	-3.63463	0.00027838	0.00217161	13795	chr13	36168208	36214615	CHESS	protein_coding	STATUS \known_refseq\";description \"spermatogenesis and oogenesis specific basic helix-loop-helix 2\";gene_name \"SOHLH2\";"	SOHLH2	ENSG00000120669	SOHLH2	protein_coding	54937	HGNC:26026
lnckb.13796	43.983	-2.02242	0.404032	-5.00559	5.56913e-07	9.61776e-06	13796	chr13	36168208	36297855	NONCODE,CHESS,LNCipedia	protein_coding	STATUS \known_refseq\";description \"CCDC169-SOHLH2 readthrough\";gene_name \"CCDC169-SOHLH2\";"	CCDC169-SOHLH2	ENSG00000250709	CCDC169-SOHLH2	protein_coding	100526761	HGNC:38866
lnckb.57100	48.391	2.37866	0.334995	7.10058	1.2423e-12	7.84338e-11	57100	chr9	134819415	134872618	NONCODE,CHESS,FANTOM,LNCipedia,MITranscriptome	lncRNA	STATUS \known_refseq\";description \"uncharacterized LOC101448202\";gene_name \"LOC101448202\";"	LOC101448202	NA	NA	NA	NA	NA
lnckb.13838	1086.55	3.20353	0.39762	8.05677	7.83394e-16	8.93445e-14	13838	chr13	38687036	38887634	CHESS	protein_coding	STATUS \known_refseq\";description \"FRAS1 related extracellular matrix protein 2\";gene_name \"FREM2\";"	FREM2	ENSG00000150893	FREM2	protein_coding	341640	HGNC:25396
lnckb.85237	1.77189	2.37696	0.735948	3.22979	0.0012388	0.00768748	85237	chr18	57340810	57342254	NONCODE	lncRNA	gene_id_alis \NONHSAG075724.1\";"	NONHSAG075724.1	NA	NA	NA	NA	NA
lnckb.13840	5.5656	-2.58701	0.784525	-3.29755	0.000975329	0.00628486	13840	chr13	38959871	38990859	CHESS	protein_coding	STATUS \known_refseq\";description \"stomatin like 3\";gene_name \"STOML3\";"	STOML3	ENSG00000133115	STOML3	protein_coding	161003	HGNC:19420
lnckb.1387	26.7243	1.80243	0.428766	4.20377	2.6251e-05	0.000282953	1387	chr1	42733093	42740254	CHESS	protein_coding	STATUS \known_refseq\";description \"claudin 19\";gene_name \"CLDN19\";"	CLDN19	ENSG00000164007	CLDN19	protein_coding	149461	HGNC:2040
lnckb.13903	2.60656	-2.88839	0.672139	-4.29731	1.72881e-05	0.000196652	13903	chr13	42562736	42608237	CHESS	protein_coding	STATUS \known_refseq\";description \"tumor necrosis factor superfamily member 11\";gene_name \"TNFSF11\";"	TNFSF11	ENSG00000120659	TNFSF11	protein_coding	8600	HGNC:11926
lnckb.53018	1.8161	2.37637	0.579826	4.09843	4.15967e-05	0.000424354	53018	chr8	25630132	25837858	NONCODE,CHESS,FANTOM,LNCipedia,MITranscriptome,BIGtranscriptome	lncRNA	STATUS \known_refseq\";gene_name \"LOC107986933\";"	LOC107986933	NA	NA	NA	NA	NA
lnckb.13907	20.9152	-2.31371	0.62157	-3.72236	0.000197372	0.00161977	13907	chr13	42781550	42791549	CHESS	protein_coding	STATUS \known_refseq\";description \"family with sequence similarity 216 member B\";gene_name \"FAM216B\";"	FAM216B	ENSG00000179813	FAM216B	protein_coding	144809	HGNC:26883
lnckb.80465	1.02406	2.37309	0.680498	3.48729	0.000487943	0.00350412	80465	chr11	81017950	81019082	NONCODE	lncRNA	gene_id_alis \NONHSAG064130.1\";"	NONHSAG064130.1	NA	NA	NA	NA	NA
lnckb.69085	5.52754	2.37251	0.497126	4.77245	1.81999e-06	2.72401e-05	69085	chr12	49279053	49282985	NONCODE,LNCipedia,MITranscriptome	lncRNA	gene_alias \lnc-C1QL4-3\";gene_alias \"ENSG00000250773\";gene_alias \"ENSG00000257960\";gene_alias \"linc-TUBA1A-4\";gene_alias \"OTTHUMG00000169732\";gene_alias \"RP11-161H23\";gene_alias \"XLOC_010068\";"	lnc-C1QL4-3	NA	NA	NA	NA	NA
lnckb.13987	20.6903	2.13432	0.381832	5.58967	2.27497e-08	5.55413e-07	13987	chr13	45777240	45851711	CHESS	protein_coding	STATUS \known_refseq\";description \"siah E3 ubiquitin protein ligase family member 3\";gene_name \"SIAH3\";"	SIAH3	ENSG00000215475	SIAH3	protein_coding	283514	HGNC:30553
lnckb.13996	29.2246	-1.59606	0.370244	-4.31084	1.62638e-05	0.000186479	13996	chr13	46211919	46277366	NONCODE,CHESS,FANTOM,LNCipedia,MITranscriptome	protein_coding	STATUS \known_refseq\";description \"leucine rich repeat containing 63\";gene_name \"LRRC63\";"	LRRC63	ENSG00000173988	LRRC63	protein_coding	220416	HGNC:34296
lnckb.14143	259.238	2.47758	0.273684	9.0527	1.39476e-19	3.00524e-17	14143	chr13	52842914	52848640	CHESS	protein_coding	STATUS \known_refseq\";description \"protocadherin 8\";gene_name \"PCDH8\";"	PCDH8	ENSG00000136099	PCDH8	protein_coding	5100	HGNC:8660
lnckb.4988	1.64202	2.36987	0.531389	4.45977	8.20491e-06	0.000102796	4988	chr1	235073154	235076363	NONCODE,CHESS,LNCipedia	lncRNA	STATUS \known_refseq\";gene_name \"LOC107985746\";"	LOC107985746	NA	NA	NA	NA	NA
lnckb.1069	5.75389	2.36646	0.420993	5.62113	1.89715e-08	4.71599e-07	1069	chr1	31670070	31671067	NONCODE,CHESS,LNCipedia,MITranscriptome	lncRNA	STATUS \known_refseq\";gene_name \"LOC101929444\";"	LOC101929444	NA	NA	NA	NA	NA
lnckb.14178	2085.17	-2.4545	0.417048	-5.88541	3.97071e-09	1.14897e-07	14178	chr13	57630104	57729487	CHESS	protein_coding	STATUS \known_refseq\";description \"protocadherin 17\";gene_name \"PCDH17\";"	PCDH17	ENSG00000118946	PCDH17	protein_coding	27253	HGNC:14267
lnckb.80693	14.3402	2.36429	0.368904	6.40896	1.46511e-10	5.98051e-09	80693	chr11	116109611	116112682	NONCODE	lncRNA	gene_id_alis \NONHSAG063119.1\";"	NONHSAG063119.1	NA	NA	NA	NA	NA
lnckb.14272	31.2688	-2.37985	0.556648	-4.27532	1.90859e-05	0.000214358	14272	chr13	69700593	70108493	CHESS	protein_coding	STATUS \known_refseq\";description \"kelch like family member 1\";gene_name \"KLHL1\";"	KLHL1	ENSG00000150361	KLHL1	protein_coding	57626	HGNC:6352
lnckb.65340	1.28075	2.36415	0.68043	3.47449	0.000511824	0.00364828	65340	chr7	53983756	54106978	NONCODE,FANTOM,MITranscriptome	lncRNA	gene_id_alis_alias \CATG00000092347.1\";geneSuperClass \"all_lncRNA\";geneClass \"lncRNA_intergenic\";geneSubClass \"far_from_coding_genes\";gene_type \"__na\";gene_name \"CATG00000092347.1\";coding_status \"nonCoding\";cumulative_support \"MITRANS\";geneCategory \"__na\";DHS_type \"not_DHS\";"	CATG00000092347.1	NA	NA	NA	NA	NA
lnckb.32403	2.63854	2.36107	0.665983	3.54524	0.000392259	0.00290972	32403	chr2	234255225	234291355	NONCODE,CHESS,FANTOM,LNCipedia,MITranscriptome	lncRNA	STATUS \known_refseq\";gene_name \"LOC105373933\";"	LOC105373933	NA	NA	NA	NA	NA
lnckb.14297	2292.56	-1.83283	0.19515	-9.39191	5.89192e-21	1.67396e-18	14297	chr13	73685973	74168295	NONCODE,CHESS,FANTOM,LNCipedia,MITranscriptome	protein_coding	STATUS \known_refseq\";description \"Kruppel-like factor 12\";gene_name \"KLF12\";"	KLF12	ENSG00000118922	KLF12	protein_coding	11278	HGNC:6346
lnckb.14317	206.24	-3.5979	0.448205	-8.02736	9.95962e-16	1.11024e-13	14317	chr13	75869019	75884156	NONCODE,CHESS,LNCipedia,BIGtranscriptome	protein_coding	STATUS \known_refseq\";description \"LMO7 downstream neighbor\";gene_name \"LMO7DN\";"	LMO7DN	ENSG00000178734	LMO7DN	lncRNA	0	HGNC:44370
lnckb.14353	12.9924	-2.37893	0.443597	-5.36281	8.19355e-08	1.75367e-06	14353	chr13	77535674	77645263	CHESS	protein_coding	STATUS \known_refseq\";description \"sciellin\";gene_name \"SCEL\";"	SCEL	ENSG00000136155	SCEL	protein_coding	8796	HGNC:10573
lnckb.14363	4.62249	-3.54416	0.889777	-3.98321	6.79916e-05	0.000648899	14363	chr13	78599092	78603560	CHESS	protein_coding	STATUS \known_refseq\";description \"POU class 4 homeobox 1\";gene_name \"POU4F1\";"	POU4F1	ENSG00000152192	POU4F1	protein_coding	5457	HGNC:9218
lnckb.30026	3.81235	2.36015	0.64908	3.63614	0.000276752	0.00216094	30026	chr2	85064273	85067556	NONCODE,CHESS,FANTOM,LNCipedia,BIGtranscriptome	lncRNA	STATUS \known_refseq\";gene_name \"LOC100996478\";"	LOC100996478	NA	NA	NA	NA	NA
lnckb.103827	1.27623	2.35742	0.713624	3.30344	0.000955061	0.00617247	103827	chr17	81967289	81972034	MITranscriptome	lncRNA	gene_id_alis \G036158\";"	lnckb.103827	NA	NA	NA	NA	NA
lnckb.14389	685.353	1.56825	0.263901	5.94258	2.80567e-09	8.40223e-08	14389	chr13	80264323	80341126	CHESS,MITranscriptome	protein_coding	STATUS \known_refseq\";description \"sprouty RTK signaling antagonist 2\";gene_name \"SPRY2\";"	SPRY2	ENSG00000136158	SPRY2	protein_coding	10253	HGNC:11270
lnckb.106563	1.35896	2.35629	0.719661	3.27416	0.00105976	0.00673927	106563	chr22	39556797	39558079	MITranscriptome	lncRNA	gene_id_alis \G053835\";"	lnckb.106563	NA	NA	NA	NA	NA
lnckb.6799	3.86407	2.35579	0.394403	5.97306	2.3285e-09	7.13996e-08	6799	chr10	91103140	91161299	NONCODE,CHESS,LNCipedia,MITranscriptome	lncRNA	STATUS \known_refseq\";gene_name \"LOC105378429\";"	LOC105378429	NA	NA	NA	NA	NA
lnckb.1442	37.9857	-2.10569	0.375217	-5.61193	2.00078e-08	4.95441e-07	1442	chr1	44043927	44135140	NONCODE,CHESS,FANTOM,LNCipedia,MITranscriptome,BIGtranscriptome	protein_coding	STATUS \known_refseq\";description \"Kruppel-like factor 17\";gene_name \"KLF17\";gene_name \"RP5-1198O20.4\";"	KLF17	NA	NA	NA	NA	NA
lnckb.14422	341.509	-2.67314	0.376068	-7.10813	1.17622e-12	7.4776e-11	14422	chr13	83877205	83882393	CHESS	protein_coding	STATUS \known_refseq\";description \"SLIT and NTRK like family member 1\";gene_name \"SLITRK1\";"	SLITRK1	ENSG00000178235	SLITRK1	protein_coding	114798	HGNC:20297
lnckb.1838	11.5384	2.35559	0.348952	6.75046	1.47377e-11	7.48648e-10	1838	chr1	64468267	64470188	NONCODE,CHESS,MITranscriptome	lncRNA	STATUS \known_refseq\";gene_name \"LOC107984966\";"	LOC107984966	NA	NA	NA	NA	NA
lnckb.14435	314.201	1.94853	0.418253	4.65873	3.18161e-06	4.47804e-05	14435	chr13	85786882	85806716	NONCODE,CHESS	protein_coding	STATUS \known_refseq\";description \"SLIT and NTRK like family member 6\";gene_name \"SLITRK6\";"	SLITRK6	ENSG00000184564	SLITRK6	protein_coding	84189	HGNC:23503
lnckb.87050	1.17339	2.35446	0.597832	3.93833	8.20503e-05	0.000761985	87050	chr2	170871949	170873525	NONCODE	lncRNA	gene_id_alis \NONHSAG080726.1\";"	NONHSAG080726.1	NA	NA	NA	NA	NA
lnckb.14488	128.2	1.99009	0.363033	5.48186	4.20877e-08	9.62053e-07	14488	chr13	91398619	92873682	NONCODE,CHESS,LNCipedia,MITranscriptome,BIGtranscriptome	protein_coding	STATUS \known_refseq\";description \"glypican 5\";gene_name \"GPC5\";"	GPC5	ENSG00000179399	GPC5	protein_coding	2262	HGNC:4453
lnckb.14497	1330.55	1.74911	0.28082	6.22857	4.70723e-10	1.68759e-08	14497	chr13	93226511	94410505	NONCODE,CHESS,FANTOM,LNCipedia,BIGtranscriptome	protein_coding	STATUS \known_refseq\";description \"glypican 6\";gene_name \"GPC6\";"	GPC6	ENSG00000183098	GPC6	protein_coding	10082	HGNC:4454
lnckb.14503	364.087	-1.80401	0.413684	-4.36084	1.29564e-05	0.000153095	14503	chr13	94437288	94550265	NONCODE,CHESS,LNCipedia,MITranscriptome	protein_coding	STATUS \known_refseq\";description \"dopachrome tautomerase\";gene_name \"DCT\";"	DCT	ENSG00000080166	DCT	protein_coding	1638	HGNC:2709
lnckb.14574	229.643	2.43207	0.341313	7.12564	1.03598e-12	6.65194e-11	14574	chr13	99606664	99909459	NONCODE,CHESS,FANTOM,LNCipedia	protein_coding	STATUS \known_refseq\";description \"citrate lyase beta like\";gene_name \"CLYBL\";"	CLYBL	ENSG00000125246	CLYBL	protein_coding	171425	HGNC:18355
lnckb.29721	1.75021	2.3486	0.69827	3.36346	0.000769724	0.0051429	29721	chr2	67324627	67325304	NONCODE,CHESS,LNCipedia,MITranscriptome,BIGtranscriptome	lncRNA	STATUS \known_gencode\";gene_name \"AC023115.4\";"	AC023115.4	ENSG00000236605	AC023115.1	lncRNA	0	0
lnckb.14580	953.477	1.57743	0.44733	3.52633	0.00042136	0.00309213	14580	chr13	99961747	99971924	CHESS	protein_coding	STATUS \known_refseq\";description \"Zic family member 5\";gene_name \"ZIC5\";"	ZIC5	ENSG00000139800	ZIC5	protein_coding	85416	HGNC:20322
lnckb.1465	602.381	-2.28246	0.290983	-7.84396	4.36543e-15	4.38654e-13	1465	chr1	44819844	44843253	CHESS	protein_coding	STATUS \known_refseq\";description \"patched 2\";gene_name \"PTCH2\";"	PTCH2	ENSG00000117425	PTCH2	protein_coding	8643	HGNC:9586
lnckb.14664	824.98	-2.22987	0.277278	-8.04198	8.83993e-16	9.95794e-14	14664	chr13	107163519	107867488	NONCODE,CHESS,FANTOM,LNCipedia,MITranscriptome,BIGtranscriptome	protein_coding	STATUS \known_refseq\";description \"family with sequence similarity 155 member A\";gene_name \"FAM155A\";"	FAM155A	ENSG00000204442	FAM155A	protein_coding	728215	HGNC:33877
lnckb.57879	1.14305	2.34416	0.742194	3.15841	0.0015863	0.00945114	57879	chrX	45320458	45326965	NONCODE,CHESS,FANTOM,LNCipedia,MITranscriptome,BIGtranscriptome	lncRNA	STATUS \known_refseq\";gene_name \"LOC105373191\";"	LOC105373191	NA	NA	NA	NA	NA
lnckb.103736	6.83601	2.34384	0.366316	6.39839	1.5702e-10	6.35692e-09	103736	chr17	65569314	65586382	MITranscriptome	lncRNA	gene_id_alis \G035402\";"	lnckb.103736	NA	NA	NA	NA	NA
lnckb.57103	95.0994	2.34368	0.40001	5.85907	4.6546e-09	1.32301e-07	57103	chr9	134934931	134943685	NONCODE,CHESS,FANTOM,LNCipedia,BIGtranscriptome	lncRNA	STATUS \known_refseq\";gene_name \"LOC105376314\";gene_name \"RP11-447M12.2\";"	RP11-447M12.2	NA	NA	NA	NA	NA
lnckb.12643	2.16291	2.34016	0.467457	5.00615	5.55284e-07	9.5922e-06	12643	chr12	105738250	105767003	NONCODE,CHESS,FANTOM,LNCipedia,MITranscriptome	lncRNA	STATUS \known_refseq\";gene_name \"LOC107984435\";"	LOC107984435	NA	NA	NA	NA	NA
lnckb.14801	38.0314	1.5439	0.274287	5.62878	1.81493e-08	4.52463e-07	14801	chr13	113122799	113149529	NONCODE,CHESS,LNCipedia	protein_coding	STATUS \known_refseq\";description \"coagulation factor X\";gene_name \"F10\";"	F10	ENSG00000126218	F10	protein_coding	2159	HGNC:3528
lnckb.66932	9.44955	2.34011	0.411687	5.68419	1.31436e-08	3.38117e-07	66932	chr6	28836255	28839023	NONCODE,FANTOM,LNCipedia,MITranscriptome,BIGtranscriptome	lncRNA	gene_id_alis_alias \ENSG00000225173.1\";geneSuperClass \"all_lncRNA\";geneClass \"lncRNA_intergenic\";geneSubClass \"far_from_coding_genes\";gene_type \"lincRNA\";gene_name \"XXbac-BPG308K3.5\";coding_status \"nonCoding\";cumulative_support \"ENCODE:FANTOM:GENCODE:HUBDMAP:MITRANS\";geneCategory \"p_lncRNA_intergenic\";DHS_type \"DHS_promoter\";"	XXbac-BPG308K3.5coding_status nonCodingcumulative_support ENCODE:FANTOM:GENCODE:HUBDMAP:MITRANSgeneCategory p_lncRNA_intergenicDHS_type DHS_promoter	NA	NA	NA	NA	NA
lnckb.14824	119.249	-2.39629	0.322601	-7.42803	1.10228e-13	8.52728e-12	14824	chr13	113645771	113740700	NONCODE,CHESS,MITranscriptome	protein_coding	STATUS \known_refseq\";description \"G protein-coupled receptor kinase 1\";gene_name \"GRK1\";"	GRK1	ENSG00000185974	GRK1	protein_coding	6011	HGNC:10013
lnckb.23963	9.26373	2.33748	0.478621	4.88378	1.04069e-06	1.6668e-05	23963	chr18	379841	400466	CHESS,FANTOM,MITranscriptome	lncRNA	STATUS \known_refseq\";gene_name \"LOC107985155\";"	LOC107985155	NA	NA	NA	NA	NA
lnckb.150	1987.66	-1.60039	0.292069	-5.4795	4.26523e-08	9.74612e-07	150	chr1	2412481	2508587	NONCODE,CHESS,LNCipedia,MITranscriptome	protein_coding	STATUS \known_refseq\";description \"phospholipase C eta 2\";gene_name \"PLCH2\";"	PLCH2	ENSG00000149527	PLCH2	protein_coding	9651	HGNC:29037
lnckb.15042	269.075	2.23053	0.286689	7.78033	7.23355e-15	6.90783e-13	15042	chr14	23125295	23183660	CHESS	protein_coding	STATUS \known_refseq\";description \"solute carrier family 7 member 8\";gene_name \"SLC7A8\";"	SLC7A8	ENSG00000092068	SLC7A8	protein_coding	23428	HGNC:11066
lnckb.15083	1210.87	-1.99009	0.434773	-4.5773	4.71011e-06	6.32041e-05	15083	chr14	24078691	24115010	CHESS,MITranscriptome	protein_coding	STATUS \known_refseq\";description \"neural retina leucine zipper\";gene_name \"NRL\";"	NRL	ENSG00000129535	NRL	protein_coding	4901	HGNC:8002
lnckb.71035	2.58305	2.33518	0.684927	3.40938	0.000651109	0.00446227	71035	chr18	1362445	1363873	NONCODE,LNCipedia,MITranscriptome,BIGtranscriptome	lncRNA	gene_alias \lnc-YES1-9\";"	lnc-YES1-9	ENSG00000265417	AP005119.2	processed_pseudogene	0	0
lnckb.110737	2.52573	2.33169	0.680372	3.42708	0.000610108	0.00423324	110737	chr7	89498539	89539295	MITranscriptome	lncRNA	gene_id_alis \G076882\";"	lnckb.110737	NA	NA	NA	NA	NA
lnckb.15165	311.307	-5.78629	0.537615	-10.7629	5.15295e-27	4.29696e-24	15165	chr14	28765403	28770476	CHESS	protein_coding	STATUS \known_refseq\";description \"forkhead box G1\";gene_name \"FOXG1\";"	FOXG1	ENSG00000176165	FOXG1	protein_coding	2290	HGNC:3811
lnckb.103737	1.24862	2.33011	0.61066	3.81572	0.000135785	0.00117375	103737	chr17	65621547	65633835	MITranscriptome	lncRNA	gene_id_alis \G035403\";"	lnckb.103737	NA	NA	NA	NA	NA
lnckb.80694	7.73151	2.32948	0.47325	4.9223	8.55336e-07	1.4021e-05	80694	chr11	116132988	116136660	NONCODE	lncRNA	gene_id_alis \NONHSAG064334.1\";"	NONHSAG064334.1	NA	NA	NA	NA	NA
lnckb.89611	1.39697	2.3285	0.681923	3.41461	0.000638738	0.00439344	89611	chr3	146681429	146681909	NONCODE	lncRNA	gene_id_alis \NONHSAG086815.1\";"	NONHSAG086815.1	NA	NA	NA	NA	NA
lnckb.5394	10.6074	2.32675	0.628998	3.69914	0.000216334	0.00175011	5394	chr10	5481604	5487665	NONCODE,CHESS,LNCipedia,MITranscriptome	lncRNA	STATUS \known_fantom\";"	lnckb.5394	NA	NA	NA	NA	NA
lnckb.43429	5.67833	2.32653	0.51326	4.53285	5.81944e-06	7.62417e-05	43429	chr5	93600357	93603598	CHESS,LNCipedia,MITranscriptome	lncRNA	STATUS \known_gencode\";gene_name \"RP11-65F13.3\";"	RP11-65F13.3	ENSG00000278905	AC106818.1	TEC	0	0
lnckb.23007	6.68354	2.32565	0.368562	6.31005	2.78941e-10	1.06758e-08	23007	chr17	65878593	65926228	NONCODE,CHESS	lncRNA	STATUS \known_refseq\";gene_name \"LOC105371867\";"	LOC105371867	NA	NA	NA	NA	NA
lnckb.50014	14.7869	2.32473	0.460514	5.04813	4.4615e-07	7.88084e-06	50014	chr7	19106493	19115880	NONCODE,CHESS,FANTOM,LNCipedia,MITranscriptome,BIGtranscriptome	lncRNA	STATUS \known_refseq\";gene_name \"LOC105375174\";gene_name \"AC003986.6\";"	AC003986.6	NA	NA	NA	NA	NA
lnckb.13733	2.39541	2.32352	0.693872	3.34863	0.00081213	0.00538477	13733	chr13	31046555	31056905	NONCODE,CHESS,LNCipedia,MITranscriptome	lncRNA	STATUS \known_refseq\";gene_name \"LOC102723392\";"	LOC102723392	NA	NA	NA	NA	NA
lnckb.42395	6.69647	2.31907	0.441938	5.2475	1.54181e-07	3.07733e-06	42395	chr5	15846420	15894205	CHESS,FANTOM,MITranscriptome	lncRNA	STATUS \known_refseq\";gene_name \"LOC107986343\";"	LOC107986343	NA	NA	NA	NA	NA
lnckb.15214	2619.09	1.778	0.297612	5.97423	2.31186e-09	7.10452e-08	15214	chr14	32329273	32838034	NONCODE,CHESS,FANTOM,LNCipedia	protein_coding	STATUS \known_refseq\";description \"A-kinase anchoring protein 6\";gene_name \"AKAP6\";"	AKAP6	ENSG00000151320	AKAP6	protein_coding	9472	HGNC:376
lnckb.12893	4.21168	2.31634	0.471807	4.90951	9.13057e-07	1.48462e-05	12893	chr12	116661582	116698065	NONCODE,CHESS,FANTOM,LNCipedia,MITranscriptome,BIGtranscriptome	lncRNA	STATUS \known_gencode\";gene_name \"RP11-497G19.1\";"	RP11-497G19.1	ENSG00000257883	AC125603.2	lncRNA	0	0
lnckb.50548	5.51689	2.31551	0.587204	3.94328	8.03741e-05	0.000749781	50548	chr7	45258035	45260064	NONCODE,CHESS,MITranscriptome	lncRNA	STATUS \known_refseq\";gene_name \"LOC107986736\";"	LOC107986736	NA	NA	NA	NA	NA
lnckb.53057	0.964304	2.3086	0.728912	3.16718	0.00153924	0.00921178	53057	chr8	27902664	27913127	NONCODE,CHESS,LNCipedia,MITranscriptome,BIGtranscriptome	lncRNA	STATUS \known_refseq\";gene_name \"LOC105379342\";"	LOC105379342	NA	NA	NA	NA	NA
lnckb.101985	1.0927	2.30782	0.624057	3.69809	0.000217226	0.00175577	101985	chr13	80248752	80257160	MITranscriptome	lncRNA	gene_id_alis \G022708\";"	lnckb.101985	NA	NA	NA	NA	NA
lnckb.15275	623.73	-6.20863	0.400062	-15.5192	2.57307e-54	8.26073e-50	15275	chr14	35534042	35537054	CHESS	protein_coding	STATUS \known_refseq\";description \"insulinoma-associated 2\";gene_name \"INSM2\";"	INSM2	ENSG00000168348	INSM2	protein_coding	84684	HGNC:17539
lnckb.97281	1.92295	2.30424	0.391721	5.88233	4.04519e-09	1.16841e-07	97281	chr9	112333979	112334428	NONCODE,MITranscriptome	lncRNA	gene_id_alis \NONHSAG101613.1\";"	NONHSAG101613.1	NA	NA	NA	NA	NA
lnckb.24067	23.762	2.30056	0.500505	4.59648	4.29688e-06	5.83048e-05	24067	chr18	6511416	6590653	NONCODE,CHESS,FANTOM,LNCipedia,MITranscriptome,BIGtranscriptome	lncRNA	STATUS \known_refseq\";description \"long intergenic non-protein coding RNA 1387\";gene_name \"LINC01387\";"	LINC01387	ENSG00000265944	LINC01387	lncRNA	0	HGNC:44660
lnckb.15312	99.1719	3.27017	0.630107	5.18987	2.10441e-07	4.05771e-06	15312	chr14	37589552	37595120	CHESS,LNCipedia	protein_coding	STATUS \known_refseq\";description \"forkhead box A1\";gene_name \"FOXA1\";"	FOXA1	ENSG00000129514	FOXA1	protein_coding	3169	HGNC:5021
lnckb.15313	63.319	2.72512	0.487949	5.58486	2.33891e-08	5.69722e-07	15313	chr14	37595199	37842628	NONCODE,CHESS,LNCipedia	protein_coding	STATUS \known_refseq\";description \"tetratricopeptide repeat domain 6\";gene_name \"TTC6\";"	TTC6	ENSG00000139865	TTC6	protein_coding	319089	HGNC:19739
lnckb.85325	2.20211	2.29903	0.471787	4.87302	1.09905e-06	1.74936e-05	85325	chr18	69980972	69982765	NONCODE	lncRNA	gene_id_alis \NONHSAG075252.1\";"	NONHSAG075252.1	NA	NA	NA	NA	NA
lnckb.112612	1.41045	2.29819	0.718901	3.19681	0.00138956	0.00845948	112612	chr9	131807653	131812876	MITranscriptome	lncRNA	gene_id_alis \G086968\";"	lnckb.112612	NA	NA	NA	NA	NA
lnckb.86565	2.21729	2.29761	0.437974	5.24599	1.55445e-07	3.09968e-06	86565	chr2	106794138	106794949	NONCODE	lncRNA	gene_id_alis \NONHSAG110270.1\";"	NONHSAG110270.1	NA	NA	NA	NA	NA
lnckb.31860	5.06634	2.29104	0.658981	3.47664	0.000507731	0.00362514	31860	chr2	206203376	206266243	NONCODE,CHESS,FANTOM,LNCipedia,MITranscriptome	lncRNA	STATUS \known_refseq\";description \"GPR1 antisense RNA\";gene_name \"GPR1-AS\";"	GPR1-AS	ENSG00000279220	GPR1-AS	lncRNA	0	HGNC:48602
lnckb.15402	117.364	-1.67163	0.307698	-5.43272	5.5502e-08	1.23398e-06	15402	chr14	46830225	47675319	NONCODE,CHESS,LNCipedia	protein_coding	STATUS \known_refseq\";description \"MAM domain containing glycosylphosphatidylinositol anchor 2\";gene_name \"MDGA2\";"	MDGA2	ENSG00000139915	MDGA2	protein_coding	161357	HGNC:19835
lnckb.79785	1.06185	2.28838	0.682452	3.35317	0.000798903	0.00530803	79785	chr10	114098533	114101340	NONCODE	lncRNA	gene_id_alis \NONHSAG062411.1\";"	NONHSAG062411.1	NA	NA	NA	NA	NA
lnckb.1541	255.236	-2.27791	0.404036	-5.6379	1.72141e-08	4.31758e-07	1541	chr1	47195825	47232418	NONCODE,CHESS,LNCipedia	protein_coding	STATUS \known_refseq\";description \"T-cell acute lymphocytic leukemia 1\";gene_name \"TAL1\";"	TAL1	ENSG00000162367	TAL1	protein_coding	6886	HGNC:11556
lnckb.15462	74.5737	4.1148	0.429044	9.59063	8.75524e-22	2.8829e-19	15462	chr14	50872090	50904970	NONCODE,CHESS,LNCipedia	protein_coding	STATUS \known_refseq\";description \"abhydrolase domain containing 12B\";gene_name \"ABHD12B\";"	ABHD12B	ENSG00000131969	ABHD12B	protein_coding	145447	HGNC:19837
lnckb.15463	404.628	2.46196	0.296362	8.30726	9.79362e-17	1.31008e-14	15463	chr14	50901747	50944530	CHESS	protein_coding	STATUS \known_refseq\";description \"phosphorylase%2C glycogen%2C liver\";gene_name \"PYGL\";"	PYGL	ENSG00000100504	PYGL	protein_coding	5836	HGNC:9725
lnckb.17686	107.262	2.28791	0.417597	5.47876	4.28317e-08	9.78365e-07	17686	chr15	69072926	69097481	NONCODE,CHESS,FANTOM,LNCipedia,MITranscriptome,BIGtranscriptome	lncRNA	STATUS \known_refseq\";description \"Ewing sarcoma associated transcript 1\";gene_name \"EWSAT1\";"	EWSAT1	ENSG00000212766	EWSAT1	lncRNA	0	HGNC:26596
lnckb.82880	11.8528	2.28753	0.438643	5.21503	1.83789e-07	3.60222e-06	82880	chr14	53937435	53947309	NONCODE,MITranscriptome	lncRNA	gene_id_alis \NONHSAG068781.1\";"	NONHSAG068781.1	NA	NA	NA	NA	NA
lnckb.15480	500.98	1.53794	0.233328	6.59133	4.35902e-11	2.01794e-09	15480	chr14	51489100	51731029	CHESS,FANTOM,LNCipedia,BIGtranscriptome	protein_coding	STATUS \known_refseq\";description \"FERM domain containing 6\";gene_name \"FRMD6\";"	FRMD6	ENSG00000139926	FRMD6	protein_coding	122786	HGNC:19839
lnckb.15490	776.402	-1.66798	0.269997	-6.17776	6.50159e-10	2.26511e-08	15490	chr14	52004802	52069231	CHESS	protein_coding	STATUS \known_refseq\";description \"nidogen 2\";gene_name \"NID2\";"	NID2	ENSG00000087303	NID2	protein_coding	22795	HGNC:13389
lnckb.100182	7.01198	2.28689	0.479222	4.77208	1.82329e-06	2.72831e-05	100182	chr10	118258865	118270301	MITranscriptome	lncRNA	gene_id_alis \G011548\";"	lnckb.100182	NA	NA	NA	NA	NA
lnckb.107465	3.01598	2.28527	0.66924	3.41472	0.000638478	0.00439259	107465	chr3	191972168	191986691	MITranscriptome	lncRNA	gene_id_alis \G059276\";"	lnckb.107465	NA	NA	NA	NA	NA
lnckb.15499	50.5822	-2.97164	0.402352	-7.38568	1.51677e-13	1.14174e-11	15499	chr14	52314298	52330662	CHESS	protein_coding	STATUS \known_refseq\";description \"prostaglandin E receptor 2\";gene_name \"PTGER2\";"	PTGER2	ENSG00000125384	PTGER2	protein_coding	5732	HGNC:9594
lnckb.1551	10.9574	-2.87569	0.52045	-5.5254	3.28726e-08	7.69493e-07	1551	chr1	47416072	47418052	CHESS	protein_coding	STATUS \known_refseq\";description \"forkhead box E3\";gene_name \"FOXE3\";"	FOXE3	ENSG00000186790	FOXE3	protein_coding	2301	HGNC:3808
lnckb.15522	234.063	2.49507	0.396459	6.29339	3.10611e-10	1.17318e-08	15522	chr14	53949736	53956862	CHESS,FANTOM,LNCipedia	protein_coding	STATUS \known_refseq\";description \"bone morphogenetic protein 4\";gene_name \"BMP4\";"	BMP4	ENSG00000125378	BMP4	protein_coding	652	HGNC:1071
lnckb.105820	4.05585	2.2814	0.7166	3.18365	0.00145432	0.00878708	105820	chr2	238801592	238805568	MITranscriptome	lncRNA	gene_id_alis \G048790\";"	lnckb.105820	NA	NA	NA	NA	NA
lnckb.104084	2.61787	2.2788	0.593951	3.83668	0.000124711	0.00109199	104084	chr18	57089536	57097875	MITranscriptome	lncRNA	gene_id_alis \G037616\";"	lnckb.104084	NA	NA	NA	NA	NA
lnckb.15584	974.73	-1.56716	0.199252	-7.86519	3.68524e-15	3.74408e-13	15584	chr14	56117814	56312494	NONCODE,CHESS,FANTOM,LNCipedia,MITranscriptome,BIGtranscriptome	protein_coding	STATUS \known_refseq\";description \"pellino E3 ubiquitin protein ligase family member 2\";gene_name \"PELI2\";"	PELI2	ENSG00000139946	PELI2	protein_coding	57161	HGNC:8828
lnckb.71790	1.1062	2.27595	0.631322	3.60506	0.000312084	0.00239124	71790	chr2	66327523	66330258	NONCODE,LNCipedia,MITranscriptome,BIGtranscriptome	lncRNA	gene_alias \lnc-SPRED2-18\";"	lnc-SPRED2-18	NA	NA	NA	NA	NA
lnckb.15613	966.254	-1.50455	0.154274	-9.75248	1.80022e-22	6.83967e-20	15613	chr14	57993536	58152305	NONCODE,CHESS,LNCipedia	protein_coding	STATUS \known_refseq\";description \"chromosome 14 open reading frame 37\";gene_name \"C14orf37\";"	C14orf37	NA	NA	NA	NA	NA
lnckb.34139	22.1284	2.27588	0.407786	5.58106	2.39053e-08	5.80755e-07	34139	chr20	62755911	62776947	NONCODE,CHESS,FANTOM,LNCipedia,MITranscriptome,BIGtranscriptome	lncRNA	STATUS \known_refseq\";description \"long intergenic non-protein coding RNA 659\";gene_name \"LINC00659\";"	LINC00659	ENSG00000228705	LINC00659	lncRNA	0	HGNC:44316
lnckb.15649	107.822	-3.12651	0.481438	-6.49412	8.35186e-11	3.61259e-09	15649	chr14	60435954	60499773	CHESS	protein_coding	STATUS \known_refseq\";description \"chromosome 14 open reading frame 39\";gene_name \"C14orf39\";"	C14orf39	ENSG00000179008	C14orf39	protein_coding	317761	HGNC:19849
lnckb.81574	1.04914	2.27401	0.636151	3.57464	0.000350705	0.00264052	81574	chr12	105922810	105931438	NONCODE	lncRNA	gene_id_alis \NONHSAG064998.1\";"	NONHSAG064998.1	NA	NA	NA	NA	NA
lnckb.15651	217.549	-5.8371	0.565737	-10.3177	5.86161e-25	3.48489e-22	15651	chr14	60508043	60511807	CHESS	protein_coding	STATUS \known_refseq\";description \"SIX homeobox 6\";gene_name \"SIX6\";"	SIX6	ENSG00000184302	SIX6	protein_coding	4990	HGNC:10892
lnckb.15653	14.643	-2.10165	0.561647	-3.74193	0.000182612	0.00151902	15653	chr14	60571728	60643945	NONCODE,CHESS,LNCipedia,MITranscriptome	protein_coding	STATUS \known_refseq\";gene_name \"LOC105378189\";"	LOC105378189	NA	NA	NA	NA	NA
lnckb.15654	148.137	-2.37063	0.463122	-5.11881	3.07468e-07	5.69597e-06	15654	chr14	60642410	60653131	NONCODE,CHESS,LNCipedia	protein_coding	STATUS \known_refseq\";description \"SIX homeobox 1\";gene_name \"SIX1\";"	SIX1	ENSG00000126778	SIX1	protein_coding	6495	HGNC:10887
lnckb.84359	0.955267	2.27297	0.658652	3.45093	0.000558651	0.00393012	84359	chr17	15065973	15104669	NONCODE,MITranscriptome	lncRNA	gene_id_alis \NONHSAG073547.1\";"	NONHSAG073547.1	NA	NA	NA	NA	NA
lnckb.29700	3.03904	2.27213	0.678378	3.34936	0.000809996	0.00537339	29700	chr2	66122410	66126961	NONCODE,CHESS,MITranscriptome	lncRNA	STATUS \known_refseq\";gene_name \"LOC107985890\";"	LOC107985890	NA	NA	NA	NA	NA
lnckb.15693	34.9341	3.66252	0.511101	7.16595	7.72486e-13	5.11874e-11	15693	chr14	62699462	63102037	CHESS	protein_coding	STATUS \known_refseq\";description \"potassium voltage-gated channel subfamily H member 5\";gene_name \"KCNH5\";"	KCNH5	ENSG00000140015	KCNH5	protein_coding	27133	HGNC:6254
lnckb.1575	1466.71	-1.71439	0.38157	-4.49298	7.0235e-06	8.99784e-05	1575	chr1	50048014	50203786	NONCODE,CHESS,LNCipedia	protein_coding	STATUS \known_refseq\";description \"ELAV like neuron-specific RNA binding protein 4\";gene_name \"ELAVL4\";"	ELAVL4	ENSG00000162374	ELAVL4	protein_coding	1996	HGNC:3315
lnckb.5417	4.22933	2.26935	0.476696	4.76057	1.93042e-06	2.87056e-05	5417	chr10	5959793	5974064	CHESS,MITranscriptome	lncRNA	STATUS \known_refseq\";gene_name \"LOC107984200\";"	LOC107984200	NA	NA	NA	NA	NA
lnckb.58249	4.34609	2.26821	0.554091	4.09358	4.24768e-05	0.000432173	58249	chrX	71697196	71703406	CHESS,LNCipedia	lncRNA	STATUS \known_refseq\";description \"long intergenic non-protein coding RNA 891\";gene_name \"LINC00891\";"	LINC00891	ENSG00000281852	LINC00891	lncRNA	0	HGNC:48577
lnckb.1581	53.2595	-3.07425	0.466438	-6.59091	4.37125e-11	2.02069e-09	1581	chr1	50417524	50423447	CHESS	protein_coding	STATUS \known_refseq\";description \"DMRT like family A2\";gene_name \"DMRTA2\";"	DMRTA2	ENSG00000142700	DMRTA2	protein_coding	63950	HGNC:13908
lnckb.15875	925.911	-2.40511	0.268815	-8.94705	3.65106e-19	7.29506e-17	15875	chr14	72609031	72894116	NONCODE,CHESS,LNCipedia,MITranscriptome	protein_coding	STATUS \known_refseq\";description \"double PHD fingers 3\";gene_name \"DPF3\";"	DPF3	ENSG00000205683	DPF3	protein_coding	8110	HGNC:17427
lnckb.15918	31.9316	-2.69151	0.509015	-5.28769	1.23868e-07	2.53375e-06	15918	chr14	74239472	74262738	CHESS	protein_coding	STATUS \known_refseq\";description \"visual system homeobox 2\";gene_name \"VSX2\";"	VSX2	ENSG00000119614	VSX2	protein_coding	338917	HGNC:1975
lnckb.43870	23.5763	2.26817	0.279404	8.11787	4.7442e-16	5.56893e-14	43870	chr5	132183804	132210075	NONCODE,CHESS,FANTOM,LNCipedia,MITranscriptome,BIGtranscriptome	lncRNA	STATUS \known_refseq\";description \"P4HA2 antisense RNA 1\";gene_name \"P4HA2-AS1\";"	P4HA2-AS1	ENSG00000237714	P4HA2-AS1	lncRNA	0	HGNC:43560
lnckb.15984	148.295	-1.79691	0.388396	-4.62648	3.71932e-06	5.15018e-05	15984	chr14	76310474	76501839	CHESS	protein_coding	STATUS \known_refseq\";description \"estrogen related receptor beta\";gene_name \"ESRRB\";"	ESRRB	ENSG00000119715	ESRRB	protein_coding	2103	HGNC:3473
lnckb.13544	1.5924	2.26353	0.685666	3.30121	0.000962681	0.00621296	13544	chr13	22427780	22457463	NONCODE,CHESS,MITranscriptome	lncRNA	STATUS \known_refseq\";gene_name \"LOC107984599\";"	LOC107984599	NA	NA	NA	NA	NA
lnckb.12642	3.19242	2.26264	0.411265	5.50167	3.7621e-08	8.70175e-07	12642	chr12	105704766	105708027	CHESS,MITranscriptome	lncRNA	STATUS \known_refseq\";gene_name \"LOC105369959\";"	LOC105369959	NA	NA	NA	NA	NA
lnckb.97701	1.27582	2.26105	0.715597	3.15967	0.00157951	0.00941414	97701	chrX	39768846	39770446	NONCODE	lncRNA	gene_id_alis \NONHSAG104128.1\";"	NONHSAG104128.1	NA	NA	NA	NA	NA
lnckb.27189	19.4578	2.25518	0.305805	7.37456	1.64884e-13	1.22819e-11	27189	chr19	48673174	48677069	CHESS	lncRNA	STATUS \known_refseq\";gene_name \"LOC105372431\";"	LOC105372431	NA	NA	NA	NA	NA
lnckb.16025	10.7131	1.89668	0.470741	4.02914	5.59805e-05	0.000548939	16025	chr14	77474394	77498867	CHESS	protein_coding	STATUS \known_refseq\";description \"isthmin 2\";gene_name \"ISM2\";"	ISM2	ENSG00000100593	ISM2	protein_coding	145501	HGNC:23176
lnckb.42398	2.6922	2.24868	0.560912	4.00896	6.09855e-05	0.000591171	42398	chr5	16122273	16141728	NONCODE,CHESS,FANTOM,LNCipedia,MITranscriptome,BIGtranscriptome	lncRNA	STATUS \known_refseq\";gene_name \"LOC107986407\";"	LOC107986407	NA	NA	NA	NA	NA
lnckb.99455	15.5856	2.24448	0.341112	6.5799	4.70777e-11	2.15915e-09	99455	chr1	226609577	226620127	MITranscriptome	lncRNA	gene_id_alis \G007193\";"	lnckb.99455	NA	NA	NA	NA	NA
lnckb.38491	8.56438	2.24418	0.531698	4.22079	2.4345e-05	0.000265574	38491	chr3	138935189	138944020	NONCODE,CHESS,FANTOM,LNCipedia,BIGtranscriptome	lncRNA	STATUS \known_refseq\";description \"long intergenic non-protein coding RNA 1391\";gene_name \"LINC01391\";"	LINC01391	ENSG00000244578	LINC01391	lncRNA	0	HGNC:50666
lnckb.105866	4.53361	2.23997	0.681313	3.28773	0.00100998	0.00646689	105866	chr20	4034081	4041891	MITranscriptome	lncRNA	gene_id_alis \G049172\";"	lnckb.105866	NA	NA	NA	NA	NA
lnckb.16055	428.983	-1.64098	0.297231	-5.52089	3.37277e-08	7.8836e-07	16055	chr14	80196680	80459227	NONCODE,CHESS,LNCipedia,MITranscriptome,BIGtranscriptome	protein_coding	STATUS \known_refseq\";description \"deiodinase%2C iodothyronine%2C type II\";gene_name \"DIO2\";"	DIO2	ENSG00000211448	DIO2	protein_coding	1734	HGNC:2884
lnckb.88974	6.2587	2.23917	0.568659	3.93763	8.22902e-05	0.000763882	88974	chr3	30987733	30987982	NONCODE	lncRNA	gene_id_alis \NONHSAG086174.1\";"	NONHSAG086174.1	NA	NA	NA	NA	NA
lnckb.88845	5.63413	2.23508	0.540523	4.13504	3.54898e-05	0.000368911	88845	chr3	1408208	1409749	NONCODE	lncRNA	gene_id_alis \NONHSAG086060.1\";"	NONHSAG086060.1	NA	NA	NA	NA	NA
lnckb.111343	4.3636	2.23246	0.65777	3.39398	0.000688846	0.00468043	111343	chr8	38716067	38720252	MITranscriptome	lncRNA	gene_id_alis \G080376\";"	lnckb.111343	NA	NA	NA	NA	NA
lnckb.76465	1.68841	2.23083	0.703535	3.17089	0.00151971	0.00911359	76465	chr9	25613549	25617677	NONCODE,LNCipedia,MITranscriptome	lncRNA	gene_alias \lnc-IFT74-4\";gene_alias \"linc-IFT74-2\";gene_alias \"XLOC_007305\";"	lnc-IFT74-4	NA	NA	NA	NA	NA
lnckb.71823	1.16774	2.22787	0.554605	4.01703	5.89362e-05	0.000574501	71823	chr2	74793766	74796178	NONCODE,LNCipedia,MITranscriptome	lncRNA	gene_alias \lnc-HK2-3\";"	lnc-HK2-3	NA	NA	NA	NA	NA
lnckb.113408	1.36255	2.22697	0.483997	4.6012	4.20058e-06	5.71711e-05	113408	chrX	153897825	153898585	MITranscriptome	lncRNA	gene_id_alis \G090579\";"	lnckb.113408	NA	NA	NA	NA	NA
lnckb.16172	304.734	-1.66912	0.302876	-5.51093	3.56951e-08	8.28915e-07	16172	chr14	91232532	91264581	CHESS,LNCipedia	protein_coding	STATUS \known_refseq\";description \"G protein-coupled receptor 68\";gene_name \"GPR68\";"	GPR68	ENSG00000119714	GPR68	protein_coding	8111	HGNC:4519
lnckb.80443	1.15039	2.22651	0.663293	3.35675	0.000788631	0.00525119	80443	chr11	79720840	79948034	NONCODE,MITranscriptome	lncRNA	gene_id_alis \NONHSAG063541.1\";"	NONHSAG063541.1	NA	NA	NA	NA	NA
lnckb.16201	299.126	-1.57608	0.418454	-3.76644	0.000165593	0.00139376	16201	chr14	92322581	92502441	NONCODE,CHESS,LNCipedia	protein_coding	STATUS \known_refseq\";description \"solute carrier family 24 member 4\";gene_name \"SLC24A4\";"	SLC24A4	ENSG00000140090	SLC24A4	protein_coding	123041	HGNC:10978
lnckb.41569	133.836	2.22578	0.233218	9.54377	1.3773e-21	4.33504e-19	41569	chr4	151165697	151174646	CHESS,FANTOM,MITranscriptome	lncRNA	STATUS \known_refseq\";gene_name \"LOC105377485\";"	LOC105377485	NA	NA	NA	NA	NA
lnckb.5877	1.41082	2.22245	0.625077	3.55548	0.000377286	0.00281213	5877	chr10	31607789	31620954	CHESS,FANTOM,MITranscriptome	lncRNA	STATUS \known_refseq\";gene_name \"LOC105376484\";"	LOC105376484	NA	NA	NA	NA	NA
lnckb.66420	3.9381	2.2215	0.542403	4.09567	4.20957e-05	0.000428763	66420	chrX	45300897	45318609	NONCODE,FANTOM,LNCipedia,MITranscriptome,BIGtranscriptome	lncRNA	gene_id_alis_alias \CATG00000111075.1\";geneSuperClass \"all_lncRNA\";geneClass \"lncRNA_intergenic\";geneSubClass \"far_from_coding_genes\";gene_type \"__na\";gene_name \"CATG00000111075.1\";coding_status \"nonCoding\";cumulative_support \"MITRANS\";geneCategory \"p_lncRNA_intergenic\";DHS_type \"DHS_promoter\";"	CATG00000111075.1	NA	NA	NA	NA	NA
lnckb.1632	695.896	-1.71458	0.405862	-4.22455	2.39418e-05	0.000261525	1632	chr1	53081944	53142632	NONCODE,CHESS,LNCipedia,BIGtranscriptome	protein_coding	STATUS \known_refseq\";description \"solute carrier family 1 member 7\";gene_name \"SLC1A7\";"	SLC1A7	ENSG00000162383	SLC1A7	protein_coding	6512	HGNC:10945
lnckb.78517	2.97828	2.21924	0.509255	4.35782	1.31366e-05	0.000154939	78517	chr1	166289952	166290771	NONCODE,MITranscriptome,BIGtranscriptome	lncRNA	gene_id_alis \NONHSAG105085.1\";"	NONHSAG105085.1	NA	NA	NA	NA	NA
lnckb.97040	1.47764	2.21496	0.59576	3.71787	0.000200909	0.00164543	97040	chr9	78610669	78617279	NONCODE,MITranscriptome	lncRNA	gene_id_alis \NONHSAG101410.1\";"	NONHSAG101410.1	NA	NA	NA	NA	NA
lnckb.31653	1.88985	2.21327	0.485525	4.55851	5.15169e-06	6.82453e-05	31653	chr2	191177921	191204878	CHESS,FANTOM,MITranscriptome	lncRNA	STATUS \known_refseq\";gene_name \"LOC105373804\";"	LOC105373804	NA	NA	NA	NA	NA
lnckb.16368	620.821	-1.75901	0.302671	-5.81162	6.18702e-09	1.71234e-07	16368	chr14	99737699	99942060	NONCODE,CHESS,LNCipedia	protein_coding	STATUS \known_refseq\";description \"echinoderm microtubule associated protein like 1\";gene_name \"EML1\";"	EML1	ENSG00000066629	EML1	protein_coding	2009	HGNC:3330
lnckb.16369	7.62679	-2.08096	0.473805	-4.39202	1.12303e-05	0.000135206	16369	chr14	99942162	99949302	CHESS,MITranscriptome	protein_coding	STATUS \known_refseq\";gene_name \"LOC102724682\";"	LOC102724682	NA	NA	NA	NA	NA
lnckb.100640	3.71763	2.21156	0.522878	4.22959	2.34114e-05	0.000256435	100640	chr11	79619993	79648349	MITranscriptome	lncRNA	gene_id_alis \G014908\";"	lnckb.100640	NA	NA	NA	NA	NA
lnckb.16396	63.1735	-3.5906	0.571742	-6.28011	3.38327e-10	1.26521e-08	16396	chr14	100723876	100738224	NONCODE,CHESS,LNCipedia,BIGtranscriptome	protein_coding	STATUS \known_refseq\";description \"delta-like 1 homolog (Drosophila)\";gene_name \"DLK1\";"	DLK1	ENSG00000185559	DLK1	protein_coding	8788	HGNC:2907
lnckb.110754	2.9331	2.21092	0.577666	3.82733	0.000129543	0.00112723	110754	chr7	92949726	92950610	MITranscriptome	lncRNA	gene_id_alis \G076969\";"	lnckb.110754	NA	NA	NA	NA	NA
lnckb.16400	9.84098	-1.55454	0.476486	-3.2625	0.00110433	0.00697434	16400	chr14	100880655	100884847	CHESS	protein_coding	STATUS \known_refseq\";description \"retrotransposon-like 1\";gene_name \"RTL1\";"	RTL1	ENSG00000254656	RTL1	protein_coding	388015	HGNC:14665
lnckb.81641	1.77623	2.21048	0.558677	3.95663	7.60157e-05	0.00071473	81641	chr12	116657899	116659306	NONCODE,MITranscriptome	lncRNA	gene_id_alis \NONHSAG107094.1\";"	NONHSAG107094.1	NA	NA	NA	NA	NA
lnckb.92576	3.89233	2.20985	0.644597	3.42827	0.000607448	0.00421934	92576	chr5	133888113	133901499	NONCODE,MITranscriptome	lncRNA	gene_id_alis \NONHSAG091229.1\";"	NONHSAG091229.1	NA	NA	NA	NA	NA
lnckb.95563	0.969972	2.20567	0.672883	3.27794	0.00104567	0.00666107	95563	chr8	23874013	23875081	NONCODE	lncRNA	gene_id_alis \NONHSAG100015.1\";"	NONHSAG100015.1	NA	NA	NA	NA	NA
lnckb.8272	16.1394	2.20546	0.538919	4.09237	4.2698e-05	0.000434119	8272	chr11	20560068	20572998	CHESS,MITranscriptome,BIGtranscriptome	lncRNA	STATUS \known_refseq\";gene_name \"LOC105376584\";"	LOC105376584	NA	NA	NA	NA	NA
lnckb.80275	1.0432	2.20527	0.68067	3.23985	0.00119594	0.00746153	80275	chr11	46918843	46919741	NONCODE	lncRNA	gene_id_alis \NONHSAG063980.1\";"	NONHSAG063980.1	NA	NA	NA	NA	NA
lnckb.112233	14.0561	2.20517	0.321476	6.85951	6.90949e-12	3.76614e-10	112233	chr9	71654796	71665372	MITranscriptome	lncRNA	gene_id_alis \G084990\";"	lnckb.112233	NA	NA	NA	NA	NA
lnckb.13568	23.3019	2.19978	0.312649	7.03594	1.97918e-12	1.21145e-10	13568	chr13	23465964	23487853	NONCODE,CHESS,FANTOM,LNCipedia,MITranscriptome,BIGtranscriptome	lncRNA	STATUS \known_refseq\";description \"long intergenic non-protein coding RNA 327\";gene_name \"LINC00327\";"	LINC00327	ENSG00000232977	LINC00327	lncRNA	0	HGNC:42009
lnckb.86266	6.27516	2.19756	0.647972	3.39144	0.000695261	0.00471654	86266	chr2	66360130	66371964	NONCODE,MITranscriptome,BIGtranscriptome	lncRNA	gene_id_alis \NONHSAG078768.1\";"	NONHSAG078768.1	NA	NA	NA	NA	NA
lnckb.16507	28.5893	-2.74024	0.631298	-4.34065	1.42065e-05	0.00016552	16507	chr14	103940426	103942522	CHESS	protein_coding	STATUS \known_refseq\";description \"retinal degeneration 3-like\";gene_name \"RD3L\";"	RD3L	ENSG00000227729	RD3L	protein_coding	647286	HGNC:40912
lnckb.16508	19.9349	-1.50344	0.468562	-3.20862	0.00133372	0.00818318	16508	chr14	104079938	104084034	CHESS	protein_coding	STATUS \known_refseq\";gene_name \"LOC105370691\";"	LOC105370691	NA	NA	NA	NA	NA
lnckb.16512	71.1144	-3.59815	0.510571	-7.04731	1.82408e-12	1.12186e-10	16512	chr14	104131584	104138629	NONCODE,CHESS,FANTOM,LNCipedia,MITranscriptome,BIGtranscriptome	protein_coding	STATUS \known_refseq\";gene_name \"LOC105370708\";gene_name \"CTD-2223O18.1\";"	CTD-2223O18.1	NA	NA	NA	NA	NA
lnckb.16513	922.494	-3.77693	0.455373	-8.29415	1.09366e-16	1.43605e-14	16513	chr14	104138587	104180949	NONCODE,CHESS,LNCipedia	protein_coding	STATUS \known_refseq\";description \"kinesin family member 26A\";gene_name \"KIF26A\";"	KIF26A	ENSG00000066735	KIF26A	protein_coding	26153	HGNC:20226
lnckb.113041	1.20341	2.19561	0.664685	3.30324	0.000955743	0.00617564	113041	chrX	82736352	82739425	MITranscriptome	lncRNA	gene_id_alis \G089097\";"	lnckb.113041	NA	NA	NA	NA	NA
lnckb.16517	7.33139	-1.60275	0.472065	-3.39518	0.000685827	0.0046614	16517	chr14	104293439	104300910	NONCODE,CHESS,FANTOM,LNCipedia,BIGtranscriptome	protein_coding	description \potentially protein-coding:NR\";STATUS \"novel\";GENE_TYPE_ALIAS \"protein_coding\";"	lnckb.16517	NA	NA	NA	NA	NA
lnckb.56129	20.3926	2.19533	0.597173	3.67621	0.000236727	0.00188867	56129	chr9	94544335	94554889	NONCODE,CHESS,LNCipedia	lncRNA	STATUS \known_fantom\";"	lnckb.56129	NA	NA	NA	NA	NA
lnckb.113407	1.72587	2.19464	0.573976	3.82356	0.000131536	0.00114179	113407	chrX	153895740	153897221	MITranscriptome	lncRNA	gene_id_alis \G090578\";"	lnckb.113407	NA	NA	NA	NA	NA
lnckb.16536	104.401	-1.52312	0.218227	-6.97955	2.96123e-12	1.74759e-10	16536	chr14	104724197	104747325	NONCODE,CHESS	protein_coding	STATUS \known_refseq\";description \"adenylosuccinate synthase like 1\";gene_name \"ADSSL1\";"	ADSSL1	NA	NA	NA	NA	NA
lnckb.1655	2.12594	2.96458	0.598292	4.95506	7.23063e-07	1.21188e-05	1655	chr1	53457630	53467488	NONCODE,CHESS,LNCipedia	protein_coding	STATUS \known_refseq\";description \"DMRT like family B with proline rich C-terminal 1\";gene_name \"DMRTB1\";"	DMRTB1	ENSG00000143006	DMRTB1	protein_coding	63948	HGNC:13913
lnckb.25444	41.6004	2.19408	0.402532	5.45071	5.01694e-08	1.12792e-06	25444	chr19	5847467	5858239	NONCODE,CHESS,LNCipedia,MITranscriptome,BIGtranscriptome	lncRNA	STATUS \known_refseq\";description \"uncharacterized LOC101928844\";gene_name \"LOC101928844\";"	LOC101928844	ENSG00000267709	AC024592.2	lncRNA	0	0
lnckb.16593	215.561	-5.12334	0.735574	-6.96508	3.28214e-12	1.9141e-10	16593	chr14	105620454	105664761	NONCODE,CHESS,MITranscriptome	protein_coding	description \Similar to PREDICTED: collagen alpha-1(X) chain-like [Gorilla gorilla gorilla]\";STATUS \"known_refseq\";GENE_TYPE_ALIAS \"protein_coding\";description \"Similar to PREDICTED: collagen alpha-1(X) chain-like [Gorilla gorilla gorilla]\";gene_name \"LOC105378187\";"	LOC105378187	NA	NA	NA	NA	NA
lnckb.62879	1.30606	2.1936	0.628979	3.48756	0.00048745	0.00350097	62879	chr2	191624773	191638687	NONCODE,FANTOM,LNCipedia,MITranscriptome	lncRNA	gene_id_alis_alias \CATG00000051048.1\";geneSuperClass \"all_lncRNA\";geneClass \"lncRNA_intergenic\";geneSubClass \"far_from_coding_genes\";gene_type \"__na\";gene_name \"CATG00000051048.1\";coding_status \"nonCoding\";cumulative_support \"ENCODE:MITRANS\";geneCategory \"e_lncRNA\";DHS_type \"DHS_enhancer\";"	CATG00000051048.1	NA	NA	NA	NA	NA
lnckb.16597	19.0121	-4.11886	1.08116	-3.80965	0.000139163	0.00119956	16597	chr14	105728132	105733257	NONCODE,CHESS,MITranscriptome	protein_coding	STATUS \known_refseq\";gene_name \"LOC107987211\";"	LOC107987211	NA	NA	NA	NA	NA
lnckb.16599	35.2674	-3.95664	0.787191	-5.02628	5.00075e-07	8.73009e-06	16599	chr14	105752319	105765997	NONCODE,CHESS	protein_coding	description \Similar to PREDICTED: collagen alpha-1(X) chain-like [Gorilla gorilla gorilla]\";STATUS \"known_refseq\";GENE_TYPE_ALIAS \"protein_coding\";description \"Similar to PREDICTED: collagen alpha-1(X) chain-like [Gorilla gorilla gorilla]\";gene_name \"LOC105378184\";"	LOC105378184	NA	NA	NA	NA	NA
lnckb.41912	11.8577	2.19196	0.396028	5.53485	3.11487e-08	7.34224e-07	41912	chr4	182762148	182773465	NONCODE,CHESS,LNCipedia,MITranscriptome,BIGtranscriptome	lncRNA	STATUS \known_refseq\";gene_name \"LOC105377571\";"	LOC105377571	NA	NA	NA	NA	NA
lnckb.90868	5.48702	2.18966	0.520626	4.20581	2.60144e-05	0.000280639	90868	chr4	124571534	124571863	NONCODE,MITranscriptome	lncRNA	gene_id_alis \NONHSAG112144.1\";"	NONHSAG112144.1	NA	NA	NA	NA	NA
lnckb.66514	6.87314	2.18829	0.34358	6.36907	1.90173e-10	7.58435e-09	66514	chrX	137747455	137999008	NONCODE,FANTOM,LNCipedia,MITranscriptome	lncRNA	gene_id_alis_alias \CATG00000112610.1\";geneSuperClass \"all_lncRNA\";geneClass \"lncRNA_intergenic\";geneSubClass \"far_from_coding_genes\";gene_type \"__na\";gene_name \"CATG00000112610.1\";coding_status \"nonCoding\";cumulative_support \"ENCODE:MITRANS\";geneCategory \"e_lncRNA\";DHS_type \"DHS_enhancer\";"	CATG00000112610.1	NA	NA	NA	NA	NA
lnckb.108658	4.67603	2.18742	0.554692	3.94349	8.03031e-05	0.00074923	108658	chr5	33927135	33936061	MITranscriptome	lncRNA	gene_id_alis \G065279\";"	lnckb.108658	NA	NA	NA	NA	NA
lnckb.16767	7.89966	-2.51613	0.656874	-3.83047	0.0001279	0.00111535	16767	chr15	23439386	23447243	CHESS	protein_coding	STATUS \known_refseq\";description \"golgin A6 family-like 2\";gene_name \"GOLGA6L2\";"	GOLGA6L2	ENSG00000174450	GOLGA6L2	protein_coding	283685	HGNC:26695
lnckb.16775	115.989	1.75144	0.266602	6.5695	5.04839e-11	2.29569e-09	16775	chr15	23643549	23648258	CHESS	protein_coding	STATUS \known_refseq\";description \"MAGE family member L2\";gene_name \"MAGEL2\";"	MAGEL2	ENSG00000254585	MAGEL2	protein_coding	54551	HGNC:6814
lnckb.41910	20.6571	2.18598	0.413347	5.2885	1.23324e-07	2.52424e-06	41910	chr4	182204603	182216989	NONCODE,CHESS,LNCipedia,MITranscriptome	lncRNA	STATUS \known_refseq\";gene_name \"LOC105377572\";"	LOC105377572	NA	NA	NA	NA	NA
lnckb.32911	2.86884	2.18291	0.490243	4.45272	8.47908e-06	0.000105715	32911	chr20	9505180	9514998	NONCODE,CHESS,FANTOM,LNCipedia,MITranscriptome,BIGtranscriptome	lncRNA	STATUS \known_refseq\";description \"LAMP5 antisense RNA 1\";gene_name \"LAMP5-AS1\";"	LAMP5-AS1	ENSG00000225988	LAMP5-AS1	lncRNA	0	HGNC:40754
lnckb.57006	8.99091	2.17997	0.333736	6.53201	6.4894e-11	2.8796e-09	57006	chr9	131819884	131832576	NONCODE,CHESS,LNCipedia,MITranscriptome,BIGtranscriptome	lncRNA	STATUS \novel\";"	lnckb.57006	NA	NA	NA	NA	NA
lnckb.34410	4.77809	2.17884	0.478581	4.55271	5.29588e-06	6.99102e-05	34410	chr21	17438772	17450288	NONCODE,CHESS,LNCipedia	lncRNA	STATUS \known_refseq\";description \"long intergenic non-protein coding RNA 1549\";gene_name \"LINC01549\";"	LINC01549	ENSG00000232560	LINC01549	lncRNA	0	HGNC:1277
lnckb.64421	3.05537	2.17711	0.567227	3.83815	0.000123963	0.00108603	64421	chr5	145385631	145386237	FANTOM	lncRNA	gene_id_alias \CATG00000077917.1\";geneSuperClass \"all_lncRNA\";geneClass \"lncRNA_intergenic\";geneSubClass \"far_from_coding_genes\";gene_type \"__na\";gene_name \"CATG00000077917.1\";coding_status \"nonCoding\";cumulative_support \"ENCODE\";geneCategory \"__na\";DHS_type \"not_DHS\";"	CATG00000077917.1	NA	NA	NA	NA	NA
lnckb.64522	10.0745	2.17672	0.528656	4.11745	3.8308e-05	0.000394248	64522	chr5	36356061	36522278	NONCODE,FANTOM,LNCipedia,MITranscriptome	lncRNA	gene_id_alis_alias \CATG00000079522.1\";geneSuperClass \"all_lncRNA\";geneClass \"lncRNA_intergenic\";geneSubClass \"far_from_coding_genes\";gene_type \"__na\";gene_name \"CATG00000079522.1\";coding_status \"nonCoding\";cumulative_support \"MITRANS\";geneCategory \"e_lncRNA\";DHS_type \"DHS_enhancer\";"	CATG00000079522.1	NA	NA	NA	NA	NA
lnckb.98677	3.86499	2.17618	0.347701	6.25877	3.88025e-10	1.43353e-08	98677	chr1	64698942	64701357	MITranscriptome	lncRNA	gene_id_alis \G002668\";"	lnckb.98677	NA	NA	NA	NA	NA
lnckb.12172	1.84191	2.17463	0.433586	5.01545	5.29101e-07	9.19433e-06	12172	chr12	71707443	71708376	CHESS,FANTOM,LNCipedia,MITranscriptome	lncRNA	STATUS \known_fantom\";"	lnckb.12172	NA	NA	NA	NA	NA
lnckb.16839	999.128	-3.02727	0.487436	-6.2106	5.27835e-10	1.86937e-08	16839	chr15	26866370	26949518	CHESS	protein_coding	STATUS \known_refseq\";description \"gamma-aminobutyric acid type A receptor alpha5 subunit\";gene_name \"GABRA5\";"	GABRA5	ENSG00000186297	GABRA5	protein_coding	2558	HGNC:4079
lnckb.16840	201.141	3.03666	0.369136	8.22639	1.92947e-16	2.43876e-14	16840	chr15	26971282	27541982	NONCODE,CHESS,FANTOM,LNCipedia,MITranscriptome,BIGtranscriptome	protein_coding	STATUS \known_refseq\";description \"gamma-aminobutyric acid type A receptor gamma3 subunit\";gene_name \"GABRG3\";"	GABRG3	ENSG00000182256	GABRG3	protein_coding	2567	HGNC:4088
lnckb.44474	19.234	2.17274	0.31351	6.93038	4.19705e-12	2.39906e-10	44474	chr5	154218156	154222433	NONCODE,CHESS,LNCipedia	lncRNA	STATUS \known_refseq\";gene_name \"LOC107986465\";"	LOC107986465	NA	NA	NA	NA	NA
lnckb.8004	3.35462	2.16781	0.527283	4.11129	3.9346e-05	0.000404025	8004	chr11	7691410	7721067	NONCODE,CHESS,LNCipedia,MITranscriptome,BIGtranscriptome	lncRNA	STATUS \known_refseq\";gene_name \"LOC105376533\";gene_name \"RP11-35J10.4\";"	RP11-35J10.4	NA	NA	NA	NA	NA
lnckb.9534	1.32735	2.16722	0.659131	3.288	0.00100901	0.00646193	9534	chr11	76284397	76321106	NONCODE,CHESS,LNCipedia	lncRNA	STATUS \known_refseq\";gene_name \"LOC105369395\";"	LOC105369395	NA	NA	NA	NA	NA
lnckb.16851	121.967	2.6669	0.361693	7.37337	1.66365e-13	1.23779e-11	16851	chr15	27719008	28099342	NONCODE,CHESS,LNCipedia	protein_coding	STATUS \known_refseq\";description \"OCA2 melanosomal transmembrane protein\";gene_name \"OCA2\";"	OCA2	ENSG00000104044	OCA2	protein_coding	4948	HGNC:8101
lnckb.34141	1.30915	2.16649	0.591657	3.66172	0.000250523	0.0019833	34141	chr20	62782754	62794281	NONCODE,CHESS,FANTOM,LNCipedia,MITranscriptome	lncRNA	STATUS \known_refseq\";gene_name \"LOC105372716\";"	LOC105372716	NA	NA	NA	NA	NA
lnckb.16979	196.033	1.84788	0.388145	4.76079	1.92834e-06	2.86811e-05	16979	chr15	34751746	34754955	CHESS	protein_coding	STATUS \known_refseq\";description \"gap junction protein delta 2\";gene_name \"GJD2\";"	GJD2	ENSG00000159248	GJD2	protein_coding	57369	HGNC:19154
lnckb.1698	328.461	4.21973	0.545349	7.73767	1.01254e-14	9.34119e-13	1698	chr1	55039476	55064853	CHESS	protein_coding	STATUS \known_refseq\";description \"proprotein convertase subtilisin/kexin type 9\";gene_name \"PCSK9\";"	PCSK9	ENSG00000169174	PCSK9	protein_coding	255738	HGNC:20001
lnckb.9611	1.42459	2.16472	0.603147	3.58905	0.000331883	0.00252037	9611	chr11	80744691	80762824	NONCODE,CHESS,FANTOM,LNCipedia,MITranscriptome,BIGtranscriptome	lncRNA	STATUS \known_refseq\";description \"uncharacterized LOC101928944\";gene_name \"LOC101928944\";"	LOC101928944	NA	NA	NA	NA	NA
lnckb.56355	3.51086	2.16149	0.534528	4.04374	5.26045e-05	0.000520204	56355	chr9	105020342	105065076	NONCODE,CHESS,FANTOM,LNCipedia	lncRNA	description \potentially protein-coding:NR\";GENE_TYPE_ALIAS \"lncRNA\";STATUS \"novel\";"	lnckb.56355	NA	NA	NA	NA	NA
lnckb.32906	13.1145	2.15796	0.402712	5.35858	8.38788e-08	1.78811e-06	32906	chr20	8623663	8657177	CHESS,MITranscriptome	lncRNA	STATUS \known_refseq\";gene_name \"LOC105372521\";"	LOC105372521	NA	NA	NA	NA	NA
lnckb.11779	5.21342	2.15718	0.331669	6.504	7.82133e-11	3.414e-09	11779	chr12	54120306	54125894	NONCODE,CHESS,FANTOM,LNCipedia,BIGtranscriptome	lncRNA	STATUS \known_refseq\";gene_name \"LOC107984513\";gene_name \"RP11-834C11.5\";"	RP11-834C11.5	NA	NA	NA	NA	NA
lnckb.108724	2.12206	2.15692	0.683061	3.15773	0.00159001	0.00946941	108724	chr5	50351094	50361552	MITranscriptome	lncRNA	gene_id_alis \G065638\";"	lnckb.108724	NA	NA	NA	NA	NA
lnckb.50478	11.5024	2.15604	0.334475	6.44602	1.14823e-10	4.79055e-09	50478	chr7	43508728	43522542	NONCODE,CHESS,FANTOM,LNCipedia,MITranscriptome,BIGtranscriptome	lncRNA	STATUS \known_refseq\";description \"uncharacterized LOC100506895\";gene_name \"LOC100506895\";"	LOC100506895	ENSG00000231638	LUARIS	lncRNA	0	HGNC:40992
lnckb.91576	3.90087	2.15225	0.411232	5.23366	1.6619e-07	3.28638e-06	91576	chr5	11904865	11905467	NONCODE	lncRNA	gene_id_alis \NONHSAG091640.1\";"	NONHSAG091640.1	NA	NA	NA	NA	NA
lnckb.17158	16.9595	1.67186	0.310841	5.3785	7.51091e-08	1.62271e-06	17158	chr15	41503639	41513887	CHESS	protein_coding	STATUS \known_refseq\";description \"leukocyte receptor tyrosine kinase\";gene_name \"LTK\";"	LTK	ENSG00000062524	LTK	protein_coding	4058	HGNC:6721
lnckb.17181	13.9965	2.7968	0.655714	4.26528	1.99652e-05	0.000222792	17181	chr15	42067009	42094559	CHESS,LNCipedia	protein_coding	STATUS \known_refseq\";description \"phospholipase A2 group IVD\";gene_name \"PLA2G4D\";"	PLA2G4D	ENSG00000159337	PLA2G4D	protein_coding	283748	HGNC:30038
lnckb.100424	7.65124	2.15213	0.369766	5.82024	5.87623e-09	1.6362e-07	100424	chr11	36239396	36244123	MITranscriptome	lncRNA	gene_id_alis \G013227\";"	lnckb.100424	NA	NA	NA	NA	NA
lnckb.80747	1.10637	2.15069	0.673739	3.19217	0.00141211	0.00857885	80747	chr11	123946795	123950746	NONCODE	lncRNA	gene_id_alis \NONHSAG064379.1\";"	NONHSAG064379.1	NA	NA	NA	NA	NA
lnckb.17347	25.9866	1.71197	0.489551	3.49702	0.000470495	0.00339667	17347	chr15	51207750	51338598	NONCODE,CHESS,LNCipedia,BIGtranscriptome	protein_coding	STATUS \known_refseq\";description \"cytochrome P450 family 19 subfamily A member 1\";gene_name \"CYP19A1\";"	CYP19A1	ENSG00000137869	CYP19A1	protein_coding	1588	HGNC:2594
lnckb.17384	42.3563	-3.15864	0.509008	-6.20548	5.453e-10	1.92592e-08	17384	chr15	52756963	52790336	NONCODE,CHESS,LNCipedia	protein_coding	STATUS \known_refseq\";description \"one cut homeobox 1\";gene_name \"ONECUT1\";"	ONECUT1	ENSG00000169856	ONECUT1	protein_coding	3175	HGNC:8138
lnckb.3803	2.4471	2.14973	0.494854	4.34416	1.39807e-05	0.000163246	3803	chr1	177351557	177459897	NONCODE,CHESS,FANTOM,LNCipedia,MITranscriptome,BIGtranscriptome	lncRNA	STATUS \known_refseq\";description \"uncharacterized LOC102724661\";gene_name \"LOC102724661\";"	LOC102724661	NA	NA	NA	NA	NA
lnckb.17434	21.8471	-1.52903	0.440719	-3.4694	0.000521629	0.00370542	17434	chr15	57591904	57685366	CHESS,LNCipedia	protein_coding	STATUS \known_refseq\";description \"myocardial zonula adherens protein\";gene_name \"MYZAP\";"	MYZAP	ENSG00000263155	MYZAP	protein_coding	100820829	HGNC:43444
lnckb.47024	2.72264	2.14626	0.5521	3.88745	0.000101301	0.000915358	47024	chr6	97710953	97717197	NONCODE,CHESS,LNCipedia,MITranscriptome,BIGtranscriptome	lncRNA	STATUS \known_gencode\";gene_name \"RP1-104O17.3\";"	RP1-104O17.3	ENSG00000226207	AL080316.1	lncRNA	0	0
lnckb.17629	468.501	1.50676	0.206447	7.29851	2.90981e-13	2.08058e-11	17629	chr15	65895296	66253737	NONCODE,CHESS,LNCipedia	protein_coding	STATUS \known_refseq\";description \"multiple EGF like domains 11\";gene_name \"MEGF11\";"	MEGF11	ENSG00000157890	MEGF11	protein_coding	84465	HGNC:29635
lnckb.86664	1.61622	2.1451	0.57677	3.71916	0.00019989	0.00163855	86664	chr2	118505425	118507754	NONCODE	lncRNA	gene_id_alis \NONHSAG080372.1\";"	NONHSAG080372.1	NA	NA	NA	NA	NA
lnckb.17677	2146.33	-1.81988	0.190178	-9.56936	1.07573e-21	3.47093e-19	17677	chr15	68510828	68727947	NONCODE,CHESS,FANTOM,LNCipedia	protein_coding	STATUS \known_refseq\";description \"coronin 2B\";gene_name \"CORO2B\";"	CORO2B	ENSG00000103647	CORO2B	protein_coding	10391	HGNC:2256
lnckb.34909	1.02279	2.14402	0.559921	3.82915	0.000128588	0.00112052	34909	chr21	43993467	43997511	CHESS,MITranscriptome	lncRNA	STATUS \known_refseq\";gene_name \"LOC105372829\";"	LOC105372829	NA	NA	NA	NA	NA
lnckb.60463	1.0592	2.14402	0.584768	3.66644	0.000245954	0.00195065	60463	chr12	94693040	94693397	FANTOM	lncRNA	gene_id_alias \CATG00000010015.1\";geneSuperClass \"all_lncRNA\";geneClass \"lncRNA_intergenic\";geneSubClass \"far_from_coding_genes\";gene_type \"__na\";gene_name \"CATG00000010015.1\";coding_status \"nonCoding\";cumulative_support \"FANTOM\";geneCategory \"__na\";DHS_type \"not_DHS\";"	CATG00000010015.1	NA	NA	NA	NA	NA
lnckb.17757	130.323	-3.28252	0.457152	-7.18038	6.95162e-13	4.65439e-11	17757	chr15	71810548	71818259	CHESS,FANTOM,LNCipedia	protein_coding	STATUS \known_refseq\";description \"nuclear receptor subfamily 2 group E member 3\";gene_name \"NR2E3\";"	NR2E3	ENSG00000278570	NR2E3	protein_coding	10002	HGNC:7974
lnckb.98144	2.59816	2.14319	0.449793	4.76484	1.89007e-06	2.81838e-05	98144	chrX	137462663	137463620	NONCODE	lncRNA	gene_id_alis \NONHSAG104535.1\";"	NONHSAG104535.1	NA	NA	NA	NA	NA
lnckb.17808	390.869	1.71961	0.287805	5.97489	2.30239e-09	7.08358e-08	17808	chr15	73926451	73952167	CHESS	protein_coding	STATUS \known_refseq\";description \"lysyl oxidase like 1\";gene_name \"LOXL1\";"	LOXL1	ENSG00000129038	LOXL1	protein_coding	4016	HGNC:6665
lnckb.17817	1323.35	-4.21389	0.404068	-10.4286	1.83484e-25	1.16647e-22	17817	chr15	74100311	74141826	NONCODE,CHESS,LNCipedia	protein_coding	STATUS \known_refseq\";description \"immunoglobulin superfamily containing leucine-rich repeat 2\";gene_name \"ISLR2\";"	ISLR2	ENSG00000167178	ISLR2	protein_coding	57611	HGNC:29286
lnckb.80691	1.74779	2.14259	0.590983	3.62546	0.000288448	0.00223674	80691	chr11	116095800	116100370	NONCODE	lncRNA	gene_id_alis \NONHSAG063118.1\";"	NONHSAG063118.1	NA	NA	NA	NA	NA
lnckb.17826	60.7897	-1.61647	0.371391	-4.35248	1.34609e-05	0.000158096	17826	chr15	74337746	74371098	NONCODE,CHESS,LNCipedia,MITranscriptome	protein_coding	STATUS \known_refseq\";description \"cytochrome P450 family 11 subfamily A member 1\";gene_name \"CYP11A1\";"	CYP11A1	ENSG00000140459	CYP11A1	protein_coding	1583	HGNC:2590
lnckb.17834	332.672	-2.04754	0.253291	-8.08374	6.28084e-16	7.2927e-14	17834	chr15	74409284	74433959	NONCODE,CHESS,LNCipedia	protein_coding	STATUS \known_refseq\";description \"semaphorin 7A (John Milton Hagen blood group)\";gene_name \"SEMA7A\";"	SEMA7A	ENSG00000138623	SEMA7A	protein_coding	8482	HGNC:10741
lnckb.96547	3.00249	2.14124	0.624655	3.42787	0.000608336	0.0042246	96547	chr8	141760195	141768512	NONCODE,MITranscriptome	lncRNA	gene_id_alis \NONHSAG099818.1\";"	NONHSAG099818.1	NA	NA	NA	NA	NA
lnckb.1795	1583.39	2.24458	0.25149	8.9251	4.45283e-19	8.74347e-17	1795	chr1	61742477	62163947	NONCODE,CHESS,LNCipedia	protein_coding	STATUS \known_refseq\";description \"PATJ%2C crumbs cell polarity complex component\";gene_name \"PATJ\";"	PATJ	ENSG00000132849	PATJ	protein_coding	10207	HGNC:28881
lnckb.74360	1.81234	2.14121	0.636067	3.36633	0.000761748	0.00510128	74360	chr5	68376664	68380723	NONCODE,LNCipedia,MITranscriptome	lncRNA	gene_alias \lnc-PIK3R1-8\";"	lnc-PIK3R1-8	NA	NA	NA	NA	NA
lnckb.17956	45.0077	-1.76452	0.257515	-6.85211	7.27663e-12	3.94949e-10	17956	chr15	78077300	78104697	NONCODE,CHESS,LNCipedia,MITranscriptome	protein_coding	STATUS \known_refseq\";description \"SH2 domain containing 7\";gene_name \"SH2D7\";"	SH2D7	ENSG00000183476	SH2D7	protein_coding	646892	HGNC:34549
lnckb.74588	2.50043	2.13765	0.588069	3.63502	0.000277955	0.00216882	74588	chr5	145389815	145396285	NONCODE,LNCipedia,MITranscriptome	lncRNA	gene_alias \lnc-PRELID2-2\";gene_alias \"linc-YIPF5-4\";gene_alias \"XLOC_005040\";"	lnc-PRELID2-2	NA	NA	NA	NA	NA
lnckb.17968	128.91	-2.03703	0.558266	-3.64886	0.000263403	0.00207164	17968	chr15	78340324	78348230	CHESS	protein_coding	STATUS \known_refseq\";description \"cellular retinoic acid binding protein 1\";gene_name \"CRABP1\";"	CRABP1	ENSG00000166426	CRABP1	protein_coding	1381	HGNC:2338
lnckb.1797	40.4023	-2.43179	0.481026	-5.05543	4.2943e-07	7.61061e-06	1797	chr1	62194221	62218267	CHESS,MITranscriptome	protein_coding	STATUS \known_refseq\";description \"LINE-1 type transposase domain containing 1\";gene_name \"L1TD1\";"	L1TD1	ENSG00000240563	L1TD1	protein_coding	54596	HGNC:25595
lnckb.103738	5.88424	2.13204	0.413992	5.14996	2.60549e-07	4.91468e-06	103738	chr17	65627174	65627716	MITranscriptome	lncRNA	gene_id_alis \G035404\";"	lnckb.103738	NA	NA	NA	NA	NA
lnckb.17977	153.473	-2.13411	0.403178	-5.29322	1.2018e-07	2.46616e-06	17977	chr15	78593052	78621295	CHESS,LNCipedia	protein_coding	STATUS \known_refseq\";description \"cholinergic receptor nicotinic alpha 3 subunit\";gene_name \"CHRNA3\";"	CHRNA3	ENSG00000080644	CHRNA3	protein_coding	1136	HGNC:1957
lnckb.17978	58.3965	-3.01399	0.450833	-6.68538	2.30322e-11	1.1341e-09	17978	chr15	78623282	78655586	CHESS	protein_coding	STATUS \known_refseq\";description \"cholinergic receptor nicotinic beta 4 subunit\";gene_name \"CHRNB4\";"	CHRNB4	ENSG00000117971	CHRNB4	protein_coding	1143	HGNC:1964
lnckb.51176	383.365	2.13096	0.339486	6.27701	3.45142e-10	1.2877e-08	51176	chr7	92836483	92917187	NONCODE,CHESS,FANTOM,LNCipedia,MITranscriptome,BIGtranscriptome	lncRNA	STATUS \known_refseq\";description \"uncharacterized LOC101927497\";gene_name \"LOC101927497\";gene_name \"AC002454.1\";"	LOC101927497	ENSG00000237819	CDK6-AS1	lncRNA	0	HGNC:40141
lnckb.17981	2.5815	-3.56372	0.594765	-5.99181	2.07518e-09	6.45256e-08	17981	chr15	78754079	78756546	CHESS,BIGtranscriptome	protein_coding	description \potentially protein-coding:NR\";STATUS \"novel\";GENE_TYPE_ALIAS \"protein_coding\";"	lnckb.17981	NA	NA	NA	NA	NA
lnckb.17983	680.924	-1.66702	0.284881	-5.85163	4.86767e-09	1.3793e-07	17983	chr15	78758983	78811464	CHESS,LNCipedia	protein_coding	STATUS \known_refseq\";description \"ADAM metallopeptidase with thrombospondin type 1 motif 7\";gene_name \"ADAMTS7\";"	ADAMTS7	ENSG00000136378	ADAMTS7	protein_coding	11173	HGNC:223
lnckb.67694	8.77015	2.13032	0.47879	4.44938	8.61173e-06	0.000107203	67694	chr1	166334883	166339389	NONCODE,LNCipedia,MITranscriptome,BIGtranscriptome	lncRNA	gene_alias \lnc-UCK2-3\";gene_alias \"AL390115\";gene_alias \"ENSG00000229588\";gene_alias \"linc-POGK-1\";gene_alias \"OTTHUMG00000034556\";gene_alias \"RP11-479J7\";gene_alias \"XLOC_000451\";"	lnc-UCK2-3	NA	NA	NA	NA	NA
lnckb.18040	999.772	1.71874	0.255799	6.7191	1.82847e-11	9.15075e-10	18040	chr15	80779343	80951995	NONCODE,CHESS,LNCipedia	protein_coding	STATUS \known_refseq\";description \"cell migration inducing hyaluronan binding protein\";gene_name \"CEMIP\";"	CEMIP	ENSG00000103888	CEMIP	protein_coding	57214	HGNC:29213
lnckb.64564	1.71523	2.12989	0.62236	3.42229	0.000620962	0.00429431	64564	chr5	68324204	68332679	FANTOM,MITranscriptome	lncRNA	gene_id_alis_alias \CATG00000080091.1\";geneSuperClass \"all_lncRNA\";geneClass \"lncRNA_intergenic\";geneSubClass \"far_from_coding_genes\";gene_type \"__na\";gene_name \"CATG00000080091.1\";coding_status \"nonCoding\";cumulative_support \"FANTOM:MITRANS\";geneCategory \"e_lncRNA\";DHS_type \"DHS_enhancer\";"	CATG00000080091.1	NA	NA	NA	NA	NA
lnckb.18104	126.619	-1.63493	0.361336	-4.52469	6.04853e-06	7.88729e-05	18104	chr15	83255736	83286211	NONCODE,CHESS	protein_coding	STATUS \known_refseq\";description \"basonuclin 1\";gene_name \"BNC1\";"	BNC1	ENSG00000169594	BNC1	protein_coding	646	HGNC:1081
lnckb.18110	673.47	-2.36613	0.315289	-7.50464	6.15979e-14	4.96254e-12	18110	chr15	83447123	83642659	NONCODE,CHESS,LNCipedia,MITranscriptome	protein_coding	STATUS \known_refseq\";description \"SH3 domain containing GRB2 like 3\";gene_name \"SH3GL3\";"	SH3GL3	ENSG00000140600	SH3GL3	protein_coding	6457	HGNC:10832
lnckb.18165	49.2459	-1.59652	0.372311	-4.28813	1.80185e-05	0.000204155	18165	chr15	86079635	87031476	NONCODE,CHESS,LNCipedia,MITranscriptome,BIGtranscriptome	protein_coding	STATUS \known_refseq\";description \"ATP/GTP binding protein-like 1\";gene_name \"AGBL1\";"	AGBL1	ENSG00000273540	AGBL1	protein_coding	123624	HGNC:26504
lnckb.18177	5114.57	-2.45716	0.317611	-7.73637	1.02291e-14	9.40979e-13	18177	chr15	87859749	88256796	NONCODE,CHESS,LNCipedia	protein_coding	STATUS \known_refseq\";description \"neurotrophic receptor tyrosine kinase 3\";gene_name \"NTRK3\";"	NTRK3	ENSG00000140538	NTRK3	protein_coding	4916	HGNC:8033
lnckb.89612	3.93094	2.12973	0.58668	3.63013	0.000283274	0.0022023	89612	chr3	146682475	146683363	NONCODE	lncRNA	gene_id_alis \NONHSAG086816.1\";"	NONHSAG086816.1	NA	NA	NA	NA	NA
lnckb.66847	1.87546	2.12552	0.614972	3.45629	0.000547672	0.00386306	66847	chr10	28903681	28939845	NONCODE,FANTOM,MITranscriptome	lncRNA	gene_id_alis_alias \CATG00000117720.1\";geneSuperClass \"all_lncRNA\";geneClass \"lncRNA_intergenic\";geneSubClass \"far_from_coding_genes\";gene_type \"__na\";gene_name \"CATG00000117720.1\";coding_status \"nonCoding\";cumulative_support \"MITRANS\";geneCategory \"e_lncRNA\";DHS_type \"DHS_enhancer\";"	CATG00000117720.1	NA	NA	NA	NA	NA
lnckb.97189	3.84142	2.12022	0.631825	3.3557	0.000791646	0.00526588	97189	chr9	94513984	94517714	NONCODE	lncRNA	gene_id_alis \NONHSAG101508.1\";"	NONHSAG101508.1	NA	NA	NA	NA	NA
lnckb.16780	16.4652	2.11958	0.526336	4.02705	5.64799e-05	0.000553414	16780	chr15	23911351	23973575	NONCODE,CHESS,FANTOM,LNCipedia,MITranscriptome,BIGtranscriptome	lncRNA	STATUS \known_refseq\";gene_name \"LOC107984787\";"	LOC107984787	NA	NA	NA	NA	NA
lnckb.33718	36.8689	2.11951	0.38071	5.56726	2.58773e-08	6.20677e-07	33718	chr20	48024855	48071982	NONCODE,CHESS,FANTOM,LNCipedia,MITranscriptome	lncRNA	STATUS \known_refseq\";gene_name \"LOC105372639\";"	LOC105372639	NA	NA	NA	NA	NA
lnckb.23581	6.8946	2.11674	0.326692	6.47932	9.21397e-11	3.94413e-09	23581	chr17	81948102	81949038	NONCODE,CHESS,FANTOM,LNCipedia	lncRNA	description \potentially protein-coding:FANTOM\";GENE_TYPE_ALIAS \"lncRNA\";STATUS \"known_fantom\";"	lnckb.23581	NA	NA	NA	NA	NA
lnckb.20073	5.8073	2.11555	0.451834	4.68214	2.83892e-06	4.04357e-05	20073	chr16	66238755	66267064	NONCODE,CHESS,FANTOM,LNCipedia,MITranscriptome	lncRNA	STATUS \known_refseq\";gene_name \"LOC105371317\";"	LOC105371317	NA	NA	NA	NA	NA
lnckb.1839	1335.61	2.2425	0.212771	10.5395	5.68019e-26	4.0079e-23	1839	chr1	64470793	64693058	CHESS	protein_coding	STATUS \known_refseq\";description \"cache domain containing 1\";gene_name \"CACHD1\";"	CACHD1	ENSG00000158966	CACHD1	protein_coding	57685	HGNC:29314
lnckb.1840	717.725	1.53285	0.177208	8.64999	5.15037e-18	8.50129e-16	1840	chr1	64744979	64833594	NONCODE,CHESS,LNCipedia	protein_coding	STATUS \known_refseq\";description \"ribonucleoprotein%2C PTB binding 2\";gene_name \"RAVER2\";"	RAVER2	ENSG00000162437	RAVER2	protein_coding	55225	HGNC:25577
lnckb.61103	1.16339	2.10774	0.589145	3.57763	0.000346724	0.00261546	61103	chr14	59078916	59081853	FANTOM	lncRNA	gene_id_alias \CATG00000021275.1\";geneSuperClass \"all_lncRNA\";geneClass \"lncRNA_intergenic\";geneSubClass \"far_from_coding_genes\";gene_type \"__na\";gene_name \"CATG00000021275.1\";coding_status \"nonCoding\";cumulative_support \"ENCODE:FANTOM\";geneCategory \"__na\";DHS_type \"not_DHS\";"	CATG00000021275.1	NA	NA	NA	NA	NA
lnckb.18447	414.89	-2.41484	0.482151	-5.00846	5.48669e-07	9.49326e-06	18447	chr15	100879692	100917442	NONCODE,CHESS	protein_coding	STATUS \known_refseq\";description \"aldehyde dehydrogenase 1 family member A3\";gene_name \"ALDH1A3\";"	ALDH1A3	ENSG00000184254	ALDH1A3	protein_coding	220	HGNC:409
lnckb.30274	19.6592	2.10553	0.414451	5.0803	3.76842e-07	6.77397e-06	30274	chr2	98331063	98334380	NONCODE,CHESS,LNCipedia	lncRNA	STATUS \known_refseq\";gene_name \"LOC105373502\";gene_name \"AC092675.3\";"	AC092675.3	NA	NA	NA	NA	NA
lnckb.62940	28.9914	2.104	0.333266	6.31327	2.732e-10	1.0479e-08	62940	chr2	235489578	235493855	FANTOM,MITranscriptome	lncRNA	gene_id_alis_alias \CATG00000051989.1\";geneSuperClass \"all_lncRNA\";geneClass \"lncRNA_divergent\";geneSubClass \"divergent_promoters\";gene_type \"__na\";gene_name \"CATG00000051989.1\";coding_status \"nonCoding\";cumulative_support \"FANTOM:MITRANS\";geneCategory \"p_lncRNA_divergent\";DHS_type \"DHS_promoter\";"	CATG00000051989.1	NA	NA	NA	NA	NA
lnckb.1856	1548.25	-1.60974	0.300953	-5.34882	8.85291e-08	1.87975e-06	1856	chr1	65792411	66400861	CHESS,FANTOM	protein_coding	STATUS \known_refseq\";description \"phosphodiesterase 4B\";gene_name \"PDE4B\";"	PDE4B	ENSG00000184588	PDE4B	protein_coding	5142	HGNC:8781
lnckb.49941	3.59928	2.10034	0.586191	3.58304	0.000339622	0.00256853	49941	chr7	12929740	13061997	NONCODE,CHESS,FANTOM,LNCipedia,MITranscriptome,BIGtranscriptome	lncRNA	STATUS \known_refseq\";gene_name \"LOC105375158\";"	LOC105375158	NA	NA	NA	NA	NA
lnckb.1865	644.721	-1.59347	0.265699	-5.99727	2.0066e-09	6.25749e-08	1865	chr1	66533272	66751139	NONCODE,CHESS,LNCipedia	protein_coding	STATUS \known_refseq\";description \"SH3-domain GRB2-like (endophilin) interacting protein 1\";gene_name \"SGIP1\";"	SGIP1	ENSG00000118473	SGIP1	protein_coding	84251	HGNC:25412
lnckb.18676	18.6221	-3.21528	0.726038	-4.42853	9.48797e-06	0.000116573	18676	chr16	559786	565647	CHESS	protein_coding	STATUS \known_refseq\";description \"proline rich 35\";gene_name \"PRR35\";"	PRR35	ENSG00000161992	PRR35	protein_coding	146325	HGNC:14139
lnckb.63440	1.21393	2.09988	0.460847	4.55657	5.19956e-06	6.87942e-05	63440	chr3	4868652	4869388	FANTOM	lncRNA	gene_id_alias \CATG00000059005.1\";geneSuperClass \"all_lncRNA\";geneClass \"lncRNA_divergent\";geneSubClass \"divergent_promoters\";gene_type \"__na\";gene_name \"CATG00000059005.1\";coding_status \"nonCoding\";cumulative_support \"ENCODE\";geneCategory \"__na\";DHS_type \"DHS_dyadic\";"	CATG00000059005.1	NA	NA	NA	NA	NA
lnckb.18710	25.7983	1.66402	0.390539	4.26084	2.03661e-05	0.00022691	18710	chr16	751010	768865	NONCODE,CHESS,FANTOM,LNCipedia,MITranscriptome	protein_coding	STATUS \known_refseq\";description \"mesothelin\";gene_name \"MSLN\";"	MSLN	ENSG00000102854	MSLN	protein_coding	10232	HGNC:7371
lnckb.36859	38.3746	2.09794	0.50519	4.15278	3.28466e-05	0.000344672	36859	chr3	30978960	30985096	NONCODE,CHESS,MITranscriptome	lncRNA	STATUS \novel\";"	lnckb.36859	NA	NA	NA	NA	NA
lnckb.64492	98.9106	2.09696	0.438387	4.78336	1.7239e-06	2.60325e-05	64492	chr5	1041069	1046418	NONCODE,FANTOM,LNCipedia,MITranscriptome	lncRNA	gene_id_alis_alias \CATG00000078987.1\";geneSuperClass \"all_lncRNA\";geneClass \"lncRNA_divergent\";geneSubClass \"convergent_promoters\";gene_type \"__na\";gene_name \"CATG00000078987.1\";coding_status \"nonCoding\";cumulative_support \"ENCODE:HUBDMAP\";geneCategory \"__na\";DHS_type \"not_DHS\";"	CATG00000078987.1	NA	NA	NA	NA	NA
lnckb.18730	498.261	-1.93659	0.347196	-5.5778	2.43575e-08	5.89413e-07	18730	chr16	1153241	1221772	CHESS,FANTOM	protein_coding	STATUS \known_refseq\";description \"calcium voltage-gated channel subunit alpha1 H\";gene_name \"CACNA1H\";"	CACNA1H	ENSG00000196557	CACNA1H	protein_coding	8912	HGNC:1395
lnckb.18734	30.6343	-2.63085	0.410857	-6.40332	1.5203e-10	6.18524e-09	18734	chr16	1218178	1226454	CHESS,LNCipedia	protein_coding	STATUS \known_refseq\";description \"tryptase gamma 1\";gene_name \"TPSG1\";"	TPSG1	ENSG00000116176	TPSG1	protein_coding	25823	HGNC:14134
lnckb.18760	2.34671	1.84688	0.489391	3.77382	0.000160764	0.00135876	18760	chr16	1485939	1488467	CHESS	protein_coding	STATUS \known_refseq\";description \"pentraxin 4\";gene_name \"PTX4\";"	PTX4	ENSG00000251692	PTX4	protein_coding	390667	HGNC:14171
lnckb.18859	7.12083	2.9413	0.61166	4.80872	1.51901e-06	2.33e-05	18859	chr16	2783943	2787759	CHESS	protein_coding	STATUS \known_refseq\";description \"protease%2C serine 33\";gene_name \"PRSS33\";"	PRSS33	ENSG00000103355	PRSS33	protein_coding	260429	HGNC:30405
lnckb.1886	503.099	1.53784	0.23835	6.45201	1.10374e-10	4.61995e-09	1886	chr1	67685177	67690188	NONCODE,CHESS	protein_coding	STATUS \known_refseq\";description \"growth arrest and DNA damage inducible alpha\";gene_name \"GADD45A\";"	GADD45A	ENSG00000116717	GADD45A	protein_coding	1647	HGNC:4095
lnckb.95251	1.65757	2.09437	0.534807	3.91612	8.9985e-05	0.000826706	95251	chr7	137867344	137867988	NONCODE	lncRNA	gene_id_alis \NONHSAG098405.1\";"	NONHSAG098405.1	NA	NA	NA	NA	NA
lnckb.10612	46.4363	2.09368	0.259183	8.078	6.58375e-16	7.60317e-14	10612	chr12	163632	183357	NONCODE,CHESS,FANTOM,LNCipedia,MITranscriptome,BIGtranscriptome	lncRNA	STATUS \known_refseq\";gene_name \"LOC105369592\";gene_name \"RP11-598F7.5,RP11-598F7.6\";"	RP11-598F7.5,RP11-598F7.6	NA	NA	NA	NA	NA
lnckb.18885	10.292	-2.02558	0.452695	-4.47449	7.65943e-06	9.69264e-05	18885	chr16	3012456	3014505	CHESS	protein_coding	STATUS \known_refseq\";description \"claudin 9\";gene_name \"CLDN9\";"	CLDN9	ENSG00000213937	CLDN9	protein_coding	9080	HGNC:2051
lnckb.18936	1.54717	1.64979	0.446715	3.69315	0.000221492	0.00178263	18936	chr16	3493484	3495521	CHESS	protein_coding	STATUS \known_refseq\";description \"chromosome 16 open reading frame 90\";gene_name \"C16orf90\";"	C16orf90	ENSG00000215131	C16orf90	protein_coding	646174	HGNC:34455
lnckb.61949	10.0519	2.08762	0.256374	8.14285	3.86094e-16	4.5994e-14	61949	chr18	47931259	47937133	NONCODE,FANTOM,LNCipedia,MITranscriptome	lncRNA	gene_id_alis_alias \CATG00000035902.1\";geneSuperClass \"all_lncRNA\";geneClass \"lncRNA_divergent\";geneSubClass \"divergent_promoters\";gene_type \"__na\";gene_name \"CATG00000035902.1\";coding_status \"nonCoding\";cumulative_support \"ENCODE:FANTOM:HUBDMAP:MITRANS\";geneCategory \"p_lncRNA_divergent\";DHS_type \"DHS_promoter\";"	CATG00000035902.1	NA	NA	NA	NA	NA
lnckb.69774	2.63366	2.08434	0.650579	3.20383	0.00135615	0.0082954	69774	chr14	37916507	37928091	NONCODE,LNCipedia	lncRNA	gene_alias \lnc-SSTR1-3\";gene_alias \"linc-SSTR1-1\";gene_alias \"XLOC_010808\";"	lnc-SSTR1-3	NA	NA	NA	NA	NA
lnckb.19025	33.7373	-2.83828	0.521213	-5.44553	5.16506e-08	1.15757e-06	19025	chr16	8526549	8590193	NONCODE,CHESS,LNCipedia,MITranscriptome,BIGtranscriptome	protein_coding	STATUS \known_refseq\";description \"transmembrane protein 114\";gene_name \"TMEM114\";"	TMEM114	ENSG00000232258	TMEM114	protein_coding	283953	HGNC:33227
lnckb.1910	716.772	-2.5234	0.317996	-7.9353	2.09987e-15	2.24717e-13	1910	chr1	69567130	70152426	NONCODE,CHESS,FANTOM,LNCipedia	protein_coding	STATUS \known_refseq\";description \"leucine rich repeat containing 7\";gene_name \"LRRC7\";"	LRRC7	ENSG00000033122	LRRC7	protein_coding	57554	HGNC:18531
lnckb.44012	4.1681	2.08324	0.659288	3.15983	0.00157861	0.00941055	44012	chr5	136080491	136080598	CHESS,LNCipedia,MITranscriptome	lncRNA	STATUS \known_refseq\";description \"vault RNA 2-1\";gene_name \"VTRNA2-1\";"	VTRNA2-1	ENSG00000270123	VTRNA2-1	vaultRNA	0	HGNC:37054
lnckb.19277	2.33408	-2.01504	0.555974	-3.62435	0.000289692	0.00224539	19277	chr16	20358634	20404742	CHESS,LNCipedia	protein_coding	STATUS \known_refseq\";description \"protein disulfide isomerase like%2C testis expressed\";gene_name \"PDILT\";"	PDILT	ENSG00000169340	PDILT	protein_coding	204474	HGNC:27338
lnckb.19284	10.9244	-1.50172	0.369331	-4.06606	4.78142e-05	0.000479629	19284	chr16	20623232	20698152	CHESS,LNCipedia	protein_coding	STATUS \known_refseq\";description \"acyl-CoA synthetase medium-chain family member 1\";gene_name \"ACSM1\";"	ACSM1	ENSG00000166743	ACSM1	protein_coding	116285	HGNC:18049
lnckb.19297	11.9229	-3.12538	0.708611	-4.41058	1.03096e-05	0.000125349	19297	chr16	21197452	21214510	CHESS,LNCipedia	protein_coding	STATUS \known_refseq\";description \"zona pellucida glycoprotein 2\";gene_name \"ZP2\";"	ZP2	ENSG00000103310	ZP2	protein_coding	7783	HGNC:13188
lnckb.19331	79.6759	-1.5922	0.347395	-4.58325	4.57798e-06	6.16858e-05	19331	chr16	22091930	22156966	CHESS	protein_coding	STATUS \known_refseq\";description \"von Willebrand factor A domain containing 3A\";gene_name \"VWA3A\";"	VWA3A	ENSG00000175267	VWA3A	protein_coding	146177	HGNC:27088
lnckb.19350	10.4074	1.56763	0.466609	3.35963	0.00078046	0.0052038	19350	chr16	22806289	22814782	NONCODE,CHESS,LNCipedia,MITranscriptome	protein_coding	STATUS \known_refseq\";gene_name \"LOC107984851\";gene_name \"CTC-591M7.1\";"	CTC-591M7.1	NA	NA	NA	NA	NA
lnckb.19370	1367.8	-3.35074	0.356125	-9.40889	5.0139e-21	1.46335e-18	19370	chr16	23835979	24220611	NONCODE,CHESS,FANTOM,LNCipedia	protein_coding	STATUS \known_refseq\";description \"protein kinase C beta\";gene_name \"PRKCB\";"	PRKCB	ENSG00000166501	PRKCB	protein_coding	5579	HGNC:9395
lnckb.19373	51.2342	-2.09617	0.474796	-4.41489	1.01064e-05	0.000123158	19373	chr16	24255553	24362419	CHESS	protein_coding	STATUS \known_refseq\";description \"calcium voltage-gated channel auxiliary subunit gamma 3\";gene_name \"CACNG3\";"	CACNG3	ENSG00000006116	CACNG3	protein_coding	10368	HGNC:1407
lnckb.36807	11.8093	2.0829	0.437505	4.76087	1.92757e-06	2.86765e-05	36807	chr3	26614043	26622943	NONCODE,CHESS,FANTOM,LNCipedia,MITranscriptome,BIGtranscriptome	lncRNA	STATUS \known_refseq\";gene_name \"LOC105377003\";"	LOC105377003	NA	NA	NA	NA	NA
lnckb.63076	1.05708	2.07886	0.655678	3.17054	0.00152153	0.00912111	63076	chr20	54382222	54385889	FANTOM	lncRNA	gene_id_alias \CATG00000053715.1\";geneSuperClass \"all_lncRNA\";geneClass \"lncRNA_intergenic\";geneSubClass \"far_from_coding_genes\";gene_type \"__na\";gene_name \"CATG00000053715.1\";coding_status \"nonCoding\";cumulative_support \"ENCODE\";geneCategory \"__na\";DHS_type \"not_DHS\";"	CATG00000053715.1	NA	NA	NA	NA	NA
lnckb.24135	14.9845	2.07486	0.34998	5.92853	3.05666e-09	9.07376e-08	24135	chr18	10120768	10163793	NONCODE,CHESS,FANTOM,LNCipedia,MITranscriptome,BIGtranscriptome	lncRNA	STATUS \known_gencode\";gene_name \"RP11-419J16.1\";"	RP11-419J16.1	NA	NA	NA	NA	NA
lnckb.1958	639.521	2.88469	0.239799	12.0296	2.48343e-33	6.37835e-30	1958	chr1	74698675	74733408	NONCODE,CHESS,LNCipedia	protein_coding	STATUS \known_refseq\";description \"crystallin zeta\";gene_name \"CRYZ\";gene_name \"CRYZ,RP11-17E13.2\";"	CRYZ	NA	NA	NA	NA	NA
lnckb.95568	1.01059	2.07067	0.598575	3.45933	0.000541522	0.00382515	95568	chr8	23899419	23901175	NONCODE	lncRNA	gene_id_alis \NONHSAG100020.1\";"	NONHSAG100020.1	NA	NA	NA	NA	NA
lnckb.40390	11.7684	2.06897	0.27077	7.64108	2.15403e-14	1.88687e-12	40390	chr4	52859623	52862181	NONCODE,CHESS,LNCipedia,MITranscriptome	lncRNA	STATUS \known_fantom\";"	lnckb.40390	NA	NA	NA	NA	NA
lnckb.1962	465.304	2.4256	0.543645	4.46174	8.12954e-06	0.000102091	1962	chr1	75128434	75199454	CHESS,FANTOM,MITranscriptome	protein_coding	STATUS \known_refseq\";description \"LIM homeobox 8\";gene_name \"LHX8\";"	LHX8	ENSG00000162624	LHX8	protein_coding	431707	HGNC:28838
lnckb.29695	1.60692	2.06698	0.501077	4.12506	3.70633e-05	0.000383158	29695	chr2	65670542	65680405	NONCODE,CHESS,FANTOM,LNCipedia,MITranscriptome,BIGtranscriptome	lncRNA	STATUS \known_refseq\";gene_name \"LOC107985889\";"	LOC107985889	NA	NA	NA	NA	NA
lnckb.62957	1.32949	2.06602	0.535158	3.86058	0.000113119	0.00100739	62957	chr2	238585113	238601673	NONCODE,FANTOM,LNCipedia,MITranscriptome	lncRNA	gene_id_alis_alias \CATG00000052081.1\";geneSuperClass \"all_lncRNA\";geneClass \"lncRNA_intergenic\";geneSubClass \"far_from_coding_genes\";gene_type \"__na\";gene_name \"CATG00000052081.1\";coding_status \"nonCoding\";cumulative_support \"MITRANS\";geneCategory \"e_lncRNA\";DHS_type \"DHS_enhancer\";"	CATG00000052081.1	NA	NA	NA	NA	NA
lnckb.112520	2.04874	2.06325	0.505481	4.08176	4.46956e-05	0.000451733	112520	chr9	112196039	112197113	MITranscriptome	lncRNA	gene_id_alis \G086277\";"	lnckb.112520	NA	NA	NA	NA	NA
lnckb.81573	1.50664	2.06112	0.57969	3.55556	0.000377175	0.0028118	81573	chr12	105810319	105811224	NONCODE,MITranscriptome	lncRNA	gene_id_alis \NONHSAG107065.1\";"	NONHSAG107065.1	NA	NA	NA	NA	NA
lnckb.19765	61.1938	-3.9741	0.503795	-7.88832	3.06273e-15	3.17697e-13	19765	chr16	48080909	48155993	CHESS,LNCipedia	protein_coding	STATUS \known_refseq\";description \"ATP binding cassette subfamily C member 12\";gene_name \"ABCC12\";"	ABCC12	ENSG00000140798	ABCC12	protein_coding	94160	HGNC:14640
lnckb.10611	29.7421	2.05702	0.324283	6.3433	2.24895e-10	8.78896e-09	10611	chr12	137411	149169	NONCODE,CHESS,FANTOM,LNCipedia,MITranscriptome,BIGtranscriptome	lncRNA	STATUS \known_refseq\";description \"uncharacterized LOC574538\";gene_name \"LOC574538\";"	LOC574538	ENSG00000249695	AC026369.1	lncRNA	0	0
lnckb.60431	35.7321	2.05692	0.522084	3.93983	8.15409e-05	0.000758351	60431	chr12	63008683	63103192	NONCODE,FANTOM,MITranscriptome	lncRNA	gene_id_alis_alias \CATG00000009300.1\";geneSuperClass \"all_lncRNA\";geneClass \"lncRNA_intergenic\";geneSubClass \"proximal_to_coding_genes_sense_strand\";gene_type \"__na\";gene_name \"CATG00000009300.1\";coding_status \"nonCoding\";cumulative_support \"ENCODE:FANTOM:MITRANS\";geneCategory \"__na\";DHS_type \"not_DHS\";"	CATG00000009300.1	NA	NA	NA	NA	NA
lnckb.68448	1.86652	2.05647	0.460063	4.46997	7.82304e-06	9.86081e-05	68448	chr11	2879395	2881109	NONCODE,LNCipedia,MITranscriptome	lncRNA	gene_alias \lnc-CDKN1C-1\";gene_alias \"linc-TRPM5\";gene_alias \"XLOC_009361\";"	lnc-CDKN1C-1	NA	NA	NA	NA	NA
lnckb.105940	1.10931	2.05573	0.58917	3.48919	0.000484485	0.0034828	105940	chr20	18830544	18833311	MITranscriptome	lncRNA	gene_id_alis \G049608\";"	lnckb.105940	NA	NA	NA	NA	NA
lnckb.20412	8.84361	2.05521	0.472164	4.35275	1.34443e-05	0.000157985	20412	chr16	79768669	79810052	NONCODE,CHESS,FANTOM,LNCipedia,MITranscriptome,BIGtranscriptome	lncRNA	STATUS \known_refseq\";description \"long intergenic non-protein coding RNA 1229\";gene_name \"LINC01229\";"	LINC01229	ENSG00000260876	LINC01229	lncRNA	0	HGNC:49682
lnckb.89517	3.06644	2.05155	0.597581	3.43309	0.000596741	0.00415621	89517	chr3	132376637	132379687	NONCODE,MITranscriptome	lncRNA	gene_id_alis \NONHSAG084963.1\";"	NONHSAG084963.1	NA	NA	NA	NA	NA
lnckb.91579	3.70451	2.05095	0.570139	3.59728	0.000321562	0.00245449	91579	chr5	12003211	12004278	NONCODE	lncRNA	gene_id_alis \NONHSAG091642.1\";"	NONHSAG091642.1	NA	NA	NA	NA	NA
lnckb.19809	4059.69	4.6303	0.344342	13.4468	3.21474e-41	2.94879e-37	19809	chr16	50548330	50649249	NONCODE,CHESS,LNCipedia	protein_coding	STATUS \known_refseq\";description \"naked cuticle homolog 1\";gene_name \"NKD1\";"	NKD1	ENSG00000140807	NKD1	protein_coding	85407	HGNC:17045
lnckb.4986	6.36709	2.04858	0.314167	6.52069	6.99849e-11	3.09268e-09	4986	chr1	235051202	235055738	CHESS	lncRNA	description \potentially protein-coding:FANTOM\";GENE_TYPE_ALIAS \"lncRNA\";STATUS \"known_fantom\";"	lnckb.4986	NA	NA	NA	NA	NA
lnckb.19812	29.4929	1.84113	0.278602	6.60846	3.88351e-11	1.81482e-09	19812	chr16	50666300	50681353	CHESS,LNCipedia	protein_coding	STATUS \known_refseq\";description \"sorting nexin 20\";gene_name \"SNX20\";"	SNX20	ENSG00000167208	SNX20	protein_coding	124460	HGNC:30390
lnckb.19815	26.8694	2.85237	0.341544	8.35141	6.74506e-17	9.31384e-15	19815	chr16	50693283	50733303	NONCODE,CHESS,LNCipedia	protein_coding	STATUS \known_refseq\";description \"nucleotide binding oligomerization domain containing 2\";gene_name \"NOD2\";gene_name \"RP11-327F22.6\";"	NOD2	NA	NA	NA	NA	NA
lnckb.63448	1.41294	2.04807	0.541859	3.77971	0.000157011	0.00133107	63448	chr3	10951102	10953558	FANTOM,MITranscriptome	lncRNA	gene_id_alis_alias \CATG00000059161.1\";geneSuperClass \"all_lncRNA\";geneClass \"lncRNA_intergenic\";geneSubClass \"far_from_coding_genes\";gene_type \"__na\";gene_name \"CATG00000059161.1\";coding_status \"nonCoding\";cumulative_support \"MITRANS\";geneCategory \"e_lncRNA\";DHS_type \"DHS_enhancer\";"	CATG00000059161.1	NA	NA	NA	NA	NA
lnckb.54963	3.50441	2.0475	0.552423	3.70639	0.000210235	0.00170981	54963	chr9	1916648	1918910	NONCODE,CHESS,FANTOM,LNCipedia,MITranscriptome	lncRNA	STATUS \known_refseq\";gene_name \"LOC105375953\";"	LOC105375953	NA	NA	NA	NA	NA
lnckb.35035	6.63196	2.04488	0.555195	3.68317	0.000230353	0.001844	35035	chr21	46034209	46039929	NONCODE,CHESS,FANTOM,LNCipedia,MITranscriptome,BIGtranscriptome	lncRNA	STATUS \known_refseq\";gene_name \"LOC105372842\";gene_name \"AP001476.2\";"	AP001476.2	ENSG00000226115	AP001476.2	lncRNA	0	0
lnckb.71515	1.71413	2.04465	0.547311	3.73581	0.000187115	0.00155222	71515	chr19	48869989	48871249	NONCODE,LNCipedia	lncRNA	gene_alias \lnc-PPP1R15A-1\";"	lnc-PPP1R15A-1	NA	NA	NA	NA	NA
lnckb.19898	95.161	1.75051	0.293793	5.95832	2.5485e-09	7.73695e-08	19898	chr16	54931199	54934485	CHESS	protein_coding	STATUS \known_refseq\";description \"iroquois homeobox 5\";gene_name \"IRX5\";"	IRX5	ENSG00000176842	IRX5	protein_coding	10265	HGNC:14361
lnckb.54348	6.51634	2.04289	0.440792	4.63459	3.57646e-06	4.97166e-05	54348	chr8	122777604	122781589	NONCODE,CHESS,FANTOM,LNCipedia,MITranscriptome,BIGtranscriptome	lncRNA	STATUS \known_gencode\";gene_name \"RP11-44N11.2\";"	RP11-44N11.2	NA	NA	NA	NA	NA
lnckb.110755	4.17997	2.04124	0.546927	3.7322	0.000189812	0.00157091	110755	chr7	92950908	92951598	MITranscriptome	lncRNA	gene_id_alis \G076970\";"	lnckb.110755	NA	NA	NA	NA	NA
lnckb.41063	2.07727	2.03893	0.620952	3.28356	0.00102505	0.00655292	41063	chr4	107578705	107600917	NONCODE,CHESS,LNCipedia,MITranscriptome	lncRNA	STATUS \known_refseq\";gene_name \"LOC105377357\";"	LOC105377357	NA	NA	NA	NA	NA
lnckb.54649	7.09777	2.03496	0.617707	3.29439	0.000986369	0.00634252	54649	chr8	141722481	141731077	CHESS,MITranscriptome	lncRNA	description \potentially protein-coding:FANTOM\";GENE_TYPE_ALIAS \"lncRNA\";STATUS \"known_fantom\";"	lnckb.54649	NA	NA	NA	NA	NA
lnckb.19906	1300.8	1.94955	0.369684	5.27356	1.33804e-07	2.70682e-06	19906	chr16	55478830	55506702	NONCODE,CHESS	protein_coding	STATUS \known_refseq\";description \"matrix metallopeptidase 2\";gene_name \"MMP2\";"	MMP2	ENSG00000087245	MMP2	protein_coding	4313	HGNC:7166
lnckb.19909	18.1028	-1.65194	0.459266	-3.59691	0.00032202	0.00245769	19909	chr16	55655604	55706240	NONCODE,CHESS	protein_coding	STATUS \known_refseq\";description \"solute carrier family 6 member 2\";gene_name \"SLC6A2\";"	SLC6A2	ENSG00000103546	SLC6A2	protein_coding	6530	HGNC:11048
lnckb.14577	741.598	2.03289	0.427559	4.75464	1.98801e-06	2.94501e-05	14577	chr13	99740870	99957165	NONCODE,CHESS,LNCipedia,MITranscriptome	lncRNA	STATUS \known_refseq\";description \"uncharacterized LOC101927437\";gene_name \"LOC101927437\";"	LOC101927437	NA	NA	NA	NA	NA
lnckb.31451	6.07093	2.03206	0.374856	5.42091	5.92969e-08	1.30928e-06	31451	chr2	176989385	176992892	NONCODE,CHESS,FANTOM,LNCipedia,MITranscriptome,BIGtranscriptome	lncRNA	STATUS \known_refseq\";gene_name \"LOC107985965\";"	LOC107985965	NA	NA	NA	NA	NA
lnckb.6544	45.265	2.02817	0.266119	7.62128	2.51166e-14	2.16181e-12	6544	chr10	75390684	75409156	NONCODE,CHESS,FANTOM,LNCipedia,MITranscriptome,BIGtranscriptome	lncRNA	STATUS \known_refseq\";description \"ZNF503 antisense RNA 2\";gene_name \"ZNF503-AS2\";"	ZNF503-AS2	ENSG00000237149	ZNF503-AS2	lncRNA	0	HGNC:23525
lnckb.43869	4.93606	2.02692	0.443465	4.57064	4.86233e-06	6.48672e-05	43869	chr5	132129157	132181225	NONCODE,CHESS,FANTOM,LNCipedia,MITranscriptome,BIGtranscriptome	lncRNA	STATUS \known_gencode\";gene_name \"AC063976.3\";"	AC063976.3	ENSG00000227616	AC063976.3	unprocessed_pseudogene	0	0
lnckb.19997	157.996	-2.55482	0.46645	-5.47716	4.32209e-08	9.85852e-07	19997	chr16	57882340	57971116	NONCODE,CHESS,LNCipedia	protein_coding	STATUS \known_refseq\";description \"cyclic nucleotide gated channel beta 1\";gene_name \"CNGB1\";"	CNGB1	ENSG00000070729	CNGB1	protein_coding	1258	HGNC:2151
lnckb.2002	55.3601	-1.99959	0.5148	-3.8842	0.000102669	0.000925228	2002	chr1	78382496	78540836	CHESS,FANTOM,MITranscriptome	protein_coding	STATUS \known_refseq\";description \"prostaglandin F receptor\";gene_name \"PTGFR\";"	PTGFR	ENSG00000122420	PTGFR	protein_coding	5737	HGNC:9600
lnckb.45354	7.64257	2.02611	0.551677	3.67265	0.000240049	0.00191066	45354	chr6	10411577	10416665	NONCODE,CHESS,FANTOM,MITranscriptome,BIGtranscriptome	lncRNA	STATUS \known_refseq\";description \"TFAP2A antisense RNA 1\";gene_name \"TFAP2A-AS1\";"	TFAP2A-AS1	ENSG00000229950	TFAP2A-AS1	lncRNA	0	HGNC:40579
lnckb.65385	26.2896	2.02407	0.416519	4.8595	1.17685e-06	1.85799e-05	65385	chr7	92963081	92971072	FANTOM,MITranscriptome	lncRNA	gene_id_alis_alias \CATG00000093085.1\";geneSuperClass \"all_lncRNA\";geneClass \"lncRNA_intergenic\";geneSubClass \"far_from_coding_genes\";gene_type \"__na\";gene_name \"CATG00000093085.1\";coding_status \"nonCoding\";cumulative_support \"FANTOM\";geneCategory \"__na\";DHS_type \"not_DHS\";"	CATG00000093085.1	NA	NA	NA	NA	NA
lnckb.31467	4.48791	2.02386	0.549684	3.68186	0.000231534	0.00185184	31467	chr2	177673322	177723289	NONCODE,CHESS,FANTOM,LNCipedia,MITranscriptome,BIGtranscriptome	lncRNA	STATUS \known_refseq\";description \"uncharacterized LOC105373764\";gene_name \"LOC105373764\";"	LOC105373764	NA	NA	NA	NA	NA
lnckb.94961	1.61614	2.02256	0.639	3.16519	0.00154982	0.00926216	94961	chr7	88366021	88398726	NONCODE,MITranscriptome	lncRNA	gene_id_alis \NONHSAG096483.1\";"	NONHSAG096483.1	NA	NA	NA	NA	NA
lnckb.20116	43.4375	1.59746	0.283253	5.63969	1.7036e-08	4.27959e-07	20116	chr16	67148102	67151440	CHESS,LNCipedia	protein_coding	STATUS \known_refseq\";description \"UDP-GlcNAc:betaGal beta-1%2C3-N-acetylglucosaminyltransferase 9\";gene_name \"B3GNT9\";"	B3GNT9	ENSG00000237172	B3GNT9	protein_coding	84752	HGNC:28714
lnckb.20135	992.644	2.44682	0.393296	6.22132	4.92993e-10	1.75664e-08	20135	chr16	67389771	67393535	CHESS,LNCipedia	protein_coding	STATUS \known_refseq\";description \"tubulin polymerization promoting protein family member 3\";gene_name \"TPPP3\";"	TPPP3	ENSG00000159713	TPPP3	protein_coding	51673	HGNC:24162
lnckb.20147	109.514	1.71203	0.276896	6.18291	6.29291e-10	2.20317e-08	20147	chr16	67645004	67657653	CHESS	protein_coding	STATUS \known_refseq\";description \"capping protein regulator and myosin 1 linker 2\";gene_name \"CARMIL2\";"	CARMIL2	ENSG00000159753	CARMIL2	protein_coding	146206	HGNC:27089
lnckb.20194	91.8759	-1.73492	0.419411	-4.13656	3.52554e-05	0.000366652	20194	chr16	68734526	68837663	NONCODE,CHESS,LNCipedia	protein_coding	STATUS \known_refseq\";description \"cadherin 1\";gene_name \"CDH1\";"	CDH1	ENSG00000039068	CDH1	protein_coding	999	HGNC:1748
lnckb.20198	338.613	-2.06763	0.263238	-7.85463	4.00968e-15	4.06726e-13	20198	chr16	69097228	69118719	NONCODE,CHESS,LNCipedia	protein_coding	STATUS \known_refseq\";description \"hyaluronan synthase 3\";gene_name \"HAS3\";"	HAS3	ENSG00000103044	HAS3	protein_coding	3038	HGNC:4820
lnckb.8001	2.56801	2.02173	0.579521	3.48862	0.000485525	0.00348988	8001	chr11	7566696	7591456	NONCODE,CHESS,FANTOM,LNCipedia,MITranscriptome,BIGtranscriptome	lncRNA	STATUS \known_refseq\";gene_name \"LOC105376535\";"	LOC105376535	NA	NA	NA	NA	NA
lnckb.20256	352.638	-1.86937	0.276007	-6.77291	1.26221e-11	6.51488e-10	20256	chr16	70802084	71230722	NONCODE,CHESS,LNCipedia	protein_coding	STATUS \known_refseq\";description \"HYDIN%2C axonemal central pair apparatus protein\";gene_name \"HYDIN\";"	HYDIN	ENSG00000157423	HYDIN	protein_coding	54768	HGNC:19368
lnckb.20306	195.333	1.60015	0.208027	7.69203	1.44819e-14	1.29148e-12	20306	chr16	72782112	73064255	NONCODE,CHESS,LNCipedia	protein_coding	STATUS \known_refseq\";description \"zinc finger homeobox 3\";gene_name \"ZFHX3\";"	ZFHX3	ENSG00000140836	ZFHX3	protein_coding	463	HGNC:777
lnckb.31169	1.7623	2.02076	0.483476	4.17965	2.91953e-05	0.00031057	31169	chr2	158166650	158236169	NONCODE,CHESS,MITranscriptome,BIGtranscriptome	lncRNA	STATUS \known_refseq\";description \"CCDC148 antisense RNA 1\";gene_name \"CCDC148-AS1\";"	CCDC148-AS1	ENSG00000227480	CCDC148-AS1	lncRNA	0	HGNC:44134
lnckb.40081	10.3535	2.01933	0.294191	6.86399	6.69628e-12	3.65613e-10	40081	chr4	25899142	25914093	NONCODE,CHESS,LNCipedia,MITranscriptome	lncRNA	STATUS \known_refseq\";gene_name \"LOC105374538\";"	LOC105374538	NA	NA	NA	NA	NA
lnckb.50448	5.94589	2.01849	0.582028	3.46803	0.000524293	0.00372228	50448	chr7	41693916	41779378	NONCODE,CHESS,FANTOM,LNCipedia,MITranscriptome,BIGtranscriptome	lncRNA	STATUS \known_refseq\";description \"INHBA antisense RNA 1\";gene_name \"INHBA-AS1\";"	INHBA-AS1	ENSG00000224116	INHBA-AS1	lncRNA	0	HGNC:40303
lnckb.32903	19.9595	2.01655	0.345277	5.84039	5.2079e-09	1.46922e-07	32903	chr20	8962199	8968990	NONCODE,CHESS,LNCipedia	lncRNA	STATUS \known_refseq\";gene_name \"LOC105372522\";"	LOC105372522	NA	NA	NA	NA	NA
lnckb.20405	712.088	2.82502	0.325357	8.68283	3.86054e-18	6.48903e-16	20405	chr16	79202624	79600734	NONCODE,CHESS,FANTOM,LNCipedia,MITranscriptome,BIGtranscriptome	protein_coding	STATUS \known_refseq\";description \"v-maf avian musculoaponeurotic fibrosarcoma oncogene homolog\";gene_name \"MAF\";gene_name \"RP11-679B19.2\";"	MAF	NA	NA	NA	NA	NA
lnckb.71778	3.38867	2.01388	0.409279	4.92056	8.62989e-07	1.41176e-05	71778	chr2	64254732	64256177	NONCODE,LNCipedia,BIGtranscriptome	lncRNA	gene_alias \lnc-LGALSL-7\";"	lnc-LGALSL-7	NA	NA	NA	NA	NA
lnckb.2618	5.74788	2.01284	0.435864	4.61804	3.87378e-06	5.33187e-05	2618	chr1	115279492	115285897	NONCODE,CHESS,FANTOM,LNCipedia,MITranscriptome,BIGtranscriptome	lncRNA	STATUS \known_refseq\";gene_name \"LOC105378917\";"	LOC105378917	NA	NA	NA	NA	NA
lnckb.51124	6.71489	2.01277	0.476948	4.22011	2.44179e-05	0.000266053	51124	chr7	88681171	88743608	NONCODE,CHESS,LNCipedia,MITranscriptome,BIGtranscriptome	lncRNA	STATUS \known_refseq\";gene_name \"LOC107986816\";"	LOC107986816	NA	NA	NA	NA	NA
lnckb.20423	274.91	-1.51046	0.284255	-5.31373	1.07402e-07	2.22889e-06	20423	chr16	80597761	80805043	NONCODE,CHESS,LNCipedia	protein_coding	STATUS \known_refseq\";description \"chromodomain protein%2C Y-like 2\";gene_name \"CDYL2\";"	CDYL2	ENSG00000166446	CDYL2	protein_coding	124359	HGNC:23030
lnckb.20481	137.034	2.05676	0.385986	5.32858	9.89852e-08	2.07365e-06	20481	chr16	83968632	84002776	CHESS	protein_coding	STATUS \known_refseq\";description \"N-terminal EF-hand calcium binding protein 2\";gene_name \"NECAB2\";"	NECAB2	ENSG00000103154	NECAB2	protein_coding	54550	HGNC:23746
lnckb.113526	2.25493	2.00942	0.602842	3.33325	0.000858379	0.00564709	113526	chrX	39837536	39848358	BIGtranscriptome	lncRNA	gene_id_alis \BIG-gene-chrX-438\";"	lnckb.113526	ENSG00000261435	AL592164.1	lncRNA	0	0
lnckb.20582	29.5361	1.72448	0.313577	5.49938	3.81121e-08	8.80266e-07	20582	chr16	86509705	86523731	NONCODE,CHESS	protein_coding	STATUS \known_refseq\";description \"forkhead box F1\";gene_name \"FOXF1\";"	FOXF1	ENSG00000103241	FOXF1	protein_coding	2294	HGNC:3809
lnckb.104897	2.1989	2.00924	0.571276	3.51711	0.000436268	0.00318394	104897	chr2	53521091	53548136	MITranscriptome	lncRNA	gene_id_alis \G043564\";"	lnckb.104897	NA	NA	NA	NA	NA
lnckb.83349	1.55218	2.00579	0.531316	3.77513	0.000159923	0.00135219	83349	chr15	38248105	38249846	NONCODE	lncRNA	gene_id_alis \NONHSAG071053.1\";"	NONHSAG071053.1	NA	NA	NA	NA	NA
lnckb.16843	14.041	2.0032	0.579972	3.45396	0.000552416	0.00389407	16843	chr15	27083576	27099959	NONCODE,CHESS,MITranscriptome	lncRNA	STATUS \known_refseq\";gene_name \"LOC107984766\";"	LOC107984766	NA	NA	NA	NA	NA
lnckb.80695	7.833	2.0013	0.492745	4.06154	4.87505e-05	0.000487801	80695	chr11	116164417	116167843	NONCODE	lncRNA	gene_id_alis \NONHSAG064335.1\";"	NONHSAG064335.1	NA	NA	NA	NA	NA
lnckb.88846	3.30353	1.99888	0.59495	3.35974	0.000780168	0.00520293	88846	chr3	1411134	1412227	NONCODE	lncRNA	gene_id_alis \NONHSAG086061.1\";"	NONHSAG086061.1	NA	NA	NA	NA	NA
lnckb.29708	110.527	1.99628	0.623009	3.20425	0.00135414	0.00828626	29708	chr2	66694078	66703242	NONCODE,CHESS,FANTOM,LNCipedia,MITranscriptome,BIGtranscriptome	lncRNA	STATUS \known_refseq\";description \"uncharacterized LOC101927577\";gene_name \"LOC101927577\";"	LOC101927577	NA	NA	NA	NA	NA
lnckb.2070	33.2393	-2.0379	0.409734	-4.97373	6.56784e-07	1.11241e-05	2070	chr1	85018082	85048902	NONCODE,CHESS,LNCipedia	protein_coding	STATUS \known_refseq\";description \"mucolipin 3\";gene_name \"MCOLN3\";"	MCOLN3	ENSG00000055732	MCOLN3	protein_coding	55283	HGNC:13358
lnckb.18690	3.08806	1.99479	0.366543	5.44219	5.26293e-08	1.17581e-06	18690	chr16	658630	660593	NONCODE,CHESS,LNCipedia	lncRNA	STATUS \known_refseq\";gene_name \"LOC107984861\";"	LOC107984861	NA	NA	NA	NA	NA
lnckb.2073	143.195	-2.50652	0.297346	-8.42964	3.4674e-17	5.01438e-15	2073	chr1	85147923	85201740	NONCODE,CHESS,LNCipedia	protein_coding	STATUS \known_refseq\";description \"synapse defective Rho GTPase homolog 2\";gene_name \"SYDE2\";gene_name \"SYDE2,RP11-33E12.2\";"	SYDE2	NA	NA	NA	NA	NA
lnckb.20883	23.6845	1.98429	0.391263	5.07149	3.94714e-07	7.06162e-06	20883	chr17	331205	333724	NONCODE,CHESS,FANTOM,LNCipedia,MITranscriptome,BIGtranscriptome	protein_coding	STATUS \known_refseq\";description \"uncharacterized LOC100506388\";gene_name \"LOC100506388\";gene_name \"RP11-1260E13.4\";"	RP11-1260E13.4	NA	NA	NA	NA	NA
lnckb.47578	1.58236	1.99095	0.56923	3.49762	0.000469437	0.00339132	47578	chr6	136994652	136999962	NONCODE,CHESS,LNCipedia,MITranscriptome,BIGtranscriptome	lncRNA	STATUS \novel\";"	lnckb.47578	NA	NA	NA	NA	NA
lnckb.21038	46.5504	-1.54416	0.316419	-4.8801	1.06033e-06	1.69552e-05	21038	chr17	4433924	4488372	CHESS,FANTOM,MITranscriptome	protein_coding	STATUS \known_refseq\";description \"spinster homolog 3 (Drosophila)\";gene_name \"SPNS3\";"	SPNS3	ENSG00000182557	SPNS3	protein_coding	201305	HGNC:28433
lnckb.86056	7.19283	1.9882	0.580112	3.42727	0.000609678	0.00423163	86056	chr2	30881613	30884151	NONCODE	lncRNA	gene_id_alis \NONHSAG079752.1\";"	NONHSAG079752.1	NA	NA	NA	NA	NA
lnckb.21042	1069.24	-2.60181	0.329684	-7.89181	2.97838e-15	3.10453e-13	21042	chr17	4498834	4539933	CHESS,MITranscriptome	protein_coding	STATUS \known_refseq\";description \"spinster homolog 2 (Drosophila)\";gene_name \"SPNS2\";"	SPNS2	ENSG00000183018	SPNS2	protein_coding	124976	HGNC:26992
lnckb.21117	576.631	-2.75332	0.630122	-4.3695	1.24533e-05	0.000147857	21117	chr17	6423737	6435199	CHESS	protein_coding	STATUS \known_refseq\";description \"aryl hydrocarbon receptor interacting protein like 1\";gene_name \"AIPL1\";"	AIPL1	ENSG00000129221	AIPL1	protein_coding	23746	HGNC:359
lnckb.21133	6.84915	-1.51424	0.479583	-3.15741	0.00159175	0.00947743	21133	chr17	6776184	6798929	CHESS,MITranscriptome	protein_coding	STATUS \known_refseq\";description \"F-box protein 39\";gene_name \"FBXO39\";"	FBXO39	ENSG00000177294	FBXO39	protein_coding	162517	HGNC:28565
lnckb.21134	32.4473	-2.30312	0.545306	-4.22355	2.40487e-05	0.00026252	21134	chr17	6798501	6831758	CHESS	protein_coding	STATUS \known_refseq\";description \"tektin 1\";gene_name \"TEKT1\";"	TEKT1	ENSG00000167858	TEKT1	protein_coding	83659	HGNC:15534
lnckb.21173	58.0829	-1.56644	0.442617	-3.53905	0.000401569	0.00296815	21173	chr17	7288247	7294636	NONCODE,CHESS,LNCipedia	protein_coding	STATUS \known_refseq\";description \"Y-box binding protein 2\";gene_name \"YBX2\";"	YBX2	ENSG00000006047	YBX2	protein_coding	51087	HGNC:17948
lnckb.43929	4.13003	1.98755	0.555372	3.57877	0.000345216	0.00260562	43929	chr5	133799346	133820792	NONCODE,CHESS,FANTOM,LNCipedia	lncRNA	STATUS \known_refseq\";gene_name \"LOC105379179\";"	LOC105379179	NA	NA	NA	NA	NA
lnckb.63650	4.56888	1.98524	0.39566	5.01755	5.23354e-07	9.10185e-06	63650	chr3	186521129	186526217	FANTOM,MITranscriptome	lncRNA	gene_id_alis_alias \CATG00000063159.1\";geneSuperClass \"all_lncRNA\";geneClass \"lncRNA_intergenic\";geneSubClass \"far_from_coding_genes\";gene_type \"__na\";gene_name \"CATG00000063159.1\";coding_status \"nonCoding\";cumulative_support \"ENCODE\";geneCategory \"e_lncRNA\";DHS_type \"DHS_enhancer\";"	CATG00000063159.1	NA	NA	NA	NA	NA
lnckb.21241	310.12	-2.73444	0.433622	-6.30604	2.86262e-10	1.09148e-08	21241	chr17	8002670	8021438	CHESS,MITranscriptome	protein_coding	STATUS \known_refseq\";description \"guanylate cyclase 2D%2C retinal\";gene_name \"GUCY2D\";"	GUCY2D	ENSG00000132518	GUCY2D	protein_coding	3000	HGNC:4689
lnckb.21318	198.278	-4.22188	0.601582	-7.01797	2.25111e-12	1.35592e-10	21318	chr17	9897710	9905367	CHESS	protein_coding	STATUS \known_refseq\";description \"recoverin\";gene_name \"RCVRN\";"	RCVRN	ENSG00000109047	RCVRN	protein_coding	5957	HGNC:9937
lnckb.41913	14.9714	1.985	0.331307	5.99142	2.08013e-09	6.46482e-08	41913	chr4	182793899	182818882	CHESS,FANTOM,MITranscriptome	lncRNA	STATUS \known_refseq\";gene_name \"LOC105377570\";"	LOC105377570	NA	NA	NA	NA	NA
lnckb.21339	292.359	-1.70512	0.501222	-3.40192	0.000669144	0.00456462	21339	chr17	10822475	10838101	NONCODE,CHESS,LNCipedia,MITranscriptome	protein_coding	STATUS \known_refseq\";description \"phosphoinositide interacting regulator of transient receptor potential channels\";gene_name \"PIRT\";"	PIRT	ENSG00000233670	PIRT	protein_coding	644139	HGNC:37239
lnckb.67953	8.39002	1.98447	0.490991	4.04178	5.30481e-05	0.000523634	67953	chr1	236490498	236492335	NONCODE,LNCipedia	lncRNA	gene_alias \lnc-LGALS8-3\";"	lnc-LGALS8-3	NA	NA	NA	NA	NA
lnckb.21342	534.98	2.16818	0.329323	6.58375	4.58722e-11	2.10989e-09	21342	chr17	11241086	11565155	NONCODE,CHESS,LNCipedia,MITranscriptome	protein_coding	STATUS \known_refseq\";description \"shisa family member 6\";gene_name \"SHISA6\";"	SHISA6	ENSG00000188803	SHISA6	protein_coding	388336	HGNC:34491
lnckb.43045	4.33497	1.98446	0.561933	3.53148	0.000413238	0.00304075	43045	chr5	68477467	68513369	NONCODE,CHESS,FANTOM,LNCipedia,MITranscriptome	lncRNA	STATUS \known_refseq\";gene_name \"LOC105379012\";"	LOC105379012	NA	NA	NA	NA	NA
lnckb.78518	5.53867	1.98047	0.401281	4.93537	7.99977e-07	1.32046e-05	78518	chr1	166290956	166292367	NONCODE,MITranscriptome,BIGtranscriptome	lncRNA	gene_id_alis \NONHSAG105086.1\";"	NONHSAG105086.1	NA	NA	NA	NA	NA
lnckb.21356	126.276	-2.38242	0.455964	-5.22502	1.74139e-07	3.43301e-06	21356	chr17	12665890	12770075	NONCODE,CHESS,LNCipedia,MITranscriptome	protein_coding	STATUS \known_refseq\";description \"myocardin\";gene_name \"MYOCD\";"	MYOCD	ENSG00000141052	MYOCD	protein_coding	93649	HGNC:16067
lnckb.21381	109.597	1.69795	0.385471	4.40486	1.05853e-05	0.000128312	21381	chr17	14301050	14349404	NONCODE,CHESS,LNCipedia,MITranscriptome,BIGtranscriptome	protein_coding	STATUS \known_refseq\";description \"heparan sulfate-glucosamine 3-sulfotransferase 3B1\";gene_name \"HS3ST3B1\";"	HS3ST3B1	ENSG00000125430	HS3ST3B1	protein_coding	9953	HGNC:5198
lnckb.91580	30.5096	1.97945	0.463415	4.27145	1.94207e-05	0.000217662	91580	chr5	12011597	12016806	NONCODE	lncRNA	gene_id_alis \NONHSAG091643.1\";"	NONHSAG091643.1	NA	NA	NA	NA	NA
lnckb.21442	46.2833	-1.88289	0.325421	-5.78602	7.20745e-09	1.96762e-07	21442	chr17	16666768	16774999	NONCODE,CHESS,LNCipedia,MITranscriptome	protein_coding	STATUS \known_refseq\";description \"coiled-coil domain containing 144A\";gene_name \"CCDC144A\";"	CCDC144A	ENSG00000170160	CCDC144A	protein_coding	9720	HGNC:29072
lnckb.21505	2.8277	-2.05263	0.555737	-3.69353	0.000221159	0.0017802	21505	chr17	18377673	18389652	NONCODE,CHESS,LNCipedia,MITranscriptome	protein_coding	STATUS \known_refseq\";description \"envoplakin-like\";gene_name \"EVPLL\";"	EVPLL	ENSG00000214860	EVPLL	protein_coding	645027	HGNC:35236
lnckb.73392	1.03302	1.97856	0.594982	3.32541	0.00088288	0.00577574	73392	chr3	132386522	132389074	NONCODE,LNCipedia,MITranscriptome	lncRNA	gene_alias \lnc-ACPP-1\";"	lnc-ACPP-1	ENSG00000240890	AC020633.1	processed_pseudogene	0	0
lnckb.21512	5.47607	-1.92555	0.519212	-3.7086	0.000208409	0.00169819	21512	chr17	18476785	18494945	CHESS,MITranscriptome	protein_coding	STATUS \known_refseq\";description \"lectin%2C galactoside binding soluble 9C\";gene_name \"LGALS9C\";"	LGALS9C	ENSG00000171916	LGALS9C	protein_coding	654346	HGNC:33874
lnckb.21574	981.722	-2.06994	0.262378	-7.88913	3.043e-15	3.16162e-13	21574	chr17	20009301	20320342	NONCODE,CHESS,FANTOM,LNCipedia,MITranscriptome,BIGtranscriptome	protein_coding	STATUS \known_refseq\";description \"sperm antigen with calponin homology and coiled-coil domains 1\";gene_name \"SPECC1\";"	SPECC1	ENSG00000128487	SPECC1	protein_coding	92521	HGNC:30615
lnckb.31453	33.4911	1.97427	0.302263	6.53165	6.5049e-11	2.88448e-09	31453	chr2	177064254	177165510	NONCODE,CHESS,FANTOM,LNCipedia,MITranscriptome,BIGtranscriptome	lncRNA	STATUS \known_refseq\";gene_name \"LOC105373760\";"	LOC105373760	NA	NA	NA	NA	NA
lnckb.6729	3.14743	1.97391	0.425814	4.63562	3.55877e-06	4.95135e-05	6729	chr10	88042266	88060120	NONCODE,CHESS,FANTOM,MITranscriptome	lncRNA	STATUS \known_refseq\";gene_name \"LOC105378414\";"	LOC105378414	NA	NA	NA	NA	NA
lnckb.21591	113.28	-2.14543	0.423492	-5.06605	4.06149e-07	7.23797e-06	21591	chr17	20847348	20896587	CHESS,LNCipedia,MITranscriptome	protein_coding	STATUS \known_refseq\";description \"coiled-coil domain containing 144 family%2C N-terminal like\";gene_name \"CCDC144NL\";"	CCDC144NL	ENSG00000205212	CCDC144NL	protein_coding	0	HGNC:33735
lnckb.53023	6.89464	1.97366	0.611493	3.2276	0.00124833	0.00773391	53023	chr8	25846687	25870835	CHESS,FANTOM,MITranscriptome	lncRNA	STATUS \known_refseq\";gene_name \"LOC102723395\";"	LOC102723395	NA	NA	NA	NA	NA
lnckb.21595	36.1414	-2.09811	0.353172	-5.94076	2.83701e-09	8.48447e-08	21595	chr17	20921016	20939519	NONCODE,CHESS,FANTOM,LNCipedia,MITranscriptome,BIGtranscriptome	protein_coding	STATUS \known_refseq\";gene_name \"LOC105369205\";gene_name \"CCDC144NL-AS1\";"	CCDC144NL-AS1	ENSG00000233098	CCDC144NL-AS1	lncRNA	0	HGNC:51340
lnckb.56486	164.6	1.97283	0.213702	9.23166	2.66479e-20	6.63191e-18	56486	chr9	112026183	112039252	NONCODE,CHESS,FANTOM,LNCipedia,BIGtranscriptome	lncRNA	STATUS \known_refseq\";gene_name \"LOC105376220\";"	LOC105376220	NA	NA	NA	NA	NA
lnckb.72841	2.93427	1.97248	0.364777	5.40737	6.39574e-08	1.40542e-06	72841	chr21	32033451	32045566	NONCODE,LNCipedia	lncRNA	gene_alias \lnc-MIS18A-8\";"	lnc-MIS18A-8	NA	NA	NA	NA	NA
lnckb.80490	1.54378	1.97205	0.613889	3.21239	0.00131637	0.00809063	80490	chr11	81572156	81573254	NONCODE,MITranscriptome	lncRNA	gene_id_alis \NONHSAG106590.1\";"	NONHSAG106590.1	NA	NA	NA	NA	NA
lnckb.21620	3.85219	-3.35266	0.702599	-4.7718	1.82589e-06	2.73093e-05	21620	chr17	21692523	21705700	CHESS,MITranscriptome	protein_coding	STATUS \known_refseq\";description \"potassium voltage-gated channel subfamily J member 18\";gene_name \"KCNJ18\";"	KCNJ18	ENSG00000260458	KCNJ18	protein_coding	100134444	HGNC:39080
lnckb.10693	68.4543	1.96269	0.328286	5.9786	2.25061e-09	6.93422e-08	10693	chr12	3300329	3327103	NONCODE,CHESS,FANTOM,LNCipedia,MITranscriptome,BIGtranscriptome	lncRNA	STATUS \known_refseq\";gene_name \"LOC105369606\";gene_name \"RP5-1063M23.2\";"	RP5-1063M23.2	NA	NA	NA	NA	NA
lnckb.41827	70.5163	1.96231	0.369918	5.30473	1.12842e-07	2.32947e-06	41827	chr4	173506623	173513514	NONCODE,CHESS,FANTOM,LNCipedia,MITranscriptome	lncRNA	STATUS \known_refseq\";gene_name \"LOC101928409\";"	LOC101928409	NA	NA	NA	NA	NA
lnckb.12039	2.70585	1.96038	0.567693	3.45324	0.000553888	0.0039022	12039	chr12	64599078	64610389	NONCODE,CHESS,FANTOM,LNCipedia,MITranscriptome,BIGtranscriptome	lncRNA	STATUS \known_refseq\";gene_name \"LOC105369804\";"	LOC105369804	NA	NA	NA	NA	NA
lnckb.42391	1.021	1.95848	0.606977	3.22661	0.00125268	0.00775783	42391	chr5	15191646	15426989	NONCODE,CHESS,FANTOM,LNCipedia,MITranscriptome,BIGtranscriptome	lncRNA	STATUS \known_refseq\";description \"uncharacterized LOC101929454\";gene_name \"LOC101929454\";"	LOC101929454	NA	NA	NA	NA	NA
lnckb.111727	1.37328	1.95481	0.440452	4.43818	9.07218e-06	0.000112173	111727	chr8	95182230	95183418	MITranscriptome	lncRNA	gene_id_alis \G082041\";"	lnckb.111727	NA	NA	NA	NA	NA
lnckb.51520	2.18933	1.95332	0.590901	3.30566	0.00094753	0.00613145	51520	chr7	106425278	106511544	NONCODE,CHESS,LNCipedia,MITranscriptome	lncRNA	STATUS \known_fantom\";"	lnckb.51520	ENSG00000286076	AC005050.3	lncRNA	0	0
lnckb.60645	1.99889	1.95149	0.527889	3.69679	0.000218346	0.00176283	60645	chr12	94833320	94834448	FANTOM	lncRNA	gene_id_alias \CATG00000012932.1\";geneSuperClass \"all_lncRNA\";geneClass \"lncRNA_divergent\";geneSubClass \"convergent_promoters\";gene_type \"__na\";gene_name \"CATG00000012932.1\";coding_status \"nonCoding\";cumulative_support \"FANTOM\";geneCategory \"__na\";DHS_type \"not_DHS\";"	CATG00000012932.1	NA	NA	NA	NA	NA
lnckb.14388	2.78105	1.95147	0.519339	3.75759	0.000171555	0.00143785	14388	chr13	80200035	80218781	NONCODE,CHESS,MITranscriptome	lncRNA	STATUS \known_refseq\";gene_name \"LOC101927238\";"	LOC101927238	NA	NA	NA	NA	NA
lnckb.21660	85.4477	-2.08323	0.293313	-7.10241	1.22598e-12	7.76322e-11	21660	chr17	27756766	27804339	NONCODE,CHESS,LNCipedia	protein_coding	STATUS \known_refseq\";description \"nitric oxide synthase 2\";gene_name \"NOS2\";"	NOS2	ENSG00000007171	NOS2	protein_coding	4843	HGNC:7873
lnckb.88738	1.45213	1.9509	0.534079	3.65283	0.000259363	0.00204387	88738	chr22	44487708	44488249	NONCODE	lncRNA	gene_id_alis \NONHSAG111164.1\";"	NONHSAG111164.1	NA	NA	NA	NA	NA
lnckb.21688	8.20528	2.97516	0.630229	4.72077	2.34958e-06	3.42095e-05	21688	chr17	28473358	28497783	CHESS,MITranscriptome	protein_coding	STATUS \known_refseq\";description \"solute carrier family 13 member 2\";gene_name \"SLC13A2\";"	SLC13A2	ENSG00000007216	SLC13A2	protein_coding	9058	HGNC:10917
lnckb.70743	4.01226	1.95021	0.612426	3.1844	0.00145056	0.00876852	70743	chr17	14455108	14526394	NONCODE,LNCipedia,MITranscriptome,BIGtranscriptome	lncRNA	gene_alias \lnc-HS3ST3B1-9\";"	lnc-HS3ST3B1-9	NA	NA	NA	NA	NA
lnckb.21742	94.5144	-2.37212	0.253443	-9.35955	8.00796e-21	2.21631e-18	21742	chr17	29929163	30108454	NONCODE,CHESS,LNCipedia,MITranscriptome	protein_coding	STATUS \known_refseq\";description \"EF-hand calcium binding domain 5\";gene_name \"EFCAB5\";"	EFCAB5	ENSG00000176927	EFCAB5	protein_coding	374786	HGNC:24801
lnckb.21745	159.825	-2.0215	0.351942	-5.74385	9.25496e-09	2.46885e-07	21745	chr17	30193627	30236002	CHESS,LNCipedia	protein_coding	STATUS \known_refseq\";description \"solute carrier family 6 member 4\";gene_name \"SLC6A4\";"	SLC6A4	ENSG00000108576	SLC6A4	protein_coding	6532	HGNC:11050
lnckb.112441	2.45736	1.95005	0.42269	4.61342	3.961e-06	5.43096e-05	112441	chr9	96232624	96235148	MITranscriptome	lncRNA	gene_id_alis \G085796\";"	lnckb.112441	NA	NA	NA	NA	NA
lnckb.21821	3017.94	-1.54878	0.22535	-6.87277	6.29681e-12	3.47049e-10	21821	chr17	32484094	32492533	CHESS,MITranscriptome	protein_coding	STATUS \known_refseq\";description \"cyclin-dependent kinase 5%2C regulatory subunit 1 (p35)\";gene_name \"CDK5R1\";"	CDK5R1	ENSG00000176749	CDK5R1	protein_coding	8851	HGNC:1775
lnckb.21834	378.744	2.85664	0.387354	7.37474	1.64665e-13	1.22799e-11	21834	chr17	33012914	34156806	NONCODE,CHESS,FANTOM,LNCipedia,MITranscriptome,BIGtranscriptome	protein_coding	STATUS \known_refseq\";description \"acid sensing ion channel subunit 2\";gene_name \"ASIC2\";"	ASIC2	ENSG00000108684	ASIC2	protein_coding	40	HGNC:99
lnckb.8174	2.80462	1.94821	0.608117	3.20367	0.00135687	0.0082982	8174	chr11	15571706	15623689	NONCODE,CHESS,FANTOM,LNCipedia,MITranscriptome,BIGtranscriptome	lncRNA	STATUS \known_refseq\";gene_name \"LOC105376568\";gene_name \"RP11-531H8.2\";"	RP11-531H8.2	NA	NA	NA	NA	NA
lnckb.35528	12.5014	1.94405	0.326528	5.95368	2.62183e-09	7.92251e-08	35528	chr22	29221179	29225840	CHESS,FANTOM,MITranscriptome	lncRNA	STATUS \known_refseq\";gene_name \"LOC105372985\";"	LOC105372985	NA	NA	NA	NA	NA
lnckb.1796	5.4427	1.94393	0.487665	3.98619	6.7143e-05	0.000642723	1796	chr1	61985266	62032942	CHESS,MITranscriptome	lncRNA	STATUS \known_refseq\";gene_name \"LOC107984965\";"	LOC107984965	NA	NA	NA	NA	NA
lnckb.81702	1.14613	1.94325	0.613823	3.16582	0.00154648	0.00924649	81702	chr12	127608527	127610825	NONCODE	lncRNA	gene_id_alis \NONHSAG066750.1\";"	NONHSAG066750.1	NA	NA	NA	NA	NA
lnckb.10057	30.7944	1.94163	0.404047	4.80545	1.544e-06	2.36439e-05	10057	chr11	116317899	116474225	NONCODE,CHESS,FANTOM,LNCipedia,MITranscriptome	lncRNA	STATUS \known_refseq\";gene_name \"LOC107987166\";"	LOC107987166	NA	NA	NA	NA	NA
lnckb.13245	1.25688	1.94132	0.556889	3.48601	0.000490291	0.00351941	13245	chr12	130069568	130072685	NONCODE,CHESS,FANTOM,LNCipedia,MITranscriptome,BIGtranscriptome	lncRNA	STATUS \known_refseq\";gene_name \"LOC105370078\";"	LOC105370078	NA	NA	NA	NA	NA
lnckb.2188	169.035	-3.70434	0.528897	-7.0039	2.48928e-12	1.48407e-10	2188	chr1	90712022	90717237	CHESS	protein_coding	STATUS \known_refseq\";description \"BarH like homeobox 2\";gene_name \"BARHL2\";"	BARHL2	ENSG00000143032	BARHL2	protein_coding	343472	HGNC:954
lnckb.21881	29.1133	-2.58659	0.416623	-6.20848	5.35004e-10	1.89372e-08	21881	chr17	34574123	34579369	NONCODE,CHESS,LNCipedia	protein_coding	STATUS \known_refseq\";description \"chromosome 17 open reading frame 102\";gene_name \"C17orf102\";"	C17orf102	ENSG00000197322	C17orf102	lncRNA	0	HGNC:34412
lnckb.21882	406.109	-2.07176	0.37046	-5.59241	2.2394e-08	5.48189e-07	21882	chr17	34579494	34639444	NONCODE,CHESS,LNCipedia,MITranscriptome	protein_coding	STATUS \known_refseq\";description \"transmembrane protein 132E\";gene_name \"TMEM132E\";"	TMEM132E	ENSG00000181291	TMEM132E	protein_coding	124842	HGNC:26991
lnckb.15476	1.66127	1.94038	0.570457	3.40144	0.000670313	0.00457107	15476	chr14	51390264	51398186	NONCODE,CHESS,FANTOM,LNCipedia,MITranscriptome,BIGtranscriptome	lncRNA	STATUS \known_refseq\";gene_name \"LOC105370496\";gene_name \"RP11-255G12.3\";"	RP11-255G12.3	NA	NA	NA	NA	NA
lnckb.76500	3.4688	1.9388	0.463862	4.17968	2.9192e-05	0.00031057	76500	chr9	35962428	36014813	NONCODE,LNCipedia	lncRNA	gene_alias \lnc-RECK-328\";"	lnc-RECK-328	NA	NA	NA	NA	NA
lnckb.21904	389.982	2.78444	0.315162	8.83497	1.00129e-18	1.8744e-16	21904	chr17	35350305	35373914	CHESS,LNCipedia	protein_coding	STATUS \known_refseq\";description \"schlafen family member 11\";gene_name \"SLFN11\";"	SLFN11	ENSG00000172716	SLFN11	protein_coding	91607	HGNC:26633
lnckb.21905	7.55059	2.66434	0.449803	5.92335	3.15454e-09	9.347e-08	21905	chr17	35372833	35374859	NONCODE,CHESS,LNCipedia,MITranscriptome	protein_coding	STATUS \known_refseq\";gene_name \"LOC105371933\";"	LOC105371933	NA	NA	NA	NA	NA
lnckb.8263	9.46826	1.93859	0.303666	6.38395	1.72572e-10	6.92542e-09	8263	chr11	20116033	20133326	NONCODE,CHESS,LNCipedia,MITranscriptome,BIGtranscriptome	lncRNA	STATUS \known_refseq\";gene_name \"LOC107984418\";"	LOC107984418	NA	NA	NA	NA	NA
lnckb.29719	24.485	1.93623	0.446515	4.33633	1.44883e-05	0.000168529	29719	chr2	67123357	67215372	NONCODE,CHESS,FANTOM,LNCipedia,MITranscriptome,BIGtranscriptome	lncRNA	STATUS \known_refseq\";description \"uncharacterized LOC644838\";gene_name \"LOC644838\";gene_name \"AC078941.1\";"	AC078941.1	NA	NA	NA	NA	NA
lnckb.86976	4.78713	1.93584	0.358062	5.40642	6.42957e-08	1.41167e-06	86976	chr2	158139582	158141283	NONCODE,MITranscriptome	lncRNA	gene_id_alis \NONHSAG079189.1\";"	NONHSAG079189.1	NA	NA	NA	NA	NA
lnckb.36451	3.81141	1.93188	0.568218	3.3999	0.000674111	0.00459295	36451	chr3	1163630	1177259	CHESS	lncRNA	STATUS \known_refseq\";gene_name \"LOC105376924\";"	LOC105376924	NA	NA	NA	NA	NA
lnckb.86057	7.02095	1.93075	0.511438	3.77514	0.000159917	0.00135219	86057	chr2	30884257	30886136	NONCODE	lncRNA	gene_id_alis \NONHSAG079753.1\";"	NONHSAG079753.1	NA	NA	NA	NA	NA
lnckb.21981	1612.39	-4.48744	0.379825	-11.8145	3.28424e-32	6.02507e-29	21981	chr17	36936785	36944615	CHESS	protein_coding	STATUS \known_refseq\";description \"LIM homeobox 1\";gene_name \"LHX1\";"	LHX1	ENSG00000274577	LHX1	protein_coding	3975	HGNC:6593
lnckb.21993	8.28193	2.19222	0.551238	3.9769	6.98191e-05	0.000663954	21993	chr17	37686431	37745078	NONCODE,CHESS,LNCipedia	protein_coding	STATUS \known_refseq\";description \"HNF1 homeobox B\";gene_name \"HNF1B\";"	HNF1B	ENSG00000276194	HNF1B	protein_coding	6928	HGNC:11630
lnckb.22014	142.009	2.98501	0.284168	10.5044	8.24368e-26	5.57177e-23	22014	chr17	38325610	38343810	CHESS,LNCipedia	protein_coding	STATUS \known_refseq\";description \"G protein-coupled receptor 179\";gene_name \"GPR179\";"	GPR179	ENSG00000276469	GPR179	protein_coding	440435	HGNC:31371
lnckb.22048	1284.68	2.25582	0.286576	7.87162	3.50071e-15	3.58496e-13	22048	chr17	39057534	39153251	NONCODE,CHESS,LNCipedia	protein_coding	STATUS \known_refseq\";description \"plexin domain containing 1\";gene_name \"PLXDC1\";"	PLXDC1	ENSG00000161381	PLXDC1	protein_coding	57125	HGNC:20945
lnckb.22069	456.733	1.71677	0.36614	4.68884	2.74765e-06	3.92838e-05	22069	chr17	39626208	39636625	CHESS	protein_coding	STATUS \known_refseq\";description \"protein phosphatase 1 regulatory inhibitor subunit 1B\";gene_name \"PPP1R1B\";"	PPP1R1B	ENSG00000131771	PPP1R1B	protein_coding	84152	HGNC:9287
lnckb.22073	35.3681	1.57458	0.382319	4.11849	3.81364e-05	0.000392671	22073	chr17	39667212	39670495	CHESS	protein_coding	STATUS \known_refseq\";description \"phenylethanolamine N-methyltransferase\";gene_name \"PNMT\";"	PNMT	ENSG00000141744	PNMT	protein_coding	5409	HGNC:9160
lnckb.22141	183.818	-2.016	0.489944	-4.11476	3.87586e-05	0.000398695	22141	chr17	40654665	40665164	CHESS	protein_coding	STATUS \known_refseq\";description \"keratin 222\";gene_name \"KRT222\";"	KRT222	ENSG00000213424	KRT222	protein_coding	125113	HGNC:28695
lnckb.70665	1.97132	1.9305	0.535452	3.60537	0.000311711	0.00238953	70665	chr16	88109960	88114536	NONCODE,LNCipedia,MITranscriptome	lncRNA	gene_alias \lnc-CA5A-3\";gene_alias \"linc-CA5A-1\";gene_alias \"XLOC_012056\";"	lnc-CA5A-3	NA	NA	NA	NA	NA
lnckb.22191	2.96397	-2.85988	0.631763	-4.52683	5.98764e-06	7.82378e-05	22191	chr17	41314917	41315695	CHESS,MITranscriptome	protein_coding	STATUS \known_refseq\";description \"keratin associated protein 17-1\";gene_name \"KRTAP17-1\";"	KRTAP17-1	ENSG00000263341	KRTAP17-1	protein_coding	83902	HGNC:18917
lnckb.22194	4.09805	-3.15672	0.709688	-4.44803	8.666e-06	0.000107711	22194	chr17	41361737	41369800	CHESS	protein_coding	STATUS \known_refseq\";description \"keratin 33B\";gene_name \"KRT33B\";"	KRT33B	ENSG00000263012	KRT33B	protein_coding	3884	HGNC:6451
lnckb.22196	36.5933	-4.64682	0.769781	-6.03655	1.57443e-09	5.02698e-08	22196	chr17	41393514	41397608	CHESS	protein_coding	STATUS \known_refseq\";description \"keratin 31\";gene_name \"KRT31\";"	KRT31	ENSG00000262993	KRT31	protein_coding	3881	HGNC:6448
lnckb.22205	27.9233	-2.549	0.590936	-4.3135	1.60688e-05	0.000184605	22205	chr17	41513745	41522413	NONCODE,CHESS,LNCipedia	protein_coding	STATUS \known_refseq\";description \"keratin 15\";gene_name \"KRT15\";"	KRT15	ENSG00000171346	KRT15	protein_coding	3866	HGNC:6421
lnckb.22206	115.113	-3.10272	0.543971	-5.70383	1.17143e-08	3.05633e-07	22206	chr17	41523616	41530467	CHESS,LNCipedia	protein_coding	STATUS \known_refseq\";description \"keratin 19\";gene_name \"KRT19\";"	KRT19	ENSG00000171345	KRT19	protein_coding	3880	HGNC:6436
lnckb.22212	40.958	-6.06027	0.962257	-6.29797	3.0156e-10	1.14499e-08	22212	chr17	41582279	41586895	CHESS,LNCipedia	protein_coding	STATUS \known_refseq\";description \"keratin 14\";gene_name \"KRT14\";"	KRT14	ENSG00000186847	KRT14	protein_coding	3861	HGNC:6416
lnckb.22214	7.23477	-3.61065	0.821445	-4.39549	1.10526e-05	0.000133347	22214	chr17	41609778	41616024	NONCODE,CHESS	protein_coding	STATUS \known_refseq\";description \"keratin 16\";gene_name \"KRT16\";"	KRT16	ENSG00000186832	KRT16	protein_coding	3868	HGNC:6423
lnckb.22216	507.996	-2.93536	0.646629	-4.53948	5.63935e-06	7.41091e-05	22216	chr17	41619440	41624812	NONCODE,CHESS	protein_coding	STATUS \known_refseq\";description \"keratin 17\";gene_name \"KRT17\";"	KRT17	ENSG00000128422	KRT17	protein_coding	3872	HGNC:6427
lnckb.23985	3.22957	1.93021	0.589163	3.2762	0.00105216	0.00669553	23985	chr18	1365704	1407067	NONCODE,CHESS,FANTOM,LNCipedia,MITranscriptome,BIGtranscriptome	lncRNA	STATUS \known_refseq\";gene_name \"LOC105371954\";gene_name \"LINC00470\";"	LINC00470	ENSG00000132204	LINC00470	lncRNA	0	HGNC:1225
lnckb.22232	1136.18	1.51034	0.328796	4.59353	4.35802e-06	5.90471e-05	22232	chr17	41811132	41823217	NONCODE,CHESS	protein_coding	STATUS \known_refseq\";description \"FK506 binding protein 10\";gene_name \"FKBP10\";"	FKBP10	ENSG00000141756	FKBP10	protein_coding	60681	HGNC:18169
lnckb.22242	321.929	1.55573	0.215951	7.20409	5.84341e-13	3.9578e-11	22242	chr17	42023149	42098510	NONCODE,CHESS,LNCipedia,BIGtranscriptome	protein_coding	STATUS \known_refseq\";description \"zinc finger protein 385C\";gene_name \"ZNF385C\";"	ZNF385C	ENSG00000187595	ZNF385C	protein_coding	201181	HGNC:33722
lnckb.22290	49.5881	1.61476	0.206267	7.82848	4.93799e-15	4.91571e-13	22290	chr17	42779701	42797066	CHESS	protein_coding	STATUS \known_refseq\";description \"WNK lysine deficient protein kinase 4\";gene_name \"WNK4\";"	WNK4	ENSG00000126562	WNK4	protein_coding	65266	HGNC:14544
lnckb.22337	930.214	-2.14147	0.339545	-6.30688	2.84719e-10	1.08689e-08	22337	chr17	43398985	43403672	CHESS	protein_coding	STATUS \known_refseq\";description \"ADP ribosylation factor like GTPase 4D\";gene_name \"ARL4D\";"	ARL4D	ENSG00000175906	ARL4D	protein_coding	379	HGNC:656
lnckb.22356	1644.94	-3.73562	0.375714	-9.94273	2.71287e-23	1.17697e-20	22356	chr17	43800799	43833192	CHESS,LNCipedia	protein_coding	STATUS \known_refseq\";description \"membrane palmitoylated protein 3\";gene_name \"MPP3\";"	MPP3	ENSG00000161647	MPP3	protein_coding	4356	HGNC:7221
lnckb.12645	2.10634	1.92573	0.451557	4.26465	2.00211e-05	0.000223339	12645	chr12	105783800	105788150	CHESS,FANTOM,MITranscriptome	lncRNA	STATUS \known_refseq\";gene_name \"LOC105369960\";"	LOC105369960	NA	NA	NA	NA	NA
lnckb.22358	10.5717	-1.92972	0.442802	-4.35797	1.31275e-05	0.000154861	22358	chr17	43846777	43863700	CHESS	protein_coding	STATUS \known_refseq\";description \"CD300 molecule like family member g\";gene_name \"CD300LG\";"	CD300LG	ENSG00000161649	CD300LG	protein_coding	146894	HGNC:30455
lnckb.22367	44.0139	-3.26267	0.581902	-5.6069	2.05978e-08	5.09069e-07	22367	chr17	43952733	44024260	NONCODE,CHESS,LNCipedia,MITranscriptome	protein_coding	STATUS \known_refseq\";description \"peptide YY\";gene_name \"PYY\";"	PYY	ENSG00000131096	PYY	protein_coding	5697	HGNC:9748
lnckb.22400	235.424	-1.6228	0.272185	-5.96212	2.48984e-09	7.59184e-08	22400	chr17	44372065	44389601	NONCODE,CHESS	protein_coding	STATUS \known_refseq\";description \"integrin subunit alpha 2b\";gene_name \"ITGA2B\";"	ITGA2B	ENSG00000005961	ITGA2B	protein_coding	3674	HGNC:6138
lnckb.80210	3.40711	1.9255	0.396082	4.86137	1.16573e-06	1.8418e-05	80210	chr11	36262507	36262960	NONCODE,MITranscriptome	lncRNA	gene_id_alis \NONHSAG106274.1\";"	NONHSAG106274.1	NA	NA	NA	NA	NA
lnckb.22468	5.14504	-2.58341	0.531673	-4.85902	1.17968e-06	1.86155e-05	22468	chr17	45784280	45835828	NONCODE,CHESS,FANTOM	protein_coding	STATUS \known_refseq\";description \"corticotropin releasing hormone receptor 1\";gene_name \"CRHR1\";"	CRHR1	ENSG00000120088	CRHR1	protein_coding	1394	HGNC:2357
lnckb.61261	4.93975	1.92216	0.427819	4.49292	7.02535e-06	8.99801e-05	61261	chr1	166167218	166169254	FANTOM,MITranscriptome	lncRNA	gene_id_alis_alias \CATG00000023959.1\";geneSuperClass \"all_lncRNA\";geneClass \"lncRNA_divergent\";geneSubClass \"divergent_promoters\";gene_type \"__na\";gene_name \"CATG00000023959.1\";coding_status \"nonCoding\";cumulative_support \"ENCODE:FANTOM\";geneCategory \"p_lncRNA_divergent\";DHS_type \"DHS_promoter\";"	CATG00000023959.1	NA	NA	NA	NA	NA
lnckb.22474	6.13786	-1.90965	0.459459	-4.15629	3.23453e-05	0.000340468	22474	chr17	45844890	45848589	CHESS	protein_coding	STATUS \known_refseq\";description \"signal peptide peptidase like 2C\";gene_name \"SPPL2C\";"	SPPL2C	ENSG00000277106	SPPL2C	protein_coding	162540	HGNC:28902
lnckb.22475	3416.66	-2.13704	0.27556	-7.75526	8.81604e-15	8.26378e-13	22475	chr17	45894382	46028334	NONCODE,CHESS,FANTOM,LNCipedia	protein_coding	STATUS \known_refseq\";description \"microtubule associated protein tau\";gene_name \"MAPT\";"	MAPT	ENSG00000186868	MAPT	protein_coding	4137	HGNC:6893
lnckb.20076	3.69524	1.92067	0.437278	4.39233	1.12141e-05	0.000135067	20076	chr16	66364180	66375818	NONCODE,CHESS,FANTOM,LNCipedia,MITranscriptome	lncRNA	STATUS \known_refseq\";gene_name \"LOC105371318\";"	LOC105371318	NA	NA	NA	NA	NA
lnckb.22479	6.65477	-2.20155	0.408658	-5.38726	7.15404e-08	1.5524e-06	22479	chr17	45999250	45999694	NONCODE,CHESS	protein_coding	STATUS \known_refseq\";description \"saitohin\";gene_name \"STH\";"	STH	ENSG00000256762	STH	protein_coding	246744	HGNC:18839
lnckb.22500	34.6399	-2.0869	0.423559	-4.92707	8.34737e-07	1.37078e-05	22500	chr17	46978156	46979248	CHESS,BIGtranscriptome	protein_coding	STATUS \known_refseq\";description \"reprimo like\";gene_name \"RPRML\";"	RPRML	ENSG00000179673	RPRML	protein_coding	388394	HGNC:32422
lnckb.22521	59.2235	-3.51962	0.508666	-6.91931	4.53833e-12	2.5629e-10	22521	chr17	47733240	47746122	CHESS	protein_coding	STATUS \known_refseq\";description \"T-box 21\";gene_name \"TBX21\";"	TBX21	ENSG00000073861	TBX21	protein_coding	30009	HGNC:11599
lnckb.22526	103.483	2.06263	0.410046	5.03025	4.89852e-07	8.56327e-06	22526	chr17	47843026	47876312	CHESS	protein_coding	STATUS \known_refseq\";description \"Sp6 transcription factor\";gene_name \"SP6\";"	SP6	ENSG00000189120	SP6	protein_coding	80320	HGNC:14530
lnckb.36452	5.43095	1.918	0.533713	3.59368	0.000326035	0.00248391	36452	chr3	1178169	1199187	NONCODE,CHESS,FANTOM,MITranscriptome	lncRNA	STATUS \known_refseq\";gene_name \"LOC105376923\";"	LOC105376923	NA	NA	NA	NA	NA
lnckb.22564	20.3955	-2.3871	0.630025	-3.78889	0.000151322	0.00129085	22564	chr17	48607232	48611021	CHESS,LNCipedia	protein_coding	STATUS \known_refseq\";description \"homeobox B7\";gene_name \"HOXB7\";"	HOXB7	ENSG00000260027	HOXB7	protein_coding	3217	HGNC:5118
lnckb.22565	20.1092	-5.56552	0.852219	-6.53062	6.54996e-11	2.90246e-09	22565	chr17	48611195	48622853	NONCODE,CHESS,FANTOM,LNCipedia	protein_coding	STATUS \known_refseq\";description \"homeobox B8\";gene_name \"HOXB8\";"	HOXB8	ENSG00000120068	HOXB8	protein_coding	3218	HGNC:5119
lnckb.22575	21.5997	-3.88199	0.803882	-4.82906	1.37181e-06	2.12812e-05	22575	chr17	48724763	48728749	CHESS	protein_coding	STATUS \known_refseq\";description \"homeobox B13\";gene_name \"HOXB13\";"	HOXB13	ENSG00000159184	HOXB13	protein_coding	10481	HGNC:5112
lnckb.22595	127.462	-1.97115	0.467024	-4.22066	2.43591e-05	0.000265683	22595	chr17	49201599	49210574	NONCODE,CHESS	protein_coding	STATUS \known_refseq\";description \"G protein subunit gamma transducin 2\";gene_name \"GNGT2\";"	GNGT2	ENSG00000167083	GNGT2	protein_coding	2793	HGNC:4412
lnckb.22609	479.17	-1.79662	0.424231	-4.235	2.28555e-05	0.00025116	22609	chr17	49495293	49515020	CHESS	protein_coding	STATUS \known_refseq\";description \"nerve growth factor receptor\";gene_name \"NGFR\";"	NGFR	ENSG00000064300	NGFR	protein_coding	4804	HGNC:7809
lnckb.81539	3.97565	1.90915	0.549619	3.47358	0.000513568	0.00365845	81539	chr12	97709615	97713173	NONCODE,MITranscriptome	lncRNA	gene_id_alis \NONHSAG064964.1\";"	NONHSAG064964.1	NA	NA	NA	NA	NA
lnckb.22611	360.165	2.89723	0.319413	9.07049	1.18481e-19	2.59642e-17	22611	chr17	49574965	49583827	CHESS	protein_coding	STATUS \known_refseq\";description \"neurexophilin 3\";gene_name \"NXPH3\";"	NXPH3	ENSG00000182575	NXPH3	protein_coding	11248	HGNC:8077
lnckb.22630	52.763	4.03496	0.582362	6.92862	4.24967e-12	2.42549e-10	22630	chr17	49968970	49975081	NONCODE,CHESS,LNCipedia	protein_coding	STATUS \known_refseq\";description \"distal-less homeobox 4\";gene_name \"DLX4\";"	DLX4	ENSG00000108813	DLX4	protein_coding	1748	HGNC:2917
lnckb.61446	0.973688	1.90321	0.591252	3.21895	0.0012866	0.00793901	61446	chr16	84515209	84515985	FANTOM,MITranscriptome	lncRNA	gene_id_alis_alias \CATG00000028099.1\";geneSuperClass \"all_lncRNA\";geneClass \"lncRNA_sense_intronic\";geneSubClass \"sense_intron_overlap\";gene_type \"__na\";gene_name \"CATG00000028099.1\";coding_status \"nonCoding\";cumulative_support \"ENCODE:FANTOM\";geneCategory \"__na\";DHS_type \"DHS_dyadic\";"	CATG00000028099.1	NA	NA	NA	NA	NA
lnckb.22632	108.464	4.11961	0.494276	8.33464	7.77373e-17	1.05527e-14	22632	chr17	49989201	49995224	CHESS	protein_coding	STATUS \known_refseq\";description \"distal-less homeobox 3\";gene_name \"DLX3\";"	DLX3	ENSG00000064195	DLX3	protein_coding	1747	HGNC:2916
lnckb.6394	1.61228	1.89966	0.544264	3.49032	0.000482449	0.00347048	6394	chr10	69806962	69822323	CHESS,LNCipedia	lncRNA	STATUS \known_refseq\";gene_name \"LOC105378347\";"	LOC105378347	NA	NA	NA	NA	NA
lnckb.51128	28.8744	1.89813	0.457625	4.14778	3.3572e-05	0.00035125	51128	chr7	89354192	89497763	NONCODE,CHESS,FANTOM,LNCipedia,MITranscriptome,BIGtranscriptome	lncRNA	STATUS \known_refseq\";gene_name \"LOC105375387\";"	LOC105375387	NA	NA	NA	NA	NA
lnckb.22747	53.1969	1.64972	0.352245	4.68346	2.82077e-06	4.02128e-05	22747	chr17	55719530	55732121	CHESS,LNCipedia	protein_coding	STATUS \known_refseq\";description \"transmembrane protein 100\";gene_name \"TMEM100\";"	TMEM100	ENSG00000166292	TMEM100	protein_coding	55273	HGNC:25607
lnckb.22800	23.9893	-1.67665	0.38479	-4.35731	1.31668e-05	0.000155267	22800	chr17	58238426	58268518	CHESS	protein_coding	STATUS \known_refseq\";description \"lactoperoxidase\";gene_name \"LPO\";"	LPO	ENSG00000167419	LPO	protein_coding	4025	HGNC:6678
lnckb.22812	151.669	3.0775	0.440057	6.99341	2.68284e-12	1.58767e-10	22812	chr17	58352500	58418895	NONCODE,CHESS,LNCipedia	protein_coding	STATUS \known_refseq\";description \"ring finger protein 43\";gene_name \"RNF43\";"	RNF43	ENSG00000108375	RNF43	protein_coding	54894	HGNC:18505
lnckb.56130	17.8692	1.89759	0.584077	3.24887	0.00115864	0.00726514	56130	chr9	94555045	94568141	NONCODE,CHESS,FANTOM,MITranscriptome	lncRNA	STATUS \known_refseq\";description \"prostate cancer associated transcript 7 (non-protein coding)\";gene_name \"PCAT7\";"	PCAT7	ENSG00000231806	PCAT7	lncRNA	0	HGNC:48824
lnckb.110753	3.94081	1.89479	0.54772	3.45942	0.000541341	0.00382429	110753	chr7	92948397	92949207	MITranscriptome	lncRNA	gene_id_alis \G076968\";"	lnckb.110753	NA	NA	NA	NA	NA
lnckb.112521	2.50025	1.8943	0.478071	3.96239	7.42026e-05	0.000699834	112521	chr9	112199090	112200285	MITranscriptome	lncRNA	gene_id_alis \G086278\";"	lnckb.112521	NA	NA	NA	NA	NA
lnckb.76757	28.47	1.89424	0.203294	9.31776	1.18825e-20	3.19232e-18	76757	chr9	112205662	112213174	NONCODE,LNCipedia	lncRNA	gene_alias \lnc-PTBP3-1\";"	lnc-PTBP3-1	NA	NA	NA	NA	NA
lnckb.22965	547.628	1.76028	0.201834	8.72143	2.7472e-18	4.7291e-16	22965	chr17	64034701	64130819	NONCODE,CHESS,LNCipedia	protein_coding	STATUS \known_refseq\";description \"endoplasmic reticulum to nucleus signaling 1\";gene_name \"ERN1\";"	ERN1	ENSG00000178607	ERN1	protein_coding	2081	HGNC:3449
lnckb.31586	75.5973	1.89414	0.318477	5.94749	2.72279e-09	8.18865e-08	31586	chr2	187003275	187547712	NONCODE,CHESS,FANTOM,LNCipedia,MITranscriptome,BIGtranscriptome	lncRNA	STATUS \known_refseq\";gene_name \"LOC105373786\";"	LOC105373786	NA	NA	NA	NA	NA
lnckb.23003	1222.12	3.02053	0.188101	16.058	5.02714e-58	3.22788e-53	23003	chr17	65527216	65561622	CHESS,LNCipedia	protein_coding	STATUS \known_refseq\";description \"axin 2\";gene_name \"AXIN2\";"	AXIN2	ENSG00000168646	AXIN2	protein_coding	8313	HGNC:904
lnckb.23005	591.182	2.38472	0.181185	13.1618	1.45542e-39	1.03835e-35	23005	chr17	65635491	66192131	NONCODE,CHESS,FANTOM,LNCipedia	protein_coding	STATUS \known_refseq\";description \"centrosomal protein 112\";gene_name \"CEP112\";"	CEP112	ENSG00000154240	CEP112	protein_coding	201134	HGNC:28514
lnckb.52611	4.12383	1.89362	0.438245	4.32091	1.55389e-05	0.000179255	52611	chr8	7112000	7119010	CHESS,MITranscriptome	lncRNA	STATUS \known_refseq\";gene_name \"LOC105369288\";"	LOC105369288	NA	NA	NA	NA	NA
lnckb.44280	9.33666	1.89127	0.505391	3.7422	0.000182417	0.0015176	44280	chr5	145429836	145451099	NONCODE,CHESS,FANTOM,LNCipedia,MITranscriptome,BIGtranscriptome	lncRNA	STATUS \known_gencode\";gene_name \"CTB-73N10.1\";"	CTB-73N10.1	NA	NA	NA	NA	NA
lnckb.99602	1.18874	1.88749	0.5292	3.56668	0.000361529	0.00271027	99602	chr10	5460320	5463372	MITranscriptome	lncRNA	gene_id_alis \G008252\";"	lnckb.99602	NA	NA	NA	NA	NA
lnckb.16781	10.8264	1.88564	0.553205	3.40858	0.00065303	0.00447241	16781	chr15	23974650	24087770	NONCODE,CHESS,LNCipedia,MITranscriptome,BIGtranscriptome	lncRNA	STATUS \known_refseq\";gene_name \"LOC105370731\";"	LOC105370731	NA	NA	NA	NA	NA
lnckb.27033	5.35435	1.88472	0.482669	3.90477	9.43132e-05	0.000859582	27033	chr19	45768387	45769806	NONCODE,CHESS,FANTOM,MITranscriptome,BIGtranscriptome	lncRNA	STATUS \known_gencode\";gene_name \"AC074212.5\";"	AC074212.5	NA	NA	NA	NA	NA
lnckb.6667	24.5344	1.88207	0.506942	3.71261	0.000205137	0.00167514	6667	chr10	84228627	84230464	CHESS	lncRNA	STATUS \novel\";"	lnckb.6667	NA	NA	NA	NA	NA
lnckb.62878	1.20893	1.88192	0.582762	3.22931	0.00124088	0.00769792	62878	chr2	191205969	191207034	FANTOM	lncRNA	gene_id_alias \CATG00000051039.1\";geneSuperClass \"all_lncRNA\";geneClass \"lncRNA_intergenic\";geneSubClass \"far_from_coding_genes\";gene_type \"__na\";gene_name \"CATG00000051039.1\";coding_status \"nonCoding\";cumulative_support \"FANTOM:HUBDMAP\";geneCategory \"e_lncRNA\";DHS_type \"DHS_enhancer\";"	CATG00000051039.1	NA	NA	NA	NA	NA
lnckb.23162	7.94166	1.67258	0.496644	3.36777	0.000757801	0.00507802	23162	chr17	73737854	73757723	NONCODE,CHESS,LNCipedia,MITranscriptome,BIGtranscriptome	protein_coding	STATUS \known_refseq\";description \"uncharacterized LOC100134391\";gene_name \"LOC100134391\";"	LOC100134391	NA	NA	NA	NA	NA
lnckb.23179	21.4201	-2.28616	0.474481	-4.81823	1.44834e-06	2.23335e-05	23179	chr17	74274215	74314912	CHESS	protein_coding	STATUS \known_refseq\";description \"dynein axonemal intermediate chain 2\";gene_name \"DNAI2\";"	DNAI2	ENSG00000171595	DNAI2	protein_coding	64446	HGNC:18744
lnckb.23184	110.262	1.55241	0.330276	4.70034	2.59735e-06	3.74182e-05	23184	chr17	74352999	74363655	CHESS	protein_coding	STATUS \known_refseq\";description \"BTB domain containing 17\";gene_name \"BTBD17\";"	BTBD17	ENSG00000204347	BTBD17	protein_coding	388419	HGNC:33758
lnckb.82228	1.5636	1.88141	0.575917	3.26681	0.00108768	0.00688679	82228	chr13	80237635	80238301	NONCODE,MITranscriptome	lncRNA	gene_id_alis \NONHSAG068231.1\";"	NONHSAG068231.1	NA	NA	NA	NA	NA
lnckb.70086	3.29701	1.88129	0.557063	3.37717	0.000732369	0.00493076	70086	chr15	27663918	27667119	NONCODE,LNCipedia,MITranscriptome	lncRNA	gene_alias \lnc-OCA2-5\";"	lnc-OCA2-5	NA	NA	NA	NA	NA
lnckb.23222	20.4407	-2.15478	0.465942	-4.62456	3.75392e-06	5.19026e-05	23222	chr17	74916083	74923263	CHESS	protein_coding	STATUS \known_refseq\";description \"USH1 protein network component sans\";gene_name \"USH1G\";"	USH1G	ENSG00000182040	USH1G	protein_coding	124590	HGNC:16356
lnckb.23223	2.39438	-2.47883	0.68337	-3.62737	0.000286328	0.00222281	23223	chr17	74922963	74933913	CHESS	protein_coding	STATUS \known_refseq\";description \"otopetrin 2\";gene_name \"OTOP2\";"	OTOP2	ENSG00000183034	OTOP2	protein_coding	92736	HGNC:19657
lnckb.23224	11.5846	-3.9805	0.676674	-5.88245	4.04226e-09	1.16809e-07	23224	chr17	74934743	74949993	CHESS	protein_coding	STATUS \known_refseq\";description \"otopetrin 3\";gene_name \"OTOP3\";"	OTOP3	ENSG00000182938	OTOP3	protein_coding	347741	HGNC:19658
lnckb.78519	6.78151	1.86963	0.40956	4.56497	4.99569e-06	6.64391e-05	78519	chr1	166292448	166294003	NONCODE,MITranscriptome,BIGtranscriptome	lncRNA	gene_id_alis \NONHSAG105087.1\";"	NONHSAG105087.1	NA	NA	NA	NA	NA
lnckb.2325	671.068	-1.75785	0.378623	-4.64274	3.43823e-06	4.80342e-05	2325	chr1	99645875	99699561	NONCODE,CHESS,LNCipedia	protein_coding	STATUS \known_refseq\";description \"palmdelphin\";gene_name \"PALMD\";"	PALMD	ENSG00000099260	PALMD	protein_coding	54873	HGNC:15846
lnckb.23320	171.761	1.71272	0.266908	6.41689	1.39083e-10	5.70267e-09	23320	chr17	76527424	76555339	NONCODE,CHESS,FANTOM,LNCipedia,BIGtranscriptome	protein_coding	STATUS \known_refseq\";description \"progressive rod-cone degeneration\";gene_name \"PRCD\";"	PRCD	ENSG00000214140	PRCD	protein_coding	768206	HGNC:32528
lnckb.12424	225.945	1.86897	0.216675	8.62568	6.37136e-18	1.03569e-15	12424	chr12	93536817	93571768	NONCODE,CHESS,FANTOM,LNCipedia,BIGtranscriptome	lncRNA	STATUS \known_refseq\";description \"SOCS2 antisense RNA 1\";gene_name \"SOCS2-AS1\";"	SOCS2-AS1	ENSG00000246985	SOCS2-AS1	lncRNA	0	HGNC:27054
lnckb.39850	1.86272	1.86693	0.497003	3.75637	0.000172395	0.00144376	39850	chr4	8268608	8270181	NONCODE,CHESS,FANTOM,LNCipedia,MITranscriptome	lncRNA	STATUS \known_refseq\";gene_name \"LOC105374373\";"	LOC105374373	NA	NA	NA	NA	NA
lnckb.41062	5.88577	1.85946	0.287391	6.47012	9.79222e-11	4.15564e-09	41062	chr4	107543553	107590490	NONCODE,CHESS,MITranscriptome	lncRNA	STATUS \known_refseq\";gene_name \"LOC105377358\";"	LOC105377358	NA	NA	NA	NA	NA
lnckb.2339	110.765	1.65701	0.208279	7.95571	1.7811e-15	1.92854e-13	2339	chr1	100345015	100520281	NONCODE,CHESS,LNCipedia,BIGtranscriptome	protein_coding	STATUS \known_refseq\";description \"cell division cycle 14A\";gene_name \"CDC14A\";"	CDC14A	ENSG00000079335	CDC14A	protein_coding	8556	HGNC:1718
lnckb.103371	4.8769	1.85661	0.544133	3.41205	0.000644773	0.00442546	103371	chr16	88294806	88305461	MITranscriptome	lncRNA	gene_id_alis \G032347\";"	lnckb.103371	NA	NA	NA	NA	NA
lnckb.2343	123.046	-5.1378	0.472544	-10.8726	1.55628e-27	1.44822e-24	2343	chr1	100538172	100542027	CHESS	protein_coding	STATUS \known_refseq\";description \"G protein-coupled receptor 88\";gene_name \"GPR88\";"	GPR88	ENSG00000181656	GPR88	protein_coding	54112	HGNC:4539
lnckb.60591	2.62669	1.85571	0.426055	4.35557	1.32722e-05	0.00015628	60591	chr12	53378111	53379461	NONCODE,FANTOM,LNCipedia	lncRNA	gene_id_alis_alias \CATG00000012031.1\";geneSuperClass \"all_lncRNA\";geneClass \"lncRNA_divergent\";geneSubClass \"divergent_promoters\";gene_type \"__na\";gene_name \"CATG00000012031.1\";coding_status \"nonCoding\";cumulative_support \"ENCODE:FANTOM\";geneCategory \"p_lncRNA_divergent\";DHS_type \"DHS_promoter\";"	CATG00000012031.1	NA	NA	NA	NA	NA
lnckb.73624	2.65147	1.85348	0.569413	3.25507	0.00113365	0.00712936	73624	chr4	9553614	9553985	NONCODE,LNCipedia,MITranscriptome	lncRNA	gene_alias \lnc-SLC2A9-7\";"	lnc-SLC2A9-7	ENSG00000242034	AC097493.1	processed_pseudogene	0	0
lnckb.23547	128.629	-3.53743	0.46217	-7.65397	1.9486e-14	1.70936e-12	23547	chr17	81650459	81663418	CHESS,LNCipedia	protein_coding	STATUS \known_refseq\";description \"phosphodiesterase 6G\";gene_name \"PDE6G\";"	PDE6G	ENSG00000185527	PDE6G	protein_coding	5148	HGNC:8789
lnckb.102261	5.85103	1.84964	0.435111	4.25096	2.12857e-05	0.00023605	102261	chr14	32838236	32842499	MITranscriptome	lncRNA	gene_id_alis \G024164\";"	lnckb.102261	NA	NA	NA	NA	NA
lnckb.19855	4.20316	1.83958	0.393721	4.67229	2.97862e-06	4.22195e-05	19855	chr16	52552074	52606985	NONCODE,CHESS,FANTOM,LNCipedia,MITranscriptome,BIGtranscriptome	lncRNA	STATUS \known_refseq\";description \"cancer susceptibility candidate 16 (non-protein coding)\";gene_name \"CASC16\";"	CASC16	ENSG00000249231	CASC16	lncRNA	0	HGNC:48608
lnckb.23583	83.7332	4.1045	0.595048	6.89777	5.28252e-12	2.952e-10	23583	chr17	81952503	81961843	CHESS	protein_coding	STATUS \known_refseq\";description \"NOTUM%2C palmitoleoyl-protein carboxylesterase\";gene_name \"NOTUM\";"	NOTUM	ENSG00000185269	NOTUM	protein_coding	147111	HGNC:27106
lnckb.82038	1.09912	1.83654	0.525225	3.49667	0.000471098	0.00339988	82038	chr13	52863777	52865310	NONCODE	lncRNA	gene_id_alis \NONHSAG067548.1\";"	NONHSAG067548.1	NA	NA	NA	NA	NA
lnckb.23643	7.36537	-2.30043	0.434021	-5.30028	1.15627e-07	2.38188e-06	23643	chr17	82701887	82705465	NONCODE,CHESS,FANTOM,LNCipedia,MITranscriptome	protein_coding	STATUS \known_refseq\";gene_name \"LOC105376791\";"	LOC105376791	NA	NA	NA	NA	NA
lnckb.76413	1.43545	1.83463	0.568626	3.22643	0.00125343	0.00776174	76413	chr9	6660407	6661936	NONCODE,LNCipedia,MITranscriptome,BIGtranscriptome	lncRNA	gene_alias \lnc-KDM4C-14\";"	lnc-KDM4C-14	NA	NA	NA	NA	NA
lnckb.2373	2.71777	-1.59823	0.490802	-3.25636	0.00112849	0.00710386	2373	chr1	103610091	103625785	CHESS	protein_coding	STATUS \known_refseq\";description \"amylase%2C alpha 2A (pancreatic)\";gene_name \"AMY2A\";"	AMY2A	ENSG00000243480	AMY2A	protein_coding	279	HGNC:477
lnckb.23961	842.147	2.24901	0.367577	6.11849	9.44656e-10	3.18568e-08	23961	chr18	305850	500729	NONCODE,CHESS,FANTOM,LNCipedia,MITranscriptome,BIGtranscriptome	protein_coding	STATUS \known_refseq\";description \"collectin subfamily member 12\";gene_name \"COLEC12\";"	COLEC12	ENSG00000158270	COLEC12	protein_coding	81035	HGNC:16016
lnckb.65590	38.9398	1.82999	0.401039	4.56311	5.0401e-06	6.69605e-05	65590	chr7	92923512	92935137	FANTOM,MITranscriptome	lncRNA	gene_id_alis_alias \CATG00000096444.1\";geneSuperClass \"all_lncRNA\";geneClass \"lncRNA_intergenic\";geneSubClass \"far_from_coding_genes\";gene_type \"__na\";gene_name \"CATG00000096444.1\";coding_status \"nonCoding\";cumulative_support \"MITRANS\";geneCategory \"e_lncRNA\";DHS_type \"DHS_enhancer\";"	CATG00000096444.1	NA	NA	NA	NA	NA
lnckb.44631	4.34457	1.82936	0.505048	3.62214	0.000292174	0.00226081	44631	chr5	168084424	168189832	NONCODE,CHESS,LNCipedia,MITranscriptome,BIGtranscriptome	lncRNA	STATUS \known_refseq\";gene_name \"LOC105377708\";"	LOC105377708	NA	NA	NA	NA	NA
lnckb.51560	19.3123	1.82794	0.374687	4.87858	1.0685e-06	1.70538e-05	51560	chr7	108165735	108177208	NONCODE,CHESS	lncRNA	STATUS \known_refseq\";gene_name \"LOC102724363\";"	LOC102724363	NA	NA	NA	NA	NA
lnckb.86019	0.970121	1.82697	0.559238	3.2669	0.00108732	0.00688589	86019	chr2	20476758	20477178	NONCODE,MITranscriptome	lncRNA	gene_id_alis \NONHSAG110108.1\";"	NONHSAG110108.1	NA	NA	NA	NA	NA
lnckb.9997	2.13622	1.82606	0.558482	3.26969	0.00107666	0.00682842	9997	chr11	112787304	112804956	NONCODE,CHESS,LNCipedia,MITranscriptome,BIGtranscriptome	lncRNA	STATUS \known_gencode\";gene_name \"RP11-27G22.1\";"	RP11-27G22.1	NA	NA	NA	NA	NA
lnckb.24032	1559.71	-3.1085	0.326647	-9.51637	1.79327e-21	5.48306e-19	24032	chr18	3494152	4455572	NONCODE,CHESS,FANTOM,LNCipedia,MITranscriptome,BIGtranscriptome	protein_coding	STATUS \known_refseq\";description \"discs large homolog associated protein 1\";gene_name \"DLGAP1\";"	DLGAP1	ENSG00000170579	DLGAP1	protein_coding	9229	HGNC:2905
lnckb.55533	36.2787	1.82583	0.498029	3.66611	0.000246265	0.0019523	55533	chr9	41100794	41125709	NONCODE,CHESS,LNCipedia,MITranscriptome,BIGtranscriptome	lncRNA	STATUS \known_refseq\";description \"uncharacterized LOC440896\";gene_name \"LOC440896\";gene_name \"BX255923.3\";"	BX255923.3	NA	NA	NA	NA	NA
lnckb.41837	104.567	1.82468	0.448801	4.06568	4.78926e-05	0.00048019	41837	chr4	174078566	174220398	NONCODE,CHESS,FANTOM,LNCipedia,MITranscriptome,BIGtranscriptome	lncRNA	STATUS \known_refseq\";description \"uncharacterized LOC101928509\";gene_name \"LOC101928509\";"	LOC101928509	NA	NA	NA	NA	NA
lnckb.54043	6.62212	1.82377	0.391939	4.65321	3.26807e-06	4.58966e-05	54043	chr8	98955810	98967876	NONCODE,CHESS,FANTOM,LNCipedia,MITranscriptome,BIGtranscriptome	lncRNA	STATUS \known_refseq\";gene_name \"LOC107986872\";"	LOC107986872	NA	NA	NA	NA	NA
lnckb.50287	44.8405	1.82142	0.410591	4.43609	9.16062e-06	0.000113017	50287	chr7	30993580	31009749	NONCODE,CHESS,FANTOM,LNCipedia,MITranscriptome	lncRNA	STATUS \known_refseq\";gene_name \"LOC105375221\";"	LOC105375221	NA	NA	NA	NA	NA
lnckb.32578	7.93769	1.81999	0.360975	5.04188	4.60986e-07	8.11167e-06	32578	chr2	240426843	240435217	CHESS,MITranscriptome	lncRNA	STATUS \known_fantom\";"	lnckb.32578	NA	NA	NA	NA	NA
lnckb.78514	5.40855	1.81724	0.378418	4.8022	1.56934e-06	2.39634e-05	78514	chr1	166173209	166174143	NONCODE,MITranscriptome	lncRNA	gene_id_alis \NONHSAG105084.1\";"	NONHSAG105084.1	NA	NA	NA	NA	NA
lnckb.42940	4.37735	1.81547	0.319617	5.68013	1.34595e-08	3.45412e-07	42940	chr5	60501122	60524252	NONCODE,CHESS,LNCipedia,MITranscriptome	lncRNA	STATUS \known_refseq\";gene_name \"LOC107986349\";"	LOC107986349	NA	NA	NA	NA	NA
lnckb.24065	399.35	-1.85562	0.319663	-5.80492	6.43949e-09	1.77609e-07	24065	chr18	5954334	6415468	NONCODE,CHESS,LNCipedia	protein_coding	STATUS \known_refseq\";description \"l(3)mbt-like 4 (Drosophila)\";gene_name \"L3MBTL4\";"	L3MBTL4	ENSG00000154655	L3MBTL4	protein_coding	91133	HGNC:26677
lnckb.17027	1.60826	1.81496	0.474058	3.82856	0.000128894	0.00112219	17027	chr15	38250725	38253653	CHESS,FANTOM,LNCipedia,MITranscriptome	lncRNA	STATUS \known_refseq\";gene_name \"LOC107984760\";"	LOC107984760	NA	NA	NA	NA	NA
lnckb.34127	12.2812	1.81091	0.383934	4.71674	2.39659e-06	3.47993e-05	34127	chr20	62593158	62603809	NONCODE,CHESS,FANTOM,LNCipedia,MITranscriptome	lncRNA	STATUS \known_refseq\";gene_name \"WI2-87327B8.2\";"	WI2-87327B8.2	NA	NA	NA	NA	NA
lnckb.15359	71.7319	1.81005	0.318124	5.68978	1.27202e-08	3.28277e-07	15359	chr14	41583645	41606849	NONCODE,CHESS,FANTOM,LNCipedia,MITranscriptome,BIGtranscriptome	lncRNA	STATUS \known_refseq\";gene_name \"LOC105370469\";gene_name \"CTD-2298J14.2\";"	CTD-2298J14.2	NA	NA	NA	NA	NA
lnckb.24152	3073.56	2.37581	0.291023	8.16362	3.25119e-16	3.93137e-14	24152	chr18	10454628	10489948	CHESS	protein_coding	STATUS \known_refseq\";description \"adenomatosis polyposis coli down-regulated 1\";gene_name \"APCDD1\";"	APCDD1	ENSG00000154856	APCDD1	protein_coding	147495	HGNC:15718
lnckb.4462	1.88023	1.80905	0.544291	3.32369	0.000888343	0.00580497	4462	chr1	211639695	211654622	NONCODE,CHESS,FANTOM,LNCipedia,MITranscriptome,BIGtranscriptome	lncRNA	STATUS \known_refseq\";description \"uncharacterized LOC105748977\";gene_name \"LOC105748977\";gene_name \"RP11-354K1.1\";"	RP11-354K1.1	NA	NA	NA	NA	NA
lnckb.71684	1.30472	1.80889	0.489475	3.69558	0.000219386	0.001769	71684	chr2	26671254	26674464	NONCODE,LNCipedia,MITranscriptome,BIGtranscriptome	lncRNA	gene_alias \lnc-CIB4-1\";gene_alias \"AC015977\";gene_alias \"ENSG00000225378\";gene_alias \"linc-CIB4\";gene_alias \"OTTHUMG00000151995\";gene_alias \"XLOC_002027\";"	lnc-CIB4-1	ENSG00000225378	AC015977.2	lncRNA	0	0
lnckb.39752	25.9461	1.80822	0.427966	4.22514	2.3879e-05	0.000260978	39752	chr4	4029913	4074365	NONCODE,CHESS,LNCipedia,MITranscriptome	lncRNA	STATUS \known_refseq\";gene_name \"LOC101928217\";"	LOC101928217	NA	NA	NA	NA	NA
lnckb.24191	5.71464	1.71261	0.540376	3.16929	0.00152814	0.00915736	24191	chr18	12250483	12277595	CHESS,MITranscriptome	protein_coding	STATUS \known_refseq\";description \"cell death-inducing DFFA-like effector a\";gene_name \"CIDEA\";"	CIDEA	ENSG00000176194	CIDEA	protein_coding	1149	HGNC:1976
lnckb.79188	2.17045	1.80602	0.528464	3.41749	0.000632025	0.0043552	79188	chr10	12891404	12892564	NONCODE	lncRNA	gene_id_alis \NONHSAG061834.1\";"	NONHSAG061834.1	NA	NA	NA	NA	NA
lnckb.106596	2.09266	1.80558	0.438178	4.12065	3.77809e-05	0.000389386	106596	chr22	44488958	44490826	MITranscriptome	lncRNA	gene_id_alis \G054055\";"	lnckb.106596	NA	NA	NA	NA	NA
lnckb.92584	2.39209	1.80307	0.466435	3.86564	0.000110798	0.000989048	92584	chr5	135489713	135490665	NONCODE	lncRNA	gene_id_alis \NONHSAG092666.1\";"	NONHSAG092666.1	NA	NA	NA	NA	NA
lnckb.86045	7.75659	1.80288	0.495844	3.63599	0.00027692	0.00216179	86045	chr2	28343270	28345292	NONCODE,MITranscriptome	lncRNA	gene_id_alis \NONHSAG078562.1\";"	NONHSAG078562.1	NA	NA	NA	NA	NA
lnckb.101541	4.6224	1.79778	0.543649	3.30688	0.000943416	0.00610951	101541	chr12	128711664	128715653	MITranscriptome	lncRNA	gene_id_alis \G020704\";"	lnckb.101541	NA	NA	NA	NA	NA
lnckb.24227	17.3403	-4.03733	0.725815	-5.56248	2.6597e-08	6.36277e-07	24227	chr18	13824155	13826862	CHESS	protein_coding	STATUS \known_refseq\";description \"melanocortin 5 receptor\";gene_name \"MC5R\";"	MC5R	ENSG00000176136	MC5R	protein_coding	4161	HGNC:6933
lnckb.69852	1.75763	1.7974	0.505488	3.55577	0.000376873	0.0028102	69852	chr14	59125307	59129545	NONCODE,LNCipedia,MITranscriptome	lncRNA	gene_alias \lnc-DAAM1-1\";gene_alias \"linc-DAAM1-1\";gene_alias \"XLOC_010847\";"	lnc-DAAM1-1	NA	NA	NA	NA	NA
lnckb.37109	4.69183	1.79707	0.537372	3.34418	0.000825248	0.00545877	37109	chr3	45201829	45216773	NONCODE,CHESS,MITranscriptome	lncRNA	STATUS \known_refseq\";gene_name \"LOC101928636\";"	LOC101928636	NA	NA	NA	NA	NA
lnckb.24249	97.0777	-4.79739	0.558098	-8.59596	8.257e-18	1.31884e-15	24249	chr18	14748240	14855465	CHESS,MITranscriptome	protein_coding	STATUS \known_refseq\";description \"ankyrin repeat domain 30B\";gene_name \"ANKRD30B\";"	ANKRD30B	ENSG00000180777	ANKRD30B	protein_coding	374860	HGNC:24165
lnckb.96615	4.51011	1.79155	0.333972	5.36436	8.12352e-08	1.74117e-06	96615	chr9	2247994	2258374	NONCODE,MITranscriptome	lncRNA	gene_id_alis \NONHSAG101132.1\";"	NONHSAG101132.1	NA	NA	NA	NA	NA
lnckb.24251	2.02505	-2.73714	0.723933	-3.78093	0.000156241	0.00132647	24251	chr18	14867349	14870996	CHESS	protein_coding	description \potentially protein-coding:NR\";STATUS \"novel\";GENE_TYPE_ALIAS \"protein_coding\";"	lnckb.24251	NA	NA	NA	NA	NA
lnckb.71227	6.52353	1.78877	0.405371	4.41267	1.02102e-05	0.000124328	71227	chr18	69994636	69996870	NONCODE,LNCipedia	lncRNA	gene_alias \lnc-DOK6-1\";"	lnc-DOK6-1	NA	NA	NA	NA	NA
lnckb.55695	2.11755	1.78315	0.466413	3.82312	0.000131776	0.00114341	55695	chr9	68341983	68351098	NONCODE,CHESS,LNCipedia	lncRNA	STATUS \known_refseq\";gene_name \"LOC102723624\";"	LOC102723624	NA	NA	NA	NA	NA
lnckb.106924	1.56421	1.78311	0.542864	3.28463	0.00102117	0.00653008	106924	chr3	75548579	75550311	MITranscriptome	lncRNA	gene_id_alis \G056331\";"	lnckb.106924	NA	NA	NA	NA	NA
lnckb.43044	9.10245	1.78158	0.394572	4.51522	6.32502e-06	8.20285e-05	43044	chr5	68429187	68450926	NONCODE,CHESS,FANTOM,LNCipedia,MITranscriptome,BIGtranscriptome	lncRNA	STATUS \known_refseq\";gene_name \"LOC105379013\";"	LOC105379013	NA	NA	NA	NA	NA
lnckb.70774	1.89867	1.77456	0.435974	4.07034	4.69441e-05	0.000471785	70774	chr17	19397682	19398983	NONCODE,LNCipedia	lncRNA	gene_alias \lnc-MFAP4-5\";"	lnc-MFAP4-5	NA	NA	NA	NA	NA
lnckb.91173	5.68871	1.76691	0.42019	4.20504	2.61041e-05	0.000281464	91173	chr4	173489132	173491185	NONCODE	lncRNA	gene_id_alis \NONHSAG112203.1\";"	NONHSAG112203.1	NA	NA	NA	NA	NA
lnckb.7722	1.32168	1.76539	0.55136	3.20189	0.00136528	0.00834239	7722	chr11	734584	746962	NONCODE,CHESS,LNCipedia	lncRNA	STATUS \known_refseq\";gene_name \"LOC105376509\";"	LOC105376509	NA	NA	NA	NA	NA
lnckb.106781	11.2869	1.76504	0.47317	3.73024	0.000191298	0.00158042	106781	chr3	34153922	34156544	MITranscriptome,BIGtranscriptome	lncRNA	gene_id_alis \G055249\";"	lnckb.106781	NA	NA	NA	NA	NA
lnckb.82789	2.70576	1.76492	0.430871	4.09617	4.20046e-05	0.000427971	82789	chr14	41579852	41581025	NONCODE	lncRNA	gene_id_alis \NONHSAG107650.1\";"	NONHSAG107650.1	NA	NA	NA	NA	NA
lnckb.17945	9.48231	1.76312	0.279737	6.30278	2.9236e-10	1.11143e-08	17945	chr15	77568858	77631386	NONCODE,CHESS,FANTOM,LNCipedia,MITranscriptome,BIGtranscriptome	lncRNA	STATUS \known_refseq\";gene_name \"LOC105370906\";gene_name \"RP11-307C19.2\";"	RP11-307C19.2	NA	NA	NA	NA	NA
lnckb.52612	8.96151	1.7625	0.354226	4.97564	6.50336e-07	1.10294e-05	52612	chr8	7138494	7186452	NONCODE,CHESS,LNCipedia,MITranscriptome	lncRNA	STATUS \known_refseq\";gene_name \"LOC105377803\";"	LOC105377803	NA	NA	NA	NA	NA
lnckb.24401	11.9047	2.32532	0.494801	4.69951	2.60785e-06	3.75429e-05	24401	chr18	31317345	31359339	CHESS	protein_coding	STATUS \known_refseq\";description \"desmoglein 1\";gene_name \"DSG1\";"	DSG1	ENSG00000134760	DSG1	protein_coding	1828	HGNC:3048
lnckb.10773	4.26931	1.76186	0.404125	4.35969	1.30246e-05	0.000153816	10773	chr12	6393358	6395074	NONCODE,CHESS,LNCipedia,BIGtranscriptome	lncRNA	STATUS \known_refseq\";gene_name \"LOC105369628\";"	LOC105369628	NA	NA	NA	NA	NA
lnckb.24403	2.48691	3.11661	0.7194	4.33224	1.47601e-05	0.000171318	24403	chr18	31376777	31415791	CHESS	protein_coding	STATUS \known_refseq\";description \"desmoglein 4\";gene_name \"DSG4\";"	DSG4	ENSG00000175065	DSG4	protein_coding	147409	HGNC:21307
lnckb.24405	286.886	1.99601	0.322405	6.191	5.97834e-10	2.10221e-08	24405	chr18	31497946	31549008	CHESS	protein_coding	STATUS \known_refseq\";description \"desmoglein 2\";gene_name \"DSG2\";"	DSG2	ENSG00000046604	DSG2	protein_coding	1829	HGNC:3049
lnckb.24407	1138.33	-3.44883	0.551639	-6.25198	4.05285e-10	1.49129e-08	24407	chr18	31556943	31599093	CHESS	protein_coding	STATUS \known_refseq\";description \"transthyretin\";gene_name \"TTR\";"	TTR	ENSG00000118271	TTR	protein_coding	7276	HGNC:12405
lnckb.24432	1018.36	-2.63788	0.266856	-9.88504	4.83403e-23	2.01464e-20	24432	chr18	33578259	33751195	NONCODE,CHESS,LNCipedia	protein_coding	STATUS \known_refseq\";description \"additional sex combs like 3%2C transcriptional regulator\";gene_name \"ASXL3\";"	ASXL3	ENSG00000141431	ASXL3	protein_coding	80816	HGNC:29357
lnckb.24434	646.534	-2.8038	0.349118	-8.0311	9.6606e-16	1.08254e-13	24434	chr18	33851100	34224910	NONCODE,CHESS,LNCipedia,BIGtranscriptome	protein_coding	STATUS \known_refseq\";description \"nucleolar protein 4\";gene_name \"NOL4\";"	NOL4	ENSG00000101746	NOL4	protein_coding	8715	HGNC:7870
lnckb.36481	42.1463	1.76096	0.271218	6.49278	8.42694e-11	3.64122e-09	36481	chr3	4896713	4985770	NONCODE,CHESS,FANTOM,LNCipedia,MITranscriptome,BIGtranscriptome	lncRNA	STATUS \known_refseq\";description \"BHLHE40 antisense RNA 1\";gene_name \"BHLHE40-AS1\";"	BHLHE40-AS1	ENSG00000235831	BHLHE40-AS1	lncRNA	0	HGNC:44471
lnckb.24466	56.9484	-2.81093	0.400449	-7.01944	2.22753e-12	1.34551e-10	24466	chr18	36186928	36286953	NONCODE,CHESS,LNCipedia	protein_coding	STATUS \known_refseq\";description \"molybdenum cofactor sulfurase\";gene_name \"MOCOS\";"	MOCOS	ENSG00000075643	MOCOS	protein_coding	55034	HGNC:18234
lnckb.2447	49.517	-1.50811	0.321885	-4.68525	2.79612e-06	3.9888e-05	2447	chr1	109292365	109309394	CHESS,LNCipedia	protein_coding	STATUS \known_refseq\";description \"myosin binding protein H-like\";gene_name \"MYBPHL\";"	MYBPHL	ENSG00000221986	MYBPHL	protein_coding	343263	HGNC:30434
lnckb.99310	2.59904	1.76037	0.46852	3.75731	0.000171752	0.00143894	99310	chr1	203117016	203120860	MITranscriptome	lncRNA	gene_id_alis \G006337\";"	lnckb.99310	NA	NA	NA	NA	NA
lnckb.14386	8.7829	1.75833	0.38557	4.56034	5.10702e-06	6.77653e-05	14386	chr13	80115556	80166394	NONCODE,CHESS,FANTOM,MITranscriptome	lncRNA	STATUS \known_refseq\";gene_name \"LOC105370275\";"	LOC105370275	NA	NA	NA	NA	NA
lnckb.35523	8.52012	1.75764	0.37181	4.72725	2.2758e-06	3.32484e-05	35523	chr22	29023333	29031506	NONCODE,CHESS,FANTOM,LNCipedia,MITranscriptome,BIGtranscriptome	lncRNA	STATUS \known_refseq\";description \"ZNRF3 antisense RNA 1\";gene_name \"ZNRF3-AS1\";"	ZNRF3-AS1	ENSG00000177993	ZNRF3-AS1	lncRNA	0	HGNC:41927
lnckb.24560	27.0894	-1.6115	0.424028	-3.80046	0.000144428	0.0012373	24560	chr18	46467962	46657115	NONCODE,CHESS	protein_coding	STATUS \known_refseq\";description \"lipoxygenase homology domains 1\";gene_name \"LOXHD1\";"	LOXHD1	ENSG00000167210	LOXHD1	protein_coding	125336	HGNC:26521
lnckb.503	11.8993	1.75697	0.385327	4.55968	5.12327e-06	6.79108e-05	503	chr1	15326680	15343883	NONCODE,CHESS,FANTOM,LNCipedia,MITranscriptome,BIGtranscriptome	lncRNA	STATUS \known_refseq\";gene_name \"LOC101927417\";gene_name \"RP3-467K16.2\";"	RP3-467K16.2	NA	NA	NA	NA	NA
lnckb.87187	1.56937	1.75642	0.490681	3.57957	0.000344161	0.00259876	87187	chr2	191172858	191173380	NONCODE	lncRNA	gene_id_alis \NONHSAG110407.1\";"	NONHSAG110407.1	NA	NA	NA	NA	NA
lnckb.31377	2.91673	1.74952	0.400712	4.36603	1.26526e-05	0.000149864	31377	chr2	174025280	174027158	NONCODE,CHESS,FANTOM,LNCipedia	lncRNA	STATUS \known_refseq\";description \"uncharacterized LOC100128905\";gene_name \"LOC100128905\";"	LOC100128905	NA	NA	NA	NA	NA
lnckb.67081	3.19453	1.74683	0.418361	4.17541	2.97454e-05	0.000315847	67081	chr16	50369158	50371804	NONCODE,FANTOM,LNCipedia,MITranscriptome,BIGtranscriptome	lncRNA	gene_id_alis_alias \ENSG00000261393.1\";geneSuperClass \"all_lncRNA\";geneClass \"lncRNA_divergent\";geneSubClass \"divergent_promoters\";gene_type \"antisense\";gene_name \"RP11-21B23.1\";coding_status \"nonCoding\";cumulative_support \"ENCODE:MITRANS\";geneCategory \"p_lncRNA_divergent\";DHS_type \"DHS_promoter\";"	RP11-21B23.1coding_status nonCodingcumulative_support ENCODE:MITRANSgeneCategory p_lncRNA_divergentDHS_type DHS_promoter	NA	NA	NA	NA	NA
lnckb.90862	3.72967	1.74005	0.523353	3.32481	0.000884792	0.00578648	90862	chr4	124456495	124457395	NONCODE	lncRNA	gene_id_alis \NONHSAG089454.1\";"	NONHSAG089454.1	NA	NA	NA	NA	NA
lnckb.57811	3.18127	1.7388	0.548023	3.17286	0.00150944	0.00906045	57811	chrX	39759837	39766745	CHESS,MITranscriptome	lncRNA	STATUS \known_refseq\";gene_name \"LOC105373178\";"	LOC105373178	NA	NA	NA	NA	NA
lnckb.24686	68.2639	3.63165	0.378486	9.5952	8.37571e-22	2.77214e-19	24686	chr18	54901509	54959539	CHESS,LNCipedia	protein_coding	STATUS \known_refseq\";description \"coiled-coil domain containing 68\";gene_name \"CCDC68\";"	CCDC68	ENSG00000166510	CCDC68	protein_coding	80323	HGNC:24350
lnckb.247	376.8	-1.67026	0.260308	-6.41648	1.39463e-10	5.71459e-09	247	chr1	6247346	6260975	NONCODE,CHESS,LNCipedia	protein_coding	STATUS \known_refseq\";description \"G protein-coupled receptor 153\";gene_name \"GPR153\";"	GPR153	ENSG00000158292	GPR153	protein_coding	387509	HGNC:23618
lnckb.8262	8.24701	1.7371	0.438799	3.95875	7.53422e-05	0.000709436	8262	chr11	20039481	20050843	NONCODE,CHESS,FANTOM,LNCipedia,MITranscriptome,BIGtranscriptome	lncRNA	STATUS \known_refseq\";description \"NAV2 antisense RNA 2\";gene_name \"NAV2-AS2\";"	NAV2-AS2	ENSG00000254453	NAV2-AS2	lncRNA	0	HGNC:40743
lnckb.5699	1.65893	1.73575	0.461388	3.76203	0.000168542	0.00141445	5699	chr10	22471451	22472577	NONCODE,CHESS,LNCipedia,MITranscriptome	lncRNA	STATUS \known_refseq\";gene_name \"LOC105376450\";"	LOC105376450	NA	NA	NA	NA	NA
lnckb.15218	6.78316	1.73466	0.50895	3.40831	0.000653669	0.00447505	15218	chr14	32879246	32882830	NONCODE,CHESS,LNCipedia	lncRNA	STATUS \known_gencode\";gene_name \"RP11-340L3.1\";"	RP11-340L3.1	ENSG00000280281	AL049781.1	TEC	0	0
lnckb.24719	2.01513	2.6476	0.555969	4.76214	1.9155e-06	2.85233e-05	24719	chr18	57147062	57150408	CHESS,MITranscriptome	protein_coding	STATUS \known_refseq\";description \"biorientation of chromosomes in cell division 1 like 2\";gene_name \"BOD1L2\";"	BOD1L2	ENSG00000228075	BOD1L2	protein_coding	284257	HGNC:28505
lnckb.41075	1.85302	1.73282	0.459852	3.76821	0.00016442	0.00138565	41075	chr4	108309582	108332928	CHESS,MITranscriptome	lncRNA	STATUS \known_refseq\";gene_name \"LOC107986300\";"	LOC107986300	NA	NA	NA	NA	NA
lnckb.15625	9.61044	1.73259	0.373223	4.64226	3.44626e-06	4.81359e-05	15625	chr14	58828234	59017328	NONCODE,CHESS,FANTOM,LNCipedia,MITranscriptome,BIGtranscriptome	lncRNA	STATUS \known_refseq\";description \"long intergenic non-protein coding RNA 1500\";gene_name \"LINC01500\";"	LINC01500	ENSG00000258583	LINC01500	lncRNA	0	HGNC:51166
lnckb.15993	1.30124	1.7288	0.512593	3.37266	0.000744457	0.00500166	15993	chr14	76813033	76815177	NONCODE,CHESS	lncRNA	STATUS \novel\";"	lnckb.15993	NA	NA	NA	NA	NA
lnckb.24739	1841.93	-1.86716	0.207617	-8.99325	2.40018e-19	4.9714e-17	24739	chr18	58044362	58401693	NONCODE,CHESS,FANTOM,LNCipedia	protein_coding	STATUS \known_refseq\";description \"neural precursor cell expressed%2C developmentally down-regulated 4-like%2C E3 ubiquitin protein ligase\";gene_name \"NEDD4L\";"	NEDD4L	ENSG00000049759	NEDD4L	protein_coding	23327	HGNC:7728
lnckb.7028	4.40703	1.72638	0.453581	3.80611	0.000141168	0.0012131	7028	chr10	101767046	101773046	NONCODE,CHESS	lncRNA	STATUS \known_refseq\";gene_name \"LOC105378457\";"	LOC105378457	NA	NA	NA	NA	NA
lnckb.24764	9.5	-3.43191	0.742331	-4.62315	3.77949e-06	5.21775e-05	24764	chr18	59267035	59274086	CHESS,LNCipedia	protein_coding	STATUS \known_refseq\";description \"retina and anterior neural fold homeobox\";gene_name \"RAX\";"	RAX	ENSG00000134438	RAX	protein_coding	30062	HGNC:18662
lnckb.24765	97.7312	-5.09446	0.60171	-8.46663	2.52596e-17	3.73708e-15	24765	chr18	59295402	59318649	CHESS	protein_coding	STATUS \known_refseq\";description \"complexin 4\";gene_name \"CPLX4\";"	CPLX4	ENSG00000166569	CPLX4	protein_coding	339302	HGNC:24330
lnckb.24769	214.663	4.29838	0.542462	7.92382	2.3032e-15	2.45251e-13	24769	chr18	59430753	59698181	CHESS	protein_coding	STATUS \known_refseq\";description \"collagen and calcium binding EGF domains 1\";gene_name \"CCBE1\";"	CCBE1	ENSG00000183287	CCBE1	protein_coding	147372	HGNC:29426
lnckb.24797	93.6406	-2.30773	0.286456	-8.05615	7.87347e-16	8.96362e-14	24797	chr18	62325287	62388096	NONCODE,CHESS	protein_coding	STATUS \known_refseq\";description \"tumor necrosis factor receptor superfamily member 11a\";gene_name \"TNFRSF11A\";"	TNFRSF11A	ENSG00000141655	TNFRSF11A	protein_coding	8792	HGNC:11908
lnckb.24824	8.8157	-2.32313	0.647485	-3.58794	0.000333307	0.00252911	24824	chr18	63586559	63604747	CHESS	protein_coding	STATUS \known_refseq\";description \"serpin family B member 13\";gene_name \"SERPINB13\";"	SERPINB13	ENSG00000197641	SERPINB13	protein_coding	5275	HGNC:8944
lnckb.31433	7.9085	1.72578	0.539815	3.19697	0.00138878	0.00845792	31433	chr2	176178166	176179009	NONCODE,CHESS,FANTOM,LNCipedia,BIGtranscriptome	lncRNA	STATUS \known_refseq\";description \"HAGLR opposite strand (non-protein coding)\";gene_name \"HAGLROS\";"	HAGLROS	ENSG00000226363	HAGLROS	lncRNA	0	HGNC:50646
lnckb.86977	3.55918	1.72527	0.424396	4.06525	4.79818e-05	0.000481009	86977	chr2	158157918	158160218	NONCODE	lncRNA	gene_id_alis \NONHSAG080665.1\";"	NONHSAG080665.1	NA	NA	NA	NA	NA
lnckb.57104	23.7419	1.72461	0.392923	4.38917	1.13785e-05	0.000136817	57104	chr9	134944038	134949027	NONCODE,CHESS,FANTOM,LNCipedia	lncRNA	STATUS \known_refseq\";gene_name \"LOC105376313\";"	LOC105376313	NA	NA	NA	NA	NA
lnckb.17630	3.86194	1.7238	0.345468	4.98975	6.0456e-07	1.03212e-05	17630	chr15	66019391	66020698	NONCODE,CHESS,LNCipedia	lncRNA	STATUS \known_refseq\";gene_name \"LOC105370867\";"	LOC105370867	NA	NA	NA	NA	NA
lnckb.86141	2.69494	1.72256	0.547675	3.14522	0.00165963	0.00981605	86141	chr2	44950070	44950554	NONCODE	lncRNA	gene_id_alis \NONHSAG109767.1\";"	NONHSAG109767.1	NA	NA	NA	NA	NA
lnckb.24879	1784.15	-1.91806	0.325412	-5.89425	3.76378e-09	1.0965e-07	24879	chr18	69400888	69849087	NONCODE,CHESS,LNCipedia	protein_coding	STATUS \known_refseq\";description \"docking protein 6\";gene_name \"DOK6\";"	DOK6	ENSG00000206052	DOK6	protein_coding	220164	HGNC:28301
lnckb.24883	104.205	2.05771	0.232619	8.84584	9.08427e-19	1.71556e-16	24883	chr18	69852274	69962086	NONCODE,CHESS,LNCipedia	protein_coding	STATUS \known_refseq\";description \"CD226 molecule\";gene_name \"CD226\";"	CD226	ENSG00000150637	CD226	protein_coding	10666	HGNC:16961
lnckb.24885	1292.12	2.24595	0.177013	12.688	6.88985e-37	2.94927e-33	24885	chr18	70002398	70205726	NONCODE,CHESS,FANTOM,LNCipedia	protein_coding	STATUS \known_refseq\";description \"rotatin\";gene_name \"RTTN\";"	RTTN	ENSG00000176225	RTTN	protein_coding	25914	HGNC:18654
lnckb.24022	12.8329	1.71937	0.34146	5.03533	4.77024e-07	8.36407e-06	24022	chr18	3284145	3327292	NONCODE,CHESS,FANTOM,LNCipedia,MITranscriptome,BIGtranscriptome	lncRNA	STATUS \known_gencode\";gene_name \"RP11-838N2.5\";"	RP11-838N2.5	NA	NA	NA	NA	NA
lnckb.24920	292.629	2.03551	0.406563	5.00663	5.53913e-07	9.57368e-06	24920	chr18	72533596	72638521	CHESS,LNCipedia	protein_coding	STATUS \known_refseq\";description \"cerebellin 2 precursor\";gene_name \"CBLN2\";"	CBLN2	ENSG00000141668	CBLN2	protein_coding	147381	HGNC:1544
lnckb.24921	205.712	-2.39013	0.378315	-6.31783	2.65268e-10	1.02236e-08	24921	chr18	72742314	72868354	NONCODE,CHESS,LNCipedia	protein_coding	STATUS \known_refseq\";description \"neuropilin and tolloid like 1\";gene_name \"NETO1\";"	NETO1	ENSG00000166342	NETO1	protein_coding	81832	HGNC:13823
lnckb.57151	1.98179	1.71903	0.506436	3.39438	0.000687854	0.00467419	57151	chr9	136013956	136016099	CHESS	lncRNA	STATUS \known_refseq\";gene_name \"LOC105376322\";"	LOC105376322	NA	NA	NA	NA	NA
lnckb.24938	1.23849	3.14825	0.593543	5.30416	1.13192e-07	2.33547e-06	24938	chr18	74315875	74359187	CHESS	protein_coding	STATUS \known_refseq\";description \"chromosome 18 open reading frame 63\";gene_name \"C18orf63\";"	C18orf63	ENSG00000206043	C18orf63	protein_coding	644041	HGNC:40037
lnckb.85192	2.41862	1.71719	0.488663	3.51405	0.000441326	0.00321535	85192	chr18	47995093	47998333	NONCODE	lncRNA	gene_id_alis \NONHSAG075675.1\";"	NONHSAG075675.1	NA	NA	NA	NA	NA
lnckb.31174	128.062	1.7141	0.195371	8.77356	1.73101e-18	3.13973e-16	31174	chr2	158658337	158735002	NONCODE,CHESS,FANTOM,LNCipedia,MITranscriptome,BIGtranscriptome	lncRNA	STATUS \known_refseq\";description \"uncharacterized LOC100129029\";gene_name \"LOC100129029\";gene_name \"AC005042.4\";"	LOC100129029	ENSG00000204380	PKP4-AS1	lncRNA	0	HGNC:52580
lnckb.94655	1.63965	1.7124	0.491305	3.48541	0.000491378	0.00352621	94655	chr7	38125182	38126926	NONCODE	lncRNA	gene_id_alis \NONHSAG097810.1\";"	NONHSAG097810.1	NA	NA	NA	NA	NA
lnckb.17308	10.791	1.71102	0.312113	5.48204	4.20447e-08	9.61412e-07	17308	chr15	48645951	48652016	NONCODE,CHESS,FANTOM,LNCipedia,MITranscriptome,BIGtranscriptome	lncRNA	STATUS \known_refseq\";gene_name \"LOC105370809\";gene_name \"RP11-227D13.1\";"	LOC105370809	ENSG00000259705	AC084757.3	lncRNA	0	0
lnckb.6407	20.757	1.71101	0.397621	4.30311	1.68421e-05	0.000192286	6407	chr10	70247334	70253236	NONCODE,CHESS,LNCipedia	lncRNA	STATUS \novel\";"	lnckb.6407	NA	NA	NA	NA	NA
lnckb.24968	39.1405	-2.74756	0.42376	-6.48377	8.9457e-11	3.84467e-09	24968	chr18	75409476	75455653	NONCODE,CHESS,LNCipedia,MITranscriptome,BIGtranscriptome	protein_coding	STATUS \known_refseq\";description \"small integral membrane protein 21\";gene_name \"SMIM21\";gene_name \"RP11-321M21.1\";"	SMIM21	NA	NA	NA	NA	NA
lnckb.1646	28.9233	1.70612	0.292456	5.83378	5.41861e-09	1.51998e-07	1646	chr1	53300136	53312451	NONCODE,CHESS,LNCipedia,BIGtranscriptome	lncRNA	STATUS \known_refseq\";gene_name \"LOC107985741\";"	LOC107985741	NA	NA	NA	NA	NA
lnckb.25018	18.9785	3.32712	0.451532	7.36851	1.72546e-13	1.28081e-11	25018	chr18	77250052	77270142	CHESS	protein_coding	STATUS \known_refseq\";description \"galanin receptor 1\";gene_name \"GALR1\";"	GALR1	ENSG00000166573	GALR1	protein_coding	2587	HGNC:4132
lnckb.112519	6.45956	1.70305	0.335699	5.07315	3.9129e-07	7.00818e-06	112519	chr9	112191248	112195727	MITranscriptome	lncRNA	gene_id_alis \G086276\";"	lnckb.112519	NA	NA	NA	NA	NA
lnckb.25039	51.1216	-2.64817	0.545446	-4.85506	1.20352e-06	1.89589e-05	25039	chr18	78980275	79002965	CHESS	protein_coding	STATUS \known_refseq\";description \"spalt-like transcription factor 3\";gene_name \"SALL3\";"	SALL3	ENSG00000256463	SALL3	protein_coding	27164	HGNC:10527
lnckb.29118	19.3831	1.70181	0.326921	5.20556	1.93411e-07	3.76438e-06	29118	chr2	30346634	30361619	NONCODE,CHESS,FANTOM,LNCipedia,MITranscriptome,BIGtranscriptome	lncRNA	STATUS \known_refseq\";description \"uncharacterized LOC285043\";gene_name \"LOC285043\";"	LOC285043	NA	NA	NA	NA	NA
lnckb.29705	62.1488	1.70174	0.424475	4.00906	6.09611e-05	0.000591171	29705	chr2	66574030	66695588	NONCODE,CHESS,FANTOM,LNCipedia,MITranscriptome,BIGtranscriptome	lncRNA	STATUS \known_refseq\";description \"uncharacterized LOC100507073\";gene_name \"LOC100507073\";"	LOC100507073	NA	NA	NA	NA	NA
lnckb.25156	325.529	-1.54762	0.354015	-4.37161	1.23336e-05	0.000146626	25156	chr19	812442	830900	NONCODE,CHESS,LNCipedia	protein_coding	STATUS \known_refseq\";description \"phospholipid phosphatase related 3\";gene_name \"PLPPR3\";"	PLPPR3	ENSG00000282283	PLPPR3	protein_coding	79948	HGNC:23497
lnckb.25193	43.543	-1.70905	0.427432	-3.99842	6.37656e-05	0.000614763	25193	chr19	1282817	1301431	CHESS	protein_coding	STATUS \known_refseq\";description \"ephrin A2\";gene_name \"EFNA2\";"	EFNA2	ENSG00000099617	EFNA2	protein_coding	1943	HGNC:3222
lnckb.14815	8.5073	1.70023	0.420414	4.04419	5.25039e-05	0.000519449	14815	chr13	113351673	113361868	NONCODE,CHESS,FANTOM,LNCipedia,MITranscriptome,BIGtranscriptome	lncRNA	STATUS \known_refseq\";description \"GRTP1 antisense RNA 1\";gene_name \"GRTP1-AS1\";"	GRTP1-AS1	ENSG00000225083	GRTP1-AS1	lncRNA	0	HGNC:39917
lnckb.25282	716.222	-2.05778	0.223982	-9.18727	4.02935e-20	9.6899e-18	25282	chr19	2714429	2723988	CHESS,MITranscriptome	protein_coding	STATUS \known_refseq\";description \"DIRAS family GTP binding RAS like 1\";gene_name \"DIRAS1\";"	DIRAS1	ENSG00000176490	DIRAS1	protein_coding	148252	HGNC:19127
lnckb.25300	1724.5	-2.40812	0.265464	-9.07134	1.17561e-19	2.59397e-17	25300	chr19	2996138	3047635	NONCODE,CHESS,FANTOM,LNCipedia,MITranscriptome	protein_coding	STATUS \known_refseq\";description \"transducin like enhancer of split 2\";gene_name \"TLE2\";"	TLE2	ENSG00000065717	TLE2	protein_coding	7089	HGNC:11838
lnckb.25320	454.714	-1.89028	0.380584	-4.96678	6.80722e-07	1.14811e-05	25320	chr19	3224676	3297393	NONCODE,CHESS	protein_coding	STATUS \known_refseq\";description \"CUGBP%2C Elav-like family member 5\";gene_name \"CELF5\";"	CELF5	ENSG00000161082	CELF5	protein_coding	60680	HGNC:14058
lnckb.25329	224.285	-1.66399	0.435659	-3.81949	0.000133728	0.00115815	25329	chr19	3474407	3480542	CHESS,LNCipedia	protein_coding	STATUS \known_refseq\";description \"small integral membrane protein 24\";gene_name \"SMIM24\";"	SMIM24	ENSG00000095932	SMIM24	protein_coding	284422	HGNC:37244
lnckb.43393	6.71877	1.69647	0.508716	3.3348	0.000853602	0.00561958	43393	chr5	90712435	90743428	CHESS	lncRNA	STATUS \known_refseq\";gene_name \"LOC105379077\";"	LOC105379077	NA	NA	NA	NA	NA
lnckb.2534	102.503	1.9057	0.327483	5.81923	5.91178e-09	1.64396e-07	2534	chr1	111480668	111564003	NONCODE,CHESS,LNCipedia,MITranscriptome	protein_coding	STATUS \known_refseq\";description \"transmembrane and immunoglobulin domain containing 3\";gene_name \"TMIGD3\";"	TMIGD3	ENSG00000121933	TMIGD3	protein_coding	57413	HGNC:51375
lnckb.25346	19.5748	-1.51645	0.336077	-4.51221	6.41543e-06	8.29999e-05	25346	chr19	3708337	3750813	CHESS	protein_coding	STATUS \known_refseq\";description \"tight junction protein 3\";gene_name \"TJP3\";"	TJP3	ENSG00000105289	TJP3	protein_coding	27134	HGNC:11829
lnckb.25350	148.745	-5.25408	0.612394	-8.57958	9.52165e-18	1.50585e-15	25350	chr19	3769089	3772221	CHESS	protein_coding	STATUS \known_refseq\";description \"retina and anterior neural fold homeobox 2\";gene_name \"RAX2\";"	RAX2	ENSG00000173976	RAX2	protein_coding	84839	HGNC:18286
lnckb.25351	101.452	-1.98684	0.446256	-4.45226	8.49729e-06	0.000105883	25351	chr19	3776115	3801812	CHESS,LNCipedia	protein_coding	STATUS \known_refseq\";description \"megakaryocyte-associated tyrosine kinase\";gene_name \"MATK\";"	MATK	ENSG00000007264	MATK	protein_coding	4145	HGNC:6906
lnckb.45281	25.7782	1.6926	0.481934	3.51209	0.000444596	0.00323516	45281	chr6	6680309	6686913	NONCODE,CHESS,FANTOM,LNCipedia,MITranscriptome	lncRNA	STATUS \known_gencode\";gene_name \"RP1-80N2.3\";"	RP1-80N2.3	NA	NA	NA	NA	NA
lnckb.25379	300.896	-2.11788	0.38393	-5.51632	3.46181e-08	8.06822e-07	25379	chr19	4278601	4290723	CHESS	protein_coding	STATUS \known_refseq\";description \"Src homology 2 domain containing transforming protein D\";gene_name \"SHD\";"	SHD	ENSG00000105251	SHD	protein_coding	56961	HGNC:30633
lnckb.25427	3.10089	-2.09641	0.497629	-4.21279	2.52239e-05	0.000273627	25427	chr19	5455415	5456856	CHESS	protein_coding	STATUS \known_refseq\";description \"zinc and ring finger 4\";gene_name \"ZNRF4\";"	ZNRF4	ENSG00000105428	ZNRF4	protein_coding	148066	HGNC:17726
lnckb.25437	8.787	-2.04726	0.524862	-3.90057	9.59649e-05	0.000872654	25437	chr19	5720385	5778785	CHESS	protein_coding	STATUS \known_refseq\";description \"cation channel sperm associated auxiliary subunit delta\";gene_name \"CATSPERD\";"	CATSPERD	ENSG00000174898	CATSPERD	protein_coding	257062	HGNC:28598
lnckb.2544	1734.34	-3.11699	0.228902	-13.6171	3.16716e-42	3.38934e-38	2544	chr1	111765320	111989577	NONCODE,CHESS,LNCipedia,BIGtranscriptome	protein_coding	STATUS \known_refseq\";description \"potassium voltage-gated channel subfamily D member 3\";gene_name \"KCND3\";"	KCND3	ENSG00000171385	KCND3	protein_coding	3752	HGNC:6239
lnckb.25441	69.5322	1.55802	0.363923	4.28117	1.85915e-05	0.000209594	25441	chr19	5805387	5830625	CHESS	protein_coding	STATUS \known_refseq\";description \"neurturin\";gene_name \"NRTN\";"	NRTN	ENSG00000171119	NRTN	protein_coding	4902	HGNC:8007
lnckb.22415	7.39495	1.69034	0.277755	6.08571	1.15974e-09	3.81875e-08	22415	chr17	44734093	44740907	NONCODE,CHESS,FANTOM,LNCipedia,MITranscriptome	lncRNA	STATUS \known_refseq\";gene_name \"LOC107985044\";"	LOC107985044	NA	NA	NA	NA	NA
lnckb.25452	134.901	1.9686	0.348655	5.64628	1.63958e-08	4.13658e-07	25452	chr19	5990965	6110653	NONCODE,CHESS,LNCipedia,MITranscriptome	protein_coding	STATUS \known_refseq\";description \"regulatory factor X2\";gene_name \"RFX2\";"	RFX2	ENSG00000087903	RFX2	protein_coding	5990	HGNC:9983
lnckb.71121	1.87797	1.68847	0.506305	3.3349	0.000853316	0.00561839	71121	chr18	31485394	31497195	NONCODE,LNCipedia,MITranscriptome,BIGtranscriptome	lncRNA	gene_alias \lnc-B4GALT6-2\";gene_alias \"AC021549\";gene_alias \"ENSG00000266521\";gene_alias \"linc-DSC1-3\";gene_alias \"OTTHUMG00000179648\";gene_alias \"RP11-650P15\";gene_alias \"XLOC_012803\";"	lnc-B4GALT6-2	NA	NA	NA	NA	NA
lnckb.25475	14.6068	-1.89609	0.601911	-3.15011	0.00163207	0.00968336	25475	chr19	6581646	6591152	CHESS	protein_coding	STATUS \known_refseq\";description \"CD70 molecule\";gene_name \"CD70\";"	CD70	ENSG00000125726	CD70	protein_coding	970	HGNC:11937
lnckb.7824	1.94962	1.68825	0.52022	3.24525	0.00117346	0.00734236	7824	chr11	2840135	2861569	NONCODE,CHESS,LNCipedia,BIGtranscriptome	lncRNA	STATUS \known_refseq\";description \"KCNQ1 antisense RNA 1\";gene_name \"KCNQ1-AS1\";"	KCNQ1-AS1	ENSG00000282343	KCNQ1-AS1	lncRNA	0	HGNC:42790
lnckb.2548	150.571	-2.70288	0.256441	-10.54	5.65251e-26	4.0079e-23	2548	chr1	111989770	111999349	NONCODE,CHESS,FANTOM,LNCipedia,MITranscriptome,BIGtranscriptome	protein_coding	STATUS \known_refseq\";description \"uncharacterized LOC643355\";gene_name \"LOC643355\";gene_name \"RP11-88H9.2\";"	RP11-88H9.2	NA	NA	NA	NA	NA
lnckb.25517	487.174	-2.7421	0.299894	-9.14357	6.04253e-20	1.39563e-17	25517	chr19	7595902	7618310	CHESS	protein_coding	STATUS \known_refseq\";description \"calmodulin regulated spectrin associated protein family member 3\";gene_name \"CAMSAP3\";"	CAMSAP3	ENSG00000076826	CAMSAP3	protein_coding	57662	HGNC:29307
lnckb.25528	57.0579	-1.87443	0.503347	-3.72393	0.000196142	0.00161235	25528	chr19	7682997	7702755	NONCODE,CHESS,MITranscriptome	protein_coding	STATUS \known_refseq\";description \"Fc fragment of IgE receptor II\";gene_name \"FCER2\";"	FCER2	ENSG00000104921	FCER2	protein_coding	2208	HGNC:3612
lnckb.25552	7.90775	-2.24047	0.443954	-5.04664	4.49657e-07	7.93841e-06	25552	chr19	8051900	8062783	CHESS	protein_coding	STATUS \known_refseq\";description \"C-C motif chemokine ligand 25\";gene_name \"CCL25\";"	CCL25	ENSG00000131142	CCL25	protein_coding	6370	HGNC:10624
lnckb.25553	648.536	-2.73283	0.365296	-7.48113	7.36871e-14	5.8848e-12	25553	chr19	8065402	8149846	NONCODE,CHESS,LNCipedia,BIGtranscriptome	protein_coding	STATUS \known_refseq\";description \"fibrillin 3\";gene_name \"FBN3\";"	FBN3	ENSG00000142449	FBN3	protein_coding	84467	HGNC:18794
lnckb.25589	60.9732	-2.50749	0.642966	-3.89988	9.62423e-05	0.00087431	25589	chr19	8848840	9010390	CHESS,LNCipedia,BIGtranscriptome	protein_coding	STATUS \known_refseq\";description \"mucin 16%2C cell surface associated\";gene_name \"MUC16\";"	MUC16	ENSG00000181143	MUC16	protein_coding	94025	HGNC:15582
lnckb.25597	7.37257	-2.2996	0.593693	-3.87339	0.000107334	0.000961465	25597	chr19	9185594	9188817	CHESS	protein_coding	STATUS \known_refseq\";description \"olfactory receptor family 7 subfamily D member 2\";gene_name \"OR7D2\";"	OR7D2	ENSG00000188000	OR7D2	protein_coding	162998	HGNC:8378
lnckb.25632	14.7774	-3.41704	0.650976	-5.2491	1.52845e-07	3.05638e-06	25632	chr19	10010838	10028746	CHESS	protein_coding	STATUS \known_refseq\";description \"retinol dehydrogenase 8 (all-trans)\";gene_name \"RDH8\";"	RDH8	ENSG00000080511	RDH8	protein_coding	50700	HGNC:14423
lnckb.25655	28.8226	-1.52493	0.456947	-3.3372	0.000846258	0.00557649	25655	chr19	10289352	10297380	CHESS	protein_coding	STATUS \known_refseq\";description \"intercellular adhesion molecule 5\";gene_name \"ICAM5\";"	ICAM5	ENSG00000105376	ICAM5	protein_coding	7087	HGNC:5348
lnckb.25832	2338.35	1.62989	0.357968	4.55317	5.28437e-06	6.98012e-05	25832	chr19	13205155	13506460	NONCODE,CHESS,LNCipedia	protein_coding	STATUS \known_refseq\";description \"calcium voltage-gated channel subunit alpha1 A\";gene_name \"CACNA1A\";"	CACNA1A	ENSG00000141837	CACNA1A	protein_coding	773	HGNC:1388
lnckb.111216	9.38273	1.68739	0.52511	3.2134	0.00131173	0.00806673	111216	chr8	20532241	20532525	MITranscriptome	lncRNA	gene_id_alis \G079758\";"	lnckb.111216	NA	NA	NA	NA	NA
lnckb.25861	54.8142	-1.52126	0.229895	-6.61721	3.66038e-11	1.71805e-09	25861	chr19	13862063	13880762	CHESS	protein_coding	STATUS \known_refseq\";description \"nanos homolog 3 (Drosophila)\";gene_name \"NANOS3\";"	NANOS3	ENSG00000187556	NANOS3	protein_coding	342977	HGNC:22048
lnckb.25869	41.4503	1.5389	0.26304	5.85045	4.90254e-09	1.38856e-07	25869	chr19	13929959	13953392	CHESS,LNCipedia	protein_coding	STATUS \known_refseq\";description \"podocan-like 1\";gene_name \"PODNL1\";"	PODNL1	ENSG00000132000	PODNL1	protein_coding	79883	HGNC:26275
lnckb.2592	575.235	-3.81751	0.361885	-10.549	5.13536e-26	3.7049e-23	2592	chr1	114089292	114153919	CHESS	protein_coding	STATUS \known_refseq\";description \"synaptotagmin 6\";gene_name \"SYT6\";"	SYT6	ENSG00000134207	SYT6	protein_coding	148281	HGNC:18638
lnckb.25944	101.49	3.72025	0.596632	6.23541	4.50609e-10	1.62729e-08	25944	chr19	15670355	15698840	NONCODE,CHESS,LNCipedia	protein_coding	STATUS \known_refseq\";description \"cytochrome P450 family 4 subfamily F member 12\";gene_name \"CYP4F12\";"	CYP4F12	ENSG00000186204	CYP4F12	protein_coding	66002	HGNC:18857
lnckb.30589	41.8581	1.68415	0.408297	4.12482	3.7103e-05	0.000383507	30589	chr2	113567197	113570485	NONCODE,CHESS,LNCipedia	lncRNA	description \potentially protein-coding:NR:SP\";STATUS \"novel\";GENE_TYPE_ALIAS \"lncRNA\";"	lnckb.30589	NA	NA	NA	NA	NA
lnckb.2600	68.759	-2.41888	0.327322	-7.3899	1.46934e-13	1.11125e-11	2600	chr1	114583815	114670111	CHESS,LNCipedia	protein_coding	STATUS \known_refseq\";description \"DENN domain containing 2C\";gene_name \"DENND2C\";"	DENND2C	ENSG00000175984	DENND2C	protein_coding	163259	HGNC:24748
lnckb.2609	176.376	-5.20378	0.627808	-8.2888	1.14393e-16	1.49899e-14	2609	chr1	114854268	114995370	NONCODE,CHESS,LNCipedia	protein_coding	STATUS \known_refseq\";description \"synaptonemal complex protein 1\";gene_name \"SYCP1\";"	SYCP1	ENSG00000198765	SYCP1	protein_coding	6847	HGNC:11487
lnckb.44277	2.28317	1.68152	0.534255	3.1474	0.00164728	0.00975381	44277	chr5	145337932	145381670	NONCODE,CHESS,FANTOM,LNCipedia,MITranscriptome,BIGtranscriptome	lncRNA	STATUS \known_gencode\";gene_name \"CTC-806A22.1\";"	CTC-806A22.1	ENSG00000250842	AC137770.1	lncRNA	0	0
lnckb.26105	127.958	-2.54008	0.455326	-5.5786	2.42466e-08	5.87491e-07	26105	chr19	18588473	18612809	CHESS,LNCipedia	protein_coding	STATUS \known_refseq\";description \"cytokine receptor like factor 1\";gene_name \"CRLF1\";"	CRLF1	ENSG00000006016	CRLF1	protein_coding	9244	HGNC:2364
lnckb.2611	3.7483	-2.08644	0.525669	-3.96911	7.21428e-05	0.000682815	2611	chr1	115029824	115035935	CHESS	protein_coding	STATUS \known_refseq\";description \"thyroid stimulating hormone beta\";gene_name \"TSHB\";"	TSHB	ENSG00000134200	TSHB	protein_coding	7252	HGNC:12372
lnckb.43046	3.95644	1.68121	0.531104	3.16551	0.00154812	0.00925455	43046	chr5	68508166	68566576	NONCODE,CHESS,FANTOM,LNCipedia,MITranscriptome,BIGtranscriptome	lncRNA	STATUS \known_refseq\";gene_name \"LOC105379011\";gene_name \"CTC-537E7.2\";"	CTC-537E7.2	NA	NA	NA	NA	NA
lnckb.41283	73.4191	1.68062	0.336713	4.99125	5.99887e-07	1.02496e-05	41283	chr4	124499942	124558434	NONCODE,CHESS,FANTOM,LNCipedia,MITranscriptome,BIGtranscriptome	lncRNA	STATUS \known_refseq\";description \"uncharacterized LOC101927087\";gene_name \"LOC101927087\";"	LOC101927087	NA	NA	NA	NA	NA
lnckb.56842	8.81276	1.68037	0.243958	6.88796	5.65998e-12	3.14379e-10	56842	chr9	128128529	128130634	NONCODE,CHESS,LNCipedia	lncRNA	STATUS \known_refseq\";description \"PTGES2 antisense RNA 1 (head to head)\";gene_name \"PTGES2-AS1\";"	PTGES2-AS1	NA	NA	NA	NA	NA
lnckb.8460	3.38827	1.68005	0.525443	3.1974	0.00138674	0.00844873	8460	chr11	36063283	36077901	NONCODE,CHESS,LNCipedia	lncRNA	STATUS \known_refseq\";description \"uncharacterized LOC101928510\";gene_name \"LOC101928510\";"	LOC101928510	NA	NA	NA	NA	NA
lnckb.26186	31.3622	-1.67295	0.363155	-4.60672	4.09076e-06	5.58501e-05	26186	chr19	20662592	20692266	NONCODE,CHESS,LNCipedia	protein_coding	STATUS \known_refseq\";gene_name \"LOC105372319\";"	LOC105372319	NA	NA	NA	NA	NA
lnckb.2619	54.1667	2.26204	0.380635	5.94282	2.80157e-09	8.39805e-08	2619	chr1	115285915	115338437	NONCODE,CHESS,FANTOM,LNCipedia	protein_coding	STATUS \known_refseq\";description \"nerve growth factor\";gene_name \"NGF\";"	NGF	ENSG00000134259	NGF	protein_coding	4803	HGNC:7808
lnckb.6329	111.9	1.67736	0.435235	3.85391	0.000116248	0.00102968	6329	chr10	65570351	65781956	NONCODE,CHESS,FANTOM,LNCipedia,MITranscriptome,BIGtranscriptome	lncRNA	STATUS \known_refseq\";description \"long intergenic non-protein coding RNA 1515\";gene_name \"LINC01515\";"	LINC01515	ENSG00000228065	LINC01515	lncRNA	0	HGNC:51210
lnckb.26221	59.8832	-3.2926	0.498494	-6.6051	3.97239e-11	1.85231e-09	26221	chr19	21939773	22010990	NONCODE,CHESS	protein_coding	STATUS \known_refseq\";description \"zinc finger protein 208\";gene_name \"ZNF208\";gene_name \"ZNF208,AC003973.3\";"	ZNF208	NA	NA	NA	NA	NA
lnckb.26223	35.9043	-1.96234	0.476199	-4.12085	3.77478e-05	0.00038917	26223	chr19	22052448	22091103	CHESS,MITranscriptome	protein_coding	STATUS \known_refseq\";description \"zinc finger protein 257\";gene_name \"ZNF257\";"	ZNF257	ENSG00000197134	ZNF257	protein_coding	113835	HGNC:13498
lnckb.26225	39.8648	-4.2941	0.63467	-6.76588	1.325e-11	6.82252e-10	26225	chr19	22172601	22215769	NONCODE,CHESS,LNCipedia	protein_coding	STATUS \known_refseq\";description \"zinc finger protein 676\";gene_name \"ZNF676\";"	ZNF676	ENSG00000276219	ZNF676	protein_coding	163223	HGNC:20429
lnckb.26230	17.2401	-2.0866	0.554551	-3.76268	0.000168103	0.00141132	26230	chr19	22391011	22422628	NONCODE,CHESS,LNCipedia	protein_coding	STATUS \known_refseq\";description \"zinc finger protein 98\";gene_name \"ZNF98\";"	ZNF98	ENSG00000197360	ZNF98	protein_coding	148198	HGNC:13174
lnckb.79127	12.062	1.67579	0.369241	4.53847	5.66649e-06	7.44353e-05	79127	chr10	5666983	5668415	NONCODE	lncRNA	gene_id_alis \NONHSAG105757.1\";"	NONHSAG105757.1	NA	NA	NA	NA	NA
lnckb.79470	1.82223	1.67269	0.374593	4.46535	7.99377e-06	0.000100563	79470	chr10	56356931	56357134	NONCODE	lncRNA	gene_id_alis \NONHSAG106078.1\";"	NONHSAG106078.1	NA	NA	NA	NA	NA
lnckb.26371	21.3014	-2.0291	0.490092	-4.14024	3.46944e-05	0.000361521	26371	chr19	32675407	32678300	CHESS,BIGtranscriptome	protein_coding	STATUS \known_refseq\";description \"regulator of G-protein signaling 9 binding protein\";gene_name \"RGS9BP\";"	RGS9BP	ENSG00000186326	RGS9BP	protein_coding	388531	HGNC:30304
lnckb.26457	156.253	1.56044	0.201423	7.74711	9.40094e-15	8.74821e-13	26457	chr19	35248288	35267964	NONCODE,CHESS,LNCipedia,BIGtranscriptome	protein_coding	STATUS \known_refseq\";description \"lipolysis stimulated lipoprotein receptor\";gene_name \"LSR\";"	LSR	ENSG00000105699	LSR	protein_coding	51599	HGNC:29572
lnckb.50286	266.505	1.6721	0.38536	4.33905	1.43102e-05	0.000166651	50286	chr7	30983824	31032549	NONCODE,CHESS,MITranscriptome	lncRNA	STATUS \known_refseq\";gene_name \"LOC105375222\";gene_name \"GHRHR\";"	GHRHR	ENSG00000106128	GHRHR	protein_coding	2692	HGNC:4266
lnckb.26512	2.99488	-2.26283	0.694148	-3.25987	0.00111463	0.0070304	26512	chr19	35799987	35813299	CHESS,LNCipedia	protein_coding	STATUS \known_refseq\";description \"proline dehydrogenase 2\";gene_name \"PRODH2\";"	PRODH2	ENSG00000250799	PRODH2	protein_coding	58510	HGNC:17325
lnckb.26513	27.3509	-1.65497	0.516443	-3.20456	0.00135267	0.00827888	26513	chr19	35825372	35851993	NONCODE,CHESS,LNCipedia	protein_coding	STATUS \known_refseq\";description \"NPHS1 nephrin\";gene_name \"NPHS1\";"	NPHS1	ENSG00000161270	NPHS1	protein_coding	4868	HGNC:7908
lnckb.26543	2.39757	-2.59949	0.728051	-3.57047	0.000356335	0.00267883	26543	chr19	36257689	36272236	CHESS	protein_coding	description \potentially protein-coding:FANTOM:NR\";GENE_TYPE_ALIAS \"protein_coding\";STATUS \"novel\";"	lnckb.26543	NA	NA	NA	NA	NA
lnckb.26583	50.7902	-1.66229	0.37143	-4.47537	7.62773e-06	9.66205e-05	26583	chr19	37272676	37312036	NONCODE,CHESS,FANTOM,MITranscriptome	protein_coding	description \potentially protein-coding:NR\";STATUS \"novel\";GENE_TYPE_ALIAS \"protein_coding\";"	lnckb.26583	NA	NA	NA	NA	NA
lnckb.2660	55.3765	-3.72918	0.393689	-9.4724	2.73496e-21	8.20602e-19	2660	chr1	117143587	117210992	CHESS	protein_coding	STATUS \known_refseq\";description \"V-set domain containing T cell activation inhibitor 1\";gene_name \"VTCN1\";"	VTCN1	ENSG00000134258	VTCN1	protein_coding	79679	HGNC:28873
lnckb.26731	36.7687	-2.11799	0.53939	-3.92663	8.6144e-05	0.000794944	26731	chr19	40216058	40218694	NONCODE,CHESS,LNCipedia	protein_coding	STATUS \known_refseq\";description \"tetratricopeptide repeat domain 9B\";gene_name \"TTC9B\";"	TTC9B	ENSG00000174521	TTC9B	protein_coding	148014	HGNC:26395
lnckb.62149	2.11111	1.66933	0.4925	3.38951	0.000700184	0.00474546	62149	chr19	38975884	38977139	FANTOM	lncRNA	gene_id_alias \CATG00000039258.1\";geneSuperClass \"all_lncRNA\";geneClass \"lncRNA_divergent\";geneSubClass \"divergent_promoters\";gene_type \"__na\";gene_name \"CATG00000039258.1\";coding_status \"nonCoding\";cumulative_support \"HUBDMAP\";geneCategory \"p_lncRNA_divergent\";DHS_type \"DHS_promoter\";"	CATG00000039258.1	NA	NA	NA	NA	NA
lnckb.26764	2.83544	-1.79479	0.437487	-4.1025	4.08704e-05	0.000417608	26764	chr19	40775177	40777493	CHESS	protein_coding	STATUS \known_refseq\";description \"melanoma inhibitory activity\";gene_name \"MIA\";"	MIA	ENSG00000261857	MIA	protein_coding	8190	HGNC:7076
lnckb.84347	3.21795	1.66754	0.471077	3.53985	0.000400348	0.00296015	84347	chr17	14298852	14300430	NONCODE,BIGtranscriptome	lncRNA	gene_id_alis \NONHSAG108832.1\";"	NONHSAG108832.1	NA	NA	NA	NA	NA
lnckb.26804	208.101	-2.72183	0.410536	-6.62994	3.35817e-11	1.58781e-09	26804	chr19	41549518	41588374	NONCODE,CHESS,FANTOM,LNCipedia,BIGtranscriptome	protein_coding	STATUS \known_refseq\";description \"carcinoembryonic antigen related cell adhesion molecule 21\";gene_name \"CEACAM21\";gene_name \"CEACAM21,AC006129.2\";"	CEACAM21	NA	NA	NA	NA	NA
lnckb.7997	26.9784	1.66682	0.321298	5.18778	2.1281e-07	4.0948e-06	7997	chr11	7433132	7465944	NONCODE,CHESS,FANTOM,LNCipedia,MITranscriptome,BIGtranscriptome	lncRNA	STATUS \known_refseq\";description \"uncharacterized LOC100506258\";gene_name \"LOC100506258\";gene_name \"CTD-2516F10.2\";"	CTD-2516F10.2	NA	NA	NA	NA	NA
lnckb.20907	24.2316	1.66396	0.339889	4.89562	9.79972e-07	1.58098e-05	20907	chr17	1141983	1154619	NONCODE,CHESS,LNCipedia	lncRNA	STATUS \known_refseq\";gene_name \"LOC105371480\";gene_name \"ABR\";"	ABR	ENSG00000159842	ABR	protein_coding	29	HGNC:81
lnckb.55259	6.14922	1.66344	0.321829	5.16872	2.35708e-07	4.49498e-06	55259	chr9	27245684	27282793	NONCODE,CHESS,LNCipedia,MITranscriptome,BIGtranscriptome	lncRNA	STATUS \known_refseq\";description \"long intergenic non-protein coding RNA 32\";gene_name \"LINC00032\";"	LINC00032	ENSG00000283945	LINC00032	transcribed_unprocessed_pseudogene	0	HGNC:16506
lnckb.27032	116.406	1.76588	0.393682	4.48556	7.27211e-06	9.27747e-05	27032	chr19	45764783	45769239	CHESS	protein_coding	STATUS \known_refseq\";description \"SIX homeobox 5\";gene_name \"SIX5\";"	SIX5	ENSG00000177045	SIX5	protein_coding	147912	HGNC:10891
lnckb.44680	21.1897	1.66257	0.433821	3.83238	0.000126908	0.0011082	44680	chr5	170639158	170681470	NONCODE,CHESS,FANTOM,LNCipedia,MITranscriptome,BIGtranscriptome	lncRNA	STATUS \known_refseq\";description \"uncharacterized LOC105377716\";gene_name \"LOC105377716\";"	LOC105377716	NA	NA	NA	NA	NA
lnckb.27057	4.83084	-2.36106	0.741788	-3.18294	0.00145788	0.00880283	27057	chr19	46119778	46127101	CHESS,MITranscriptome	protein_coding	STATUS \known_refseq\";description \"IGF like family member 3\";gene_name \"IGFL3\";"	IGFL3	ENSG00000188624	IGFL3	protein_coding	388555	HGNC:32930
lnckb.45311	37.4566	1.66164	0.346074	4.80141	1.57555e-06	2.40468e-05	45311	chr6	7539834	7544888	NONCODE,CHESS,FANTOM,LNCipedia,MITranscriptome,BIGtranscriptome	lncRNA	STATUS \known_refseq\";gene_name \"LOC101928076\";"	LOC101928076	NA	NA	NA	NA	NA
lnckb.23450	58.8856	1.66159	0.296843	5.59754	2.17417e-08	5.35075e-07	23450	chr17	79707266	79712317	NONCODE,CHESS,FANTOM,LNCipedia,MITranscriptome,BIGtranscriptome	lncRNA	STATUS \known_refseq\";description \"uncharacterized LOC100652929\";gene_name \"HP09025\";"	HP09025	ENSG00000267719	LINC02078	lncRNA	0	HGNC:52926
lnckb.27104	2.81209	-2.54573	0.696196	-3.65663	0.000255556	0.00201712	27104	chr19	47019820	47050007	CHESS	protein_coding	STATUS \known_refseq\";description \"neuronal PAS domain protein 1\";gene_name \"NPAS1\";"	NPAS1	ENSG00000130751	NPAS1	protein_coding	4861	HGNC:7894
lnckb.27142	1.81517	-1.91829	0.604651	-3.17255	0.00151105	0.00906843	27142	chr19	47801243	47803604	CHESS	protein_coding	STATUS \known_refseq\";description \"tetra-peptide repeat homeobox 1\";gene_name \"TPRX1\";"	TPRX1	ENSG00000178928	TPRX1	protein_coding	284355	HGNC:32174
lnckb.27143	447.182	-2.25557	0.529372	-4.26085	2.03652e-05	0.00022691	27143	chr19	47820544	47843330	NONCODE,CHESS,LNCipedia	protein_coding	STATUS \known_refseq\";description \"cone-rod homeobox\";gene_name \"CRX\";"	CRX	ENSG00000105392	CRX	protein_coding	1406	HGNC:2383
lnckb.86564	1.64741	1.66103	0.516311	3.21711	0.00129488	0.00798529	86564	chr2	106785396	106786435	NONCODE	lncRNA	gene_id_alis \NONHSAG110269.1\";"	NONHSAG110269.1	NA	NA	NA	NA	NA
lnckb.27188	454.191	3.13025	0.497325	6.29416	3.09063e-10	1.16802e-08	27188	chr19	48661394	48673119	CHESS,LNCipedia,MITranscriptome	protein_coding	STATUS \known_refseq\";description \"netrin 5\";gene_name \"NTN5\";"	NTN5	ENSG00000142233	NTN5	protein_coding	126147	HGNC:25208
lnckb.45285	46.0713	1.66079	0.329421	5.04156	4.61759e-07	8.12304e-06	45285	chr6	6694327	6801211	NONCODE,CHESS,FANTOM,LNCipedia,MITranscriptome,BIGtranscriptome	lncRNA	STATUS \known_refseq\";gene_name \"LOC101928004\";"	LOC101928004	NA	NA	NA	NA	NA
lnckb.27194	121.707	1.95732	0.228395	8.56986	1.03612e-17	1.61477e-15	27194	chr19	48720568	48740833	CHESS,LNCipedia	protein_coding	STATUS \known_refseq\";description \"Ras interacting protein 1\";gene_name \"RASIP1\";"	RASIP1	ENSG00000105538	RASIP1	protein_coding	54922	HGNC:24716
lnckb.27195	21.9827	2.21796	0.265764	8.34557	7.08683e-17	9.68166e-15	27195	chr19	48740888	48747499	CHESS,LNCipedia	protein_coding	STATUS \known_refseq\";description \"izumo sperm-egg fusion 1\";gene_name \"IZUMO1\";"	IZUMO1	ENSG00000182264	IZUMO1	protein_coding	284359	HGNC:28539
lnckb.27197	28.4873	1.5845	0.314023	5.04581	4.51597e-07	7.96609e-06	27197	chr19	48747826	48755390	CHESS,LNCipedia	protein_coding	STATUS \known_refseq\";description \"fucosyltransferase 1 (H blood group)\";gene_name \"FUT1\";"	FUT1	ENSG00000174951	FUT1	protein_coding	2523	HGNC:4012
lnckb.27353	6.10196	-3.08268	0.832719	-3.70195	0.00021395	0.00173301	27353	chr19	50905299	50915950	CHESS,LNCipedia	protein_coding	STATUS \known_refseq\";description \"kallikrein related peptidase 4\";gene_name \"KLK4\";"	KLK4	ENSG00000167749	KLK4	protein_coding	9622	HGNC:6365
lnckb.27360	21.0056	-2.87437	0.609063	-4.71933	2.36619e-06	3.44359e-05	27360	chr19	51012744	51020175	CHESS	protein_coding	STATUS \known_refseq\";description \"kallikrein related peptidase 10\";gene_name \"KLK10\";"	KLK10	ENSG00000129451	KLK10	protein_coding	5655	HGNC:6358
lnckb.27362	4.74256	-3.4987	0.896419	-3.90297	9.50194e-05	0.000865527	27362	chr19	51028714	51035651	NONCODE,CHESS	protein_coding	STATUS \known_refseq\";description \"kallikrein related peptidase 12\";gene_name \"KLK12\";"	KLK12	ENSG00000186474	KLK12	protein_coding	43849	HGNC:6360
lnckb.27364	12.0472	-2.47005	0.6858	-3.60171	0.000316128	0.00241749	27364	chr19	51055521	51065679	CHESS	protein_coding	STATUS \known_refseq\";description \"kallikrein related peptidase 13\";gene_name \"KLK13\";"	KLK13	ENSG00000167759	KLK13	protein_coding	26085	HGNC:6361
lnckb.27448	30.4936	-2.01658	0.278388	-7.24378	4.36353e-13	3.02994e-11	27448	chr19	52429148	52452315	CHESS	protein_coding	STATUS \known_refseq\";description \"zinc finger protein 534\";gene_name \"ZNF534\";"	ZNF534	ENSG00000198633	ZNF534	protein_coding	147658	HGNC:26337
lnckb.27520	69.6816	1.85299	0.481365	3.84946	0.00011838	0.00104496	27520	chr19	53958498	53990652	NONCODE,CHESS,LNCipedia	protein_coding	STATUS \known_refseq\";description \"calcium voltage-gated channel auxiliary subunit gamma 8\";gene_name \"CACNG8\";"	CACNG8	ENSG00000142408	CACNG8	protein_coding	59283	HGNC:13628
lnckb.27550	430.554	1.52297	0.385242	3.95328	7.70856e-05	0.000723518	27550	chr19	54415431	54436879	NONCODE,CHESS,LNCipedia	protein_coding	STATUS \known_refseq\";description \"tweety family member 1\";gene_name \"TTYH1\";"	TTYH1	ENSG00000276537	TTYH1	protein_coding	57348	HGNC:13476
lnckb.27577	1.34959	2.3424	0.600971	3.89769	9.71154e-05	0.000881618	27577	chr19	54906042	54938211	CHESS	protein_coding	STATUS \known_refseq\";description \"natural cytotoxicity triggering receptor 1\";gene_name \"NCR1\";"	NCR1	ENSG00000277442	NCR1	protein_coding	9437	HGNC:6731
lnckb.90861	10.6335	1.66079	0.441554	3.76124	0.000169073	0.00141816	90861	chr4	124450191	124452879	NONCODE	lncRNA	gene_id_alis \NONHSAG089453.1\";"	NONHSAG089453.1	NA	NA	NA	NA	NA
lnckb.67588	1.84653	1.66069	0.47502	3.49605	0.000472205	0.00340596	67588	chr1	147082338	147083578	NONCODE,LNCipedia,BIGtranscriptome	lncRNA	gene_alias \lnc-PRKAB2-5\";"	lnc-PRKAB2-5	ENSG00000230832	AC241584.1	processed_pseudogene	0	0
lnckb.27672	4.20119	-3.16817	0.809129	-3.91553	9.02072e-05	0.000828036	27672	chr19	56176020	56185775	CHESS	protein_coding	STATUS \known_refseq\";description \"galanin like peptide\";gene_name \"GALP\";"	GALP	ENSG00000197487	GALP	protein_coding	85569	HGNC:24840
lnckb.44771	3.82073	1.66043	0.456169	3.63995	0.00027269	0.00213422	44771	chr5	173703918	173728480	NONCODE,CHESS,FANTOM,LNCipedia,MITranscriptome,BIGtranscriptome	lncRNA	STATUS \known_refseq\";gene_name \"LOC107984118\";gene_name \"LINC01484\";"	LINC01484	ENSG00000253686	LINC01484	lncRNA	0	HGNC:51136
lnckb.10610	2.68893	1.65872	0.517678	3.20415	0.00135461	0.00828835	10610	chr12	106523	112137	NONCODE,CHESS,FANTOM,LNCipedia,BIGtranscriptome	lncRNA	STATUS \known_refseq\";gene_name \"LOC105369593\";"	LOC105369593	NA	NA	NA	NA	NA
lnckb.67443	6.94972	1.65627	0.344298	4.81056	1.50508e-06	2.31141e-05	67443	chr1	84477039	84479157	LNCipedia	lncRNA	gene_alias \lnc-RPF1-3\";gene_alias \"AL844170\";gene_alias \"ENSG00000285361\";"	lnc-RPF1-3	ENSG00000285361	AL844170.1	lncRNA	0	0
lnckb.112517	3.01989	1.652	0.409646	4.03275	5.51281e-05	0.000541905	112517	chr9	112184015	112185456	MITranscriptome	lncRNA	gene_id_alis \G086274\";"	lnckb.112517	NA	NA	NA	NA	NA
lnckb.27705	7.38545	-1.67305	0.30543	-5.4777	4.30885e-08	9.8318e-07	27705	chr19	56774547	56840729	NONCODE,CHESS,LNCipedia	protein_coding	STATUS \known_refseq\";description \"zinc finger imprinted 2\";gene_name \"ZIM2\";"	ZIM2	ENSG00000269699	ZIM2	protein_coding	23619	HGNC:12875
lnckb.100078	1.49521	1.65126	0.503098	3.28219	0.00103003	0.00658018	100078	chr10	97718436	97720060	MITranscriptome	lncRNA	gene_id_alis \G010918\";"	lnckb.100078	NA	NA	NA	NA	NA
lnckb.27708	3.39897	-2.20212	0.557262	-3.95167	7.76067e-05	0.000727559	27708	chr19	56862413	56870571	NONCODE,CHESS	protein_coding	STATUS \known_refseq\";gene_name \"LOC105372474\";"	LOC105372474	NA	NA	NA	NA	NA
lnckb.49957	19.334	1.64605	0.510585	3.22386	0.00126474	0.00782426	49957	chr7	15686811	15696892	NONCODE,CHESS,FANTOM,LNCipedia,MITranscriptome,BIGtranscriptome	lncRNA	STATUS \known_refseq\";description \"MEOX2 antisense RNA 1 (head to head)\";gene_name \"MEOX2-AS1\";"	MEOX2-AS1	NA	NA	NA	NA	NA
lnckb.27744	13.6192	-1.55663	0.338161	-4.60323	4.15993e-06	5.66827e-05	27744	chr19	57651497	57679152	NONCODE,CHESS,LNCipedia	protein_coding	STATUS \known_refseq\";description \"zinc finger and SCAN domain containing 4\";gene_name \"ZSCAN4\";"	ZSCAN4	ENSG00000180532	ZSCAN4	protein_coding	201516	HGNC:23709
lnckb.27746	703.338	-1.54872	0.231195	-6.69876	2.10191e-11	1.04137e-09	27746	chr19	57686475	57709211	CHESS,LNCipedia	protein_coding	STATUS \known_refseq\";description \"zinc finger protein 154\";gene_name \"ZNF154\";"	ZNF154	ENSG00000179909	ZNF154	protein_coding	7710	HGNC:12939
lnckb.23984	9.38689	1.64449	0.523657	3.1404	0.00168718	0.00995057	23984	chr18	1268311	1359629	NONCODE,CHESS,FANTOM,LNCipedia,MITranscriptome,BIGtranscriptome	lncRNA	STATUS \known_refseq\";description \"long intergenic non-protein coding RNA 470\";gene_name \"LINC00470\";"	LINC00470	ENSG00000132204	LINC00470	lncRNA	0	HGNC:1225
lnckb.282	16.4344	-1.85239	0.481901	-3.84392	0.000121083	0.0010637	282	chr1	7915871	7943165	NONCODE,CHESS,LNCipedia	protein_coding	STATUS \known_refseq\";description \"tumor necrosis factor receptor superfamily member 9\";gene_name \"TNFRSF9\";"	TNFRSF9	ENSG00000049249	TNFRSF9	protein_coding	3604	HGNC:11924
lnckb.2827	42.6933	1.65789	0.221507	7.48461	7.17605e-14	5.73807e-12	2827	chr1	145670852	145708302	NONCODE,CHESS,LNCipedia,BIGtranscriptome	protein_coding	STATUS \known_refseq\";description \"PDZ domain containing 1\";gene_name \"PDZK1\";"	PDZK1	ENSG00000174827	PDZK1	protein_coding	5174	HGNC:8821
lnckb.60646	18.0945	1.64211	0.388156	4.23054	2.3313e-05	0.00025555	60646	chr12	94850675	94864312	FANTOM	lncRNA	gene_id_alias \CATG00000012933.1\";geneSuperClass \"all_lncRNA\";geneClass \"lncRNA_intergenic\";geneSubClass \"far_from_coding_genes\";gene_type \"__na\";gene_name \"CATG00000012933.1\";coding_status \"nonCoding\";cumulative_support \"ENCODE:FANTOM\";geneCategory \"__na\";DHS_type \"not_DHS\";"	CATG00000012933.1	NA	NA	NA	NA	NA
lnckb.52985	10.3572	1.64036	0.461922	3.55116	0.000383531	0.00285422	52985	chr8	23654544	23792167	NONCODE,CHESS,FANTOM,LNCipedia,MITranscriptome,BIGtranscriptome	lncRNA	STATUS \known_refseq\";gene_name \"LOC107986930\";"	LOC107986930	NA	NA	NA	NA	NA
lnckb.31801	9.21554	1.64007	0.363448	4.51253	6.40577e-06	8.29083e-05	31801	chr2	202032770	202033537	NONCODE,CHESS,FANTOM,LNCipedia,MITranscriptome	lncRNA	STATUS \known_gencode\";gene_name \"RP11-107N15.1\";"	RP11-107N15.1	ENSG00000273209	AC069148.1	lncRNA	0	0
lnckb.28582	2761.96	-3.36328	0.310548	-10.8301	2.4775e-27	2.17914e-24	28582	chr2	1789094	2331388	NONCODE,CHESS,LNCipedia,MITranscriptome	protein_coding	STATUS \known_refseq\";description \"myelin transcription factor 1 like\";gene_name \"MYT1L\";"	MYT1L	ENSG00000186487	MYT1L	protein_coding	23040	HGNC:7623
lnckb.83995	1.53924	1.63891	0.519718	3.15347	0.00161344	0.00958611	83995	chr16	54949923	54950772	NONCODE,BIGtranscriptome	lncRNA	gene_id_alis \NONHSAG108242.1\";"	NONHSAG108242.1	NA	NA	NA	NA	NA
lnckb.89070	3.68206	1.63758	0.382742	4.27856	1.88108e-05	0.00021175	89070	chr3	47541894	47542869	NONCODE,MITranscriptome	lncRNA	gene_id_alis \NONHSAG086270.1\";"	NONHSAG086270.1	NA	NA	NA	NA	NA
lnckb.34750	7.39863	1.63643	0.414826	3.94486	7.98481e-05	0.000745633	34750	chr21	38503434	38543747	NONCODE,CHESS,FANTOM,LNCipedia,MITranscriptome	lncRNA	STATUS \known_refseq\";gene_name \"LOC105372802\";"	LOC105372802	NA	NA	NA	NA	NA
lnckb.109835	5.19619	1.63047	0.509701	3.19888	0.00137963	0.0084166	109835	chr6	96404338	96417386	MITranscriptome	lncRNA	gene_id_alis \G072162\";"	lnckb.109835	NA	NA	NA	NA	NA
lnckb.28614	15.0151	-1.96488	0.37732	-5.20746	1.91441e-07	3.73058e-06	28614	chr2	3703592	3848509	NONCODE,CHESS,FANTOM,LNCipedia,MITranscriptome,BIGtranscriptome	protein_coding	STATUS \known_refseq\";description \"doublecortin domain containing 2C\";gene_name \"DCDC2C\";gene_name \"AC019172.2\";"	DCDC2C	NA	NA	NA	NA	NA
lnckb.93849	3.07732	1.62937	0.425657	3.82789	0.000129248	0.00112512	93849	chr6	136916241	136917453	NONCODE	lncRNA	gene_id_alis \NONHSAG113361.1\";"	NONHSAG113361.1	NA	NA	NA	NA	NA
lnckb.54178	36.7762	1.6285	0.503167	3.23651	0.00121	0.00753496	54178	chr8	105293927	105317859	CHESS,MITranscriptome	lncRNA	description \potentially protein-coding:FANTOM\";GENE_TYPE_ALIAS \"lncRNA\";STATUS \"novel\";"	lnckb.54178	NA	NA	NA	NA	NA
lnckb.4987	6.75438	1.62725	0.377796	4.30722	1.65319e-05	0.000189182	4987	chr1	235059099	235069818	NONCODE,CHESS,LNCipedia	lncRNA	STATUS \known_refseq\";description \"long intergenic non-protein coding RNA 1348\";gene_name \"LINC01348\";"	LINC01348	ENSG00000280587	LINC01348	lncRNA	0	HGNC:50567
lnckb.110668	5.25752	1.62689	0.474072	3.43174	0.000599728	0.0041743	110668	chr7	76079281	76090453	MITranscriptome	lncRNA	gene_id_alis \G076594\";"	lnckb.110668	NA	NA	NA	NA	NA
lnckb.84865	6.69817	1.62592	0.343655	4.73126	2.23127e-06	3.27003e-05	84865	chr18	3328173	3330466	NONCODE,MITranscriptome	lncRNA	gene_id_alis \NONHSAG074986.1\";"	NONHSAG074986.1	NA	NA	NA	NA	NA
lnckb.10051	5.87716	1.62493	0.501503	3.24012	0.00119477	0.00745677	10051	chr11	116031240	116081059	NONCODE,CHESS,FANTOM,LNCipedia,MITranscriptome	lncRNA	STATUS \known_refseq\";gene_name \"LOC105369513\";"	LOC105369513	NA	NA	NA	NA	NA
lnckb.18939	16.8949	1.62266	0.207664	7.81387	5.54568e-15	5.44468e-13	18939	chr16	3542739	3559589	NONCODE,CHESS,LNCipedia,MITranscriptome,BIGtranscriptome	lncRNA	STATUS \known_refseq\";gene_name \"LOC101929732\";gene_name \"LA16c-390H2.4\";"	LA16c-390H2.4	NA	NA	NA	NA	NA
lnckb.66813	6.33623	1.62051	0.25377	6.38572	1.70591e-10	6.85021e-09	66813	chr10	5680970	5684654	FANTOM,MITranscriptome	lncRNA	gene_id_alis_alias \CATG00000117192.1\";geneSuperClass \"all_lncRNA\";geneClass \"lncRNA_divergent\";geneSubClass \"divergent_promoters\";gene_type \"__na\";gene_name \"CATG00000117192.1\";coding_status \"nonCoding\";cumulative_support \"MITRANS\";geneCategory \"p_lncRNA_divergent\";DHS_type \"DHS_promoter\";"	CATG00000117192.1	NA	NA	NA	NA	NA
lnckb.20410	8.54126	1.61934	0.39682	4.08079	4.48828e-05	0.000453054	20410	chr16	79675760	79762933	NONCODE,CHESS,FANTOM,LNCipedia,MITranscriptome,BIGtranscriptome	lncRNA	STATUS \known_refseq\";gene_name \"LOC105371356\";gene_name \"LINC01229\";"	LINC01229	ENSG00000260876	LINC01229	lncRNA	0	HGNC:49682
lnckb.87472	1.7084	1.61837	0.481647	3.36007	0.000779228	0.00519828	87472	chr2	232369690	232370512	NONCODE	lncRNA	gene_id_alis \NONHSAG081161.1\";"	NONHSAG081161.1	NA	NA	NA	NA	NA
lnckb.23455	6.54947	1.61297	0.387964	4.15752	3.21723e-05	0.000338925	23455	chr17	79797853	79799206	CHESS,FANTOM	lncRNA	description \potentially protein-coding:FANTOM\";GENE_TYPE_ALIAS \"lncRNA\";STATUS \"known_fantom\";"	lnckb.23455	NA	NA	NA	NA	NA
lnckb.50026	8.45219	1.61163	0.40651	3.96455	7.35334e-05	0.000694645	50026	chr7	19722152	19814347	CHESS,FANTOM,MITranscriptome	lncRNA	STATUS \known_refseq\";gene_name \"LOC107986774\";"	LOC107986774	NA	NA	NA	NA	NA
lnckb.8259	79.7753	1.60858	0.382835	4.20177	2.64841e-05	0.000285321	8259	chr11	19710689	19714672	NONCODE,CHESS,FANTOM,LNCipedia,MITranscriptome,BIGtranscriptome	lncRNA	STATUS \known_refseq\";description \"uncharacterized LOC100126784\";gene_name \"LOC100126784\";"	LOC100126784	NA	NA	NA	NA	NA
lnckb.10742	106.862	1.60711	0.432411	3.71663	0.000201901	0.00165292	10742	chr12	5397359	5415936	NONCODE,CHESS,FANTOM,LNCipedia,MITranscriptome,BIGtranscriptome	lncRNA	STATUS \known_refseq\";gene_name \"LOC105369618\";"	LOC105369618	NA	NA	NA	NA	NA
lnckb.19862	52.0658	1.60553	0.447025	3.59158	0.000328677	0.00250077	19862	chr16	52971519	53052891	NONCODE,CHESS,FANTOM,LNCipedia,MITranscriptome,BIGtranscriptome	lncRNA	STATUS \known_refseq\";description \"p53-regulated lncRNA 1\";gene_name \"LOC105371267\";gene_name \"RP11-467J12.4\";"	RP11-467J12.4	NA	NA	NA	NA	NA
lnckb.5698	2.10932	1.60349	0.424595	3.77651	0.000159043	0.0013465	5698	chr10	22448277	22462623	NONCODE,CHESS,LNCipedia,MITranscriptome	lncRNA	STATUS \known_refseq\";gene_name \"LOC105376449\";"	LOC105376449	NA	NA	NA	NA	NA
lnckb.80274	6.42692	1.60053	0.451417	3.54557	0.000391767	0.00290708	80274	chr11	46392317	46393129	NONCODE	lncRNA	gene_id_alis \NONHSAG063978.1\";"	NONHSAG063978.1	NA	NA	NA	NA	NA
lnckb.28847	51.6073	-1.79903	0.341991	-5.26045	1.43702e-07	2.89246e-06	28847	chr2	17510584	17530583	NONCODE,CHESS	protein_coding	STATUS \known_refseq\";description \"RAD51 associated protein 2\";gene_name \"RAD51AP2\";"	RAD51AP2	ENSG00000214842	RAD51AP2	protein_coding	729475	HGNC:34417
lnckb.28905	2.1098	2.06739	0.523758	3.94723	7.90614e-05	0.000739577	28905	chr2	20478625	20501524	NONCODE,CHESS,LNCipedia,MITranscriptome,BIGtranscriptome	protein_coding	STATUS \known_refseq\";gene_name \"LOC107985856\";gene_name \"AC012065.4\";"	AC012065.4	ENSG00000270100	AC012065.4	lncRNA	0	0
lnckb.28913	210.217	-2.01344	0.288668	-6.97493	3.0603e-12	1.80109e-10	28913	chr2	20666664	20684072	NONCODE,CHESS,LNCipedia	protein_coding	STATUS \known_refseq\";description \"growth differentiation factor 7\";gene_name \"GDF7\";"	GDF7	ENSG00000143869	GDF7	protein_coding	151449	HGNC:4222
lnckb.112320	4.97965	1.59848	0.496736	3.21798	0.00129098	0.00796506	112320	chr9	82455993	82458117	MITranscriptome	lncRNA	gene_id_alis \G085292\";"	lnckb.112320	NA	NA	NA	NA	NA
lnckb.112522	3.90055	1.59138	0.329964	4.8229	1.41486e-06	2.18854e-05	112522	chr9	112335559	112337186	MITranscriptome	lncRNA	gene_id_alis \G086282\";"	lnckb.112522	NA	NA	NA	NA	NA
lnckb.36483	15.9139	1.59044	0.326711	4.86804	1.12712e-06	1.78562e-05	36483	chr3	4987891	5027075	NONCODE,CHESS,FANTOM,LNCipedia,MITranscriptome	lncRNA	STATUS \known_refseq\";gene_name \"LOC105376934\";"	LOC105376934	NA	NA	NA	NA	NA
lnckb.36590	20.5933	1.58805	0.364662	4.35486	1.33153e-05	0.000156701	36590	chr3	10913950	10929194	CHESS,MITranscriptome	lncRNA	STATUS \known_refseq\";gene_name \"LOC105376950\";"	LOC105376950	NA	NA	NA	NA	NA
lnckb.28937	14.0669	-5.35175	0.612189	-8.74199	2.29046e-18	3.97482e-16	28937	chr2	23076877	23200256	NONCODE,CHESS,FANTOM,LNCipedia,MITranscriptome,BIGtranscriptome	protein_coding	STATUS \known_refseq\";gene_name \"LOC107985792\";"	LOC107985792	NA	NA	NA	NA	NA
lnckb.61465	1.29876	1.58697	0.428674	3.70204	0.000213871	0.00173258	61465	chr16	1492863	1493261	FANTOM	lncRNA	gene_id_alias \CATG00000028438.1\";geneSuperClass \"all_lncRNA\";geneClass \"lncRNA_divergent\";geneSubClass \"divergent_promoters\";gene_type \"__na\";gene_name \"CATG00000028438.1\";coding_status \"nonCoding\";cumulative_support \"FANTOM:HUBDMAP\";geneCategory \"__na\";DHS_type \"DHS_dyadic\";"	CATG00000028438.1	NA	NA	NA	NA	NA
lnckb.3174	17.729	1.58581	0.416733	3.80534	0.00014161	0.00121576	3174	chr1	153585013	153590245	NONCODE,CHESS,FANTOM,LNCipedia,MITranscriptome	lncRNA	description \potentially protein-coding:NR\";GENE_TYPE_ALIAS \"lncRNA\";STATUS \"novel\";"	lnckb.3174	NA	NA	NA	NA	NA
lnckb.70231	1.72029	1.5832	0.459487	3.44558	0.000569827	0.0039945	70231	chr15	77899492	77904083	NONCODE,LNCipedia	lncRNA	gene_alias \lnc-SH2D7-8\";"	lnc-SH2D7-8	NA	NA	NA	NA	NA
lnckb.28803	13.0099	1.58289	0.455345	3.47624	0.000508492	0.00362856	28803	chr2	13000325	13331707	NONCODE,CHESS,FANTOM,LNCipedia,MITranscriptome	lncRNA	STATUS \known_refseq\";gene_name \"LOC105373436\";"	LOC105373436	NA	NA	NA	NA	NA
lnckb.28942	1221.77	-2.39878	0.203637	-11.7797	4.96839e-32	8.86153e-29	28942	chr2	23385419	23714297	CHESS	protein_coding	STATUS \known_refseq\";description \"kelch like family member 29\";gene_name \"KLHL29\";"	KLHL29	ENSG00000119771	KLHL29	protein_coding	114818	HGNC:29404
lnckb.81796	5.25308	1.57967	0.43818	3.60507	0.000312069	0.00239124	81796	chr13	21647455	21649640	NONCODE	lncRNA	gene_id_alis \NONHSAG107280.1\";"	NONHSAG107280.1	NA	NA	NA	NA	NA
lnckb.29008	624.35	1.55589	0.263251	5.91029	3.41514e-09	1.00358e-07	29008	chr2	26692713	26733420	NONCODE,CHESS,LNCipedia	protein_coding	STATUS \known_refseq\";description \"potassium two pore domain channel subfamily K member 3\";gene_name \"KCNK3\";"	KCNK3	ENSG00000171303	KCNK3	protein_coding	3777	HGNC:6278
lnckb.29035	76.696	-2.73899	0.483057	-5.67011	1.42702e-08	3.63313e-07	29035	chr2	27252924	27275863	CHESS,LNCipedia	protein_coding	STATUS \known_refseq\";description \"solute carrier family 30 member 3\";gene_name \"SLC30A3\";"	SLC30A3	ENSG00000115194	SLC30A3	protein_coding	7781	HGNC:11014
[truncated: 3,745 more rows]

## Sheet: DE_genes_SHH_vs_other
Row.names	baseMean	log2FoldChange	lfcSE	stat	pvalue	padj	lnckbID...1	chr	start	end	source	gene_type	info	idents	Ensembl.Gene.stable.ID	Gene.name	Gene.type	NCBI.gene..formerly.Entrezgene..ID	HGNC.ID
[truncated: 5,660 more rows]

[truncated: 2 more sheets: DE_genes_Gr3_vs_other, DE_genes_Gr4_vs_other]
