# Supplementary material for: Global lncRNA expression profiles in medulloblastoma reveal crucial lncRNA-oncogene interactions in Sonic hedgehog and Group 4
Source: Neurooncol Adv. 2025 Sep 4;7(1):vdaf194. doi: 10.1093/noajnl/vdaf194 (PMC12559851; doi:10.1093/noajnl/vdaf194)
Supplement: vdaf194_suppl_Supplementary_Tables_4 [file vdaf194_suppl_supplementary_tables_4.xlsx]

## Sheet: Black_module_genes_annotated
Row.names altName nodeAttr.nodesPresent... lnckbID...1 chr start end source gene_type info idents Ensembl.Gene.stable.ID Gene.name Gene.type NCBI.gene..formerly.Entrezgene..ID HGNC.ID
1 lnckb.10043 NA turquoise 10043 chr11 115638563 115646962 NONCODE,CHESS,LNCipedia,MITranscriptome lncRNA "STATUS \known_gencode\"";gene_name" "\""AP000997.2\"";""" AP000997.2 ENSG00000260254 AP000997.3 lncRNA 0 0
2 lnckb.10053 NA turquoise 10053 chr11 116120775 116129612 NONCODE,CHESS,FANTOM,LNCipedia,MITranscriptome lncRNA "STATUS \known_refseq\"";gene_name" "\""LOC107984393\"";""" LOC107984393 NA NA NA NA NA
3 lnckb.10057 NA turquoise 10057 chr11 116317899 116474225 NONCODE,CHESS,FANTOM,LNCipedia,MITranscriptome lncRNA "STATUS \known_refseq\"";gene_name" "\""LOC107987166\"";""" LOC107987166 NA NA NA NA NA
4 lnckb.10059 NA turquoise 10059 chr11 116496899 116500630 NONCODE,CHESS,FANTOM,LNCipedia,MITranscriptome,BIGtranscriptome lncRNA "STATUS \known_gencode\"";gene_name" "\""AP001891.1\"";""" AP001891.1 ENSG00000236437 LINC02151 lncRNA 0 HGNC:53013
5 lnckb.100674 NA turquoise 100674 chr11 90241190 90245359 MITranscriptome lncRNA "gene_id_alis \G015134\"";""" lnckb.100674 NA NA NA NA NA
6 lnckb.100886 NA turquoise 100886 chr12 5550781 5552548 MITranscriptome lncRNA "gene_id_alis \G016658\"";""" lnckb.100886 NA NA NA NA NA
7 lnckb.101098 NA turquoise 101098 chr12 40623992 40628170 MITranscriptome lncRNA "gene_id_alis \G017783\"";""" lnckb.101098 NA NA NA NA NA
8 lnckb.101293 NA turquoise 101293 chr12 73444040 73463952 MITranscriptome lncRNA "gene_id_alis \G019074\"";""" lnckb.101293 NA NA NA NA NA
9 lnckb.101300 NA turquoise 101300 chr12 74397758 74403211 MITranscriptome lncRNA "gene_id_alis \G019096\"";""" lnckb.101300 NA NA NA NA NA
10 lnckb.101364 NA turquoise 101364 chr12 85702779 85712910 MITranscriptome lncRNA "gene_id_alis \G019346\"";""" lnckb.101364 NA NA NA NA NA
11 lnckb.101407 NA turquoise 101407 chr12 98082445 98106472 MITranscriptome lncRNA "gene_id_alis \G019649\"";""" lnckb.101407 NA NA NA NA NA
12 lnckb.101417 NA turquoise 101417 chr12 101133112 101144628 MITranscriptome lncRNA "gene_id_alis \G019712\"";""" lnckb.101417 NA NA NA NA NA
13 lnckb.101555 NA turquoise 101555 chr12 132466451 132469367 MITranscriptome lncRNA "gene_id_alis \G020859\"";""" lnckb.101555 NA NA NA NA NA
14 lnckb.10170 NA turquoise 10170 chr11 119149040 119162666 CHESS,LNCipedia protein_coding "STATUS \known_refseq\"";description" "\""ATP" binding cassette subfamily G member "4\"";gene_name" "\""ABCG4\"";""" ABCG4 ENSG00000172350 ABCG4 protein_coding 64137 HGNC:13884
15 lnckb.10182 NA turquoise 10182 chr11 119355215 119381726 NONCODE,CHESS,LNCipedia protein_coding "STATUS \known_refseq\"";description" "\""ubiquitin" specific peptidase "2\"";gene_name" "\""USP2\"";""" USP2 ENSG00000036672 USP2 protein_coding 9099 HGNC:12618
16 lnckb.101906 NA black 101906 chr13 68780835 68781361 MITranscriptome lncRNA "gene_id_alis \G022427\"";""" lnckb.101906 NA NA NA NA NA
17 lnckb.101907 NA black 101907 chr13 68785123 68788741 MITranscriptome lncRNA "gene_id_alis \G022428\"";""" lnckb.101907 NA NA NA NA NA
18 lnckb.101908 NA black 101908 chr13 68792658 68794430 MITranscriptome lncRNA "gene_id_alis \G022429\"";""" lnckb.101908 NA NA NA NA NA
19 lnckb.101909 NA black 101909 chr13 68898974 68900736 MITranscriptome lncRNA "gene_id_alis \G022432\"";""" lnckb.101909 NA NA NA NA NA
20 lnckb.101910 NA black 101910 chr13 68942949 68945740 MITranscriptome lncRNA "gene_id_alis \G022434\"";""" lnckb.101910 NA NA NA NA NA
21 lnckb.101913 NA black 101913 chr13 69009045 69024285 MITranscriptome lncRNA "gene_id_alis \G022437\"";""" lnckb.101913 NA NA NA NA NA
22 lnckb.102221 NA turquoise 102221 chr14 22552057 22553085 MITranscriptome lncRNA "gene_id_alis \G023841\"";""" lnckb.102221 NA NA NA NA NA
23 lnckb.10223 NA turquoise 10223 chr11 120867933 120894797 NONCODE,CHESS,LNCipedia,MITranscriptome,BIGtranscriptome lncRNA "STATUS \known_refseq\"";description" "\""uncharacterized" "LOC101929227\"";gene_name" "\""LOC101929227\"";""" LOC101929227 ENSG00000250493 AP004147.1 lncRNA 0 0
24 lnckb.10244 NA brown 10244 chr11 122028204 122422848 NONCODE,CHESS,FANTOM,LNCipedia,MITranscriptome,BIGtranscriptome lncRNA "STATUS \known_refseq\"";description" "\""mir-100-let-7a-2" cluster host "gene\"";gene_name" "\""MIR100HG\"";""" MIR100HG ENSG00000255248 MIR100HG lncRNA 0 HGNC:39522
25 lnckb.102449 NA brown 102449 chr14 83065508 83089009 MITranscriptome lncRNA "gene_id_alis \G025587\"";""" lnckb.102449 NA NA NA NA NA
26 lnckb.102450 NA brown 102450 chr14 83093377 83136773 MITranscriptome lncRNA "gene_id_alis \G025588\"";""" lnckb.102450 NA NA NA NA NA
27 lnckb.10250 NA brown 10250 chr11 122306867 122308598 NONCODE,CHESS,LNCipedia,MITranscriptome,BIGtranscriptome lncRNA "STATUS \novel\"";""" lnckb.10250 NA NA NA NA NA
28 lnckb.102538 NA turquoise 102538 chr14 101023929 101027658 MITranscriptome lncRNA "gene_id_alis \G026152\"";""" lnckb.102538 NA NA NA NA NA
29 lnckb.102539 NA turquoise 102539 chr14 101028262 101034406 MITranscriptome lncRNA "gene_id_alis \G026153\"";""" lnckb.102539 NA NA NA NA NA
30 lnckb.10259 NA turquoise 10259 chr11 122655690 122814479 NONCODE,CHESS,LNCipedia protein_coding "STATUS \known_refseq\"";description" "\""ubiquitin" associated and SH3 domain containing "B\"";gene_name" "\""UBASH3B\"";""" UBASH3B ENSG00000154127 UBASH3B protein_coding 84959 HGNC:29884
31 lnckb.102619 NA black 102619 chr15 26065528 26071906 MITranscriptome lncRNA "gene_id_alis \G026708\"";""" lnckb.102619 NA NA NA NA NA
32 lnckb.10262 NA brown 10262 chr11 122881640 122963862 NONCODE,CHESS,LNCipedia protein_coding "STATUS \known_refseq\"";description" "\""chromosome" 11 open reading frame "63\"";gene_name" "\""C11orf63\"";""" C11orf63 NA NA NA NA NA
33 lnckb.102620 NA black 102620 chr15 26157391 26165909 MITranscriptome lncRNA "gene_id_alis \G026712\"";""" lnckb.102620 NA NA NA NA NA
34 lnckb.102832 NA turquoise 102832 chr15 81818896 81820183 MITranscriptome lncRNA "gene_id_alis \G028528\"";""" lnckb.102832 NA NA NA NA NA
35 lnckb.10304 NA turquoise 10304 chr11 124241158 124323283 NONCODE,CHESS,LNCipedia,MITranscriptome,BIGtranscriptome protein_coding "STATUS \known_refseq\"";description" "\""olfactory" receptor family 8 subfamily G member "5\"";gene_name" "\""OR8G5\"";""" OR8G5 ENSG00000255298 OR8G5 protein_coding 219865 HGNC:19622
36 lnckb.10308 NA turquoise 10308 chr11 124396410 124414777 NONCODE,CHESS,FANTOM,LNCipedia,MITranscriptome protein_coding "STATUS \known_refseq\"";description" "\""olfactory" receptor family 8 subfamily B member "3\"";gene_name" "\""OR8B3\"";""" OR8B3 ENSG00000284609 OR8B3 protein_coding 390271 HGNC:8472
37 lnckb.10328 NA black 10328 chr11 124865409 124886039 NONCODE,CHESS,LNCipedia,BIGtranscriptome protein_coding "STATUS \known_refseq\"";description" "\""roundabout" guidance receptor "3\"";gene_name" "\""ROBO3\"";""" ROBO3 ENSG00000154134 ROBO3 protein_coding 64221 HGNC:13433
38 lnckb.103692 NA turquoise 103692 chr17 55476879 55477968 MITranscriptome,BIGtranscriptome lncRNA "gene_id_alis \G035013\"";""" lnckb.103692 NA NA NA NA NA
39 lnckb.103979 NA black 103979 chr18 35204559 35205965 MITranscriptome lncRNA "gene_id_alis \G037147\"";""" lnckb.103979 NA NA NA NA NA
40 lnckb.103980 NA black 103980 chr18 35211762 35215245 MITranscriptome lncRNA "gene_id_alis \G037148\"";""" lnckb.103980 NA NA NA NA NA
41 lnckb.104300 NA black 104300 chr19 6607850 6609487 MITranscriptome lncRNA "gene_id_alis \G038841\"";""" lnckb.104300 NA NA NA NA NA
42 lnckb.104301 NA black 104301 chr19 6609820 6612650 MITranscriptome lncRNA "gene_id_alis \G038842\"";""" lnckb.104301 NA NA NA NA NA
43 lnckb.104304 NA black 104304 chr19 6649043 6650752 MITranscriptome lncRNA "gene_id_alis \G038847\"";""" lnckb.104304 NA NA NA NA NA
44 lnckb.104305 NA black 104305 chr19 6651221 6653122 MITranscriptome lncRNA "gene_id_alis \G038848\"";""" lnckb.104305 NA NA NA NA NA
45 lnckb.104306 NA black 104306 chr19 6655869 6657133 MITranscriptome lncRNA "gene_id_alis \G038850\"";""" lnckb.104306 NA NA NA NA NA
46 lnckb.104989 NA turquoise 104989 chr2 68671170 68676675 MITranscriptome lncRNA "gene_id_alis \G044023\"";""" lnckb.104989 NA NA NA NA NA
47 lnckb.10501 NA brown 10501 chr11 134275447 134321364 CHESS protein_coding "STATUS \known_refseq\"";description" "\""galactosidase" beta 1 like "3\"";gene_name" "\""GLB1L3\"";""" GLB1L3 ENSG00000166105 GLB1L3 protein_coding 112937 HGNC:25147
48 lnckb.10504 NA turquoise 10504 chr11 134436482 134505661 NONCODE,CHESS,FANTOM,LNCipedia,BIGtranscriptome lncRNA "STATUS \known_refseq\"";description" "\""uncharacterized" "LOC283177\"";gene_name" "\""LOC283177\"";gene_name" "\""RP11-627G23.1\"";""" RP11-627G23.1 NA NA NA NA NA
49 lnckb.105203 NA brown 105203 chr2 112137290 112138300 MITranscriptome lncRNA "gene_id_alis \G045392\"";""" lnckb.105203 NA NA NA NA NA
50 lnckb.105232 NA brown 105232 chr2 117138282 117156214 MITranscriptome lncRNA "gene_id_alis \G045546\"";""" lnckb.105232 NA NA NA NA NA
51 lnckb.105233 NA brown 105233 chr2 117190710 117196427 MITranscriptome lncRNA "gene_id_alis \G045548\"";""" lnckb.105233 NA NA NA NA NA
52 lnckb.105234 NA brown 105234 chr2 117200214 117202938 MITranscriptome lncRNA "gene_id_alis \G045549\"";""" lnckb.105234 NA NA NA NA NA
53 lnckb.105235 NA brown 105235 chr2 117208256 117209735 MITranscriptome lncRNA "gene_id_alis \G045550\"";""" lnckb.105235 NA NA NA NA NA
54 lnckb.105236 NA brown 105236 chr2 117219402 117241511 MITranscriptome lncRNA "gene_id_alis \G045551\"";""" lnckb.105236 NA NA NA NA NA
55 lnckb.105237 NA brown 105237 chr2 117227771 117234081 MITranscriptome lncRNA "gene_id_alis \G045552\"";""" lnckb.105237 NA NA NA NA NA
56 lnckb.105238 NA brown 105238 chr2 117244954 117247221 MITranscriptome lncRNA "gene_id_alis \G045553\"";""" lnckb.105238 NA NA NA NA NA
57 lnckb.105239 NA brown 105239 chr2 117272699 117273753 MITranscriptome lncRNA "gene_id_alis \G045554\"";""" lnckb.105239 NA NA NA NA NA
58 lnckb.105240 NA brown 105240 chr2 117382744 117387120 MITranscriptome lncRNA "gene_id_alis \G045556\"";""" lnckb.105240 NA NA NA NA NA
59 lnckb.1053 NA turquoise 1053 chr1 31409565 31439951 CHESS,MITranscriptome protein_coding "STATUS \known_refseq\"";description" "\""serine" incorporator "2\"";gene_name" "\""SERINC2\"";""" SERINC2 ENSG00000168528 SERINC2 protein_coding 347735 HGNC:23231
60 lnckb.105848 NA turquoise 105848 chr20 728344 734850 MITranscriptome lncRNA "gene_id_alis \G049019\"";""" lnckb.105848 NA NA NA NA NA
61 lnckb.10605 NA turquoise 10605 chr12 36661 38133 NONCODE,CHESS,LNCipedia,MITranscriptome,BIGtranscriptome lncRNA "STATUS \known_refseq\"";description" "\""family" with sequence similarity 138 member "D\"";gene_name" "\""FAM138D\"";""" FAM138D ENSG00000249054 FAM138D lncRNA 0 HGNC:33583
62 lnckb.10655 NA turquoise 10655 chr12 1790333 1922606 CHESS,LNCipedia protein_coding "STATUS \known_refseq\"";description" "\""calcium" voltage-gated channel auxiliary subunit alpha2delta "4\"";gene_name" "\""CACNA2D4\"";""" CACNA2D4 ENSG00000151062 CACNA2D4 protein_coding 93589 HGNC:20202
63 lnckb.10656 NA turquoise 10656 chr12 1800616 1807491 NONCODE,CHESS,LNCipedia,MITranscriptome lncRNA "STATUS \known_refseq\"";gene_name" "\""LOC105369602\"";""" LOC105369602 NA NA NA NA NA
64 lnckb.10657 NA turquoise 10657 chr12 1810394 1817587 CHESS,MITranscriptome lncRNA "STATUS \known_refseq\"";gene_name" "\""LOC105369601\"";""" LOC105369601 NA NA NA NA NA
65 lnckb.10658 NA turquoise 10658 chr12 1820267 1836755 CHESS,LNCipedia protein_coding "STATUS \known_refseq\"";description" "\""leucine-rich" repeats and transmembrane domains "2\"";gene_name" "\""LRTM2\"";""" LRTM2 ENSG00000166159 LRTM2 protein_coding 654429 HGNC:32443
66 lnckb.106622 NA black 106622 chr22 49002958 49015821 MITranscriptome lncRNA "gene_id_alis \G054250\"";""" lnckb.106622 NA NA NA NA NA
67 lnckb.10695 NA turquoise 10695 chr12 3381349 3593975 NONCODE,CHESS,LNCipedia,BIGtranscriptome protein_coding "STATUS \known_refseq\"";description" "\""protein" arginine methyltransferase "8\"";gene_name" "\""PRMT8\"";""" PRMT8 ENSG00000111218 PRMT8 protein_coding 56341 HGNC:5188
68 lnckb.10697 NA turquoise 10697 chr12 3483712 3492819 NONCODE,CHESS,LNCipedia,MITranscriptome,BIGtranscriptome lncRNA "STATUS \known_refseq\"";description" "\""thyroid" cancer-associated transcript "155\"";gene_name" "\""THCAT155\"";""" THCAT155 NA NA NA NA NA
69 lnckb.107255 NA brown 107255 chr3 147566841 147568136 MITranscriptome lncRNA "gene_id_alis \G058038\"";""" lnckb.107255 NA NA NA NA NA
70 lnckb.10736 NA brown 10736 chr12 5014637 5025594 NONCODE,CHESS,FANTOM,LNCipedia,MITranscriptome,BIGtranscriptome lncRNA "STATUS \known_refseq\"";gene_name" "\""LOC100507560\"";gene_name" "\""RP11-429A20.4\"";""" RP11-429A20.4 NA NA NA NA NA
71 lnckb.10739 NA turquoise 10739 chr12 5122364 5383653 NONCODE,CHESS,FANTOM,LNCipedia,MITranscriptome,BIGtranscriptome lncRNA "STATUS \known_refseq\"";gene_name" "\""LOC105369617\"";gene_name" "\""RP11-1038A11.3\"";""" RP11-1038A11.3 NA NA NA NA NA
72 lnckb.10740 NA turquoise 10740 chr12 5172566 5202373 NONCODE,CHESS,FANTOM,LNCipedia,MITranscriptome lncRNA "STATUS \known_refseq\"";gene_name" "\""LOC105369616\"";""" LOC105369616 NA NA NA NA NA
73 lnckb.10741 NA turquoise 10741 chr12 5226050 5244190 NONCODE,CHESS,FANTOM,LNCipedia,MITranscriptome,BIGtranscriptome lncRNA "STATUS \known_refseq\"";description" "\""uncharacterized" "LOC101929584\"";gene_name" "\""LOC101929584\"";""" LOC101929584 NA NA NA NA NA
74 lnckb.10742 NA turquoise 10742 chr12 5397359 5415936 NONCODE,CHESS,FANTOM,LNCipedia,MITranscriptome,BIGtranscriptome lncRNA "STATUS \known_refseq\"";gene_name" "\""LOC105369618\"";""" LOC105369618 NA NA NA NA NA
75 lnckb.10747 NA turquoise 10747 chr12 5560241 5948790 CHESS,FANTOM,LNCipedia,BIGtranscriptome protein_coding "STATUS \known_refseq\"";description" "\""anoctamin" "2\"";gene_name" "\""ANO2\"";""" ANO2 ENSG00000047617 ANO2 protein_coding 57101 HGNC:1183
76 lnckb.10749 NA turquoise 10749 chr12 5880913 5914023 NONCODE,CHESS,MITranscriptome lncRNA "STATUS \known_refseq\"";gene_name" "\""LOC105369621\"";""" LOC105369621 NA NA NA NA NA
77 lnckb.1075 NA turquoise 1075 chr1 31789844 31816051 CHESS protein_coding "STATUS \known_refseq\"";description" "\""SPOC" domain containing "1\"";gene_name" "\""SPOCD1\"";""" SPOCD1 ENSG00000134668 SPOCD1 protein_coding 90853 HGNC:26338
78 lnckb.107903 NA turquoise 107903 chr4 66276595 66279724 MITranscriptome lncRNA "gene_id_alis \G061396\"";""" lnckb.107903 NA NA NA NA NA
79 lnckb.10809 NA turquoise 10809 chr12 6839954 6847400 NONCODE,CHESS protein_coding "STATUS \known_refseq\"";description" "\""G" protein subunit beta "3\"";gene_name" "\""GNB3\"";""" GNB3 ENSG00000111664 GNB3 protein_coding 2784 HGNC:4400
80 lnckb.108431 NA turquoise 108431 chr5 1246408 1252460 MITranscriptome lncRNA "gene_id_alis \G064383\"";""" lnckb.108431 NA NA NA NA NA
81 lnckb.10856 NA turquoise 10856 chr12 7812435 7891196 CHESS,LNCipedia protein_coding "STATUS \known_refseq\"";description" "\""solute" carrier family 2 member "14\"";gene_name" "\""SLC2A14\"";""" SLC2A14 ENSG00000173262 SLC2A14 protein_coding 144195 HGNC:18301
82 lnckb.108724 NA turquoise 108724 chr5 50351094 50361552 MITranscriptome lncRNA "gene_id_alis \G065638\"";""" lnckb.108724 NA NA NA NA NA
83 lnckb.10881 NA turquoise 10881 chr12 8282356 8295382 CHESS,MITranscriptome lncRNA "STATUS \novel\"";""" lnckb.10881 NA NA NA NA NA
84 lnckb.109075 NA turquoise 109075 chr5 135464716 135476559 MITranscriptome lncRNA "gene_id_alis \G067660\"";""" lnckb.109075 NA NA NA NA NA
85 lnckb.109991 NA turquoise 109991 chr6 129747037 129749995 MITranscriptome lncRNA "gene_id_alis \G072959\"";""" lnckb.109991 NA NA NA NA NA
86 lnckb.110248 NA turquoise 110248 chr7 8344433 8348015 MITranscriptome lncRNA "gene_id_alis \G074579\"";""" lnckb.110248 NA NA NA NA NA
87 lnckb.110598 NA turquoise 110598 chr7 67738794 67740934 MITranscriptome lncRNA "gene_id_alis \G076327\"";""" lnckb.110598 NA NA NA NA NA
88 lnckb.110687 NA brown 110687 chr7 79984488 80027567 MITranscriptome lncRNA "gene_id_alis \G076706\"";""" lnckb.110687 NA NA NA NA NA
89 lnckb.11074 NA turquoise 11074 chr12 13080306 13103720 NONCODE,CHESS protein_coding "STATUS \known_refseq\"";description" "\""germ" cell associated "1\"";gene_name" "\""GSG1\"";""" GSG1 ENSG00000111305 GSG1 protein_coding 83445 HGNC:19716
90 lnckb.111105 NA brown 111105 chr7 159146047 159148119 MITranscriptome lncRNA "gene_id_alis \G079102\"";""" lnckb.111105 NA NA NA NA NA
91 lnckb.11112 NA turquoise 11112 chr12 14973022 14982697 CHESS protein_coding "STATUS \known_refseq\"";description" "\""phosphodiesterase" "6H\"";gene_name" "\""PDE6H\"";""" PDE6H ENSG00000139053 PDE6H protein_coding 5149 HGNC:8790
92 lnckb.11115 NA turquoise 11115 chr12 15107636 15234907 NONCODE,CHESS,LNCipedia,BIGtranscriptome protein_coding "STATUS \known_refseq\"";description" "\""RAS" like estrogen regulated growth "inhibitor\"";gene_name" "\""RERG\"";""" RERG ENSG00000134533 RERG protein_coding 85004 HGNC:15980
93 lnckb.111241 NA turquoise 111241 chr8 24795855 24800291 MITranscriptome,BIGtranscriptome lncRNA "gene_id_alis \G079922\"";""" lnckb.111241 NA NA NA NA NA
94 lnckb.11138 NA turquoise 11138 chr12 16787123 16988658 NONCODE,CHESS,MITranscriptome lncRNA "STATUS \known_refseq\"";gene_name" "\""LOC105369677\"";""" LOC105369677 NA NA NA NA NA
95 lnckb.11139 NA turquoise 11139 chr12 16795909 16862529 NONCODE,CHESS,FANTOM,MITranscriptome lncRNA "STATUS \known_refseq\"";gene_name" "\""LOC105369676\"";""" LOC105369676 NA NA NA NA NA
96 lnckb.111585 NA turquoise 111585 chr8 74965036 74979826 MITranscriptome lncRNA "gene_id_alis \G081487\"";""" lnckb.111585 NA NA NA NA NA
97 lnckb.11176 NA turquoise 11176 chr12 21119505 21241091 NONCODE,CHESS,FANTOM protein_coding "STATUS \known_refseq\"";description" "\""solute" carrier organic anion transporter family member "1B1\"";gene_name" "\""SLCO1B1\"";""" SLCO1B1 ENSG00000134538 SLCO1B1 protein_coding 10599 HGNC:10959
98 lnckb.11177 NA turquoise 11177 chr12 21264600 21403657 CHESS,LNCipedia protein_coding "STATUS \known_refseq\"";description" "\""solute" carrier organic anion transporter family member "1A2\"";gene_name" "\""SLCO1A2\"";""" SLCO1A2 ENSG00000084453 SLCO1A2 protein_coding 6579 HGNC:10956
99 lnckb.111912 NA turquoise 111912 chr8 127644627 127645846 MITranscriptome lncRNA "gene_id_alis \G082929\"";""" lnckb.111912 NA NA NA NA NA
100 lnckb.112683 NA turquoise 112683 chrX 7651699 7698351 MITranscriptome lncRNA "gene_id_alis \G087500\"";""" lnckb.112683 NA NA NA NA NA
101 lnckb.113107 NA turquoise 113107 chrX 94338983 94344841 MITranscriptome lncRNA "gene_id_alis \G089262\"";""" lnckb.113107 NA NA NA NA NA
102 lnckb.113112 NA turquoise 113112 chrX 94517881 94520999 MITranscriptome lncRNA "gene_id_alis \G089268\"";""" lnckb.113112 NA NA NA NA NA
103 lnckb.11334 NA turquoise 11334 chr12 31110730 31206154 NONCODE,CHESS,LNCipedia protein_coding "STATUS \known_refseq\"";gene_name" "\""OVOS2\"";""" OVOS2 NA NA NA NA NA
104 lnckb.113749 NA turquoise 113749 chr5 104207324 104214618 BIGtranscriptome lncRNA "gene_id_alis \BIG-lncRNA-610\"";""" lnckb.113749 NA NA NA NA NA
105 lnckb.11404 NA turquoise 11404 chr12 40393394 40570832 NONCODE,CHESS,LNCipedia protein_coding "STATUS \known_refseq\"";description" "\""mucin" 19%2C "oligomeric\"";gene_name" "\""MUC19\"";""" MUC19 ENSG00000205592 MUC19 protein_coding 283463 HGNC:14362
106 lnckb.11454 NA turquoise 11454 chr12 46268833 46279177 NONCODE,CHESS,LNCipedia,MITranscriptome lncRNA "STATUS \known_refseq\"";gene_name" "\""LOC105378248\"";""" LOC105378248 NA NA NA NA NA
107 lnckb.11499 NA turquoise 11499 chr12 47972965 48006212 NONCODE,CHESS,LNCipedia,BIGtranscriptome protein_coding "STATUS \known_refseq\"";description" "\""collagen" type II alpha "1\"";gene_name" "\""COL2A1\"";""" COL2A1 ENSG00000139219 COL2A1 protein_coding 1280 HGNC:2200
108 lnckb.11532 NA brown 11532 chr12 48857133 48865870 CHESS,LNCipedia protein_coding "STATUS \known_refseq\"";description" "\""Rho" family GTPase "1\"";gene_name" "\""RND1\"";""" RND1 ENSG00000172602 RND1 protein_coding 27289 HGNC:18314
109 lnckb.11564 NA brown 11564 chr12 49332409 49337195 CHESS protein_coding "STATUS \known_refseq\"";description" "\""complement" component 1%2C q subcomponent-like "4\"";gene_name" "\""C1QL4\"";""" C1QL4 ENSG00000186897 C1QL4 protein_coding 338761 HGNC:31416
110 lnckb.11588 NA brown 11588 chr12 49951122 49962924 NONCODE,CHESS,FANTOM,LNCipedia,MITranscriptome,BIGtranscriptome lncRNA "STATUS \known_refseq\"";description" "\""uncharacterized" "LOC101927318\"";gene_name" "\""LOC101927318\"";""" LOC101927318 NA NA NA NA NA
111 lnckb.11589 NA brown 11589 chr12 49961496 49966601 CHESS protein_coding "STATUS \known_refseq\"";description" "\""aquaporin" "5\"";gene_name" "\""AQP5\"";""" AQP5 ENSG00000161798 AQP5 protein_coding 362 HGNC:638
112 lnckb.11633 NA black 11633 chr12 51391074 51515763 CHESS,FANTOM protein_coding "STATUS \known_refseq\"";description" "\""solute" carrier family 4 member "8\"";gene_name" "\""SLC4A8\"";""" SLC4A8 ENSG00000050438 SLC4A8 protein_coding 9498 HGNC:11034
113 lnckb.11720 NA turquoise 11720 chr12 53241889 53242723 CHESS,MITranscriptome protein_coding "STATUS \known_gencode\"";gene_name" "\""RP11-624J6.2\"";""" RP11-624J6.2 ENSG00000283536 AC021072.1 protein_coding 0 0
114 lnckb.11802 NA brown 11802 chr12 54579240 54589362 NONCODE,CHESS protein_coding "STATUS \known_refseq\"";description" "\""protein" phosphatase 1 regulatory inhibitor subunit "1A\"";gene_name" "\""PPP1R1A\"";""" PPP1R1A ENSG00000135447 PPP1R1A protein_coding 5502 HGNC:9286
115 lnckb.11812 NA turquoise 11812 chr12 55019945 55030133 CHESS protein_coding "STATUS \known_refseq\"";description" "\""neuronal" differentiation "4\"";gene_name" "\""NEUROD4\"";""" NEUROD4 ENSG00000123307 NEUROD4 protein_coding 58158 HGNC:13802
116 lnckb.11813 NA turquoise 11813 chr12 55023488 55035740 NONCODE,CHESS,FANTOM,LNCipedia,MITranscriptome lncRNA "STATUS \known_refseq\"";gene_name" "\""LOC101927484\"";""" LOC101927484 NA NA NA NA NA
117 lnckb.11854 NA turquoise 11854 chr12 55954105 55966712 CHESS,LNCipedia protein_coding "STATUS \known_refseq\"";description" "\""premelanosome" "protein\"";gene_name" "\""PMEL\"";""" PMEL ENSG00000185664 PMEL protein_coding 6490 HGNC:10880
118 lnckb.11928 NA black 11928 chr12 57216795 57226449 NONCODE,CHESS protein_coding "STATUS \known_refseq\"";description" "\""neurexophilin" "4\"";gene_name" "\""NXPH4\"";""" NXPH4 ENSG00000182379 NXPH4 protein_coding 11247 HGNC:8078
119 lnckb.12093 NA turquoise 12093 chr12 67520082 67567131 NONCODE,CHESS,FANTOM,LNCipedia,MITranscriptome,BIGtranscriptome lncRNA "STATUS \known_refseq\"";description" "\""uncharacterized" "LOC100507175\"";gene_name" "\""LOC100507175\"";""" LOC100507175 NA NA NA NA NA
120 lnckb.12185 NA turquoise 12185 chr12 73159190 73208317 NONCODE,CHESS,LNCipedia,MITranscriptome,BIGtranscriptome lncRNA "STATUS \known_refseq\"";description" "\""uncharacterized" "LOC101928137\"";gene_name" "\""LOC101928137\"";""" LOC101928137 ENSG00000258123 LINC02444 lncRNA 0 HGNC:53376
121 lnckb.12192 NA turquoise 12192 chr12 74106577 74292944 NONCODE,CHESS,FANTOM,LNCipedia,MITranscriptome,BIGtranscriptome lncRNA "STATUS \known_refseq\"";description" "\""uncharacterized" "LOC100507377\"";gene_name" "\""LOC100507377\"";gene_name" "\""RP11-81H3.2\"";""" RP11-81H3.2 NA NA NA NA NA
122 lnckb.12193 NA turquoise 12193 chr12 74306366 74342620 NONCODE,CHESS,FANTOM,LNCipedia,MITranscriptome,BIGtranscriptome lncRNA "STATUS \known_refseq\"";gene_name" "\""LOC107987178\"";""" LOC107987178 NA NA NA NA NA
123 lnckb.12236 NA brown 12236 chr12 76858715 76879697 NONCODE,CHESS,LNCipedia protein_coding "STATUS \known_refseq\"";description" "\""cysteine" and glycine rich protein "2\"";gene_name" "\""CSRP2\"";""" CSRP2 ENSG00000175183 CSRP2 protein_coding 1466 HGNC:2470
124 lnckb.12307 NA turquoise 12307 chr12 85318060 85574254 NONCODE,CHESS,FANTOM,LNCipedia,MITranscriptome,BIGtranscriptome lncRNA "STATUS \known_refseq\"";gene_name" "\""LOC105369876\"";""" LOC105369876 NA NA NA NA NA
125 lnckb.12308 NA turquoise 12308 chr12 85460957 85469615 NONCODE,CHESS,FANTOM,LNCipedia,MITranscriptome lncRNA "STATUS \known_refseq\"";gene_name" "\""LOC107984537\"";""" LOC107984537 NA NA NA NA NA
126 lnckb.12309 NA brown 12309 chr12 85742763 85836540 NONCODE,CHESS,LNCipedia,MITranscriptome protein_coding "STATUS \known_refseq\"";description" "\""Ras" association domain family member "9\"";gene_name" "\""RASSF9\"";""" RASSF9 ENSG00000198774 RASSF9 protein_coding 9182 HGNC:15739
127 lnckb.12310 NA brown 12310 chr12 85874295 85882992 CHESS protein_coding "STATUS \known_refseq\"";description" "\""neurotensin\"";gene_name" "\""NTS\"";""" NTS ENSG00000133636 NTS protein_coding 4922 HGNC:8038
128 lnckb.12369 NA brown 12369 chr12 91140462 91183124 CHESS,LNCipedia protein_coding "STATUS \known_refseq\"";description" "\""decorin\"";gene_name" "\""DCN\"";""" DCN ENSG00000011465 DCN protein_coding 1634 HGNC:2705
129 lnckb.12447 NA turquoise 12447 chr12 94567086 94675240 NONCODE,CHESS,LNCipedia protein_coding "STATUS \known_refseq\"";description" "\""transmembrane" and coiled-coil domain family "3\"";gene_name" "\""TMCC3\"";""" TMCC3 ENSG00000057704 TMCC3 protein_coding 57458 HGNC:29199
130 lnckb.12473 NA turquoise 12473 chr12 95657807 95791275 NONCODE,CHESS,LNCipedia protein_coding "STATUS \known_refseq\"";description" "\""netrin" "4\"";gene_name" "\""NTN4\"";""" NTN4 ENSG00000074527 NTN4 protein_coding 59277 HGNC:13658
131 lnckb.12550 NA turquoise 12550 chr12 100357079 100422059 CHESS protein_coding "STATUS \known_refseq\"";description" "\""solute" carrier family 17 member "8\"";gene_name" "\""SLC17A8\"";""" SLC17A8 ENSG00000179520 SLC17A8 protein_coding 246213 HGNC:20151
132 lnckb.12589 NA turquoise 12589 chr12 102395227 102481839 NONCODE,CHESS,LNCipedia protein_coding "STATUS \known_refseq\"";description" "\""insulin" like growth factor "1\"";gene_name" "\""IGF1\"";""" IGF1 ENSG00000017427 IGF1 protein_coding 3479 HGNC:5464
133 lnckb.12666 NA turquoise 12666 chr12 107317168 107659642 NONCODE,CHESS,LNCipedia protein_coding "STATUS \known_refseq\"";description" "\""BTB" domain containing "11\"";gene_name" "\""BTBD11\"";""" BTBD11 ENSG00000151136 BTBD11 protein_coding 121551 HGNC:23844
134 lnckb.12798 NA turquoise 12798 chr12 112906777 112932190 NONCODE,CHESS protein_coding "STATUS \known_refseq\"";description" "\""2'-5'-oligoadenylate" synthetase "1\"";gene_name" "\""OAS1\"";""" OAS1 ENSG00000089127 OAS1 protein_coding 4938 HGNC:8086
135 lnckb.12799 NA brown 12799 chr12 112936198 112973261 CHESS protein_coding "STATUS \known_refseq\"";description" "\""2'-5'-oligoadenylate" synthetase "3\"";gene_name" "\""OAS3\"";""" OAS3 ENSG00000111331 OAS3 protein_coding 4940 HGNC:8088
136 lnckb.128 NA turquoise 128 chr1 1921951 2003837 NONCODE,CHESS,LNCipedia,BIGtranscriptome protein_coding "STATUS \known_refseq\"";description" "\""cilia" and flagella associated protein "74\"";gene_name" "\""CFAP74\"";""" CFAP74 ENSG00000142609 CFAP74 protein_coding 85452 HGNC:29368
137 lnckb.12801 NA brown 12801 chr12 113056711 113100314 CHESS,LNCipedia protein_coding "STATUS \known_refseq\"";description" "\""deltex" "1\"";gene_name" "\""DTX1\"";""" DTX1 ENSG00000135144 DTX1 protein_coding 1840 HGNC:3060
138 lnckb.12802 NA brown 12802 chr12 113096515 113136239 CHESS,LNCipedia protein_coding "STATUS \known_refseq\"";description" "\""RAS" protein activator like "1\"";gene_name" "\""RASAL1\"";""" RASAL1 ENSG00000111344 RASAL1 protein_coding 8437 HGNC:9873
139 lnckb.12905 NA turquoise 12905 chr12 117038261 117099490 CHESS,LNCipedia protein_coding "STATUS \known_refseq\"";description" "\""tescalcin\"";gene_name" "\""TESC\"";""" TESC ENSG00000088992 TESC protein_coding 54997 HGNC:26065
140 lnckb.12910 NA black 12910 chr12 117453012 117968990 NONCODE,CHESS,LNCipedia protein_coding "STATUS \known_refseq\"";description" "\""kinase" suppressor of ras "2\"";gene_name" "\""KSR2\"";""" KSR2 ENSG00000171435 KSR2 protein_coding 283455 HGNC:18610
141 lnckb.12939 NA turquoise 12939 chr12 119178790 119196108 NONCODE,CHESS protein_coding "STATUS \known_refseq\"";description" "\""heat" shock protein family B (small) member "8\"";gene_name" "\""HSPB8\"";""" HSPB8 ENSG00000152137 HSPB8 protein_coding 26353 HGNC:30171
142 lnckb.12945 NA turquoise 12945 chr12 119334712 119541047 NONCODE,CHESS,LNCipedia,MITranscriptome protein_coding "STATUS \known_refseq\"";description" "\""coiled-coil" domain containing "60\"";gene_name" "\""CCDC60\"";""" CCDC60 ENSG00000183273 CCDC60 protein_coding 160777 HGNC:28610
143 lnckb.12947 NA turquoise 12947 chr12 119356358 119668574 NONCODE,CHESS,FANTOM,LNCipedia,MITranscriptome,BIGtranscriptome lncRNA "STATUS \known_refseq\"";gene_name" "\""LOC105370027\"";gene_name" "\""RP11-768F21.1\"";""" RP11-768F21.1 NA NA NA NA NA
144 lnckb.12948 NA turquoise 12948 chr12 119592123 119654455 CHESS protein_coding "STATUS \known_refseq\"";description" "\""transmembrane" protein "233\"";gene_name" "\""TMEM233\"";""" TMEM233 ENSG00000224982 TMEM233 protein_coding 387890 HGNC:37219
145 lnckb.13034 NA turquoise 13034 chr12 121838895 121888970 NONCODE,CHESS,FANTOM,LNCipedia protein_coding "STATUS \known_refseq\"";description" "\""4-hydroxyphenylpyruvate" "dioxygenase\"";gene_name" "\""HPD\"";""" HPD ENSG00000158104 HPD protein_coding 3242 HGNC:5147
146 lnckb.13259 NA turquoise 13259 chr12 130396130 130716803 NONCODE,CHESS,FANTOM,LNCipedia,BIGtranscriptome protein_coding "STATUS \known_refseq\"";description" "\""RIMS" binding protein "2\"";gene_name" "\""RIMBP2\"";gene_name" "\""RIMBP2,RP11-662M24.2\"";""" RIMBP2 NA NA NA NA NA
147 lnckb.13338 NA turquoise 13338 chr12 132424504 132425208 NONCODE,CHESS,LNCipedia,MITranscriptome lncRNA "STATUS \known_gencode\"";gene_name" "\""RP13-714J12.1\"";""" RP13-714J12.1 ENSG00000274373 AC148476.1 lncRNA 0 0
148 lnckb.13339 NA turquoise 13339 chr12 132427420 132438782 NONCODE,CHESS,MITranscriptome protein_coding "STATUS \known_refseq\"";gene_name" "\""LOC105370092\"";""" LOC105370092 NA NA NA NA NA
149 lnckb.13343 NA turquoise 13343 chr12 132462242 132462856 NONCODE,CHESS,FANTOM,LNCipedia,MITranscriptome lncRNA "STATUS \known_gencode\"";gene_name" "\""RP11-503G7.2\"";""" RP11-503G7.2 ENSG00000256875 AC079031.2 lncRNA 0 0
150 lnckb.13345 NA turquoise 13345 chr12 132470950 132476638 CHESS,MITranscriptome protein_coding "STATUS \known_refseq\"";gene_name" "\""MUC8\"";""" MUC8 NA NA NA NA NA
151 lnckb.13535 NA turquoise 13535 chr13 21649905 21671022 NONCODE,CHESS,FANTOM,LNCipedia,MITranscriptome lncRNA description \potentially "protein-coding:NR:SP\"";GENE_TYPE_ALIAS" "\""lncRNA\"";STATUS" "\""novel\"";""" lnckb.13535 NA NA NA NA NA
152 lnckb.13537 NA brown 13537 chr13 21671076 21705279 CHESS protein_coding "STATUS \known_refseq\"";description" "\""fibroblast" growth factor "9\"";gene_name" "\""FGF9\"";""" FGF9 ENSG00000102678 FGF9 protein_coding 2254 HGNC:3687
153 lnckb.13606 NA turquoise 13606 chr13 25172824 25180001 NONCODE,CHESS,FANTOM,LNCipedia,BIGtranscriptome lncRNA "STATUS \known_refseq\"";description" "\""long" intergenic non-protein coding RNA "463\"";gene_name" "\""LINC00463\"";""" LINC00463 ENSG00000234056 LINC00463 lncRNA 0 HGNC:42813
154 lnckb.1363 NA brown 1363 chr1 41361439 41383591 NONCODE,CHESS protein_coding "STATUS \known_refseq\"";description" "\""forkhead" box "O6\"";gene_name" "\""FOXO6\"";""" FOXO6 ENSG00000204060 FOXO6 protein_coding 100132074 HGNC:24814
155 lnckb.1364 NA brown 1364 chr1 41370292 41382198 NONCODE,CHESS,LNCipedia,MITranscriptome,BIGtranscriptome lncRNA "STATUS \known_refseq\"";description" "\""uncharacterized" "LOC101929901\"";gene_name" "\""LOC101929901\"";""" LOC101929901 NA NA NA NA NA
156 lnckb.1366 NA brown 1366 chr1 41423954 41465386 NONCODE,CHESS,FANTOM,LNCipedia,MITranscriptome lncRNA "STATUS \known_refseq\"";gene_name" "\""LOC105378678\"";""" LOC105378678 NA NA NA NA NA
157 lnckb.1367 NA black 1367 chr1 41478765 41487508 NONCODE,CHESS,LNCipedia protein_coding "STATUS \known_refseq\"";description" "\""endothelin" "2\"";gene_name" "\""EDN2\"";""" EDN2 ENSG00000127129 EDN2 protein_coding 1907 HGNC:3177
158 lnckb.13738 NA turquoise 13738 chr13 31199340 31339292 NONCODE,CHESS,LNCipedia protein_coding "STATUS \known_refseq\"";description" "\""beta" "3-glucosyltransferase\"";gene_name" "\""B3GLCT\"";""" B3GLCT ENSG00000187676 B3GLCT protein_coding 145173 HGNC:20207
159 lnckb.13838 NA turquoise 13838 chr13 38687036 38887634 CHESS protein_coding "STATUS \known_refseq\"";description" "\""FRAS1" related extracellular matrix protein "2\"";gene_name" "\""FREM2\"";""" FREM2 ENSG00000150893 FREM2 protein_coding 341640 HGNC:25396
160 lnckb.13839 NA turquoise 13839 chr13 38821684 38830903 NONCODE,CHESS,LNCipedia,MITranscriptome,BIGtranscriptome lncRNA "STATUS \known_refseq\"";gene_name" "\""FREM2-AS1\"";""" FREM2-AS1 ENSG00000225350 FREM2-AS1 lncRNA 0 HGNC:39964
161 lnckb.1387 NA turquoise 1387 chr1 42733093 42740254 CHESS protein_coding "STATUS \known_refseq\"";description" "\""claudin" "19\"";gene_name" "\""CLDN19\"";""" CLDN19 ENSG00000164007 CLDN19 protein_coding 149461 HGNC:2040
162 lnckb.13917 NA brown 13917 chr13 43213525 43786980 NONCODE,CHESS,LNCipedia protein_coding "STATUS \known_refseq\"";description" "\""ecto-NOX" disulfide-thiol exchanger "1\"";gene_name" "\""ENOX1\"";""" ENOX1 ENSG00000120658 ENOX1 protein_coding 55068 HGNC:25474
163 lnckb.1403 NA turquoise 1403 chr1 43119680 43156935 NONCODE,CHESS,FANTOM,LNCipedia protein_coding "STATUS \known_refseq\"";description" "\""family" with sequence similarity 183 member "A\"";gene_name" "\""FAM183A\"";""" FAM183A ENSG00000186973 FAM183A protein_coding 440585 HGNC:34347
164 lnckb.14244 NA turquoise 14244 chr13 66302781 67230336 NONCODE,CHESS,FANTOM,LNCipedia,BIGtranscriptome protein_coding "STATUS \known_refseq\"";description" "\""protocadherin" "9\"";gene_name" "\""PCDH9\"";""" PCDH9 ENSG00000184226 PCDH9 protein_coding 5101 HGNC:8661
165 lnckb.14245 NA turquoise 14245 chr13 66559813 66660729 NONCODE,CHESS,FANTOM,MITranscriptome lncRNA "STATUS \known_refseq\"";gene_name" "\""LOC105370247\"";""" LOC105370247 NA NA NA NA NA
166 lnckb.14246 NA turquoise 14246 chr13 66825169 66943995 NONCODE,CHESS,FANTOM,LNCipedia,MITranscriptome,BIGtranscriptome lncRNA "STATUS \known_refseq\"";description" "\""PCDH9" antisense RNA "2\"";gene_name" "\""PCDH9-AS2\"";""" PCDH9-AS2 ENSG00000228842 PCDH9-AS2 lncRNA 0 HGNC:39896
167 lnckb.14247 NA turquoise 14247 chr13 66977389 66986562 NONCODE,CHESS,FANTOM,LNCipedia,MITranscriptome,BIGtranscriptome lncRNA "STATUS \known_refseq\"";description" "\""PCDH9" antisense RNA "3\"";gene_name" "\""PCDH9-AS3\"";""" PCDH9-AS3 ENSG00000225263 PCDH9-AS3 lncRNA 0 HGNC:40427
168 lnckb.14248 NA turquoise 14248 chr13 66990886 67002000 NONCODE,CHESS,FANTOM,LNCipedia,BIGtranscriptome lncRNA "STATUS \known_refseq\"";description" "\""PCDH9" antisense RNA "4\"";gene_name" "\""PCDH9-AS4\"";""" PCDH9-AS4 ENSG00000233840 PCDH9-AS4 lncRNA 0 HGNC:40428
169 lnckb.14266 NA black 14266 chr13 68871070 68874765 NONCODE,CHESS,LNCipedia,MITranscriptome lncRNA "STATUS \known_refseq\"";gene_name" "\""LOC105370254\"";""" LOC105370254 NA NA NA NA NA
170 lnckb.14267 NA black 14267 chr13 68861284 68885325 NONCODE,CHESS,LNCipedia,MITranscriptome lncRNA "STATUS \known_refseq\"";description" "\""long" intergenic non-protein coding RNA "550\"";gene_name" "\""LINC00550\"";""" LINC00550 ENSG00000281778 LINC00550 lncRNA 0 HGNC:43688
171 lnckb.14268 NA black 14268 chr13 68878384 68894417 NONCODE,CHESS,LNCipedia lncRNA "STATUS \known_refseq\"";gene_name" "\""LOC105370253\"";""" LOC105370253 NA NA NA NA NA
172 lnckb.14269 NA black 14269 chr13 69221808 69421506 NONCODE,CHESS,FANTOM,LNCipedia,MITranscriptome,BIGtranscriptome lncRNA "STATUS \known_refseq\"";description" "\""long" intergenic non-protein coding RNA "383\"";gene_name" "\""LINC00383\"";""" LINC00383 ENSG00000235221 LINC00383 lncRNA 0 HGNC:42710
173 lnckb.14272 NA black 14272 chr13 69700593 70108493 CHESS protein_coding "STATUS \known_refseq\"";description" "\""kelch" like family member "1\"";gene_name" "\""KLHL1\"";""" KLHL1 ENSG00000150361 KLHL1 protein_coding 57626 HGNC:6352
174 lnckb.14363 NA turquoise 14363 chr13 78599092 78603560 CHESS protein_coding "STATUS \known_refseq\"";description" "\""POU" class 4 homeobox "1\"";gene_name" "\""POU4F1\"";""" POU4F1 ENSG00000152192 POU4F1 protein_coding 5457 HGNC:9218
175 lnckb.14418 NA brown 14418 chr13 83720131 83817725 NONCODE,CHESS,FANTOM,LNCipedia,MITranscriptome lncRNA "STATUS \known_refseq\"";gene_name" "\""LOC105370286\"";""" LOC105370286 NA NA NA NA NA
176 lnckb.14422 NA brown 14422 chr13 83877205 83882393 CHESS protein_coding "STATUS \known_refseq\"";description" "\""SLIT" and NTRK like family member "1\"";gene_name" "\""SLITRK1\"";""" SLITRK1 ENSG00000178235 SLITRK1 protein_coding 114798 HGNC:20297
177 lnckb.14435 NA turquoise 14435 chr13 85786882 85806716 NONCODE,CHESS protein_coding "STATUS \known_refseq\"";description" "\""SLIT" and NTRK like family member "6\"";gene_name" "\""SLITRK6\"";""" SLITRK6 ENSG00000184564 SLITRK6 protein_coding 84189 HGNC:23503
178 lnckb.14479 NA turquoise 14479 chr13 91111764 91145449 NONCODE,CHESS,FANTOM,LNCipedia,MITranscriptome lncRNA "STATUS \known_refseq\"";gene_name" "\""LOC105370312\"";""" LOC105370312 NA NA NA NA NA
179 lnckb.14480 NA turquoise 14480 chr13 91119706 91211698 NONCODE,CHESS,FANTOM,LNCipedia,MITranscriptome,BIGtranscriptome lncRNA "STATUS \known_refseq\"";description" "\""long" intergenic non-protein coding RNA "379\"";gene_name" "\""LINC00379\"";""" LINC00379 ENSG00000229557 LINC00379 lncRNA 0 HGNC:42705
180 lnckb.14483 NA turquoise 14483 chr13 91251693 91281067 NONCODE,CHESS,LNCipedia,MITranscriptome,BIGtranscriptome lncRNA "STATUS \known_refseq\"";gene_name" "\""LOC105370314\"";""" LOC105370314 NA NA NA NA NA
181 lnckb.14497 NA turquoise 14497 chr13 93226511 94410505 NONCODE,CHESS,FANTOM,LNCipedia,BIGtranscriptome protein_coding "STATUS \known_refseq\"";description" "\""glypican" "6\"";gene_name" "\""GPC6\"";""" GPC6 ENSG00000183098 GPC6 protein_coding 10082 HGNC:4454
182 lnckb.14498 NA turquoise 14498 chr13 93818424 93858473 NONCODE,CHESS,LNCipedia,MITranscriptome,BIGtranscriptome lncRNA "STATUS \known_refseq\"";description" "\""GPC6" antisense RNA "2\"";gene_name" "\""GPC6-AS2\"";""" GPC6-AS2 ENSG00000224394 GPC6-AS2 lncRNA 0 HGNC:39910
183 lnckb.14500 NA turquoise 14500 chr13 94154193 94187991 NONCODE,CHESS,FANTOM,LNCipedia,MITranscriptome,BIGtranscriptome lncRNA "STATUS \known_refseq\"";description" "\""GPC6" antisense RNA "1\"";gene_name" "\""GPC6-AS1\"";""" GPC6-AS1 ENSG00000236520 GPC6-AS1 lncRNA 0 HGNC:39909
184 lnckb.14501 NA turquoise 14501 chr13 94188328 94192535 NONCODE,CHESS,FANTOM,MITranscriptome lncRNA "STATUS \known_refseq\"";gene_name" "\""LOC107984549\"";""" LOC107984549 NA NA NA NA NA
185 lnckb.14503 NA brown 14503 chr13 94437288 94550265 NONCODE,CHESS,LNCipedia,MITranscriptome protein_coding "STATUS \known_refseq\"";description" "\""dopachrome" "tautomerase\"";gene_name" "\""DCT\"";""" DCT ENSG00000080166 DCT protein_coding 1638 HGNC:2709
186 lnckb.14601 NA brown 14601 chr13 101053774 101417208 NONCODE,CHESS,LNCipedia protein_coding "STATUS \known_refseq\"";description" "\""sodium" leak channel%2C "non-selective\"";gene_name" "\""NALCN\"";""" NALCN ENSG00000102452 NALCN protein_coding 259232 HGNC:19082
187 lnckb.14605 NA brown 14605 chr13 101720081 102402428 NONCODE,CHESS,FANTOM,LNCipedia,MITranscriptome,BIGtranscriptome protein_coding "STATUS \known_refseq\"";description" "\""fibroblast" growth factor "14\"";gene_name" "\""FGF14\"";""" FGF14 ENSG00000102466 FGF14 protein_coding 2259 HGNC:3671
188 lnckb.14752 NA brown 14752 chr13 111111573 111116385 NONCODE,CHESS,FANTOM,LNCipedia,MITranscriptome,BIGtranscriptome lncRNA "STATUS \known_refseq\"";description" "\""ARHGEF7" antisense RNA "2\"";gene_name" "\""ARHGEF7-AS2\"";""" ARHGEF7-AS2 ENSG00000235875 ARHGEF7-AS2 lncRNA 0 HGNC:40717
189 lnckb.14824 NA turquoise 14824 chr13 113645771 113740700 NONCODE,CHESS,MITranscriptome protein_coding "STATUS \known_refseq\"";description" "\""G" protein-coupled receptor kinase "1\"";gene_name" "\""GRK1\"";""" GRK1 ENSG00000185974 GRK1 protein_coding 6011 HGNC:10013
190 lnckb.14995 NA brown 14995 chr14 22369238 22433692 NONCODE,CHESS,FANTOM,LNCipedia,MITranscriptome,BIGtranscriptome lncRNA "STATUS \known_refseq\"";gene_name" "\""LOC105370402\"";gene_name" "\""AE000661.37\"";""" AE000661.37 NA NA NA NA NA
191 lnckb.150 NA brown 150 chr1 2412481 2508587 NONCODE,CHESS,LNCipedia,MITranscriptome protein_coding "STATUS \known_refseq\"";description" "\""phospholipase" C eta "2\"";gene_name" "\""PLCH2\"";""" PLCH2 ENSG00000149527 PLCH2 protein_coding 9651 HGNC:29037
192 lnckb.15081 NA turquoise 15081 chr14 24070837 24078100 CHESS protein_coding "STATUS \known_refseq\"";description" "\""copine" "6\"";gene_name" "\""CPNE6\"";""" CPNE6 ENSG00000100884 CPNE6 protein_coding 9362 HGNC:2319
193 lnckb.15083 NA turquoise 15083 chr14 24078691 24115010 CHESS,MITranscriptome protein_coding "STATUS \known_refseq\"";description" "\""neural" retina leucine "zipper\"";gene_name" "\""NRL\"";""" NRL ENSG00000129535 NRL protein_coding 4901 HGNC:8002
194 lnckb.15084 NA turquoise 15084 chr14 24094131 24104596 CHESS protein_coding "STATUS \known_refseq\"";description" "\""phosphoenolpyruvate" carboxykinase 2%2C "mitochondrial\"";gene_name" "\""PCK2\"";""" PCK2 ENSG00000100889 PCK2 protein_coding 5106 HGNC:8725
195 lnckb.15158 NA turquoise 15158 chr14 27612588 27639636 NONCODE,CHESS,FANTOM,LNCipedia,MITranscriptome,BIGtranscriptome lncRNA "STATUS \known_refseq\"";description" "\""long" intergenic non-protein coding RNA "645\"";gene_name" "\""LINC00645\"";""" LINC00645 ENSG00000258548 LINC00645 lncRNA 0 HGNC:44299
196 lnckb.1517 NA turquoise 1517 chr1 46489836 46517993 CHESS protein_coding "STATUS \known_refseq\"";description" "\""diencephalon/mesencephalon" homeobox "1\"";gene_name" "\""DMBX1\"";""" DMBX1 ENSG00000197587 DMBX1 protein_coding 127343 HGNC:19026
197 lnckb.15223 NA turquoise 15223 chr14 33893636 33951120 NONCODE,CHESS protein_coding "STATUS \known_refseq\"";description" "\""egl-9" family hypoxia inducible factor "3\"";gene_name" "\""EGLN3\"";""" EGLN3 ENSG00000129521 EGLN3 protein_coding 112399 HGNC:14661
198 lnckb.15360 NA turquoise 15360 chr14 41604684 41904551 NONCODE,CHESS,LNCipedia protein_coding "STATUS \known_refseq\"";description" "\""leucine" rich repeat and fibronectin type III domain containing "5\"";gene_name" "\""LRFN5\"";""" LRFN5 ENSG00000165379 LRFN5 protein_coding 145581 HGNC:20360
199 lnckb.15402 NA turquoise 15402 chr14 46830225 47675319 NONCODE,CHESS,LNCipedia protein_coding "STATUS \known_refseq\"";description" "\""MAM" domain containing glycosylphosphatidylinositol anchor "2\"";gene_name" "\""MDGA2\"";""" MDGA2 ENSG00000139915 MDGA2 protein_coding 161357 HGNC:19835
200 lnckb.15404 NA turquoise 15404 chr14 47727569 47795272 NONCODE,CHESS,LNCipedia,MITranscriptome,BIGtranscriptome lncRNA "STATUS \known_refseq\"";description" "\""long" intergenic non-protein coding RNA "648\"";gene_name" "\""LINC00648\"";""" LINC00648 ENSG00000259129 LINC00648 lncRNA 0 HGNC:44302
201 lnckb.15467 NA brown 15467 chr14 50974797 51109673 NONCODE,CHESS,LNCipedia protein_coding "STATUS \known_refseq\"";description" "\""tripartite" motif containing "9\"";gene_name" "\""TRIM9\"";""" TRIM9 ENSG00000100505 TRIM9 protein_coding 114088 HGNC:16288
202 lnckb.15485 NA brown 15485 chr14 51827750 51976166 NONCODE,CHESS,LNCipedia protein_coding "STATUS \known_refseq\"";description" "\""G" protein subunit gamma "2\"";gene_name" "\""GNG2\"";""" GNG2 ENSG00000186469 GNG2 protein_coding 54331 HGNC:4404
203 lnckb.15593 NA turquoise 15593 chr14 56793550 56796451 NONCODE,CHESS,LNCipedia,BIGtranscriptome lncRNA "STATUS \novel\"";""" lnckb.15593 NA NA NA NA NA
204 lnckb.1575 NA brown 1575 chr1 50048014 50203786 NONCODE,CHESS,LNCipedia protein_coding "STATUS \known_refseq\"";description" "\""ELAV" like neuron-specific RNA binding protein "4\"";gene_name" "\""ELAVL4\"";""" ELAVL4 ENSG00000162374 ELAVL4 protein_coding 1996 HGNC:3315
205 lnckb.15817 NA turquoise 15817 chr14 69569814 69574883 NONCODE,CHESS,LNCipedia protein_coding "STATUS \known_refseq\"";description" "\""coiled-coil" domain containing "177\"";gene_name" "\""CCDC177\"";""" CCDC177 ENSG00000267909 CCDC177 protein_coding 56936 HGNC:23243
206 lnckb.15828 NA brown 15828 chr14 70044217 70189626 CHESS,LNCipedia protein_coding "STATUS \known_refseq\"";description" "\""solute" carrier family 8 member "A3\"";gene_name" "\""SLC8A3\"";""" SLC8A3 ENSG00000100678 SLC8A3 protein_coding 6547 HGNC:11070
207 lnckb.15918 NA turquoise 15918 chr14 74239472 74262738 CHESS protein_coding "STATUS \known_refseq\"";description" "\""visual" system homeobox "2\"";gene_name" "\""VSX2\"";""" VSX2 ENSG00000119614 VSX2 protein_coding 338917 HGNC:1975
208 lnckb.16037 NA turquoise 16037 chr14 77979887 79868974 NONCODE,CHESS,FANTOM,LNCipedia,MITranscriptome,BIGtranscriptome protein_coding "STATUS \known_refseq\"";description" "\""neurexin" "3\"";gene_name" "\""NRXN3\"";""" NRXN3 ENSG00000021645 NRXN3 protein_coding 9369 HGNC:8010
209 lnckb.16040 NA turquoise 16040 chr14 78886506 78895120 NONCODE,CHESS,LNCipedia lncRNA "STATUS \known_refseq\"";gene_name" "\""LOC107984629\"";""" LOC107984629 NA NA NA NA NA
210 lnckb.16041 NA turquoise 16041 chr14 79071830 79095004 NONCODE,CHESS,FANTOM,LNCipedia,MITranscriptome,BIGtranscriptome lncRNA "STATUS \known_refseq\"";gene_name" "\""LOC105370588\"";""" LOC105370588 NA NA NA NA NA
211 lnckb.16042 NA turquoise 16042 chr14 79152645 79197884 NONCODE,CHESS,MITranscriptome lncRNA "STATUS \known_refseq\"";gene_name" "\""LOC105370587\"";""" LOC105370587 NA NA NA NA NA
212 lnckb.16044 NA turquoise 16044 chr14 79247064 79249836 NONCODE,CHESS,LNCipedia,MITranscriptome,BIGtranscriptome lncRNA "STATUS \known_refseq\"";gene_name" "\""LOC105370585\"";""" LOC105370585 NA NA NA NA NA
213 lnckb.16046 NA turquoise 16046 chr14 79595143 79635085 NONCODE,CHESS,FANTOM,LNCipedia,MITranscriptome,BIGtranscriptome lncRNA "STATUS \known_refseq\"";gene_name" "\""LOC105370583\"";""" LOC105370583 NA NA NA NA NA
214 lnckb.16065 NA black 16065 chr14 81259307 81436486 NONCODE,CHESS,FANTOM,LNCipedia protein_coding "STATUS \known_refseq\"";description" "\""stonin" "2\"";gene_name" "\""STON2\"";""" STON2 ENSG00000140022 STON2 protein_coding 85439 HGNC:30652
215 lnckb.16069 NA brown 16069 chr14 81605231 81623083 NONCODE,CHESS,FANTOM,LNCipedia,MITranscriptome,BIGtranscriptome lncRNA "STATUS \known_refseq\"";description" "\""long" intergenic non-protein coding RNA "1467\"";gene_name" "\""LINC01467\"";""" LINC01467 ENSG00000258977 LINC01467 lncRNA 0 HGNC:50911
216 lnckb.16075 NA brown 16075 chr14 82642563 82749484 NONCODE,CHESS,FANTOM,LNCipedia,MITranscriptome,BIGtranscriptome lncRNA "STATUS \known_refseq\"";gene_name" "\""LOC101928599\"";gene_name" "\""RP11-406A9.2\"";""" RP11-406A9.2 NA NA NA NA NA
217 lnckb.16078 NA brown 16078 chr14 83012206 83043047 NONCODE,CHESS,LNCipedia,MITranscriptome,BIGtranscriptome lncRNA "STATUS \known_refseq\"";gene_name" "\""LOC105370600\"";gene_name" "\""RP11-452D21.1\"";""" RP11-452D21.1 NA NA NA NA NA
218 lnckb.16080 NA brown 16080 chr14 83205009 83226317 NONCODE,CHESS,MITranscriptome lncRNA "STATUS \known_refseq\"";gene_name" "\""LOC107984645\"";""" LOC107984645 NA NA NA NA NA
219 lnckb.16081 NA brown 16081 chr14 83281883 83307472 NONCODE,CHESS,MITranscriptome lncRNA "STATUS \known_refseq\"";gene_name" "\""LOC105370601\"";""" LOC105370601 NA NA NA NA NA
220 lnckb.16273 NA turquoise 16273 chr14 95180513 95319908 NONCODE,CHESS,LNCipedia,MITranscriptome,BIGtranscriptome protein_coding "STATUS \known_refseq\"";description" "\""calmin" (calponin-like%2C "transmembrane)\"";gene_name" "\""CLMN\"";gene_name" "\""CTD-2240H23.2,CLMN\"";""" CLMN NA NA NA NA NA
221 lnckb.16312 NA turquoise 16312 chr14 96392111 96489427 CHESS protein_coding "STATUS \known_refseq\"";description" "\""adenylate" kinase "7\"";gene_name" "\""AK7\"";""" AK7 ENSG00000140057 AK7 protein_coding 122481 HGNC:20091
222 lnckb.1632 NA turquoise 1632 chr1 53081944 53142632 NONCODE,CHESS,LNCipedia,BIGtranscriptome protein_coding "STATUS \known_refseq\"";description" "\""solute" carrier family 1 member "7\"";gene_name" "\""SLC1A7\"";""" SLC1A7 ENSG00000162383 SLC1A7 protein_coding 6512 HGNC:10945
223 lnckb.16353 NA turquoise 16353 chr14 99163188 99272193 CHESS protein_coding "STATUS \known_refseq\"";description" "\""B-cell" CLL/lymphoma "11B\"";gene_name" "\""BCL11B\"";""" BCL11B ENSG00000127152 BCL11B protein_coding 64919 HGNC:13222
224 lnckb.16368 NA turquoise 16368 chr14 99737699 99942060 NONCODE,CHESS,LNCipedia protein_coding "STATUS \known_refseq\"";description" "\""echinoderm" microtubule associated protein like "1\"";gene_name" "\""EML1\"";""" EML1 ENSG00000066629 EML1 protein_coding 2009 HGNC:3330
225 lnckb.16369 NA turquoise 16369 chr14 99942162 99949302 CHESS,MITranscriptome protein_coding "STATUS \known_refseq\"";gene_name" "\""LOC102724682\"";""" LOC102724682 NA NA NA NA NA
226 lnckb.16387 NA turquoise 16387 chr14 100537105 100587417 CHESS,LNCipedia protein_coding "STATUS \known_refseq\"";description" "\""brain" enriched guanylate kinase "associated\"";gene_name" "\""BEGAIN\"";""" BEGAIN ENSG00000183092 BEGAIN protein_coding 57596 HGNC:24163
227 lnckb.16398 NA turquoise 16398 chr14 100826108 100861026 NONCODE,CHESS,FANTOM,LNCipedia,MITranscriptome,BIGtranscriptome lncRNA "STATUS \known_refseq\"";description" "\""maternally" expressed 3 (non-protein "coding)\"";gene_name" "\""MEG3\"";""" MEG3 ENSG00000214548 MEG3 lncRNA 0 HGNC:14575
228 lnckb.16400 NA turquoise 16400 chr14 100880655 100884847 CHESS protein_coding "STATUS \known_refseq\"";description" "\""retrotransposon-like" "1\"";gene_name" "\""RTL1\"";""" RTL1 ENSG00000254656 RTL1 protein_coding 388015 HGNC:14665
229 lnckb.16401 NA turquoise 16401 chr14 100887960 100947079 NONCODE,CHESS,FANTOM,LNCipedia,MITranscriptome,BIGtranscriptome lncRNA "STATUS \known_refseq\"";description" "\""maternally" expressed 8 (non-protein "coding)\"";gene_name" "\""MEG8\"";gene_name" "\""SNHG23\"";""" MEG8 NA NA NA NA NA
230 lnckb.16405 NA turquoise 16405 chr14 100961027 100991557 NONCODE,CHESS,FANTOM,LNCipedia,MITranscriptome,BIGtranscriptome lncRNA "STATUS \known_refseq\"";description" "\""small" nucleolar RNA host gene "24\"";gene_name" "\""SNHG24\"";gene_name" "\""SNHG23\"";""" SNHG24 NA NA NA NA NA
231 lnckb.16406 NA turquoise 16406 chr14 100998470 101011318 NONCODE,CHESS,FANTOM,LNCipedia,MITranscriptome lncRNA "STATUS \known_fantom\"";""" lnckb.16406 NA NA NA NA NA
232 lnckb.16410 NA turquoise 16410 chr14 101055490 101073809 NONCODE,CHESS,FANTOM,LNCipedia,MITranscriptome,BIGtranscriptome lncRNA "STATUS \known_refseq\"";description" "\""maternally" expressed 9 (non-protein "coding)\"";gene_name" "\""MEG9\"";""" MEG9 ENSG00000223403 MEG9 lncRNA 0 HGNC:43874
233 lnckb.16458 NA turquoise 16458 chr14 102545200 102589558 NONCODE,CHESS,FANTOM,LNCipedia,MITranscriptome,BIGtranscriptome lncRNA "STATUS \known_refseq\"";gene_name" "\""LOC105370681\"";""" LOC105370681 NA NA NA NA NA
234 lnckb.16506 NA turquoise 16506 chr14 103928343 104053193 NONCODE,CHESS,LNCipedia protein_coding "STATUS \known_refseq\"";description" "\""tudor" domain containing "9\"";gene_name" "\""TDRD9\"";""" TDRD9 ENSG00000156414 TDRD9 protein_coding 122402 HGNC:20122
235 lnckb.16507 NA turquoise 16507 chr14 103940426 103942522 CHESS protein_coding "STATUS \known_refseq\"";description" "\""retinal" degeneration "3-like\"";gene_name" "\""RD3L\"";""" RD3L ENSG00000227729 RD3L protein_coding 647286 HGNC:40912
236 lnckb.16508 NA turquoise 16508 chr14 104079938 104084034 CHESS protein_coding "STATUS \known_refseq\"";gene_name" "\""LOC105370691\"";""" LOC105370691 NA NA NA NA NA
237 lnckb.16509 NA turquoise 16509 chr14 104085624 104128281 NONCODE,CHESS,LNCipedia protein_coding "STATUS \known_refseq\"";description" "\""asparaginase\"";gene_name" "\""ASPG\"";""" ASPG ENSG00000166183 ASPG protein_coding 374569 HGNC:20123
238 lnckb.16512 NA brown 16512 chr14 104131584 104138629 NONCODE,CHESS,FANTOM,LNCipedia,MITranscriptome,BIGtranscriptome protein_coding "STATUS \known_refseq\"";gene_name" "\""LOC105370708\"";gene_name" "\""CTD-2223O18.1\"";""" CTD-2223O18.1 NA NA NA NA NA
239 lnckb.16515 NA turquoise 16515 chr14 104223584 104292923 NONCODE,CHESS,FANTOM,LNCipedia,MITranscriptome,BIGtranscriptome lncRNA description \potentially "protein-coding:FANTOM\"";GENE_TYPE_ALIAS" "\""lncRNA\"";STATUS" "\""known_gencode\"";gene_name" "\""RP11-260M19.2\"";""" RP11-260M19.2 NA NA NA NA NA
240 lnckb.16832 NA black 16832 chr15 26089597 26142998 NONCODE,CHESS,LNCipedia,MITranscriptome lncRNA "STATUS \known_refseq\"";gene_name" "\""LOC105370739\"";""" LOC105370739 NA NA NA NA NA
241 lnckb.16834 NA black 16834 chr15 26115813 26133037 NONCODE,CHESS,FANTOM,LNCipedia,MITranscriptome,BIGtranscriptome lncRNA "STATUS \known_refseq\"";description" "\""long" intergenic non-protein coding RNA "929\"";gene_name" "\""LINC00929\"";""" LINC00929 ENSG00000259150 LINC00929 lncRNA 0 HGNC:48615
242 lnckb.16839 NA black 16839 chr15 26866370 26949518 CHESS protein_coding "STATUS \known_refseq\"";description" "\""gamma-aminobutyric" acid type A receptor alpha5 "subunit\"";gene_name" "\""GABRA5\"";""" GABRA5 ENSG00000186297 GABRA5 protein_coding 2558 HGNC:4079
243 lnckb.16907 NA turquoise 16907 chr15 31001061 31161273 NONCODE,CHESS,LNCipedia protein_coding "STATUS \known_refseq\"";description" "\""transient" receptor potential cation channel subfamily M member "1\"";gene_name" "\""TRPM1\"";""" TRPM1 ENSG00000134160 TRPM1 protein_coding 4308 HGNC:7146
244 lnckb.16947 NA turquoise 16947 chr15 32717940 32737931 CHESS,LNCipedia protein_coding "STATUS \known_refseq\"";description" "\""gremlin" 1%2C DAN family BMP "antagonist\"";gene_name" "\""GREM1\"";""" GREM1 ENSG00000166923 GREM1 protein_coding 26585 HGNC:2001
245 lnckb.16979 NA turquoise 16979 chr15 34751746 34754955 CHESS protein_coding "STATUS \known_refseq\"";description" "\""gap" junction protein delta "2\"";gene_name" "\""GJD2\"";""" GJD2 ENSG00000159248 GJD2 protein_coding 57369 HGNC:19154
246 lnckb.16980 NA turquoise 16980 chr15 34755084 34812923 NONCODE,CHESS,FANTOM,LNCipedia,MITranscriptome,BIGtranscriptome lncRNA "STATUS \known_refseq\"";description" "\""uncharacterized" "LOC101928174\"";gene_name" "\""LOC101928174\"";gene_name" "\""RP11-814P5.1\"";""" RP11-814P5.1 NA NA NA NA NA
247 lnckb.1727 NA turquoise 1727 chr1 56718804 56831985 NONCODE,CHESS,LNCipedia,MITranscriptome,BIGtranscriptome protein_coding "STATUS \known_refseq\"";description" "\""chromosome" 1 open reading frame "168\"";gene_name" "\""C1orf168\"";gene_name" "\""C1orf168,RP11-378I13.1\"";""" C1orf168 NA NA NA NA NA
248 lnckb.1730 NA turquoise 1730 chr1 56963972 57014861 NONCODE,CHESS,FANTOM,LNCipedia,MITranscriptome,BIGtranscriptome lncRNA "STATUS \known_refseq\"";gene_name" "\""LOC105378745\"";""" LOC105378745 NA NA NA NA NA
249 lnckb.1731 NA turquoise 1731 chr1 56994166 58250539 NONCODE,CHESS,FANTOM,LNCipedia,MITranscriptome,BIGtranscriptome protein_coding "STATUS \known_refseq\"";description" "\""DAB1%2C" reelin adaptor "protein\"";gene_name" "\""DAB1\"";""" DAB1 ENSG00000173406 DAB1 protein_coding 1600 HGNC:2661
250 lnckb.1732 NA turquoise 1732 chr1 57015442 57049271 CHESS lncRNA "STATUS \known_refseq\"";gene_name" "\""LOC105378748\"";""" LOC105378748 NA NA NA NA NA
251 lnckb.1734 NA turquoise 1734 chr1 57171169 57186219 NONCODE,CHESS lncRNA "STATUS \known_refseq\"";gene_name" "\""LOC105378747\"";""" LOC105378747 NA NA NA NA NA
252 lnckb.17347 NA turquoise 17347 chr15 51207750 51338598 NONCODE,CHESS,LNCipedia,BIGtranscriptome protein_coding "STATUS \known_refseq\"";description" "\""cytochrome" P450 family 19 subfamily A member "1\"";gene_name" "\""CYP19A1\"";""" CYP19A1 ENSG00000137869 CYP19A1 protein_coding 1588 HGNC:2594
253 lnckb.17384 NA brown 17384 chr15 52756963 52790336 NONCODE,CHESS,LNCipedia protein_coding "STATUS \known_refseq\"";description" "\""one" cut homeobox "1\"";gene_name" "\""ONECUT1\"";""" ONECUT1 ENSG00000169856 ONECUT1 protein_coding 3175 HGNC:8138
254 lnckb.17547 NA turquoise 17547 chr15 63313204 63382166 NONCODE,CHESS,LNCipedia protein_coding "STATUS \known_refseq\"";description" "\""carbonic" anhydrase "12\"";gene_name" "\""CA12\"";""" CA12 ENSG00000074410 CA12 protein_coding 771 HGNC:1371
255 lnckb.17568 NA brown 17568 chr15 63906893 64046470 NONCODE,CHESS,LNCipedia protein_coding "STATUS \known_refseq\"";description" "\""death-associated" protein kinase "2\"";gene_name" "\""DAPK2\"";""" DAPK2 ENSG00000035664 DAPK2 protein_coding 23604 HGNC:2675
256 lnckb.17757 NA turquoise 17757 chr15 71810548 71818259 CHESS,FANTOM,LNCipedia protein_coding "STATUS \known_refseq\"";description" "\""nuclear" receptor subfamily 2 group E member "3\"";gene_name" "\""NR2E3\"";""" NR2E3 ENSG00000278570 NR2E3 protein_coding 10002 HGNC:7974
257 lnckb.17807 NA turquoise 17807 chr15 73909772 73928324 NONCODE,CHESS,FANTOM,LNCipedia,MITranscriptome,BIGtranscriptome lncRNA "STATUS \known_refseq\"";description" "\""LOXL1" antisense RNA "1\"";gene_name" "\""LOXL1-AS1\"";""" LOXL1-AS1 ENSG00000261801 LOXL1-AS1 lncRNA 0 HGNC:44169
258 lnckb.17824 NA turquoise 17824 chr15 74202705 74337473 NONCODE,CHESS,FANTOM,LNCipedia,MITranscriptome,BIGtranscriptome protein_coding "STATUS \known_refseq\"";description" "\""coiled-coil" domain containing "33\"";gene_name" "\""CCDC33\"";gene_name" "\""CCDC33,RP11-60L3.3,RP11-60L3.2\"";""" CCDC33 NA NA NA NA NA
259 lnckb.17860 NA turquoise 17860 chr15 74812716 74825758 NONCODE,CHESS,FANTOM protein_coding "STATUS \known_refseq\"";description" "\""lectin%2C" mannose binding 1 "like\"";gene_name" "\""LMAN1L\"";""" LMAN1L ENSG00000140506 LMAN1L protein_coding 79748 HGNC:6632
260 lnckb.17861 NA turquoise 17861 chr15 74826610 74831795 CHESS,FANTOM protein_coding "STATUS \known_refseq\"";description" "\""complexin" "3\"";gene_name" "\""CPLX3\"";""" CPLX3 ENSG00000213578 CPLX3 protein_coding 594855 HGNC:27652
261 lnckb.17862 NA turquoise 17862 chr15 74828132 74829701 CHESS,FANTOM lncRNA "STATUS \known_refseq\"";gene_name" "\""LOC105370897\"";""" LOC105370897 NA NA NA NA NA
262 lnckb.17933 NA turquoise 17933 chr15 76336724 76351024 NONCODE,CHESS,LNCipedia protein_coding "STATUS \known_refseq\"";description" "\""ISL" LIM homeobox "2\"";gene_name" "\""ISL2\"";""" ISL2 ENSG00000159556 ISL2 protein_coding 64843 HGNC:18524
263 lnckb.1797 NA turquoise 1797 chr1 62194221 62218267 CHESS,MITranscriptome protein_coding "STATUS \known_refseq\"";description" "\""LINE-1" type transposase domain containing "1\"";gene_name" "\""L1TD1\"";""" L1TD1 ENSG00000240563 L1TD1 protein_coding 54596 HGNC:25595
264 lnckb.1798 NA turquoise 1798 chr1 62223629 62235747 NONCODE,CHESS,LNCipedia,MITranscriptome lncRNA "STATUS \known_fantom\"";""" lnckb.1798 NA NA NA NA NA
265 lnckb.17983 NA turquoise 17983 chr15 78758983 78811464 CHESS,LNCipedia protein_coding "STATUS \known_refseq\"";description" "\""ADAM" metallopeptidase with thrombospondin type 1 motif "7\"";gene_name" "\""ADAMTS7\"";""" ADAMTS7 ENSG00000136378 ADAMTS7 protein_coding 11173 HGNC:223
266 lnckb.17989 NA brown 17989 chr15 78956333 79090929 NONCODE,CHESS,LNCipedia,BIGtranscriptome protein_coding "STATUS \known_refseq\"";description" "\""Ras" protein specific guanine nucleotide releasing factor "1\"";gene_name" "\""RASGRF1\"";""" RASGRF1 ENSG00000058335 RASGRF1 protein_coding 5923 HGNC:9875
267 lnckb.18058 NA turquoise 18058 chr15 81324333 81443076 NONCODE,CHESS,FANTOM,LNCipedia,MITranscriptome,BIGtranscriptome lncRNA "STATUS \known_refseq\"";description" "\""TMC3" antisense RNA "1\"";gene_name" "\""TMC3-AS1\"";""" TMC3-AS1 ENSG00000259343 TMC3-AS1 lncRNA 0 HGNC:51424
268 lnckb.18063 NA turquoise 18063 chr15 81849279 81967182 NONCODE,CHESS,FANTOM,LNCipedia,MITranscriptome,BIGtranscriptome lncRNA "STATUS \known_refseq\"";gene_name" "\""LOC102724001\"";""" LOC102724001 NA NA NA NA NA
269 lnckb.18104 NA turquoise 18104 chr15 83255736 83286211 NONCODE,CHESS protein_coding "STATUS \known_refseq\"";description" "\""basonuclin" "1\"";gene_name" "\""BNC1\"";""" BNC1 ENSG00000169594 BNC1 protein_coding 646 HGNC:1081
270 lnckb.18177 NA brown 18177 chr15 87859749 88256796 NONCODE,CHESS,LNCipedia protein_coding "STATUS \known_refseq\"";description" "\""neurotrophic" receptor tyrosine kinase "3\"";gene_name" "\""NTRK3\"";""" NTRK3 ENSG00000140538 NTRK3 protein_coding 4916 HGNC:8033
271 lnckb.18374 NA turquoise 18374 chr15 97234280 97435824 NONCODE,CHESS,FANTOM,LNCipedia,MITranscriptome,BIGtranscriptome lncRNA "STATUS \known_refseq\"";gene_name" "\""LOC107984764\"";""" LOC107984764 NA NA NA NA NA
272 lnckb.18376 NA turquoise 18376 chr15 97340077 97522041 NONCODE,CHESS,FANTOM,LNCipedia,MITranscriptome,BIGtranscriptome lncRNA "STATUS \known_refseq\"";description" "\""uncharacterized" "LOC101927286\"";gene_name" "\""LOC101927286\"";""" LOC101927286 NA NA NA NA NA
273 lnckb.18382 NA turquoise 18382 chr15 97683849 97875620 NONCODE,CHESS,FANTOM,LNCipedia,MITranscriptome lncRNA "STATUS \known_refseq\"";description" "\""long" intergenic non-protein coding RNA "923\"";gene_name" "\""LINC00923\"";""" LINC00923 ENSG00000251209 LINC00923 lncRNA 0 HGNC:28088
274 lnckb.18446 NA turquoise 18446 chr15 100849522 100877354 NONCODE,CHESS,FANTOM,LNCipedia,MITranscriptome,BIGtranscriptome protein_coding "STATUS \known_refseq\"";gene_name" "\""LOC105369201\"";gene_name" "\""RP11-66B24.2,RP11-66B24.1\"";""" RP11-66B24.2,RP11-66B24.1 NA NA NA NA NA
275 lnckb.18447 NA brown 18447 chr15 100879692 100917442 NONCODE,CHESS protein_coding "STATUS \known_refseq\"";description" "\""aldehyde" dehydrogenase 1 family member "A3\"";gene_name" "\""ALDH1A3\"";""" ALDH1A3 ENSG00000184254 ALDH1A3 protein_coding 220 HGNC:409
276 lnckb.18450 NA brown 18450 chr15 100892343 100919283 NONCODE,CHESS,FANTOM,LNCipedia,MITranscriptome,BIGtranscriptome lncRNA "STATUS \known_refseq\"";description" "\""uncharacterized" "LOC101927751\"";gene_name" "\""LOC101927751\"";gene_name" "\""RP11-66B24.4\"";""" RP11-66B24.4 NA NA NA NA NA
277 lnckb.18491 NA turquoise 18491 chr15 101954885 101956355 NONCODE,CHESS,LNCipedia,MITranscriptome,BIGtranscriptome lncRNA "STATUS \known_refseq\"";description" "\""family" with sequence similarity 138 member "E\"";gene_name" "\""FAM138E\"";""" FAM138E ENSG00000248893 FAM138E lncRNA 0 HGNC:32335
278 lnckb.18659 NA brown 18659 chr16 280591 283003 CHESS protein_coding "STATUS \known_refseq\"";description" "\""Rho" GDP dissociation inhibitor "gamma\"";gene_name" "\""ARHGDIG\"";""" ARHGDIG ENSG00000242173 ARHGDIG protein_coding 398 HGNC:680
279 lnckb.18660 NA brown 18660 chr16 283118 287215 CHESS protein_coding "STATUS \known_refseq\"";description" "\""protein" disulfide isomerase family A member "2\"";gene_name" "\""PDIA2\"";""" PDIA2 ENSG00000185615 PDIA2 protein_coding 64714 HGNC:14180
280 lnckb.18803 NA brown 18803 chr16 2019520 2020755 NONCODE,CHESS protein_coding "STATUS \known_refseq\"";description" "\""neuropeptide" "W\"";gene_name" "\""NPW\"";""" NPW ENSG00000183971 NPW protein_coding 283869 HGNC:30509
281 lnckb.18836 NA brown 18836 chr16 2471499 2474145 CHESS protein_coding "STATUS \known_refseq\"";description" "\""netrin" "3\"";gene_name" "\""NTN3\"";""" NTN3 ENSG00000162068 NTN3 protein_coding 4917 HGNC:8030
282 lnckb.1896 NA turquoise 1896 chr1 68428822 68450322 CHESS protein_coding "STATUS \known_refseq\"";description" "\""retinal" pigment epithelium-specific protein "65kDa\"";gene_name" "\""RPE65\"";""" RPE65 ENSG00000116745 RPE65 protein_coding 6121 HGNC:10294
283 lnckb.19002 NA black 19002 chr16 4955853 5020155 NONCODE,CHESS,FANTOM,LNCipedia protein_coding "STATUS \known_refseq\"";description" "\""SEC14" like lipid binding "5\"";gene_name" "\""SEC14L5\"";""" SEC14L5 ENSG00000103184 SEC14L5 protein_coding 9717 HGNC:29032
284 lnckb.1903 NA turquoise 1903 chr1 69055532 69192476 NONCODE,CHESS,FANTOM,LNCipedia,MITranscriptome,BIGtranscriptome lncRNA "STATUS \known_refseq\"";gene_name" "\""LOC105378785\"";""" LOC105378785 NA NA NA NA NA
285 lnckb.19144 NA turquoise 19144 chr16 13730254 13779760 NONCODE,CHESS,LNCipedia,MITranscriptome,BIGtranscriptome lncRNA "STATUS \known_gencode\"";gene_name" "\""U95743.1\"";""" U95743.1 ENSG00000262267 U95743.1 lncRNA 0 0
286 lnckb.19200 NA turquoise 19200 chr16 16149565 16223616 NONCODE,CHESS,FANTOM,LNCipedia protein_coding "STATUS \known_refseq\"";description" "\""ATP" binding cassette subfamily C member "6\"";gene_name" "\""ABCC6\"";""" ABCC6 ENSG00000275331 ABCC6 protein_coding 368 HGNC:57
287 lnckb.19252 NA turquoise 19252 chr16 19167834 19268335 NONCODE,CHESS,LNCipedia protein_coding "STATUS \known_refseq\"";description" "\""synaptotagmin" "17\"";gene_name" "\""SYT17\"";""" SYT17 ENSG00000103528 SYT17 protein_coding 51760 HGNC:24119
288 lnckb.19255 NA turquoise 19255 chr16 19241215 19394476 NONCODE,CHESS,FANTOM,LNCipedia,MITranscriptome,BIGtranscriptome lncRNA "STATUS \known_refseq\"";gene_name" "\""LOC105371114\"";gene_name" "\""CTA-363E6.2\"";""" CTA-363E6.2 NA NA NA NA NA
289 lnckb.19256 NA turquoise 19256 chr16 19285731 19310947 CHESS,FANTOM,BIGtranscriptome protein_coding "STATUS \known_refseq\"";description" "\""C-type" lectin domain family 19 member "A\"";gene_name" "\""CLEC19A\"";gene_name" "\""AC003003.5\"";""" CLEC19A NA NA NA NA NA
290 lnckb.1926 NA brown 1926 chr1 70852353 71047816 NONCODE,CHESS,LNCipedia protein_coding "STATUS \known_refseq\"";description" "\""prostaglandin" E receptor "3\"";gene_name" "\""PTGER3\"";""" PTGER3 ENSG00000050628 PTGER3 protein_coding 5733 HGNC:9595
291 lnckb.19354 NA turquoise 19354 chr16 23182719 23216879 CHESS protein_coding "STATUS \known_refseq\"";description" "\""sodium" channel epithelial 1 gamma "subunit\"";gene_name" "\""SCNN1G\"";""" SCNN1G ENSG00000166828 SCNN1G protein_coding 6340 HGNC:10602
292 lnckb.19355 NA turquoise 19355 chr16 23278231 23381333 NONCODE,CHESS,LNCipedia protein_coding "STATUS \known_refseq\"";description" "\""sodium" channel epithelial 1 beta "subunit\"";gene_name" "\""SCNN1B\"";""" SCNN1B ENSG00000168447 SCNN1B protein_coding 6338 HGNC:10600
293 lnckb.19370 NA turquoise 19370 chr16 23835979 24220611 NONCODE,CHESS,FANTOM,LNCipedia protein_coding "STATUS \known_refseq\"";description" "\""protein" kinase C "beta\"";gene_name" "\""PRKCB\"";""" PRKCB ENSG00000166501 PRKCB protein_coding 5579 HGNC:9395
294 lnckb.19430 NA brown 19430 chr16 27787430 28063535 NONCODE,CHESS,LNCipedia protein_coding "STATUS \known_refseq\"";description" "\""GSG1-like\"";gene_name" "\""GSG1L\"";""" GSG1L ENSG00000169181 GSG1L protein_coding 146395 HGNC:28283
295 lnckb.19601 NA brown 19601 chr16 30989116 31011879 NONCODE,CHESS,LNCipedia protein_coding "STATUS \known_refseq\"";description" "\""syntaxin" "1B\"";gene_name" "\""STX1B\"";""" STX1B ENSG00000099365 STX1B protein_coding 112755 HGNC:18539
296 lnckb.19902 NA turquoise 19902 chr16 55323962 55346849 NONCODE,CHESS,LNCipedia protein_coding "STATUS \known_refseq\"";description" "\""iroquois" homeobox "6\"";gene_name" "\""IRX6\"";""" IRX6 ENSG00000159387 IRX6 protein_coding 79190 HGNC:14675
297 lnckb.19904 NA turquoise 19904 chr16 55424464 55444813 NONCODE,CHESS,FANTOM,LNCipedia,MITranscriptome,BIGtranscriptome lncRNA "STATUS \known_refseq\"";gene_name" "\""LOC107984884\"";gene_name" "\""RP11-212I21.2\"";""" RP11-212I21.2 NA NA NA NA NA
298 lnckb.19997 NA turquoise 19997 chr16 57882340 57971116 NONCODE,CHESS,LNCipedia protein_coding "STATUS \known_refseq\"";description" "\""cyclic" nucleotide gated channel beta "1\"";gene_name" "\""CNGB1\"";""" CNGB1 ENSG00000070729 CNGB1 protein_coding 1258 HGNC:2151
299 lnckb.20035 NA brown 20035 chr16 60359782 60547255 NONCODE,CHESS,LNCipedia,MITranscriptome,BIGtranscriptome lncRNA "STATUS \known_refseq\"";gene_name" "\""LOC101927605\"";gene_name" "\""RP11-354I13.2\"";""" RP11-354I13.2 NA NA NA NA NA
300 lnckb.20040 NA turquoise 20040 chr16 61640435 62036835 NONCODE,CHESS,LNCipedia protein_coding "STATUS \known_refseq\"";description" "\""cadherin" "8\"";gene_name" "\""CDH8\"";""" CDH8 ENSG00000150394 CDH8 protein_coding 1006 HGNC:1767
301 lnckb.20108 NA turquoise 20108 chr16 66961229 66975152 NONCODE,CHESS,FANTOM protein_coding "STATUS \known_refseq\"";description" "\""carboxylesterase" "3\"";gene_name" "\""CES3\"";""" CES3 ENSG00000172828 CES3 protein_coding 23491 HGNC:1865
302 lnckb.20132 NA brown 20132 chr16 67273663 67289500 NONCODE,CHESS protein_coding "STATUS \known_refseq\"";description" "\""pleckstrin" homology and RhoGEF domain containing "G4\"";gene_name" "\""PLEKHG4\"";""" PLEKHG4 ENSG00000196155 PLEKHG4 protein_coding 25894 HGNC:24501
303 lnckb.20194 NA brown 20194 chr16 68734526 68837663 NONCODE,CHESS,LNCipedia protein_coding "STATUS \known_refseq\"";description" "\""cadherin" "1\"";gene_name" "\""CDH1\"";""" CDH1 ENSG00000039068 CDH1 protein_coding 999 HGNC:1748
304 lnckb.20441 NA turquoise 20441 chr16 81238642 81292219 CHESS protein_coding "STATUS \known_refseq\"";description" "\""beta-carotene" oxygenase "1\"";gene_name" "\""BCO1\"";""" BCO1 ENSG00000135697 BCO1 protein_coding 53630 HGNC:13815
305 lnckb.20490 NA turquoise 20490 chr16 84221135 84240011 CHESS,LNCipedia protein_coding "STATUS \known_refseq\"";description" "\""potassium" voltage-gated channel modifier subfamily G member "4\"";gene_name" "\""KCNG4\"";""" KCNG4 ENSG00000168418 KCNG4 protein_coding 93107 HGNC:19697
306 lnckb.20491 NA turquoise 20491 chr16 84286551 84294838 NONCODE,CHESS,FANTOM protein_coding "STATUS \known_refseq\"";gene_name" "\""LOC105376777\"";""" LOC105376777 NA NA NA NA NA
307 lnckb.20492 NA turquoise 20492 chr16 84268634 84329866 NONCODE,CHESS,FANTOM,MITranscriptome protein_coding "STATUS \known_refseq\"";description" "\""WAP" four-disulfide core domain "1\"";gene_name" "\""WFDC1\"";""" WFDC1 ENSG00000103175 WFDC1 protein_coding 58189 HGNC:15466
308 lnckb.20736 NA turquoise 20736 chr16 89575758 89597402 NONCODE,CHESS,LNCipedia protein_coding "STATUS \known_refseq\"";description" "\""copine" "7\"";gene_name" "\""CPNE7\"";""" CPNE7 ENSG00000178773 CPNE7 protein_coding 27132 HGNC:2320
309 lnckb.20940 NA brown 20940 chr17 1761965 1779392 CHESS,MITranscriptome protein_coding "STATUS \known_refseq\"";description" "\""serpin" family F member "1\"";gene_name" "\""SERPINF1\"";""" SERPINF1 ENSG00000132386 SERPINF1 protein_coding 5176 HGNC:8824
310 lnckb.20945 NA turquoise 20945 chr17 1934677 2025345 NONCODE,CHESS,FANTOM,LNCipedia,BIGtranscriptome protein_coding "STATUS \known_refseq\"";description" "\""reticulon" 4 receptor like "1\"";gene_name" "\""RTN4RL1\"";""" RTN4RL1 ENSG00000185924 RTN4RL1 protein_coding 146760 HGNC:21329
311 lnckb.20946 NA turquoise 20946 chr17 1995542 2021079 NONCODE,CHESS,FANTOM,LNCipedia,MITranscriptome,BIGtranscriptome lncRNA "STATUS \known_refseq\"";description" "\""uncharacterized" "LOC105371485\"";gene_name" "\""LOC105371485\"";gene_name" "\""AC099684.1\"";""" AC099684.1 ENSG00000228133 AC099684.1 lncRNA 0 0
312 lnckb.21042 NA turquoise 21042 chr17 4498834 4539933 CHESS,MITranscriptome protein_coding "STATUS \known_refseq\"";description" "\""spinster" homolog 2 "(Drosophila)\"";gene_name" "\""SPNS2\"";""" SPNS2 ENSG00000183018 SPNS2 protein_coding 124976 HGNC:26992
313 lnckb.21117 NA turquoise 21117 chr17 6423737 6435199 CHESS protein_coding "STATUS \known_refseq\"";description" "\""aryl" hydrocarbon receptor interacting protein like "1\"";gene_name" "\""AIPL1\"";""" AIPL1 ENSG00000129221 AIPL1 protein_coding 23746 HGNC:359
314 lnckb.21194 NA turquoise 21194 chr17 7445087 7457613 NONCODE,CHESS,FANTOM,MITranscriptome protein_coding "STATUS \known_refseq\"";description" "\""cholinergic" receptor nicotinic beta 1 "subunit\"";gene_name" "\""CHRNB1\"";""" CHRNB1 ENSG00000170175 CHRNB1 protein_coding 1140 HGNC:1961
315 lnckb.21195 NA turquoise 21195 chr17 7438273 7445966 NONCODE,CHESS,FANTOM,MITranscriptome protein_coding "STATUS \known_refseq\"";description" "\""fibroblast" growth factor "11\"";gene_name" "\""FGF11\"";gene_name" "\""RP11-104H15.10,FGF11\"";""" FGF11 NA NA NA NA NA
316 lnckb.21241 NA turquoise 21241 chr17 8002670 8021438 CHESS,MITranscriptome protein_coding "STATUS \known_refseq\"";description" "\""guanylate" cyclase 2D%2C "retinal\"";gene_name" "\""GUCY2D\"";""" GUCY2D ENSG00000132518 GUCY2D protein_coding 3000 HGNC:4689
317 lnckb.21318 NA turquoise 21318 chr17 9897710 9905367 CHESS protein_coding "STATUS \known_refseq\"";description" "\""recoverin\"";gene_name" "\""RCVRN\"";""" RCVRN ENSG00000109047 RCVRN protein_coding 5957 HGNC:9937
318 lnckb.21545 NA brown 21545 chr17 19407169 19417276 NONCODE,CHESS,MITranscriptome protein_coding "STATUS \known_refseq\"";description" "\""ring" finger protein "112\"";gene_name" "\""RNF112\"";""" RNF112 ENSG00000128482 RNF112 protein_coding 7732 HGNC:12968
319 lnckb.21600 NA turquoise 21600 chr17 21075548 21091841 NONCODE,CHESS,FANTOM,LNCipedia,MITranscriptome,BIGtranscriptome lncRNA "STATUS \known_refseq\"";description" "\""long" intergenic non-protein coding RNA "1563\"";gene_name" "\""LINC01563\"";""" LINC01563 ENSG00000236819 LINC01563 lncRNA 0 HGNC:51343
320 lnckb.21627 NA brown 21627 chr17 22384022 22387957 CHESS,MITranscriptome,BIGtranscriptome lncRNA "STATUS \known_refseq\"";gene_name" "\""LOC107987246\"";""" LOC107987246 NA NA NA NA NA
321 lnckb.21683 NA turquoise 21683 chr17 28364220 28371283 CHESS,LNCipedia protein_coding "STATUS \known_refseq\"";description" "\""vitronectin\"";gene_name" "\""VTN\"";""" VTN ENSG00000109072 VTN protein_coding 7448 HGNC:12724
322 lnckb.21691 NA turquoise 21691 chr17 28546645 28552633 CHESS,LNCipedia protein_coding "STATUS \known_refseq\"";description" "\""unc-119" lipid binding "chaperone\"";gene_name" "\""UNC119\"";""" UNC119 ENSG00000109103 UNC119 protein_coding 9094 HGNC:12565
323 lnckb.21836 NA turquoise 21836 chr17 33111858 33155550 NONCODE,CHESS,FANTOM,LNCipedia,MITranscriptome,BIGtranscriptome lncRNA "STATUS \known_refseq\"";gene_name" "\""LOC105371737\"";""" LOC105371737 NA NA NA NA NA
324 lnckb.2189 NA turquoise 2189 chr1 90718186 90725802 NONCODE,CHESS,FANTOM,LNCipedia,MITranscriptome lncRNA "STATUS \known_fantom\"";""" lnckb.2189 NA NA NA NA NA
325 lnckb.21900 NA brown 21900 chr17 35227656 35247472 NONCODE,CHESS,FANTOM,LNCipedia,MITranscriptome,BIGtranscriptome protein_coding "STATUS \known_refseq\"";gene_name" "\""LOC105371932\"";gene_name" "\""RP11-799D4.4\"";""" RP11-799D4.4 NA NA NA NA NA
326 lnckb.21901 NA brown 21901 chr17 35243026 35273652 CHESS,MITranscriptome protein_coding "STATUS \known_refseq\"";description" "\""schlafen" family member "5\"";gene_name" "\""SLFN5\"";""" SLFN5 ENSG00000166750 SLFN5 protein_coding 162394 HGNC:28286
327 lnckb.21909 NA brown 21909 chr17 35435096 35450030 CHESS,LNCipedia protein_coding "STATUS \known_refseq\"";description" "\""schlafen" family member "13\"";gene_name" "\""SLFN13\"";""" SLFN13 ENSG00000154760 SLFN13 protein_coding 146857 HGNC:26481
328 lnckb.22020 NA brown 22020 chr17 38527754 38607166 CHESS,LNCipedia,MITranscriptome protein_coding "STATUS \known_refseq\"";description" "\""SRC" kinase signaling inhibitor "1\"";gene_name" "\""SRCIN1\"";""" SRCIN1 ENSG00000273608 SRCIN1 protein_coding 80725 HGNC:29506
329 lnckb.2205 NA brown 2205 chr1 91678649 91906305 NONCODE,CHESS,LNCipedia protein_coding "STATUS \known_refseq\"";description" "\""transforming" growth factor beta receptor "3\"";gene_name" "\""TGFBR3\"";""" TGFBR3 ENSG00000069702 TGFBR3 protein_coding 7049 HGNC:11774
330 lnckb.22073 NA turquoise 22073 chr17 39667212 39670495 CHESS protein_coding "STATUS \known_refseq\"";description" "\""phenylethanolamine" "N-methyltransferase\"";gene_name" "\""PNMT\"";""" PNMT ENSG00000141744 PNMT protein_coding 5409 HGNC:9160
331 lnckb.2220 NA turquoise 2220 chr1 92471841 92486876 CHESS,LNCipedia protein_coding "STATUS \known_refseq\"";description" "\""growth" factor independent 1 transcription "repressor\"";gene_name" "\""GFI1\"";""" GFI1 ENSG00000162676 GFI1 protein_coding 2672 HGNC:4237
332 lnckb.22337 NA turquoise 22337 chr17 43398985 43403672 CHESS protein_coding "STATUS \known_refseq\"";description" "\""ADP" ribosylation factor like GTPase "4D\"";gene_name" "\""ARL4D\"";""" ARL4D ENSG00000175906 ARL4D protein_coding 379 HGNC:656
333 lnckb.22367 NA turquoise 22367 chr17 43952733 44024260 NONCODE,CHESS,LNCipedia,MITranscriptome protein_coding "STATUS \known_refseq\"";description" "\""peptide" "YY\"";gene_name" "\""PYY\"";""" PYY ENSG00000131096 PYY protein_coding 5697 HGNC:9748
334 lnckb.22475 NA brown 22475 chr17 45894382 46028334 NONCODE,CHESS,FANTOM,LNCipedia protein_coding "STATUS \known_refseq\"";description" "\""microtubule" associated protein "tau\"";gene_name" "\""MAPT\"";""" MAPT ENSG00000186868 MAPT protein_coding 4137 HGNC:6893
335 lnckb.2249 NA turquoise 2249 chr1 93992837 94121149 NONCODE,CHESS,LNCipedia protein_coding "STATUS \known_refseq\"";description" "\""ATP" binding cassette subfamily A member "4\"";gene_name" "\""ABCA4\"";""" ABCA4 ENSG00000198691 ABCA4 protein_coding 24 HGNC:34
336 lnckb.22493 NA turquoise 22493 chr17 46830595 46833154 CHESS,LNCipedia lncRNA "STATUS \known_refseq\"";gene_name" "\""LOC101929777\"";gene_name" "\""WNT3\"";""" WNT3 ENSG00000108379 WNT3 protein_coding 7473 HGNC:12782
337 lnckb.22506 NA turquoise 22506 chr17 47209017 47228613 CHESS protein_coding "STATUS \known_refseq\"";description" "\""myosin" light chain "4\"";gene_name" "\""MYL4\"";""" MYL4 ENSG00000198336 MYL4 protein_coding 4635 HGNC:7585
338 lnckb.22521 NA black 22521 chr17 47733240 47746122 CHESS protein_coding "STATUS \known_refseq\"";description" "\""T-box" "21\"";gene_name" "\""TBX21\"";""" TBX21 ENSG00000073861 TBX21 protein_coding 30009 HGNC:11599
339 lnckb.22595 NA turquoise 22595 chr17 49201599 49210574 NONCODE,CHESS protein_coding "STATUS \known_refseq\"";description" "\""G" protein subunit gamma transducin "2\"";gene_name" "\""GNGT2\"";""" GNGT2 ENSG00000167083 GNGT2 protein_coding 2793 HGNC:4412
340 lnckb.22681 NA turquoise 22681 chr17 50555666 50562395 NONCODE,CHESS,FANTOM,LNCipedia,MITranscriptome,BIGtranscriptome lncRNA "STATUS \known_refseq\"";description" "\""CACNA1G" antisense RNA "1\"";gene_name" "\""CACNA1G-AS1\"";""" CACNA1G-AS1 ENSG00000250107 CACNA1G-AS1 lncRNA 0 HGNC:27377
341 lnckb.22682 NA turquoise 22682 chr17 50560929 50629625 CHESS protein_coding "STATUS \known_refseq\"";description" "\""calcium" voltage-gated channel subunit alpha1 "G\"";gene_name" "\""CACNA1G\"";""" CACNA1G ENSG00000006283 CACNA1G protein_coding 8913 HGNC:1394
342 lnckb.22693 NA black 22693 chr17 50834650 50842353 CHESS protein_coding "STATUS \known_refseq\"";description" "\""WAP%2C" follistatin/kazal%2C immunoglobulin%2C kunitz and netrin domain containing "2\"";gene_name" "\""WFIKKN2\"";""" WFIKKN2 ENSG00000173714 WFIKKN2 protein_coding 124857 HGNC:30916
343 lnckb.22742 NA turquoise 22742 chr17 55449863 55458506 NONCODE,CHESS,LNCipedia,MITranscriptome,BIGtranscriptome lncRNA "STATUS \known_refseq\"";gene_name" "\""LOC101927367\"";""" LOC101927367 NA NA NA NA NA
344 lnckb.22743 NA turquoise 22743 chr17 55484800 55567891 NONCODE,CHESS,FANTOM,LNCipedia,MITranscriptome,BIGtranscriptome lncRNA "STATUS \known_refseq\"";gene_name" "\""LOC105371833\"";""" LOC105371833 NA NA NA NA NA
345 lnckb.22908 NA turquoise 22908 chr17 62624568 62629879 NONCODE,CHESS,LNCipedia,MITranscriptome lncRNA "STATUS \known_refseq\"";gene_name" "\""LOC107985020\"";""" LOC107985020 NA NA NA NA NA
346 lnckb.22928 NA turquoise 22928 chr17 63523334 63548977 CHESS protein_coding "STATUS \known_refseq\"";description" "\""potassium" voltage-gated channel subfamily H member "6\"";gene_name" "\""KCNH6\"";""" KCNH6 ENSG00000173826 KCNH6 protein_coding 81033 HGNC:18862
347 lnckb.23014 NA turquoise 23014 chr17 66835117 66885486 CHESS protein_coding "STATUS \known_refseq\"";description" "\""calcium" voltage-gated channel auxiliary subunit gamma "5\"";gene_name" "\""CACNG5\"";""" CACNG5 ENSG00000075429 CACNG5 protein_coding 27091 HGNC:1409
348 lnckb.2302 NA turquoise 2302 chr1 97366982 97392698 NONCODE,CHESS,FANTOM,MITranscriptome lncRNA "STATUS \known_refseq\"";gene_name" "\""LOC105378867\"";""" LOC105378867 NA NA NA NA NA
349 lnckb.2311 NA turquoise 2311 chr1 98210711 98272658 NONCODE,CHESS,FANTOM,LNCipedia,MITranscriptome,BIGtranscriptome lncRNA "STATUS \known_refseq\"";description" "\""uncharacterized" "LOC729987\"";gene_name" "\""LOC729987\"";""" LOC729987 NA NA NA NA NA
350 lnckb.23158 NA turquoise 23158 chr17 73513612 73521407 NONCODE,CHESS,FANTOM,LNCipedia,MITranscriptome,BIGtranscriptome lncRNA "STATUS \known_refseq\"";description" "\""uncharacterized" "LOC101928251\"";gene_name" "\""LOC101928251\"";gene_name" "\""RP11-449L23.2\"";""" RP11-449L23.2 NA NA NA NA NA
351 lnckb.2322 NA brown 2322 chr1 99425170 99437215 NONCODE,CHESS,FANTOM,LNCipedia,MITranscriptome lncRNA "STATUS \known_refseq\"";gene_name" "\""LOC107985093\"";""" LOC107985093 NA NA NA NA NA
352 lnckb.2323 NA brown 2323 chr1 99472415 99534015 NONCODE,CHESS,FANTOM,LNCipedia,MITranscriptome,BIGtranscriptome lncRNA "STATUS \known_refseq\"";description" "\""uncharacterized" "LOC101928270\"";gene_name" "\""LOC101928270\"";gene_name" "\""RP11-413P11.1\"";""" RP11-413P11.1 NA NA NA NA NA
353 lnckb.2325 NA brown 2325 chr1 99645875 99699561 NONCODE,CHESS,LNCipedia protein_coding "STATUS \known_refseq\"";description" "\""palmdelphin\"";gene_name" "\""PALMD\"";""" PALMD ENSG00000099260 PALMD protein_coding 54873 HGNC:15846
354 lnckb.23265 NA turquoise 23265 chr17 75525080 75575209 NONCODE,CHESS,LNCipedia protein_coding "STATUS \known_refseq\"";description" "\""LLGL2%2C" scribble cell polarity complex "component\"";gene_name" "\""LLGL2\"";""" LLGL2 ENSG00000073350 LLGL2 protein_coding 3993 HGNC:6629
355 lnckb.23296 NA turquoise 23296 chr17 75999477 76027452 NONCODE,CHESS,LNCipedia protein_coding "STATUS \known_refseq\"";description" "\""envoplakin\"";gene_name" "\""EVPL\"";""" EVPL ENSG00000167880 EVPL protein_coding 2125 HGNC:3503
356 lnckb.23317 NA turquoise 23317 chr17 76453351 76470797 NONCODE,CHESS protein_coding "STATUS \known_refseq\"";description" "\""aralkylamine" "N-acetyltransferase\"";gene_name" "\""AANAT\"";""" AANAT ENSG00000129673 AANAT protein_coding 15 HGNC:19
357 lnckb.23320 NA turquoise 23320 chr17 76527424 76555339 NONCODE,CHESS,FANTOM,LNCipedia,BIGtranscriptome protein_coding "STATUS \known_refseq\"";description" "\""progressive" rod-cone "degeneration\"";gene_name" "\""PRCD\"";""" PRCD ENSG00000214140 PRCD protein_coding 768206 HGNC:32528
358 lnckb.23370 NA turquoise 23370 chr17 77546940 77565024 NONCODE,CHESS,FANTOM,LNCipedia,MITranscriptome,BIGtranscriptome lncRNA "STATUS \known_refseq\"";description" "\""uncharacterized" "LOC100507351\"";gene_name" "\""LOC100507351\"";gene_name" "\""RP11-13K12.1\"";""" RP11-13K12.1 NA NA NA NA NA
359 lnckb.23372 NA turquoise 23372 chr17 77594428 77601664 NONCODE,CHESS lncRNA "STATUS \novel\"";""" lnckb.23372 NA NA NA NA NA
360 lnckb.23447 NA turquoise 23447 chr17 79088571 79611101 NONCODE,CHESS,FANTOM,LNCipedia,MITranscriptome protein_coding "STATUS \known_refseq\"";description" "\""RNA" binding protein%2C fox-1 homolog "3\"";gene_name" "\""RBFOX3\"";""" RBFOX3 ENSG00000167281 RBFOX3 protein_coding 146713 HGNC:27097
361 lnckb.23547 NA turquoise 23547 chr17 81650459 81663418 CHESS,LNCipedia protein_coding "STATUS \known_refseq\"";description" "\""phosphodiesterase" "6G\"";gene_name" "\""PDE6G\"";""" PDE6G ENSG00000185527 PDE6G protein_coding 5148 HGNC:8789
362 lnckb.23657 NA brown 23657 chr17 83100815 83106910 NONCODE,CHESS,LNCipedia lncRNA "STATUS \known_refseq\"";gene_name" "\""LOC107987251\"";""" LOC107987251 NA NA NA NA NA
363 lnckb.24149 NA brown 24149 chr18 10404301 10425255 NONCODE,CHESS,MITranscriptome lncRNA "STATUS \known_refseq\"";gene_name" "\""LOC105371988\"";""" LOC105371988 NA NA NA NA NA
364 lnckb.24152 NA brown 24152 chr18 10454628 10489948 CHESS protein_coding "STATUS \known_refseq\"";description" "\""adenomatosis" polyposis coli down-regulated "1\"";gene_name" "\""APCDD1\"";""" APCDD1 ENSG00000154856 APCDD1 protein_coding 147495 HGNC:15718
365 lnckb.24154 NA turquoise 24154 chr18 10589237 10606736 NONCODE,CHESS,LNCipedia,MITranscriptome,BIGtranscriptome lncRNA "STATUS \known_refseq\"";gene_name" "\""LOC105371990\"";gene_name" "\""RP11-883A18.3\"";""" RP11-883A18.3 NA NA NA NA NA
366 lnckb.24190 NA turquoise 24190 chr18 12230411 12231573 NONCODE,CHESS,LNCipedia,MITranscriptome,BIGtranscriptome lncRNA "STATUS \known_gencode\"";gene_name" "\""RP11-64C12.6\"";""" RP11-64C12.6 ENSG00000267247 AP005264.3 lncRNA 0 0
367 lnckb.24328 NA brown 24328 chr18 24628182 24662198 NONCODE,CHESS,FANTOM,LNCipedia,MITranscriptome,BIGtranscriptome lncRNA "STATUS \known_refseq\"";description" "\""uncharacterized" "LOC729950\"";gene_name" "\""LOC729950\"";gene_name" "\""RP11-449D8.1\"";""" RP11-449D8.1 NA NA NA NA NA
368 lnckb.24339 NA black 24339 chr18 25061924 25352250 NONCODE,CHESS,FANTOM,LNCipedia protein_coding "STATUS \known_refseq\"";description" "\""zinc" finger protein "521\"";gene_name" "\""ZNF521\"";""" ZNF521 ENSG00000198795 ZNF521 protein_coding 25925 HGNC:24605
369 lnckb.24342 NA turquoise 24342 chr18 25233790 25280568 CHESS,FANTOM lncRNA "STATUS \known_refseq\"";gene_name" "\""LOC105372031\"";""" LOC105372031 NA NA NA NA NA
370 lnckb.24407 NA turquoise 24407 chr18 31556943 31599093 CHESS protein_coding "STATUS \known_refseq\"";description" "\""transthyretin\"";gene_name" "\""TTR\"";""" TTR ENSG00000118271 TTR protein_coding 7276 HGNC:12405
371 lnckb.24466 NA brown 24466 chr18 36186928 36286953 NONCODE,CHESS,LNCipedia protein_coding "STATUS \known_refseq\"";description" "\""molybdenum" cofactor "sulfurase\"";gene_name" "\""MOCOS\"";""" MOCOS ENSG00000075643 MOCOS protein_coding 55034 HGNC:18234
372 lnckb.24507 NA turquoise 24507 chr18 41465783 41520597 NONCODE,CHESS,FANTOM,LNCipedia,MITranscriptome,BIGtranscriptome lncRNA "STATUS \known_refseq\"";description" "\""keratoconus" gene "6\"";gene_name" "\""KC6\"";""" KC6 NA NA NA NA NA
373 lnckb.24509 NA turquoise 24509 chr18 41521198 41632075 NONCODE,CHESS,FANTOM,LNCipedia,MITranscriptome,BIGtranscriptome lncRNA "STATUS \known_gencode\"";gene_name" "\""KC6\"";""" KC6 NA NA NA NA NA
374 lnckb.24518 NA brown 24518 chr18 43267892 43277650 CHESS,LNCipedia protein_coding "STATUS \known_refseq\"";description" "\""synaptotagmin" "4\"";gene_name" "\""SYT4\"";""" SYT4 ENSG00000132872 SYT4 protein_coding 6860 HGNC:11512
375 lnckb.24547 NA turquoise 24547 chr18 45983536 46072327 NONCODE,CHESS,FANTOM,LNCipedia protein_coding "STATUS \known_refseq\"";description" "\""proline-serine-threonine" phosphatase interacting protein "2\"";gene_name" "\""PSTPIP2\"";""" PSTPIP2 ENSG00000152229 PSTPIP2 protein_coding 9050 HGNC:9581
376 lnckb.2460 NA turquoise 2460 chr1 109537539 109547260 CHESS,LNCipedia protein_coding "STATUS \known_refseq\"";description" "\""G" protein-coupled receptor "61\"";gene_name" "\""GPR61\"";""" GPR61 ENSG00000156097 GPR61 protein_coding 83873 HGNC:13300
377 lnckb.24695 NA turquoise 24695 chr18 55665544 55839884 NONCODE,CHESS,FANTOM,LNCipedia,MITranscriptome,BIGtranscriptome lncRNA "STATUS \known_refseq\"";gene_name" "\""LOC105372130\"";gene_name" "\""RP11-397A16.1\"";""" RP11-397A16.1 NA NA NA NA NA
378 lnckb.24764 NA turquoise 24764 chr18 59267035 59274086 CHESS,LNCipedia protein_coding "STATUS \known_refseq\"";description" "\""retina" and anterior neural fold "homeobox\"";gene_name" "\""RAX\"";""" RAX ENSG00000134438 RAX protein_coding 30062 HGNC:18662
379 lnckb.24765 NA turquoise 24765 chr18 59295402 59318649 CHESS protein_coding "STATUS \known_refseq\"";description" "\""complexin" "4\"";gene_name" "\""CPLX4\"";""" CPLX4 ENSG00000166569 CPLX4 protein_coding 339302 HGNC:24330
380 lnckb.24782 NA turquoise 24782 chr18 60371331 60372768 CHESS protein_coding "STATUS \known_refseq\"";description" "\""melanocortin" 4 "receptor\"";gene_name" "\""MC4R\"";""" MC4R ENSG00000166603 MC4R protein_coding 4160 HGNC:6932
381 lnckb.24792 NA brown 24792 chr18 61803825 61894447 NONCODE,CHESS,LNCipedia protein_coding "STATUS \known_refseq\"";description" "\""ring" finger protein "152\"";gene_name" "\""RNF152\"";""" RNF152 ENSG00000176641 RNF152 protein_coding 220441 HGNC:26811
382 lnckb.24847 NA brown 24847 chr18 65424028 65448230 NONCODE,CHESS,FANTOM,LNCipedia,MITranscriptome,BIGtranscriptome lncRNA "STATUS \known_refseq\"";gene_name" "\""LOC107985128\"";""" LOC107985128 NA NA NA NA NA
383 lnckb.24849 NA brown 24849 chr18 65750252 65885136 NONCODE,CHESS,LNCipedia,MITranscriptome,BIGtranscriptome protein_coding "STATUS \known_refseq\"";description" "\""cadherin" "7\"";gene_name" "\""CDH7\"";""" CDH7 ENSG00000081138 CDH7 protein_coding 1005 HGNC:1766
384 lnckb.24875 NA turquoise 24875 chr18 69146176 69166689 NONCODE,CHESS,FANTOM,LNCipedia lncRNA "STATUS \known_refseq\"";gene_name" "\""LOC107985134\"";""" LOC107985134 NA NA NA NA NA
385 lnckb.2490 NA turquoise 2490 chr1 110148437 110202202 NONCODE,CHESS,LNCipedia,MITranscriptome protein_coding "STATUS \known_refseq\"";description" "\""solute" carrier family 6 member "17\"";gene_name" "\""SLC6A17\"";""" SLC6A17 ENSG00000197106 SLC6A17 protein_coding 388662 HGNC:31399
386 lnckb.25021 NA turquoise 25021 chr18 77511855 77589073 NONCODE,CHESS,LNCipedia,MITranscriptome,BIGtranscriptome lncRNA "STATUS \known_refseq\"";gene_name" "\""LOC107985172\"";""" LOC107985172 NA NA NA NA NA
387 lnckb.25106 NA turquoise 25106 chr19 76220 77690 NONCODE,CHESS,LNCipedia,MITranscriptome,BIGtranscriptome lncRNA "STATUS \known_refseq\"";description" "\""family" with sequence similarity 138 member "F\"";gene_name" "\""FAM138F\"";""" FAM138F ENSG00000282591 FAM138F lncRNA 0 HGNC:33581
388 lnckb.25138 NA turquoise 25138 chr19 589893 617159 NONCODE,CHESS protein_coding "STATUS \known_refseq\"";description" "\""hyperpolarization" activated cyclic nucleotide gated potassium channel "2\"";gene_name" "\""HCN2\"";""" HCN2 ENSG00000099822 HCN2 protein_coding 610 HGNC:4846
389 lnckb.25172 NA turquoise 25172 chr19 1040101 1065577 NONCODE,CHESS protein_coding "STATUS \known_refseq\"";description" "\""ATP" binding cassette subfamily A member "7\"";gene_name" "\""ABCA7\"";""" ABCA7 ENSG00000064687 ABCA7 protein_coding 10347 HGNC:37
390 lnckb.25194 NA brown 25194 chr19 1307568 1327932 NONCODE,CHESS,LNCipedia,BIGtranscriptome lncRNA description \potentially "protein-coding:FANTOM\"";GENE_TYPE_ALIAS" "\""lncRNA\"";STATUS" "\""novel\"";""" lnckb.25194 NA NA NA NA NA
391 lnckb.25208 NA turquoise 25208 chr19 1491166 1497925 CHESS protein_coding "STATUS \known_refseq\"";description" "\""receptor" accessory protein "6\"";gene_name" "\""REEP6\"";""" REEP6 ENSG00000115255 REEP6 protein_coding 92840 HGNC:30078
392 lnckb.25320 NA brown 25320 chr19 3224676 3297393 NONCODE,CHESS protein_coding "STATUS \known_refseq\"";description" "\""CUGBP%2C" Elav-like family member "5\"";gene_name" "\""CELF5\"";""" CELF5 ENSG00000161082 CELF5 protein_coding 60680 HGNC:14058
393 lnckb.25350 NA turquoise 25350 chr19 3769089 3772221 CHESS protein_coding "STATUS \known_refseq\"";description" "\""retina" and anterior neural fold homeobox "2\"";gene_name" "\""RAX2\"";""" RAX2 ENSG00000173976 RAX2 protein_coding 84839 HGNC:18286
394 lnckb.25351 NA turquoise 25351 chr19 3776115 3801812 CHESS,LNCipedia protein_coding "STATUS \known_refseq\"";description" "\""megakaryocyte-associated" tyrosine "kinase\"";gene_name" "\""MATK\"";""" MATK ENSG00000007264 MATK protein_coding 4145 HGNC:6906
395 lnckb.25354 NA black 25354 chr19 3877900 3928082 NONCODE,CHESS,LNCipedia protein_coding "STATUS \known_refseq\"";description" "\""ataxia%2C" cerebellar%2C Cayman "type\"";gene_name" "\""ATCAY\"";""" ATCAY ENSG00000167654 ATCAY protein_coding 85300 HGNC:779
396 lnckb.25379 NA brown 25379 chr19 4278601 4290723 CHESS protein_coding "STATUS \known_refseq\"";description" "\""Src" homology 2 domain containing transforming protein "D\"";gene_name" "\""SHD\"";""" SHD ENSG00000105251 SHD protein_coding 56961 HGNC:30633
397 lnckb.25441 NA turquoise 25441 chr19 5805387 5830625 CHESS protein_coding "STATUS \known_refseq\"";description" "\""neurturin\"";gene_name" "\""NRTN\"";""" NRTN ENSG00000171119 NRTN protein_coding 4902 HGNC:8007
398 lnckb.25443 NA turquoise 25443 chr19 5842888 5851474 CHESS,LNCipedia protein_coding "STATUS \known_refseq\"";description" "\""fucosyltransferase" 3 (Lewis blood "group)\"";gene_name" "\""FUT3\"";""" FUT3 ENSG00000171124 FUT3 protein_coding 2525 HGNC:4014
399 lnckb.25444 NA turquoise 25444 chr19 5847467 5858239 NONCODE,CHESS,LNCipedia,MITranscriptome,BIGtranscriptome lncRNA "STATUS \known_refseq\"";description" "\""uncharacterized" "LOC101928844\"";gene_name" "\""LOC101928844\"";""" LOC101928844 ENSG00000267709 AC024592.2 lncRNA 0 0
400 lnckb.25475 NA black 25475 chr19 6581646 6591152 CHESS protein_coding "STATUS \known_refseq\"";description" "\""CD70" "molecule\"";gene_name" "\""CD70\"";""" CD70 ENSG00000125726 CD70 protein_coding 970 HGNC:11937
401 lnckb.25476 NA black 25476 chr19 6592416 6604085 CHESS,MITranscriptome lncRNA "STATUS \known_refseq\"";gene_name" "\""LOC107985339\"";""" LOC107985339 NA NA NA NA NA
402 lnckb.25478 NA black 25478 chr19 6658126 6670595 NONCODE,CHESS,LNCipedia protein_coding "STATUS \known_refseq\"";description" "\""tumor" necrosis factor superfamily member "14\"";gene_name" "\""TNFSF14\"";""" TNFSF14 ENSG00000125735 TNFSF14 protein_coding 8740 HGNC:11930
403 lnckb.25480 NA turquoise 25480 chr19 6677835 6720682 NONCODE,CHESS,LNCipedia protein_coding "STATUS \known_refseq\"";description" "\""complement" component "3\"";gene_name" "\""C3\"";""" C3 ENSG00000125730 C3 protein_coding 718 HGNC:1318
404 lnckb.25482 NA turquoise 25482 chr19 6737623 6751702 CHESS protein_coding "STATUS \known_refseq\"";description" "\""thyroid" hormone receptor interactor "10\"";gene_name" "\""TRIP10\"";""" TRIP10 ENSG00000125733 TRIP10 protein_coding 9322 HGNC:12304
405 lnckb.25589 NA turquoise 25589 chr19 8848840 9010390 CHESS,LNCipedia,BIGtranscriptome protein_coding "STATUS \known_refseq\"";description" "\""mucin" 16%2C cell surface "associated\"";gene_name" "\""MUC16\"";""" MUC16 ENSG00000181143 MUC16 protein_coding 94025 HGNC:15582
406 lnckb.2560 NA turquoise 2560 chr1 112719003 112727235 CHESS,MITranscriptome protein_coding "STATUS \known_refseq\"";description" "\""family" with sequence similarity 19 (chemokine (C-C motif)-like)%2C member "A3\"";gene_name" "\""FAM19A3\"";""" FAM19A3 NA NA NA NA NA
407 lnckb.25716 NA black 25716 chr19 11451328 11481046 CHESS,LNCipedia protein_coding "STATUS \known_refseq\"";description" "\""ELAV" like neuron-specific RNA binding protein "3\"";gene_name" "\""ELAVL3\"";""" ELAVL3 ENSG00000196361 ELAVL3 protein_coding 1995 HGNC:3314
408 lnckb.25818 NA black 25818 chr19 12965143 12975272 CHESS protein_coding "STATUS \known_refseq\"";description" "\""DAN" domain BMP antagonist family member "5\"";gene_name" "\""DAND5\"";""" DAND5 ENSG00000179284 DAND5 protein_coding 199699 HGNC:26780
409 lnckb.25832 NA brown 25832 chr19 13205155 13506460 NONCODE,CHESS,LNCipedia protein_coding "STATUS \known_refseq\"";description" "\""calcium" voltage-gated channel subunit alpha1 "A\"";gene_name" "\""CACNA1A\"";""" CACNA1A ENSG00000141837 CACNA1A protein_coding 773 HGNC:1388
410 lnckb.25834 NA brown 25834 chr19 13408704 13438708 NONCODE,CHESS,MITranscriptome lncRNA "STATUS \known_refseq\"";gene_name" "\""LOC105372283\"";""" LOC105372283 NA NA NA NA NA
411 lnckb.25835 NA brown 25835 chr19 13518797 13624489 NONCODE,CHESS,LNCipedia lncRNA "STATUS \known_refseq\"";gene_name" "\""LOC107985287\"";gene_name" "\""CACNA1A\"";""" CACNA1A ENSG00000141837 CACNA1A protein_coding 773 HGNC:1388
412 lnckb.26030 NA turquoise 26030 chr19 17449381 17468601 NONCODE,CHESS,LNCipedia protein_coding "STATUS \known_refseq\"";description" "\""nucleoredoxin-like" "1\"";gene_name" "\""NXNL1\"";gene_name" "\""CTD-2521M24.11\"";""" NXNL1 NA NA NA NA NA
413 lnckb.2612 NA brown 2612 chr1 115045825 115089501 CHESS,LNCipedia protein_coding "STATUS \known_refseq\"";description" "\""tetraspanin" "2\"";gene_name" "\""TSPAN2\"";""" TSPAN2 ENSG00000134198 TSPAN2 protein_coding 10100 HGNC:20659
414 lnckb.26352 NA turquoise 26352 chr19 31274284 31351952 NONCODE,CHESS,LNCipedia protein_coding "STATUS \known_refseq\"";description" "\""teashirt" zinc finger homeobox "3\"";gene_name" "\""TSHZ3\"";""" TSHZ3 ENSG00000121297 TSHZ3 protein_coding 57616 HGNC:30700
415 lnckb.26353 NA turquoise 26353 chr19 31350957 31427302 NONCODE,CHESS,FANTOM,LNCipedia,MITranscriptome,BIGtranscriptome lncRNA "STATUS \known_refseq\"";gene_name" "\""LOC107985311\"";gene_name" "\""AC008992.1\"";""" AC008992.1 ENSG00000267636 AC008992.1 lncRNA 0 0
416 lnckb.26371 NA turquoise 26371 chr19 32675407 32678300 CHESS,BIGtranscriptome protein_coding "STATUS \known_refseq\"";description" "\""regulator" of G-protein signaling 9 binding "protein\"";gene_name" "\""RGS9BP\"";""" RGS9BP ENSG00000186326 RGS9BP protein_coding 388531 HGNC:30304
417 lnckb.26432 NA turquoise 26432 chr19 34810411 34840306 NONCODE,CHESS,FANTOM,LNCipedia,MITranscriptome,BIGtranscriptome lncRNA "STATUS \known_refseq\"";description" "\""uncharacterized" "LOC400685\"";gene_name" "\""LOC400685\"";gene_name" "\""CTC-523E23.1\"";""" CTC-523E23.1 NA NA NA NA NA
418 lnckb.26433 NA turquoise 26433 chr19 34849050 34860834 NONCODE,CHESS,LNCipedia,MITranscriptome,BIGtranscriptome lncRNA "STATUS \known_refseq\"";gene_name" "\""LOC102723540\"";gene_name" "\""CTC-523E23.11\"";""" CTC-523E23.11 NA NA NA NA NA
419 lnckb.26513 NA turquoise 26513 chr19 35825372 35851993 NONCODE,CHESS,LNCipedia protein_coding "STATUS \known_refseq\"";description" "\""NPHS1" "nephrin\"";gene_name" "\""NPHS1\"";""" NPHS1 ENSG00000161270 NPHS1 protein_coding 4868 HGNC:7908
420 lnckb.26514 NA turquoise 26514 chr19 35851635 35867193 CHESS protein_coding "STATUS \known_refseq\"";description" "\""kin" of IRRE like 2 "(Drosophila)\"";gene_name" "\""KIRREL2\"";""" KIRREL2 ENSG00000126259 KIRREL2 protein_coding 84063 HGNC:18816
421 lnckb.26710 NA turquoise 26710 chr19 39731251 39755121 CHESS protein_coding "STATUS \known_refseq\"";description" "\""Charcot-Leyden" crystal "galectin\"";gene_name" "\""CLC\"";""" CLC ENSG00000105205 CLC protein_coding 1178 HGNC:2014
422 lnckb.26802 NA turquoise 26802 chr19 41530719 41540911 NONCODE,CHESS,FANTOM,LNCipedia,MITranscriptome,BIGtranscriptome lncRNA "STATUS \known_refseq\"";description" "\""long" intergenic non-protein coding RNA "1480\"";gene_name" "\""LINC01480\"";gene_name" "\""AC006129.1,LINC01480\"";""" LINC01480 NA NA NA NA NA
423 lnckb.26957 NA brown 26957 chr19 44668836 44684359 CHESS protein_coding "STATUS \known_refseq\"";description" "\""carcinoembryonic" antigen related cell adhesion molecule "19\"";gene_name" "\""CEACAM19\"";""" CEACAM19 ENSG00000186567 CEACAM19 protein_coding 56971 HGNC:31951
424 lnckb.26995 NA turquoise 26995 chr19 45306413 45322977 NONCODE,CHESS,LNCipedia protein_coding "STATUS \known_refseq\"";description" "\""creatine" kinase%2C "M-type\"";gene_name" "\""CKM\"";""" CKM ENSG00000104879 CKM protein_coding 1158 HGNC:1994
425 lnckb.27025 NA turquoise 27025 chr19 45668187 45683724 NONCODE,CHESS protein_coding "STATUS \known_refseq\"";description" "\""gastric" inhibitory polypeptide "receptor\"";gene_name" "\""GIPR\"";""" GIPR ENSG00000010310 GIPR protein_coding 2696 HGNC:4271
426 lnckb.27048 NA brown 27048 chr19 45933734 45973399 CHESS,LNCipedia protein_coding "STATUS \known_refseq\"";description" "\""NOVA" alternative splicing regulator "2\"";gene_name" "\""NOVA2\"";""" NOVA2 ENSG00000104967 NOVA2 protein_coding 4858 HGNC:7887
427 lnckb.27066 NA brown 27066 chr19 46280579 46343494 NONCODE,CHESS,LNCipedia,BIGtranscriptome protein_coding "STATUS \known_refseq\"";description" "\""hypoxia" inducible factor 3 alpha "subunit\"";gene_name" "\""HIF3A\"";""" HIF3A ENSG00000124440 HIF3A protein_coding 64344 HGNC:15825
428 lnckb.27143 NA turquoise 27143 chr19 47820544 47843330 NONCODE,CHESS,LNCipedia protein_coding "STATUS \known_refseq\"";description" "\""cone-rod" "homeobox\"";gene_name" "\""CRX\"";""" CRX ENSG00000105392 CRX protein_coding 1406 HGNC:2383
429 lnckb.27147 NA turquoise 27147 chr19 47994651 48025153 CHESS protein_coding "STATUS \known_refseq\"";description" "\""epididymal" sperm binding protein "1\"";gene_name" "\""ELSPBP1\"";""" ELSPBP1 ENSG00000169393 ELSPBP1 protein_coding 64100 HGNC:14417
430 lnckb.27149 NA turquoise 27149 chr19 48022307 48048342 CHESS,LNCipedia protein_coding "STATUS \known_refseq\"";description" "\""calcium" binding protein "5\"";gene_name" "\""CABP5\"";""" CABP5 ENSG00000105507 CABP5 protein_coding 56344 HGNC:13714
431 lnckb.27247 NA turquoise 27247 chr19 49427862 49441551 CHESS protein_coding "STATUS \known_refseq\"";description" "\""solute" carrier family 17 member "7\"";gene_name" "\""SLC17A7\"";""" SLC17A7 ENSG00000104888 SLC17A7 protein_coding 57030 HGNC:16704
432 lnckb.27327 NA brown 27327 chr19 50515284 50568208 NONCODE,CHESS,LNCipedia,BIGtranscriptome protein_coding "STATUS \known_refseq\"";description" "\""leucine" rich repeat containing "4B\"";gene_name" "\""LRRC4B\"";""" LRRC4B ENSG00000131409 LRRC4B protein_coding 94030 HGNC:25042
433 lnckb.27360 NA turquoise 27360 chr19 51012744 51020175 CHESS protein_coding "STATUS \known_refseq\"";description" "\""kallikrein" related peptidase "10\"";gene_name" "\""KLK10\"";""" KLK10 ENSG00000129451 KLK10 protein_coding 5655 HGNC:6358
434 lnckb.27361 NA turquoise 27361 chr19 51021909 51028034 NONCODE,CHESS,LNCipedia protein_coding "STATUS \known_refseq\"";description" "\""kallikrein" related peptidase "11\"";gene_name" "\""KLK11\"";""" KLK11 ENSG00000167757 KLK11 protein_coding 11012 HGNC:6359
435 lnckb.27632 NA turquoise 27632 chr19 55528607 55537175 CHESS protein_coding "STATUS \known_refseq\"";description" "\""SH3" domain binding kinase family member "2\"";gene_name" "\""SBK2\"";""" SBK2 ENSG00000187550 SBK2 protein_coding 646643 HGNC:34416
436 lnckb.27782 NA brown 27782 chr19 58345178 58353707 NONCODE,CHESS,FANTOM,LNCipedia protein_coding "STATUS \known_refseq\"";description" "\""alpha-1-B" "glycoprotein\"";gene_name" "\""A1BG\"";""" A1BG ENSG00000121410 A1BG protein_coding 1 HGNC:5
437 lnckb.28537 NA brown 28537 chr2 31992 47077 NONCODE,CHESS,LNCipedia protein_coding "STATUS \known_refseq\"";description" "\""family" with sequence similarity 110 member "C\"";gene_name" "\""FAM110C\"";""" FAM110C ENSG00000184731 FAM110C protein_coding 642273 HGNC:33340
438 lnckb.28649 NA brown 28649 chr2 6912276 6918709 NONCODE,CHESS,LNCipedia,BIGtranscriptome lncRNA "STATUS \known_refseq\"";description" "\""RNF144A" antisense RNA "1\"";gene_name" "\""RNF144A-AS1\"";""" RNF144A-AS1 ENSG00000228203 RNF144A-AS1 lncRNA 0 HGNC:30963
439 lnckb.28764 NA turquoise 28764 chr2 10907521 10963601 NONCODE,CHESS,LNCipedia,MITranscriptome,BIGtranscriptome protein_coding "STATUS \known_refseq\"";description" "\""potassium" voltage-gated channel modifier subfamily F member "1\"";gene_name" "\""KCNF1\"";""" KCNF1 ENSG00000162975 KCNF1 protein_coding 3754 HGNC:6246
440 lnckb.28788 NA turquoise 28788 chr2 11867136 12578348 NONCODE,CHESS,FANTOM,LNCipedia,MITranscriptome,BIGtranscriptome lncRNA "STATUS \known_refseq\"";description" "\""MIR3681" host "gene\"";gene_name" "\""MIR3681HG\"";""" MIR3681HG ENSG00000224184 MIR3681HG lncRNA 0 HGNC:52001
441 lnckb.28923 NA turquoise 28923 chr2 21123932 21148213 NONCODE,CHESS,LNCipedia protein_coding "STATUS \known_refseq\"";description" "\""tudor" domain containing "15\"";gene_name" "\""TDRD15\"";""" TDRD15 ENSG00000218819 TDRD15 protein_coding 100129278 HGNC:45037
442 lnckb.2898 NA brown 2898 chr1 148196098 148205752 NONCODE,CHESS,LNCipedia,MITranscriptome,BIGtranscriptome lncRNA "STATUS \known_gencode\"";gene_name" "\""RP4-565E6.1\"";""" RP4-565E6.1 NA NA NA NA NA
443 lnckb.29013 NA brown 29013 chr2 26847747 26950351 CHESS protein_coding "STATUS \known_refseq\"";description" "\""dihydropyrimidinase" like "5\"";gene_name" "\""DPYSL5\"";""" DPYSL5 ENSG00000157851 DPYSL5 protein_coding 56896 HGNC:20637
444 lnckb.29100 NA turquoise 29100 chr2 29061690 29074261 CHESS,LNCipedia protein_coding "STATUS \known_refseq\"";description" "\""chromosome" 2 open reading frame "71\"";gene_name" "\""C2orf71\"";""" C2orf71 NA NA NA NA NA
445 lnckb.29130 NA turquoise 29130 chr2 31299819 31414777 CHESS,LNCipedia,MITranscriptome protein_coding "STATUS \known_refseq\"";description" "\""xanthine" "dehydrogenase\"";gene_name" "\""XDH\"";""" XDH ENSG00000158125 XDH protein_coding 7498 HGNC:12805
446 lnckb.29547 NA brown 29547 chr2 57288017 57712960 NONCODE,CHESS,FANTOM,LNCipedia,MITranscriptome lncRNA "STATUS \known_refseq\"";gene_name" "\""LOC105377632\"";""" LOC105377632 NA NA NA NA NA
447 lnckb.29560 NA brown 29560 chr2 58040079 58047476 NONCODE,CHESS,FANTOM,MITranscriptome protein_coding "STATUS \known_refseq\"";gene_name" "\""LOC107984043\"";""" LOC107984043 NA NA NA NA NA
448 lnckb.29578 NA brown 29578 chr2 60451167 60554072 NONCODE,CHESS,LNCipedia protein_coding "STATUS \known_refseq\"";description" "\""B-cell" CLL/lymphoma "11A\"";gene_name" "\""BCL11A\"";""" BCL11A ENSG00000119866 BCL11A protein_coding 53335 HGNC:13221
449 lnckb.29579 NA brown 29579 chr2 60473254 60488805 CHESS,LNCipedia lncRNA "STATUS \known_refseq\"";gene_name" "\""LOC107985887\"";""" LOC107985887 NA NA NA NA NA
450 lnckb.29628 NA brown 29628 chr2 63048650 63059842 CHESS,LNCipedia,MITranscriptome protein_coding "STATUS \known_refseq\"";description" "\""orthodenticle" homeobox "1\"";gene_name" "\""OTX1\"";""" OTX1 ENSG00000115507 OTX1 protein_coding 5013 HGNC:8521
451 lnckb.29748 NA turquoise 29748 chr2 68679228 68693931 NONCODE,CHESS,LNCipedia lncRNA "STATUS \known_fantom\"";""" lnckb.29748 NA NA NA NA NA
452 lnckb.29910 NA turquoise 29910 chr2 74514450 74519377 NONCODE,CHESS protein_coding "STATUS \known_refseq\"";description" "\""T-cell" leukemia homeobox "2\"";gene_name" "\""TLX2\"";""" TLX2 ENSG00000115297 TLX2 protein_coding 3196 HGNC:5057
453 lnckb.29923 NA turquoise 29923 chr2 74832465 74906596 NONCODE,CHESS,LNCipedia protein_coding "STATUS \known_refseq\"";description" "\""hexokinase" "2\"";gene_name" "\""HK2\"";""" HK2 ENSG00000159399 HK2 protein_coding 3099 HGNC:4923
454 lnckb.30272 NA turquoise 30272 chr2 98087132 98330675 CHESS protein_coding "STATUS \known_refseq\"";description" "\""von" Willebrand factor A domain containing "3B\"";gene_name" "\""VWA3B\"";""" VWA3B ENSG00000168658 VWA3B protein_coding 200403 HGNC:28385
455 lnckb.30274 NA turquoise 30274 chr2 98331063 98334380 NONCODE,CHESS,LNCipedia lncRNA "STATUS \known_refseq\"";gene_name" "\""LOC105373502\"";gene_name" "\""AC092675.3\"";""" AC092675.3 NA NA NA NA NA
456 lnckb.30275 NA turquoise 30275 chr2 98346155 98399154 NONCODE,CHESS,FANTOM,LNCipedia,BIGtranscriptome protein_coding "STATUS \known_refseq\"";description" "\""cyclic" nucleotide gated channel alpha "3\"";gene_name" "\""CNGA3\"";""" CNGA3 ENSG00000144191 CNGA3 protein_coding 1261 HGNC:2150
457 lnckb.30300 NA brown 30300 chr2 99542888 100192743 NONCODE,CHESS,LNCipedia protein_coding "STATUS \known_refseq\"";description" "\""AF4/FMR2" family member "3\"";gene_name" "\""AFF3\"";""" AFF3 ENSG00000144218 AFF3 protein_coding 3899 HGNC:6473
458 lnckb.30301 NA brown 30301 chr2 99692391 99701688 CHESS,MITranscriptome lncRNA "STATUS \known_refseq\"";gene_name" "\""LOC105373504\"";""" LOC105373504 NA NA NA NA NA
459 lnckb.30306 NA black 30306 chr2 100271892 100322733 NONCODE,CHESS,LNCipedia protein_coding "STATUS \known_refseq\"";description" "\""LON" peptidase N-terminal domain and ring finger "2\"";gene_name" "\""LONRF2\"";""" LONRF2 ENSG00000170500 LONRF2 protein_coding 164832 HGNC:24788
460 lnckb.30385 NA turquoise 30385 chr2 105143548 105148643 NONCODE,CHESS,FANTOM,LNCipedia,MITranscriptome,BIGtranscriptome lncRNA "STATUS \known_refseq\"";description" "\""uncharacterized" "LOC105373984\"";gene_name" "\""LOC105373984\"";gene_name" "\""AC104655.3\"";""" AC104655.3 NA NA NA NA NA
461 lnckb.30421 NA brown 30421 chr2 106798889 106887410 NONCODE,CHESS,LNCipedia,BIGtranscriptome protein_coding "STATUS \known_refseq\"";description" "\""ST6" beta-galactoside alpha-2%2C6-sialyltransferase "2\"";gene_name" "\""ST6GAL2\"";""" ST6GAL2 ENSG00000144057 ST6GAL2 protein_coding 84620 HGNC:10861
462 lnckb.30470 NA turquoise 30470 chr2 109986286 109996392 NONCODE,CHESS,FANTOM,LNCipedia,MITranscriptome,BIGtranscriptome lncRNA "STATUS \known_refseq\"";description" "\""long" intergenic non-protein coding RNA "1123\"";gene_name" "\""LINC01123\"";""" LINC01123 ENSG00000204588 LINC01123 lncRNA 0 HGNC:49269
463 lnckb.30483 NA turquoise 30483 chr2 110357962 110384536 NONCODE,CHESS,LNCipedia,MITranscriptome,BIGtranscriptome lncRNA "STATUS \known_refseq\"";description" "\""long" intergenic non-protein coding RNA "1106\"";gene_name" "\""LINC01106\"";""" LINC01106 ENSG00000175772 LINC01106 lncRNA 0 HGNC:26769
464 lnckb.30586 NA turquoise 30586 chr2 113502789 113515481 NONCODE,CHESS,FANTOM,LNCipedia,MITranscriptome,BIGtranscriptome lncRNA "STATUS \known_refseq\"";gene_name" "\""LOC101927424\"";""" LOC101927424 NA NA NA NA NA
465 lnckb.30587 NA turquoise 30587 chr2 113527568 113542690 NONCODE,CHESS,FANTOM,LNCipedia,MITranscriptome,BIGtranscriptome lncRNA "STATUS \known_refseq\"";description" "\""PGM5P4" antisense RNA "1\"";gene_name" "\""PGM5P4-AS1\"";""" PGM5P4-AS1 ENSG00000231943 PGM5P4-AS1 lncRNA 0 HGNC:51195
466 lnckb.30589 NA turquoise 30589 chr2 113567197 113570485 NONCODE,CHESS,LNCipedia lncRNA description \potentially "protein-coding:NR:SP\"";STATUS" "\""novel\"";GENE_TYPE_ALIAS" "\""lncRNA\"";""" lnckb.30589 NA NA NA NA NA
467 lnckb.30590 NA turquoise 30590 chr2 113575480 113578858 NONCODE,CHESS,LNCipedia,MITranscriptome,BIGtranscriptome lncRNA "STATUS \known_refseq\"";description" "\""family" with sequence similarity 138 member "B\"";gene_name" "\""FAM138B\"";""" FAM138B ENSG00000226516 FAM138B lncRNA 0 HGNC:33582
468 lnckb.30689 NA turquoise 30689 chr2 120342450 120345993 NONCODE,CHESS protein_coding "STATUS \known_refseq\"";gene_name" "\""LOC105373989\"";""" LOC105373989 NA NA NA NA NA
469 lnckb.30690 NA turquoise 30690 chr2 120346143 120351807 CHESS protein_coding "STATUS \known_refseq\"";description" "\""inhibin" beta "B\"";gene_name" "\""INHBB\"";""" INHBB ENSG00000163083 INHBB protein_coding 3625 HGNC:6067
470 lnckb.30850 NA brown 30850 chr2 130754475 130768134 CHESS protein_coding "STATUS \known_refseq\"";description" "\""APC" membrane recruitment protein "3\"";gene_name" "\""AMER3\"";""" AMER3 ENSG00000178171 AMER3 protein_coding 205147 HGNC:26771
471 lnckb.30894 NA turquoise 30894 chr2 132635382 132671579 CHESS protein_coding "STATUS \known_refseq\"";description" "\""LY6/PLAUR" domain containing "1\"";gene_name" "\""LYPD1\"";""" LYPD1 ENSG00000150551 LYPD1 protein_coding 116372 HGNC:28431
472 lnckb.30979 NA turquoise 30979 chr2 141459791 141469572 CHESS lncRNA "STATUS \known_refseq\"";gene_name" "\""LOC105373649\"";""" LOC105373649 NA NA NA NA NA
473 lnckb.30981 NA turquoise 30981 chr2 141611352 141763220 CHESS,FANTOM,MITranscriptome lncRNA "STATUS \known_refseq\"";gene_name" "\""LOC107985779\"";""" LOC107985779 NA NA NA NA NA
474 lnckb.31115 NA black 31115 chr2 153477338 153478808 NONCODE,CHESS,FANTOM,LNCipedia,BIGtranscriptome protein_coding "STATUS \known_refseq\"";description" "\""reprimo%2C" TP53 dependent G2 arrest mediator "candidate\"";gene_name" "\""RPRM\"";""" RPRM ENSG00000177519 RPRM protein_coding 56475 HGNC:24201
475 lnckb.31119 NA brown 31119 chr2 153871898 154454177 CHESS protein_coding "STATUS \known_refseq\"";description" "\""polypeptide" N-acetylgalactosaminyltransferase "13\"";gene_name" "\""GALNT13\"";""" GALNT13 ENSG00000144278 GALNT13 protein_coding 114805 HGNC:23242
476 lnckb.31120 NA brown 31120 chr2 154435853 154457438 NONCODE,CHESS,FANTOM,LNCipedia,MITranscriptome,BIGtranscriptome protein_coding "STATUS \known_refseq\"";description" "\""uncharacterized" "LOC100144595\"";gene_name" "\""LOC100144595\"";""" LOC100144595 ENSG00000224675 AC009227.1 lncRNA 0 0
477 lnckb.31149 NA turquoise 31149 chr2 156803339 156930621 NONCODE,CHESS,FANTOM,LNCipedia,MITranscriptome lncRNA "STATUS \known_refseq\"";gene_name" "\""LOC107985955\"";""" LOC107985955 NA NA NA NA NA
478 lnckb.31150 NA turquoise 31150 chr2 156968414 157056619 NONCODE,CHESS,FANTOM,MITranscriptome lncRNA "STATUS \known_refseq\"";gene_name" "\""LOC105373710\"";""" LOC105373710 NA NA NA NA NA
479 lnckb.31151 NA turquoise 31151 chr2 157030983 157049719 NONCODE,CHESS,FANTOM,LNCipedia,MITranscriptome lncRNA "STATUS \known_refseq\"";gene_name" "\""LOC105373709\"";""" LOC105373709 NA NA NA NA NA
480 lnckb.31176 NA brown 31176 chr2 158795317 158864535 NONCODE,CHESS protein_coding "STATUS \known_refseq\"";description" "\""death" associated protein like "1\"";gene_name" "\""DAPL1\"";""" DAPL1 ENSG00000163331 DAPL1 protein_coding 92196 HGNC:21490
481 lnckb.31241 NA turquoise 31241 chr2 163602611 163737011 CHESS protein_coding "STATUS \known_refseq\"";description" "\""fidgetin\"";gene_name" "\""FIGN\"";""" FIGN ENSG00000182263 FIGN protein_coding 55137 HGNC:13285
482 lnckb.31242 NA turquoise 31242 chr2 163702114 163707227 CHESS lncRNA "STATUS \known_refseq\"";gene_name" "\""LOC107985957\"";""" LOC107985957 NA NA NA NA NA
483 lnckb.31290 NA turquoise 31290 chr2 169125343 169362613 NONCODE,CHESS protein_coding "STATUS \known_refseq\"";description" "\""LDL" receptor related protein "2\"";gene_name" "\""LRP2\"";""" LRP2 ENSG00000081479 LRP2 protein_coding 4036 HGNC:6694
484 lnckb.31412 NA turquoise 31412 chr2 175624617 175839266 NONCODE,CHESS,LNCipedia lncRNA "STATUS \known_refseq\"";gene_name" "\""LOC107985962\"";""" LOC107985962 NA NA NA NA NA
485 lnckb.31419 NA turquoise 31419 chr2 176077428 176085315 NONCODE,CHESS,BIGtranscriptome protein_coding "STATUS \known_refseq\"";description" "\""even-skipped" homeobox "2\"";gene_name" "\""EVX2\"";""" EVX2 ENSG00000174279 EVX2 protein_coding 344191 HGNC:3507
486 lnckb.31441 NA turquoise 31441 chr2 176625118 176638186 NONCODE,CHESS,FANTOM,LNCipedia,MITranscriptome,BIGtranscriptome lncRNA "STATUS \known_refseq\"";description" "\""long" intergenic non-protein coding RNA "1116\"";gene_name" "\""LINC01116\"";""" LINC01116 ENSG00000163364 LINC01116 lncRNA 0 HGNC:49259
487 lnckb.31446 NA turquoise 31446 chr2 176716888 176766325 NONCODE,CHESS,FANTOM,LNCipedia,MITranscriptome,BIGtranscriptome lncRNA "STATUS \known_refseq\"";gene_name" "\""LOC101929963\"";gene_name" "\""AC092162.1\"";""" AC092162.1 ENSG00000223777 AC092162.1 processed_pseudogene 0 0
488 lnckb.31479 NA turquoise 31479 chr2 178525989 178807423 NONCODE,CHESS,LNCipedia,MITranscriptome protein_coding "STATUS \known_refseq\"";description" "\""titin\"";gene_name" "\""TTN\"";""" TTN ENSG00000155657 TTN protein_coding 7273 HGNC:12403
489 lnckb.31486 NA brown 31486 chr2 178825308 179051611 CHESS,LNCipedia protein_coding "STATUS \known_refseq\"";description" "\""coiled-coil" domain containing "141\"";gene_name" "\""CCDC141\"";""" CCDC141 ENSG00000163492 CCDC141 protein_coding 285025 HGNC:26821
490 lnckb.31493 NA turquoise 31493 chr2 179441982 179864550 CHESS,LNCipedia,MITranscriptome protein_coding "STATUS \known_refseq\"";description" "\""zinc" finger protein "385B\"";gene_name" "\""ZNF385B\"";""" ZNF385B ENSG00000144331 ZNF385B protein_coding 151126 HGNC:26332
491 lnckb.31494 NA turquoise 31494 chr2 179654743 179679826 NONCODE,CHESS,LNCipedia,MITranscriptome lncRNA "STATUS \known_refseq\"";gene_name" "\""LOC101927073\"";""" LOC101927073 NA NA NA NA NA
492 lnckb.31495 NA turquoise 31495 chr2 179701056 179708185 CHESS lncRNA "STATUS \known_refseq\"";gene_name" "\""LOC107985967\"";""" LOC107985967 NA NA NA NA NA
493 lnckb.31586 NA brown 31586 chr2 187003275 187547712 NONCODE,CHESS,FANTOM,LNCipedia,MITranscriptome,BIGtranscriptome lncRNA "STATUS \known_refseq\"";gene_name" "\""LOC105373786\"";""" LOC105373786 NA NA NA NA NA
494 lnckb.31599 NA brown 31599 chr2 188291669 188596664 CHESS,LNCipedia protein_coding "STATUS \known_refseq\"";description" "\""GULP%2C" engulfment adaptor PTB domain containing "1\"";gene_name" "\""GULP1\"";""" GULP1 ENSG00000144366 GULP1 protein_coding 51454 HGNC:18649
495 lnckb.31652 NA turquoise 31652 chr2 191029576 191172684 NONCODE,CHESS,FANTOM,LNCipedia protein_coding "STATUS \known_refseq\"";description" "\""signal" transducer and activator of transcription "4\"";gene_name" "\""STAT4\"";""" STAT4 ENSG00000138378 STAT4 protein_coding 6775 HGNC:11365
496 lnckb.31758 NA turquoise 31758 chr2 200305881 200482513 NONCODE,CHESS,FANTOM protein_coding "STATUS \known_refseq\"";description" "\""spermatogenesis" associated serine rich 2 "like\"";gene_name" "\""SPATS2L\"";""" SPATS2L ENSG00000196141 SPATS2L protein_coding 26010 HGNC:24574
497 lnckb.31795 NA turquoise 31795 chr2 201644874 201700263 CHESS protein_coding "STATUS \known_refseq\"";description" "\""membrane" palmitoylated protein "4\"";gene_name" "\""MPP4\"";""" MPP4 ENSG00000082126 MPP4 protein_coding 58538 HGNC:13680
498 lnckb.31904 NA turquoise 31904 chr2 208359705 208494512 NONCODE,CHESS,FANTOM,LNCipedia,BIGtranscriptome protein_coding "STATUS \known_refseq\"";description" "\""parathyroid" hormone 2 "receptor\"";gene_name" "\""PTH2R\"";""" PTH2R ENSG00000144407 PTH2R protein_coding 5746 HGNC:9609
499 lnckb.31922 NA turquoise 31922 chr2 210290144 210315171 NONCODE,CHESS protein_coding "STATUS \known_refseq\"";description" "\""myosin" light chain "1\"";gene_name" "\""MYL1\"";""" MYL1 ENSG00000168530 MYL1 protein_coding 4632 HGNC:7582
500 lnckb.31947 NA turquoise 31947 chr2 214411065 214578959 NONCODE,CHESS,LNCipedia,BIGtranscriptome protein_coding "STATUS \known_refseq\"";description" "\""von" Willebrand factor C domain containing protein "2-like\"";gene_name" "\""VWC2L\"";""" VWC2L ENSG00000174453 VWC2L protein_coding 402117 HGNC:37203
501 lnckb.32062 NA turquoise 32062 chr2 218859823 218874232 CHESS protein_coding "STATUS \known_refseq\"";description" "\""Wnt" family member "6\"";gene_name" "\""WNT6\"";""" WNT6 ENSG00000115596 WNT6 protein_coding 7475 HGNC:12785
502 lnckb.32064 NA turquoise 32064 chr2 218874116 218894443 CHESS protein_coding "STATUS \known_refseq\"";description" "\""Wnt" family member "10A\"";gene_name" "\""WNT10A\"";""" WNT10A ENSG00000135925 WNT10A protein_coding 80326 HGNC:13829
503 lnckb.32071 NA turquoise 32071 chr2 218980874 218985657 CHESS protein_coding "STATUS \known_refseq\"";description" "\""FEV%2C" ETS transcription "factor\"";gene_name" "\""FEV\"";""" FEV ENSG00000163497 FEV protein_coding 54738 HGNC:18562
504 lnckb.32072 NA turquoise 32072 chr2 218990190 218993405 CHESS protein_coding "STATUS \known_refseq\"";description" "\""crystallin" beta "A2\"";gene_name" "\""CRYBA2\"";""" CRYBA2 ENSG00000163499 CRYBA2 protein_coding 1412 HGNC:2395
505 lnckb.32092 NA turquoise 32092 chr2 219246836 219278170 CHESS,LNCipedia protein_coding "STATUS \known_refseq\"";description" "\""tubulin" alpha "4a\"";gene_name" "\""TUBA4A\"";""" TUBA4A ENSG00000127824 TUBA4A protein_coding 7277 HGNC:12407
506 lnckb.32105 NA brown 32105 chr2 219481732 219517086 NONCODE,CHESS,FANTOM,LNCipedia,MITranscriptome,BIGtranscriptome lncRNA "STATUS \known_refseq\"";gene_name" "\""LOC105373885\"";""" LOC105373885 NA NA NA NA NA
507 lnckb.32108 NA brown 32108 chr2 219514170 219538985 CHESS,FANTOM protein_coding "STATUS \known_refseq\"";description" "\""acid" sensing ion channel subunit family member "4\"";gene_name" "\""ASIC4\"";""" ASIC4 ENSG00000072182 ASIC4 protein_coding 55515 HGNC:21263
508 lnckb.32159 NA brown 32159 chr2 222739963 222777861 NONCODE,CHESS,FANTOM,LNCipedia,MITranscriptome lncRNA "STATUS \known_refseq\"";gene_name" "\""LOC105373903\"";""" LOC105373903 NA NA NA NA NA
509 lnckb.32375 NA turquoise 32375 chr2 233307663 233347066 NONCODE,CHESS protein_coding "STATUS \known_refseq\"";description" "\""S-antigen%3B" retina and pineal gland "(arrestin)\"";gene_name" "\""SAG\"";""" SAG ENSG00000130561 SAG protein_coding 6295 HGNC:10521
510 lnckb.32511 NA turquoise 32511 chr2 237858714 237924735 CHESS,MITranscriptome protein_coding "STATUS \known_refseq\"";description" "\""receptor" activity modifying protein "1\"";gene_name" "\""RAMP1\"";""" RAMP1 ENSG00000132329 RAMP1 protein_coding 10267 HGNC:9843
511 lnckb.32650 NA brown 32650 chr2 241881363 242078722 NONCODE,CHESS,FANTOM,LNCipedia,MITranscriptome,BIGtranscriptome lncRNA "STATUS \known_refseq\"";description" "\""long" intergenic non-protein coding RNA "1237\"";gene_name" "\""LINC01237\"";""" LINC01237 ENSG00000233806 LINC01237 lncRNA 0 HGNC:49793
512 lnckb.32894 NA turquoise 32894 chr20 7146467 7258282 NONCODE,CHESS,FANTOM,LNCipedia,MITranscriptome,BIGtranscriptome lncRNA "STATUS \known_refseq\"";description" "\""long" intergenic non-protein coding RNA "1428\"";gene_name" "\""LINC01428\"";gene_name" "\""RP11-19D2.1\"";""" LINC01428 NA NA NA NA NA
513 lnckb.33001 NA brown 33001 chr20 17226107 17485016 NONCODE,CHESS,LNCipedia protein_coding "STATUS \known_refseq\"";description" "\""proprotein" convertase subtilisin/kexin type "2\"";gene_name" "\""PCSK2\"";""" PCSK2 ENSG00000125851 PCSK2 protein_coding 5126 HGNC:8744
514 lnckb.33002 NA brown 33002 chr20 17227509 17327633 NONCODE,CHESS,MITranscriptome lncRNA "STATUS \known_refseq\"";gene_name" "\""LOC105372546\"";""" LOC105372546 NA NA NA NA NA
515 lnckb.33070 NA turquoise 33070 chr20 20368121 20370949 CHESS protein_coding "STATUS \known_refseq\"";description" "\""insulinoma" associated "1\"";gene_name" "\""INSM1\"";""" INSM1 ENSG00000173404 INSM1 protein_coding 3642 HGNC:6090
516 lnckb.33193 NA turquoise 33193 chr20 25062188 25082379 NONCODE,CHESS,LNCipedia protein_coding "STATUS \known_refseq\"";description" "\""visual" system homeobox "1\"";gene_name" "\""VSX1\"";gene_name" "\""VSX1,RP5-1025A1.3\"";""" VSX1 NA NA NA NA NA
517 lnckb.3323 NA brown 3323 chr1 156366044 156385221 CHESS protein_coding "STATUS \known_refseq\"";description" "\""Rh" family B glycoprotein "(gene/pseudogene)\"";gene_name" "\""RHBG\"";""" RHBG ENSG00000132677 RHBG protein_coding 57127 HGNC:14572
518 lnckb.33247 NA turquoise 33247 chr20 30312846 30362514 NONCODE,CHESS,FANTOM,LNCipedia,MITranscriptome,BIGtranscriptome lncRNA "STATUS \known_refseq\"";gene_name" "\""LOC105372587\"";gene_name" "\""LINC01598\"";""" LINC01598 NA NA NA NA NA
519 lnckb.33326 NA turquoise 33326 chr20 33079569 33111751 CHESS protein_coding "STATUS \known_refseq\"";description" "\""BPI" fold containing family B member "4\"";gene_name" "\""BPIFB4\"";""" BPIFB4 ENSG00000186191 BPIFB4 protein_coding 149954 HGNC:16179
520 lnckb.33455 NA brown 33455 chr20 37521206 37523690 CHESS protein_coding "STATUS \known_refseq\"";description" "\""neuronatin\"";gene_name" "\""NNAT\"";""" NNAT ENSG00000053438 NNAT protein_coding 4826 HGNC:7860
521 lnckb.33461 NA turquoise 33461 chr20 37902728 37945350 NONCODE,CHESS protein_coding "STATUS \known_refseq\"";description" "\""V-set" and transmembrane domain containing 2 "like\"";gene_name" "\""VSTM2L\"";""" VSTM2L ENSG00000132821 VSTM2L protein_coding 128434 HGNC:16096
522 lnckb.3348 NA turquoise 3348 chr1 156696177 156713174 NONCODE,CHESS,LNCipedia,BIGtranscriptome protein_coding "STATUS \known_refseq\"";description" "\""cellular" retinoic acid binding protein "2\"";gene_name" "\""CRABP2\"";gene_name" "\""CRABP2,RP11-66D17.5\"";""" CRABP2 NA NA NA NA NA
523 lnckb.3366 NA turquoise 3366 chr1 157092043 157099808 CHESS,LNCipedia protein_coding "STATUS \known_refseq\"";description" "\""ETS" variant 3 "like\"";gene_name" "\""ETV3L\"";""" ETV3L ENSG00000253831 ETV3L protein_coding 440695 HGNC:33834
524 lnckb.33868 NA turquoise 33868 chr20 52972309 53496563 NONCODE,CHESS,FANTOM,LNCipedia,BIGtranscriptome protein_coding "STATUS \known_refseq\"";description" "\""teashirt" zinc finger homeobox "2\"";gene_name" "\""TSHZ2\"";""" TSHZ2 ENSG00000182463 TSHZ2 protein_coding 128553 HGNC:13010
525 lnckb.33920 NA brown 33920 chr20 54475472 54651270 CHESS protein_coding "STATUS \known_refseq\"";description" "\""docking" protein "5\"";gene_name" "\""DOK5\"";""" DOK5 ENSG00000101134 DOK5 protein_coding 55816 HGNC:16173
526 lnckb.33950 NA brown 33950 chr20 56629302 56639699 CHESS protein_coding "STATUS \known_refseq\"";description" "\""transcription" factor AP-2 "gamma\"";gene_name" "\""TFAP2C\"";""" TFAP2C ENSG00000087510 TFAP2C protein_coding 7022 HGNC:11744
527 lnckb.33962 NA turquoise 33962 chr20 57168753 57266651 CHESS,LNCipedia protein_coding "STATUS \known_refseq\"";description" "\""bone" morphogenetic protein "7\"";gene_name" "\""BMP7\"";""" BMP7 ENSG00000101144 BMP7 protein_coding 655 HGNC:1074
528 lnckb.33964 NA turquoise 33964 chr20 57213696 57216123 NONCODE,CHESS,FANTOM,LNCipedia,MITranscriptome,BIGtranscriptome lncRNA "STATUS \known_refseq\"";description" "\""BMP7" antisense RNA "1\"";gene_name" "\""BMP7-AS1\"";""" BMP7-AS1 ENSG00000235032 BMP7-AS1 lncRNA 0 HGNC:40096
529 lnckb.33979 NA turquoise 33979 chr20 57495965 57525652 NONCODE,CHESS,LNCipedia protein_coding "STATUS \known_refseq\"";description" "\""CCCTC-binding" factor "like\"";gene_name" "\""CTCFL\"";""" CTCFL ENSG00000124092 CTCFL protein_coding 140690 HGNC:16234
530 lnckb.33989 NA turquoise 33989 chr20 57710181 57718336 NONCODE,CHESS,LNCipedia,MITranscriptome lncRNA "STATUS \known_refseq\"";description" "\""NF-kappaB" interacting long non-coding "RNA\"";gene_name" "\""NKILA\"";""" NKILA ENSG00000278709 NKILA lncRNA 0 HGNC:51599
531 lnckb.33990 NA turquoise 33990 chr20 57720481 57726375 NONCODE,CHESS,MITranscriptome lncRNA "STATUS \known_refseq\"";gene_name" "\""LOC105372692\"";""" LOC105372692 NA NA NA NA NA
532 lnckb.34012 NA brown 34012 chr20 58451602 58515399 NONCODE,CHESS,LNCipedia protein_coding "STATUS \known_refseq\"";description" "\""adenomatosis" polyposis coli down-regulated 1 "like\"";gene_name" "\""APCDD1L\"";""" APCDD1L ENSG00000198768 APCDD1L protein_coding 164284 HGNC:26892
533 lnckb.34013 NA brown 34013 chr20 58515379 58619892 NONCODE,CHESS,FANTOM,LNCipedia,MITranscriptome,BIGtranscriptome lncRNA "STATUS \known_refseq\"";description" "\""APCDD1L" antisense RNA 1 (head to "head)\"";gene_name" "\""APCDD1L-AS1\"";""" APCDD1L-AS1 NA NA NA NA NA
534 lnckb.34049 NA turquoise 34049 chr20 59577497 59849829 NONCODE,CHESS,FANTOM protein_coding "STATUS \known_refseq\"";description" "\""phosphatase" and actin regulator "3\"";gene_name" "\""PHACTR3\"";""" PHACTR3 ENSG00000087495 PHACTR3 protein_coding 116154 HGNC:15833
535 lnckb.34050 NA turquoise 34050 chr20 59613097 59623001 CHESS lncRNA "STATUS \known_refseq\"";gene_name" "\""LOC107985430\"";""" LOC107985430 NA NA NA NA NA
536 lnckb.34078 NA brown 34078 chr20 61252261 61940617 NONCODE,CHESS,FANTOM,LNCipedia,MITranscriptome,BIGtranscriptome protein_coding "STATUS \known_refseq\"";description" "\""cadherin" "4\"";gene_name" "\""CDH4\"";""" CDH4 ENSG00000179242 CDH4 protein_coding 1002 HGNC:1763
537 lnckb.34155 NA turquoise 34155 chr20 63009368 63085947 NONCODE,CHESS,FANTOM,LNCipedia,MITranscriptome,BIGtranscriptome lncRNA "STATUS \known_refseq\"";description" "\""uncharacterized" "LOC63930\"";gene_name" "\""LOC63930\"";""" LOC63930 NA NA NA NA NA
538 lnckb.34165 NA turquoise 34165 chr20 63179278 63194900 NONCODE,CHESS,LNCipedia protein_coding description \potentially "protein-coding:FANTOM:NR\"";GENE_TYPE_ALIAS" "\""protein_coding\"";STATUS" "\""novel\"";""" lnckb.34165 NA NA NA NA NA
539 lnckb.34181 NA black 34181 chr20 63400208 63472677 NONCODE,CHESS,LNCipedia protein_coding "STATUS \known_refseq\"";description" "\""potassium" voltage-gated channel subfamily Q member "2\"";gene_name" "\""KCNQ2\"";""" KCNQ2 ENSG00000075043 KCNQ2 protein_coding 3785 HGNC:6296
540 lnckb.34371 NA turquoise 34371 chr21 14582202 14600413 NONCODE,CHESS,FANTOM,MITranscriptome,BIGtranscriptome lncRNA "STATUS \known_refseq\"";description" "\""SAMSN1" antisense RNA "1\"";gene_name" "\""SAMSN1-AS1\"";""" SAMSN1-AS1 ENSG00000223662 SAMSN1-AS1 lncRNA 0 HGNC:39599
541 lnckb.34372 NA turquoise 34372 chr21 14591392 14658827 CHESS,LNCipedia,BIGtranscriptome protein_coding "STATUS \known_refseq\"";description" "\""uncharacterized" protein "ENSP00000383407-like\"";gene_name" "\""LOC388813\"";gene_name" "\""AF165138.7\"";""" AF165138.7 NA NA NA NA NA
542 lnckb.34384 NA turquoise 34384 chr21 15118219 15138633 NONCODE,CHESS,FANTOM,MITranscriptome lncRNA "STATUS \known_fantom\"";""" lnckb.34384 NA NA NA NA NA
543 lnckb.34474 NA turquoise 34474 chr21 26170871 26217472 NONCODE,CHESS,FANTOM,LNCipedia,MITranscriptome,BIGtranscriptome lncRNA "STATUS \known_refseq\"";gene_name" "\""LOC107985473\"";gene_name" "\""AP000230.1\"";""" AP000230.1 NA NA NA NA NA
544 lnckb.34534 NA turquoise 34534 chr21 29536933 29940052 NONCODE,CHESS,LNCipedia,MITranscriptome protein_coding "STATUS \known_refseq\"";description" "\""glutamate" ionotropic receptor kainate type subunit "1\"";gene_name" "\""GRIK1\"";""" GRIK1 ENSG00000171189 GRIK1 protein_coding 2897 HGNC:4579
545 lnckb.34535 NA turquoise 34535 chr21 29555719 29577698 CHESS,FANTOM lncRNA "STATUS \known_refseq\"";gene_name" "\""LOC105372768\"";""" LOC105372768 NA NA NA NA NA
546 lnckb.34536 NA turquoise 34536 chr21 29596040 29630747 CHESS lncRNA "STATUS \known_refseq\"";description" "\""GRIK1" antisense RNA "2\"";gene_name" "\""GRIK1-AS2\"";""" GRIK1-AS2 NA NA NA NA NA
547 lnckb.34539 NA turquoise 34539 chr21 29748175 29764246 NONCODE,CHESS,FANTOM,LNCipedia,MITranscriptome,BIGtranscriptome lncRNA "STATUS \known_refseq\"";description" "\""GRIK1" antisense RNA "1\"";gene_name" "\""GRIK1-AS1\"";""" GRIK1-AS1 ENSG00000174680 GRIK1-AS1 lncRNA 0 HGNC:16458
548 lnckb.34659 NA turquoise 34659 chr21 33976382 33977691 NONCODE,CHESS,FANTOM,LNCipedia,MITranscriptome,BIGtranscriptome lncRNA "STATUS \known_refseq\"";description" "\""uncharacterized" "LOC101928126\"";gene_name" "\""LOC101928126\"";""" LOC101928126 NA NA NA NA NA
549 lnckb.34766 NA black 34766 chr21 38985351 39024051 NONCODE,CHESS,FANTOM,LNCipedia,MITranscriptome,BIGtranscriptome lncRNA "STATUS \known_refseq\"";gene_name" "\""LOC102724740\"";""" LOC102724740 NA NA NA NA NA
550 lnckb.34767 NA black 34767 chr21 39011235 39015706 NONCODE,CHESS,LNCipedia,MITranscriptome lncRNA "STATUS \known_refseq\"";gene_name" "\""LOC105372803\"";""" LOC105372803 NA NA NA NA NA
551 lnckb.34939 NA turquoise 34939 chr21 44485468 44490288 NONCODE,CHESS,FANTOM,LNCipedia,MITranscriptome,BIGtranscriptome lncRNA "STATUS \known_gencode\"";gene_name" "\""AP001065.15\"";""" AP001065.15 NA NA NA NA NA
552 lnckb.34940 NA turquoise 34940 chr21 44488407 44711580 NONCODE,CHESS,LNCipedia protein_coding "STATUS \known_refseq\"";description" "\""thrombospondin-type" laminin G domain and EAR "repeats\"";gene_name" "\""TSPEAR\"";""" TSPEAR ENSG00000175894 TSPEAR protein_coding 54084 HGNC:1268
553 lnckb.34942 NA turquoise 34942 chr21 44506044 44516575 NONCODE,CHESS,FANTOM,LNCipedia,BIGtranscriptome lncRNA "STATUS \known_refseq\"";description" "\""TSPEAR" antisense RNA "1\"";gene_name" "\""TSPEAR-AS1\"";""" TSPEAR-AS1 ENSG00000235890 TSPEAR-AS1 lncRNA 0 HGNC:1271
554 lnckb.34943 NA turquoise 34943 chr21 44517215 44520932 NONCODE,CHESS,FANTOM,LNCipedia,BIGtranscriptome lncRNA "STATUS \known_refseq\"";description" "\""TSPEAR" antisense RNA "2\"";gene_name" "\""TSPEAR-AS2\"";""" TSPEAR-AS2 ENSG00000182912 TSPEAR-AS2 lncRNA 0 HGNC:16428
555 lnckb.35318 NA turquoise 35318 chr22 22547696 22559765 NONCODE,CHESS,LNCipedia protein_coding "STATUS \known_refseq\"";description" "\""preferentially" expressed antigen in "melanoma\"";gene_name" "\""PRAME\"";""" PRAME ENSG00000275013 PRAME protein_coding 23532 HGNC:9336
556 lnckb.35386 NA turquoise 35386 chr22 23957414 23961201 CHESS protein_coding "STATUS \known_refseq\"";description" "\""glutathione" S-transferase theta 2B "(gene/pseudogene)\"";gene_name" "\""GSTT2B\"";""" GSTT2B ENSG00000133433 GSTT2B protein_coding 653689 HGNC:33437
557 lnckb.35390 NA turquoise 35390 chr22 23980028 23983915 NONCODE,CHESS protein_coding "STATUS \known_refseq\"";description" "\""glutathione" S-transferase theta 2 "(gene/pseudogene)\"";gene_name" "\""GSTT2\"";""" GSTT2 ENSG00000277897 GSTT2 protein_coding 2953 HGNC:4642
558 lnckb.35421 NA brown 35421 chr22 24806221 24934468 NONCODE,CHESS,FANTOM,LNCipedia protein_coding "STATUS \known_refseq\"";description" "\""small" G protein signaling modulator "1\"";gene_name" "\""SGSM1\"";""" SGSM1 ENSG00000167037 SGSM1 protein_coding 129049 HGNC:29410
559 lnckb.35507 NA brown 35507 chr22 27748269 27801498 NONCODE,CHESS,LNCipedia protein_coding "STATUS \known_refseq\"";description" "\""meningioma" (disrupted in balanced translocation) "1\"";gene_name" "\""MN1\"";""" MN1 ENSG00000169184 MN1 protein_coding 4330 HGNC:7180
560 lnckb.35550 NA brown 35550 chr22 29711813 29719925 NONCODE,CHESS,FANTOM,LNCipedia,MITranscriptome,BIGtranscriptome lncRNA "STATUS \known_gencode\"";gene_name" "\""RP1-76B20.11\"";""" RP1-76B20.11 NA NA NA NA NA
561 lnckb.35552 NA brown 35552 chr22 29720090 29731833 CHESS protein_coding "STATUS \known_refseq\"";description" "\""calcium" binding protein "7\"";gene_name" "\""CABP7\"";""" CABP7 ENSG00000100314 CABP7 protein_coding 164633 HGNC:20834
562 lnckb.35836 NA brown 35836 chr22 38809596 38844028 NONCODE,CHESS protein_coding "STATUS \known_refseq\"";description" "\""neuronal" pentraxin "receptor\"";gene_name" "\""NPTXR\"";""" NPTXR ENSG00000221890 NPTXR protein_coding 23467 HGNC:7954
563 lnckb.35918 NA turquoise 35918 chr22 40679178 40682814 NONCODE,CHESS protein_coding "STATUS \known_refseq\"";description" "\""melanin" concentrating hormone receptor "1\"";gene_name" "\""MCHR1\"";""" MCHR1 ENSG00000128285 MCHR1 protein_coding 2847 HGNC:4479
564 lnckb.3599 NA turquoise 3599 chr1 165400922 165445355 NONCODE,CHESS,LNCipedia protein_coding "STATUS \known_refseq\"";description" "\""retinoid" X receptor "gamma\"";gene_name" "\""RXRG\"";""" RXRG ENSG00000143171 RXRG protein_coding 6258 HGNC:10479
565 lnckb.36043 NA turquoise 36043 chr22 43923739 43951525 CHESS protein_coding "STATUS \known_refseq\"";description" "\""patatin" like phospholipase domain containing "3\"";gene_name" "\""PNPLA3\"";""" PNPLA3 ENSG00000100344 PNPLA3 protein_coding 80339 HGNC:18590
566 lnckb.36053 NA turquoise 36053 chr22 44243662 44410624 NONCODE,CHESS,LNCipedia,MITranscriptome protein_coding "STATUS \known_refseq\"";description" "\""KIAA1644\"";gene_name" "\""KIAA1644\"";""" KIAA1644 NA NA NA NA NA
567 lnckb.361 NA turquoise 361 chr1 10636602 10796676 CHESS,FANTOM,LNCipedia,BIGtranscriptome protein_coding "STATUS \known_refseq\"";description" "\""castor" zinc finger "1\"";gene_name" "\""CASZ1\"";""" CASZ1 ENSG00000130940 CASZ1 protein_coding 54897 HGNC:26002
568 lnckb.3612 NA turquoise 3612 chr1 166055918 166166755 NONCODE,CHESS,LNCipedia,BIGtranscriptome protein_coding "STATUS \known_refseq\"";description" "\""family" with sequence similarity 78 member "B\"";gene_name" "\""FAM78B\"";""" FAM78B ENSG00000188859 FAM78B protein_coding 149297 HGNC:13495
569 lnckb.36180 NA brown 36180 chr22 48473583 48489324 NONCODE,CHESS,FANTOM,LNCipedia,MITranscriptome lncRNA "STATUS \known_fantom\"";""" lnckb.36180 NA NA NA NA NA
570 lnckb.36181 NA brown 36181 chr22 48489444 48752011 NONCODE,CHESS,LNCipedia,MITranscriptome protein_coding "STATUS \known_refseq\"";description" "\""family" with sequence similarity 19 (chemokine (C-C motif)-like)%2C member "A5\"";gene_name" "\""FAM19A5\"";""" FAM19A5 NA NA NA NA NA
571 lnckb.36183 NA brown 36183 chr22 48534220 48547387 NONCODE,CHESS,LNCipedia lncRNA "STATUS \known_refseq\"";description" "\""uncharacterized" "LOC284933\"";gene_name" "\""LOC284933\"";gene_name" "\""CTA-299D3.8\"";""" CTA-299D3.8 NA NA NA NA NA
572 lnckb.36184 NA brown 36184 chr22 48554618 48557260 CHESS lncRNA "STATUS \known_refseq\"";gene_name" "\""LOC105373083\"";""" LOC105373083 NA NA NA NA NA
573 lnckb.36443 NA brown 36443 chr3 196588 409417 NONCODE,CHESS,LNCipedia protein_coding "STATUS \known_refseq\"";description" "\""cell" adhesion molecule L1 "like\"";gene_name" "\""CHL1\"";""" CHL1 ENSG00000134121 CHL1 protein_coding 10752 HGNC:1939
574 lnckb.36444 NA brown 36444 chr3 363373 385795 NONCODE,CHESS,BIGtranscriptome lncRNA "STATUS \known_refseq\"";description" "\""CHL1" antisense RNA "1\"";gene_name" "\""CHL1-AS1\"";""" CHL1-AS1 ENSG00000234661 CHL1-AS1 lncRNA 0 HGNC:40148
575 lnckb.36507 NA turquoise 36507 chr3 6490767 6560109 NONCODE,CHESS,FANTOM,LNCipedia,MITranscriptome,BIGtranscriptome lncRNA "STATUS \known_gencode\"";gene_name" "\""AC069277.2\"";""" AC069277.2 ENSG00000223719 AC069277.2 processed_pseudogene 0 0
576 lnckb.36508 NA turquoise 36508 chr3 6507338 6736737 NONCODE,CHESS,FANTOM,LNCipedia,MITranscriptome,BIGtranscriptome lncRNA "STATUS \known_refseq\"";gene_name" "\""LOC105376944\"";""" LOC105376944 NA NA NA NA NA
577 lnckb.36509 NA turquoise 36509 chr3 6631900 6805451 NONCODE,CHESS,FANTOM,LNCipedia,MITranscriptome,BIGtranscriptome lncRNA "STATUS \known_refseq\"";description" "\""GRM7" antisense RNA "3\"";gene_name" "\""GRM7-AS3\"";""" GRM7-AS3 ENSG00000226258 GRM7-AS3 lncRNA 0 HGNC:42444
578 lnckb.36525 NA turquoise 36525 chr3 8733800 8746765 CHESS protein_coding "STATUS \known_refseq\"";description" "\""caveolin" "3\"";gene_name" "\""CAV3\"";""" CAV3 ENSG00000182533 CAV3 protein_coding 859 HGNC:1529
579 lnckb.36639 NA brown 36639 chr3 13794766 13880465 NONCODE,CHESS,LNCipedia protein_coding "STATUS \known_refseq\"";description" "\""Wnt" family member "7A\"";gene_name" "\""WNT7A\"";""" WNT7A ENSG00000154764 WNT7A protein_coding 7476 HGNC:12786
580 lnckb.3665 NA turquoise 3665 chr1 168464114 168495659 NONCODE,CHESS,FANTOM,LNCipedia,MITranscriptome,BIGtranscriptome lncRNA "STATUS \known_refseq\"";description" "\""uncharacterized" "LOC101928565\"";gene_name" "\""LOC101928565\"";""" LOC101928565 NA NA NA NA NA
581 lnckb.36728 NA turquoise 36728 chr3 17861017 18344196 NONCODE,CHESS,FANTOM,LNCipedia,MITranscriptome,BIGtranscriptome protein_coding "STATUS \known_refseq\"";description" "\""uncharacterized" "LOC339862\"";gene_name" "\""LOC339862\"";""" LOC339862 NA NA NA NA NA
582 lnckb.36764 NA turquoise 36764 chr3 21942454 21979828 NONCODE,CHESS,FANTOM,LNCipedia,MITranscriptome,BIGtranscriptome lncRNA "STATUS \known_refseq\"";description" "\""ZNF385D" antisense RNA "2\"";gene_name" "\""ZNF385D-AS2\"";""" ZNF385D-AS2 ENSG00000223351 ZNF385D-AS2 lncRNA 0 HGNC:42420
583 lnckb.36859 NA turquoise 36859 chr3 30978960 30985096 NONCODE,CHESS,MITranscriptome lncRNA "STATUS \novel\"";""" lnckb.36859 NA NA NA NA NA
584 lnckb.37 NA brown 37 chr1 910355 929236 NONCODE,CHESS,FANTOM,LNCipedia,MITranscriptome,BIGtranscriptome protein_coding "STATUS \known_refseq\"";gene_name" "\""LOC107985728\"";""" LOC107985728 NA NA NA NA NA
585 lnckb.37069 NA turquoise 37069 chr3 44108909 44122456 NONCODE,CHESS,FANTOM,LNCipedia,MITranscriptome lncRNA "product \pri-miRNA\"";GENE_TYPE_ALIAS" "\""lncRNA\"";STATUS" "\""known_gencode\"";gene_name" "\""RP4-555D20.2\"";""" RP4-555D20.2 NA NA NA NA NA
586 lnckb.37122 NA turquoise 37122 chr3 45755449 45796553 CHESS,LNCipedia protein_coding "STATUS \known_refseq\"";description" "\""solute" carrier family 6 member "20\"";gene_name" "\""SLC6A20\"";""" SLC6A20 ENSG00000163817 SLC6A20 protein_coding 54716 HGNC:30927
587 lnckb.37158 NA turquoise 37158 chr3 46508633 46580099 NONCODE,CHESS,LNCipedia protein_coding "STATUS \known_refseq\"";description" "\""leucine" rich repeat containing "2\"";gene_name" "\""LRRC2\"";""" LRRC2 ENSG00000163827 LRRC2 protein_coding 79442 HGNC:14676
588 lnckb.37297 NA turquoise 37297 chr3 50155045 50189257 CHESS protein_coding "STATUS \known_refseq\"";description" "\""semaphorin" "3F\"";gene_name" "\""SEMA3F\"";""" SEMA3F ENSG00000001617 SEMA3F protein_coding 6405 HGNC:10728
589 lnckb.37298 NA turquoise 37298 chr3 50191610 50197696 CHESS protein_coding "STATUS \known_refseq\"";description" "\""G" protein subunit alpha transducin "1\"";gene_name" "\""GNAT1\"";""" GNAT1 ENSG00000114349 GNAT1 protein_coding 2779 HGNC:4393
590 lnckb.37443 NA turquoise 37443 chr3 53986289 54035220 NONCODE,CHESS,FANTOM,LNCipedia,MITranscriptome lncRNA "STATUS \known_refseq\"";gene_name" "\""LOC105377095\"";""" LOC105377095 NA NA NA NA NA
591 lnckb.37540 NA turquoise 37540 chr3 62369672 62373550 CHESS protein_coding "STATUS \known_refseq\"";description" "\""FEZ" family zinc finger "2\"";gene_name" "\""FEZF2\"";""" FEZF2 ENSG00000153266 FEZF2 protein_coding 55079 HGNC:13506
592 lnckb.37559 NA turquoise 37559 chr3 64067964 64103131 NONCODE,CHESS,FANTOM,LNCipedia,MITranscriptome,BIGtranscriptome lncRNA "STATUS \known_refseq\"";description" "\""PRICKLE2" antisense RNA "1\"";gene_name" "\""PRICKLE2-AS1\"";""" PRICKLE2-AS1 ENSG00000241111 AC092040.2 lncRNA 0 0
593 lnckb.37560 NA turquoise 37560 chr3 64078361 64087363 NONCODE,CHESS,LNCipedia,MITranscriptome,BIGtranscriptome lncRNA "STATUS \known_refseq\"";description" "\""long" intergenic non-protein coding RNA "994\"";gene_name" "\""LINC00994\"";""" LINC00994 ENSG00000189196 LINC00994 lncRNA 0 HGNC:48949
594 lnckb.37561 NA turquoise 37561 chr3 64091103 64450996 NONCODE,CHESS,FANTOM,LNCipedia,BIGtranscriptome protein_coding "STATUS \known_refseq\"";description" "\""prickle" planar cell polarity protein "2\"";gene_name" "\""PRICKLE2\"";""" PRICKLE2 ENSG00000163637 PRICKLE2 protein_coding 166336 HGNC:20340
595 lnckb.37563 NA turquoise 37563 chr3 64187544 64201561 NONCODE,CHESS,FANTOM,MITranscriptome,BIGtranscriptome lncRNA "STATUS \known_refseq\"";description" "\""PRICKLE2" antisense RNA "3\"";gene_name" "\""PRICKLE2-AS3\"";""" PRICKLE2-AS3 ENSG00000226017 PRICKLE2-AS3 lncRNA 0 HGNC:40918
596 lnckb.37564 NA turquoise 37564 chr3 64445231 64456070 NONCODE,CHESS,FANTOM,LNCipedia,MITranscriptome,BIGtranscriptome lncRNA "STATUS \known_refseq\"";gene_name" "\""LOC101929316\"";""" LOC101929316 ENSG00000244564 PRICKLE2-DT lncRNA 0 HGNC:52829
597 lnckb.37565 NA turquoise 37565 chr3 64452938 64494329 NONCODE,CHESS,FANTOM,LNCipedia,MITranscriptome lncRNA "STATUS \known_refseq\"";gene_name" "\""LOC105377123\"";""" LOC105377123 NA NA NA NA NA
598 lnckb.37584 NA turquoise 37584 chr3 66177101 66195531 CHESS,MITranscriptome lncRNA "STATUS \known_refseq\"";gene_name" "\""LOC107986095\"";""" LOC107986095 NA NA NA NA NA
599 lnckb.37601 NA turquoise 37601 chr3 68731764 68932610 CHESS,MITranscriptome protein_coding "STATUS \known_refseq\"";description" "\""family" with sequence similarity 19 (chemokine (C-C motif)-like)%2C member "A4\"";gene_name" "\""FAM19A4\"";""" FAM19A4 NA NA NA NA NA
600 lnckb.37674 NA turquoise 37674 chr3 74262568 74614448 CHESS protein_coding "STATUS \known_refseq\"";description" "\""contactin" "3\"";gene_name" "\""CNTN3\"";""" CNTN3 ENSG00000113805 CNTN3 protein_coding 5067 HGNC:2173
601 lnckb.37676 NA turquoise 37676 chr3 74825209 74884608 NONCODE,CHESS,MITranscriptome lncRNA "STATUS \known_refseq\"";gene_name" "\""LOC105377167\"";""" LOC105377167 NA NA NA NA NA
602 lnckb.37678 NA turquoise 37678 chr3 75139568 75144824 CHESS,MITranscriptome lncRNA "STATUS \known_refseq\"";gene_name" "\""LOC107986099\"";""" LOC107986099 NA NA NA NA NA
603 lnckb.37702 NA turquoise 37702 chr3 79411725 79461919 NONCODE,CHESS,FANTOM,LNCipedia,MITranscriptome lncRNA "STATUS \known_refseq\"";description" "\""uncharacterized" "LOC101927374\"";gene_name" "\""LOC101927374\"";""" LOC101927374 NA NA NA NA NA
604 lnckb.37733 NA turquoise 37733 chr3 84958982 86074555 NONCODE,CHESS,FANTOM,LNCipedia,MITranscriptome,BIGtranscriptome protein_coding "STATUS \known_refseq\"";description" "\""cell" adhesion molecule "2\"";gene_name" "\""CADM2\"";""" CADM2 ENSG00000175161 CADM2 protein_coding 253559 HGNC:29849
605 lnckb.37789 NA turquoise 37789 chr3 97986683 98035304 CHESS protein_coding "STATUS \known_refseq\"";description" "\""gamma-aminobutyric" acid type A receptor rho3 subunit "(gene/pseudogene)\"";gene_name" "\""GABRR3\"";""" GABRR3 ENSG00000183185 GABRR3 protein_coding 200959 HGNC:17969
606 lnckb.37850 NA turquoise 37850 chr3 101222546 101320575 CHESS protein_coding "STATUS \known_refseq\"";description" "\""interphotoreceptor" matrix proteoglycan "2\"";gene_name" "\""IMPG2\"";""" IMPG2 ENSG00000081148 IMPG2 protein_coding 50939 HGNC:18362
607 lnckb.37952 NA turquoise 37952 chr3 108907644 108955195 CHESS protein_coding "STATUS \known_refseq\"";description" "\""guanylate" cyclase activator "1C\"";gene_name" "\""GUCA1C\"";""" GUCA1C ENSG00000138472 GUCA1C protein_coding 9626 HGNC:4680
608 lnckb.38182 NA turquoise 38182 chr3 123067009 123176961 CHESS protein_coding "STATUS \known_refseq\"";description" "\""protein" disulfide isomerase family A member "5\"";gene_name" "\""PDIA5\"";""" PDIA5 ENSG00000065485 PDIA5 protein_coding 10954 HGNC:24811
609 lnckb.38346 NA turquoise 38346 chr3 129528639 129535344 CHESS protein_coding "STATUS \known_refseq\"";description" "\""rhodopsin\"";gene_name" "\""RHO\"";""" RHO ENSG00000163914 RHO protein_coding 6010 HGNC:10012
610 lnckb.38372 NA turquoise 38372 chr3 130803493 130836557 NONCODE,CHESS,FANTOM,MITranscriptome lncRNA "STATUS \known_refseq\"";gene_name" "\""LOC105374107\"";""" LOC105374107 NA NA NA NA NA
611 lnckb.38442 NA turquoise 38442 chr3 135354803 135516390 NONCODE,CHESS,FANTOM,LNCipedia,MITranscriptome,BIGtranscriptome lncRNA "STATUS \known_refseq\"";gene_name" "\""LOC105374122\"";gene_name" "\""RP11-657O9.1\"";""" RP11-657O9.1 NA NA NA NA NA
612 lnckb.38511 NA brown 38511 chr3 139781445 140578156 NONCODE,CHESS,FANTOM,LNCipedia,MITranscriptome,BIGtranscriptome protein_coding "STATUS \known_refseq\"";description" "\""calsyntenin" "2\"";gene_name" "\""CLSTN2\"";""" CLSTN2 ENSG00000158258 CLSTN2 protein_coding 64084 HGNC:17448
613 lnckb.38555 NA turquoise 38555 chr3 142817860 142889203 NONCODE,CHESS,LNCipedia protein_coding "STATUS \known_refseq\"";description" "\""procollagen" C-endopeptidase enhancer "2\"";gene_name" "\""PCOLCE2\"";""" PCOLCE2 ENSG00000163710 PCOLCE2 protein_coding 26577 HGNC:8739
614 lnckb.38557 NA turquoise 38557 chr3 142946758 142964057 CHESS protein_coding "STATUS \known_refseq\"";description" "\""progestin" and adipoQ receptor family member "9\"";gene_name" "\""PAQR9\"";""" PAQR9 ENSG00000188582 PAQR9 protein_coding 344838 HGNC:30131
615 lnckb.38597 NA black 38597 chr3 146391363 146497163 NONCODE,CHESS,LNCipedia protein_coding "STATUS \known_refseq\"";description" "\""phospholipid" scramblase "2\"";gene_name" "\""PLSCR2\"";""" PLSCR2 ENSG00000163746 PLSCR2 protein_coding 57047 HGNC:16494
616 lnckb.38605 NA brown 38605 chr3 147384028 147409367 CHESS,LNCipedia protein_coding "STATUS \known_refseq\"";description" "\""Zic" family member "4\"";gene_name" "\""ZIC4\"";""" ZIC4 ENSG00000174963 ZIC4 protein_coding 84107 HGNC:20393
617 lnckb.38608 NA brown 38608 chr3 147406903 147421089 CHESS protein_coding "STATUS \known_refseq\"";description" "\""Zic" family member "1\"";gene_name" "\""ZIC1\"";""" ZIC1 ENSG00000152977 ZIC1 protein_coding 7545 HGNC:12872
618 lnckb.38610 NA brown 38610 chr3 147421327 147509910 NONCODE,CHESS,LNCipedia lncRNA "STATUS \known_refseq\"";description" "\""uncharacterized" "LOC440982\"";gene_name" "\""LOC440982\"";gene_name" "\""ZIC1\"";""" ZIC1 ENSG00000152977 ZIC1 protein_coding 7545 HGNC:12872
619 lnckb.38612 NA turquoise 38612 chr3 147736354 147758761 CHESS,MITranscriptome lncRNA "STATUS \known_refseq\"";gene_name" "\""LOC102724145\"";""" LOC102724145 NA NA NA NA NA
620 lnckb.38722 NA turquoise 38722 chr3 152834693 152841439 NONCODE,CHESS,LNCipedia protein_coding "STATUS \known_refseq\"";description" "\""purinergic" receptor "P2Y1\"";gene_name" "\""P2RY1\"";""" P2RY1 ENSG00000169860 P2RY1 protein_coding 5028 HGNC:8539
621 lnckb.38859 NA black 38859 chr3 164029276 164196702 NONCODE,CHESS,FANTOM,MITranscriptome lncRNA "STATUS \known_refseq\"";gene_name" "\""LOC102724419\"";""" LOC102724419 NA NA NA NA NA
622 lnckb.38863 NA black 38863 chr3 164450675 164688154 NONCODE,CHESS,FANTOM,LNCipedia,MITranscriptome lncRNA "STATUS \known_refseq\"";gene_name" "\""LOC105374191\"";""" LOC105374191 NA NA NA NA NA
623 lnckb.38864 NA black 38864 chr3 164651229 164661036 CHESS,MITranscriptome lncRNA "STATUS \known_refseq\"";gene_name" "\""LOC107986151\"";""" LOC107986151 NA NA NA NA NA
624 lnckb.38867 NA brown 38867 chr3 164918275 165078495 NONCODE,CHESS,LNCipedia,MITranscriptome protein_coding "STATUS \known_refseq\"";description" "\""sucrase-isomaltase\"";gene_name" "\""SI\"";""" SI ENSG00000090402 SI protein_coding 6476 HGNC:10856
625 lnckb.38871 NA brown 38871 chr3 165206948 165539539 NONCODE,CHESS,FANTOM,LNCipedia,MITranscriptome,BIGtranscriptome lncRNA "STATUS \known_refseq\"";description" "\""long" intergenic non-protein coding RNA "1322\"";gene_name" "\""LINC01322\"";""" LINC01322 ENSG00000244128 LINC01322 lncRNA 0 HGNC:50528
626 lnckb.38880 NA black 38880 chr3 166900657 166971621 NONCODE,CHESS,LNCipedia,MITranscriptome lncRNA "STATUS \known_refseq\"";gene_name" "\""LOC105374193\"";""" LOC105374193 NA NA NA NA NA
627 lnckb.38920 NA turquoise 38920 chr3 169911572 169939175 CHESS protein_coding "STATUS \known_refseq\"";description" "\""sterile" alpha motif domain containing "7\"";gene_name" "\""SAMD7\"";""" SAMD7 ENSG00000187033 SAMD7 protein_coding 344658 HGNC:25394
628 lnckb.39 NA brown 39 chr1 923923 948974 NONCODE,CHESS protein_coding "STATUS \known_refseq\"";description" "\""sterile" alpha motif domain containing "11\"";gene_name" "\""SAMD11\"";""" SAMD11 ENSG00000187634 SAMD11 protein_coding 148398 HGNC:28706
629 lnckb.39105 NA turquoise 39105 chr3 183176116 183428990 CHESS,FANTOM,LNCipedia,MITranscriptome protein_coding "STATUS \known_refseq\"";description" "\""MCF.2" cell line derived transforming sequence-like "2\"";gene_name" "\""MCF2L2\"";""" MCF2L2 ENSG00000053524 MCF2L2 protein_coding 23101 HGNC:30319
630 lnckb.3912 NA brown 3912 chr1 182598600 182611527 NONCODE,CHESS,LNCipedia protein_coding "STATUS \known_refseq\"";description" "\""regulator" of G-protein signaling "16\"";gene_name" "\""RGS16\"";""" RGS16 ENSG00000143333 RGS16 protein_coding 6004 HGNC:9997
631 lnckb.3914 NA turquoise 3914 chr1 182641743 182753291 NONCODE,CHESS,LNCipedia,MITranscriptome protein_coding "STATUS \known_refseq\"";description" "\""regulator" of G-protein signaling "8\"";gene_name" "\""RGS8\"";""" RGS8 ENSG00000135824 RGS8 protein_coding 85397 HGNC:16810
632 lnckb.39148 NA brown 39148 chr3 184390232 184451680 NONCODE,CHESS,LNCipedia protein_coding "STATUS \known_refseq\"";description" "\""uncharacterized" "LOC105374250\"";gene_name" "\""LOC105374250\"";gene_name" "\""RP11-433C9.2\"";""" RP11-433C9.2 NA NA NA NA NA
633 lnckb.39149 NA brown 39149 chr3 184379901 184390288 NONCODE,CHESS protein_coding "STATUS \known_refseq\"";description" "\""chordin\"";gene_name" "\""CHRD\"";""" CHRD ENSG00000090539 CHRD protein_coding 8646 HGNC:1949
634 lnckb.39228 NA turquoise 39228 chr3 187668906 187670413 CHESS protein_coding "STATUS \known_refseq\"";description" "\""somatostatin\"";gene_name" "\""SST\"";""" SST ENSG00000157005 SST protein_coding 6750 HGNC:11329
635 lnckb.39356 NA turquoise 39356 chr3 194355247 194369743 CHESS protein_coding "STATUS \known_refseq\"";description" "\""leucine" rich repeat containing "15\"";gene_name" "\""LRRC15\"";""" LRRC15 ENSG00000172061 LRRC15 protein_coding 131578 HGNC:20818
636 lnckb.39610 NA turquoise 39610 chr4 587593 670892 NONCODE,CHESS,FANTOM,LNCipedia,MITranscriptome protein_coding "STATUS \known_refseq\"";description" "\""phosphodiesterase" "6B\"";gene_name" "\""PDE6B\"";""" PDE6B ENSG00000133256 PDE6B protein_coding 5158 HGNC:8786
637 lnckb.39773 NA brown 39773 chr4 4859665 4863936 CHESS protein_coding "STATUS \known_refseq\"";description" "\""msh" homeobox "1\"";gene_name" "\""MSX1\"";""" MSX1 ENSG00000163132 MSX1 protein_coding 4487 HGNC:7391
638 lnckb.39826 NA turquoise 39826 chr4 7192607 7749324 NONCODE,CHESS,LNCipedia,MITranscriptome,BIGtranscriptome protein_coding "STATUS \known_refseq\"";description" "\""sortilin" related VPS10 domain containing receptor "2\"";gene_name" "\""SORCS2\"";""" SORCS2 ENSG00000184985 SORCS2 protein_coding 57537 HGNC:16698
639 lnckb.39828 NA turquoise 39828 chr4 7430294 7434973 NONCODE,CHESS,LNCipedia protein_coding "STATUS \known_refseq\"";description" "\""prosaposin-like" 1 "(gene/pseudogene)\"";gene_name" "\""PSAPL1\"";""" PSAPL1 ENSG00000178597 PSAPL1 protein_coding 768239 HGNC:33131
640 lnckb.3983 NA turquoise 3983 chr1 186443566 186461108 CHESS,LNCipedia protein_coding "STATUS \known_refseq\"";description" "\""phosducin\"";gene_name" "\""PDC\"";""" PDC ENSG00000116703 PDC protein_coding 5132 HGNC:8759
641 lnckb.39833 NA turquoise 39833 chr4 7560239 7565447 CHESS,LNCipedia lncRNA "STATUS \known_refseq\"";gene_name" "\""LOC107986258\"";""" LOC107986258 NA NA NA NA NA
642 lnckb.39928 NA brown 39928 chr4 11455072 11776218 NONCODE,CHESS,FANTOM,LNCipedia,MITranscriptome,BIGtranscriptome lncRNA "STATUS \known_refseq\"";gene_name" "\""LOC107986178\"";gene_name" "\""RP11-281P23.2\"";""" RP11-281P23.2 NA NA NA NA NA
643 lnckb.39935 NA turquoise 39935 chr4 12223451 12251286 NONCODE,CHESS,FANTOM,LNCipedia,MITranscriptome,BIGtranscriptome lncRNA "STATUS \known_refseq\"";description" "\""uncharacterized" "LOC101929019\"";gene_name" "\""LOC101929019\"";""" LOC101929019 NA NA NA NA NA
644 lnckb.39944 NA brown 39944 chr4 13540830 13544490 CHESS,LNCipedia protein_coding "STATUS \known_refseq\"";description" "\""NK3" homeobox "2\"";gene_name" "\""NKX3-2\"";""" NKX3-2 ENSG00000109705 NKX3-2 protein_coding 579 HGNC:951
645 lnckb.39979 NA brown 39979 chr4 15968226 16084100 NONCODE,CHESS,LNCipedia protein_coding "STATUS \known_refseq\"";description" "\""prominin" "1\"";gene_name" "\""PROM1\"";""" PROM1 ENSG00000007062 PROM1 protein_coding 8842 HGNC:9454
646 lnckb.4 NA turquoise 4 chr1 34611 36081 NONCODE,CHESS,LNCipedia,BIGtranscriptome lncRNA "STATUS \known_refseq\"";description" "\""family" with sequence similarity 138 member "A\"";gene_name" "\""FAM138A\"";""" FAM138A ENSG00000237613 FAM138A lncRNA 0 HGNC:32334
647 lnckb.4004 NA turquoise 4004 chr1 190097202 190478813 NONCODE,CHESS,LNCipedia protein_coding "STATUS \known_refseq\"";description" "\""BMP/retinoic" acid inducible neural specific "3\"";gene_name" "\""BRINP3\"";""" BRINP3 ENSG00000162670 BRINP3 protein_coding 339479 HGNC:22393
648 lnckb.4005 NA turquoise 4005 chr1 190226488 190264964 NONCODE,CHESS,FANTOM,LNCipedia,MITranscriptome,BIGtranscriptome lncRNA "STATUS \known_refseq\"";gene_name" "\""LOC105371659\"";""" LOC105371659 NA NA NA NA NA
649 lnckb.4006 NA turquoise 4006 chr1 190340760 190362831 NONCODE,CHESS,FANTOM,MITranscriptome,BIGtranscriptome lncRNA "STATUS \known_refseq\"";gene_name" "\""LOC105371658\"";""" LOC105371658 NA NA NA NA NA
650 lnckb.40076 NA turquoise 40076 chr4 25652614 25679123 CHESS,MITranscriptome protein_coding "STATUS \known_refseq\"";description" "\""solute" carrier family 34 member "2\"";gene_name" "\""SLC34A2\"";""" SLC34A2 ENSG00000157765 SLC34A2 protein_coding 10568 HGNC:11020
651 lnckb.40095 NA turquoise 40095 chr4 26478005 26490810 CHESS,LNCipedia,BIGtranscriptome protein_coding "STATUS \known_refseq\"";description" "\""cholecystokinin" A "receptor\"";gene_name" "\""CCKAR\"";""" CCKAR ENSG00000163394 CCKAR protein_coding 886 HGNC:1570
652 lnckb.40320 NA brown 40320 chr4 46243070 46390324 NONCODE,CHESS,FANTOM,LNCipedia protein_coding "STATUS \known_refseq\"";description" "\""gamma-aminobutyric" acid type A receptor alpha2 "subunit\"";gene_name" "\""GABRA2\"";""" GABRA2 ENSG00000151834 GABRA2 protein_coding 2555 HGNC:4076
653 lnckb.40338 NA turquoise 40338 chr4 47935015 48016718 NONCODE,CHESS protein_coding "STATUS \known_refseq\"";description" "\""cyclic" nucleotide gated channel alpha "1\"";gene_name" "\""CNGA1\"";""" CNGA1 ENSG00000198515 CNGA1 protein_coding 1259 HGNC:2148
654 lnckb.40339 NA black 40339 chr4 48016772 48040173 CHESS,FANTOM protein_coding "STATUS \known_refseq\"";description" "\""NIPA" like domain containing "1\"";gene_name" "\""NIPAL1\"";""" NIPAL1 ENSG00000163293 NIPAL1 protein_coding 152519 HGNC:27194
655 lnckb.40517 NA turquoise 40517 chr4 66003201 66046620 NONCODE,CHESS,FANTOM,LNCipedia,MITranscriptome,BIGtranscriptome lncRNA "STATUS \known_refseq\"";gene_name" "\""LOC105377261\"";""" LOC105377261 NA NA NA NA NA
656 lnckb.40574 NA turquoise 40574 chr4 70195725 70206229 CHESS protein_coding "STATUS \known_refseq\"";description" "\""odontogenic%2C" ameloblast "asssociated\"";gene_name" "\""ODAM\"";""" ODAM ENSG00000109205 ODAM protein_coding 54959 HGNC:26043
657 lnckb.40585 NA turquoise 40585 chr4 70627471 70646819 CHESS protein_coding "STATUS \known_refseq\"";description" "\""enamelin\"";gene_name" "\""ENAM\"";""" ENAM ENSG00000132464 ENAM protein_coding 10117 HGNC:3344
658 lnckb.4066 NA turquoise 4066 chr1 196225779 196608905 NONCODE,CHESS,LNCipedia protein_coding "STATUS \known_refseq\"";description" "\""potassium" sodium-activated channel subfamily T member "2\"";gene_name" "\""KCNT2\"";""" KCNT2 ENSG00000162687 KCNT2 protein_coding 343450 HGNC:18866
659 lnckb.40668 NA turquoise 40668 chr4 74744754 74794718 CHESS protein_coding "STATUS \known_refseq\"";description" "\""betacellulin\"";gene_name" "\""BTC\"";""" BTC ENSG00000174808 BTC protein_coding 685 HGNC:1121
660 lnckb.40676 NA turquoise 40676 chr4 75081702 75127211 NONCODE,CHESS,LNCipedia,MITranscriptome,BIGtranscriptome lncRNA "STATUS \known_refseq\"";gene_name" "\""LOC105377283\"";gene_name" "\""RP11-44F21.5\"";""" RP11-44F21.5 NA NA NA NA NA
661 lnckb.40697 NA black 40697 chr4 76011180 76112941 NONCODE,CHESS,LNCipedia protein_coding "STATUS \known_refseq\"";description" "\""ADP-ribosyltransferase" "3\"";gene_name" "\""ART3\"";""" ART3 ENSG00000156219 ART3 protein_coding 419 HGNC:725
662 lnckb.40771 NA brown 40771 chr4 80183341 80205414 CHESS,LNCipedia protein_coding "STATUS \known_refseq\"";description" "\""PR" domain "8\"";gene_name" "\""PRDM8\"";""" PRDM8 ENSG00000152784 PRDM8 protein_coding 56978 HGNC:13993
663 lnckb.40830 NA turquoise 40830 chr4 83968082 84299169 NONCODE,CHESS,FANTOM,LNCipedia,MITranscriptome,BIGtranscriptome lncRNA "STATUS \known_refseq\"";description" "\""uncharacterized" "LOC101928978\"";gene_name" "\""LOC101928978\"";gene_name" "\""RP11-8L2.1\"";""" RP11-8L2.1 NA NA NA NA NA
664 lnckb.4084 NA turquoise 4084 chr1 197911872 197935476 CHESS protein_coding "STATUS \known_refseq\"";description" "\""LIM" homeobox "9\"";gene_name" "\""LHX9\"";""" LHX9 ENSG00000143355 LHX9 protein_coding 56956 HGNC:14222
665 lnckb.40848 NA turquoise 40848 chr4 86594307 86815179 NONCODE,CHESS protein_coding "STATUS \known_refseq\"";description" "\""protein" tyrosine phosphatase%2C non-receptor type "13\"";gene_name" "\""PTPN13\"";""" PTPN13 ENSG00000163629 PTPN13 protein_coding 5783 HGNC:9646
666 lnckb.40849 NA turquoise 40849 chr4 86711099 86714407 NONCODE,CHESS lncRNA "STATUS \known_refseq\"";gene_name" "\""LOC107986189\"";""" LOC107986189 NA NA NA NA NA
667 lnckb.40907 NA turquoise 40907 chr4 89237666 89308010 NONCODE,CHESS,LNCipedia protein_coding "STATUS \known_refseq\"";description" "\""GPRIN" family member "3\"";gene_name" "\""GPRIN3\"";""" GPRIN3 ENSG00000185477 GPRIN3 protein_coding 285513 HGNC:27733
668 lnckb.40961 NA brown 40961 chr4 98658707 98678635 NONCODE,CHESS,FANTOM,LNCipedia,MITranscriptome lncRNA "STATUS \known_refseq\"";gene_name" "\""LOC105377342\"";""" LOC105377342 NA NA NA NA NA
669 lnckb.4097 NA turquoise 4097 chr1 198808003 198937429 NONCODE,CHESS,FANTOM,LNCipedia,MITranscriptome,BIGtranscriptome lncRNA "STATUS \known_refseq\"";description" "\""MIR181A1" host "gene\"";gene_name" "\""MIR181A1HG\"";""" MIR181A1HG ENSG00000229989 MIR181A1HG lncRNA 0 HGNC:48659
670 lnckb.41025 NA turquoise 41025 chr4 103423118 103454196 NONCODE,CHESS,FANTOM,LNCipedia,MITranscriptome,BIGtranscriptome lncRNA "STATUS \known_refseq\"";description" "\""uncharacterized" "LOC101929448\"";gene_name" "\""LOC101929448\"";""" LOC101929448 NA NA NA NA NA
671 lnckb.41026 NA turquoise 41026 chr4 103589468 103719816 CHESS protein_coding "STATUS \known_refseq\"";description" "\""tachykinin" receptor "3\"";gene_name" "\""TACR3\"";""" TACR3 ENSG00000169836 TACR3 protein_coding 6870 HGNC:11528
672 lnckb.41100 NA turquoise 41100 chr4 109912883 110013079 CHESS protein_coding "STATUS \known_refseq\"";description" "\""epidermal" growth "factor\"";gene_name" "\""EGF\"";""" EGF ENSG00000138798 EGF protein_coding 1950 HGNC:3229
673 lnckb.41224 NA turquoise 41224 chr4 121029050 121072518 NONCODE,CHESS,FANTOM,LNCipedia protein_coding "STATUS \known_refseq\"";description" "\""neuron-derived" neurotrophic "factor\"";gene_name" "\""NDNF\"";""" NDNF ENSG00000173376 NDNF protein_coding 79625 HGNC:26256
674 lnckb.4128 NA turquoise 4128 chr1 201023944 201043069 NONCODE,CHESS,FANTOM,LNCipedia,MITranscriptome,BIGtranscriptome lncRNA "STATUS \known_refseq\"";gene_name" "\""LOC101929305\"";gene_name" "\""RP11-168O16.1\"";""" RP11-168O16.1 NA NA NA NA NA
675 lnckb.4129 NA turquoise 4129 chr1 201039509 201112566 NONCODE,CHESS,LNCipedia protein_coding "STATUS \known_refseq\"";description" "\""calcium" voltage-gated channel subunit alpha1 "S\"";gene_name" "\""CACNA1S\"";""" CACNA1S ENSG00000081248 CACNA1S protein_coding 779 HGNC:1397
676 lnckb.41365 NA turquoise 41365 chr4 133149290 133208606 NONCODE,CHESS,LNCipedia protein_coding "STATUS \known_refseq\"";description" "\""protocadherin" "10\"";gene_name" "\""PCDH10\"";""" PCDH10 ENSG00000138650 PCDH10 protein_coding 57575 HGNC:13404
677 lnckb.4137 NA turquoise 4137 chr1 201283452 201333392 NONCODE,CHESS,LNCipedia protein_coding "STATUS \known_refseq\"";description" "\""plakophilin" "1\"";gene_name" "\""PKP1\"";""" PKP1 ENSG00000081277 PKP1 protein_coding 5317 HGNC:9023
678 lnckb.41399 NA brown 41399 chr4 138271182 138414563 NONCODE,CHESS,FANTOM,LNCipedia,MITranscriptome,BIGtranscriptome lncRNA "STATUS \known_refseq\"";gene_name" "\""LOC105377446\"";""" LOC105377446 NA NA NA NA NA
679 lnckb.41404 NA brown 41404 chr4 138773535 138801639 NONCODE,CHESS,FANTOM,LNCipedia,MITranscriptome,BIGtranscriptome lncRNA "STATUS \known_gencode\"";gene_name" "\""RP11-98O2.1\"";""" RP11-98O2.1 NA NA NA NA NA
680 lnckb.41563 NA black 41563 chr4 150581925 150590712 CHESS,FANTOM,BIGtranscriptome protein_coding "STATUS \known_refseq\"";description" "\""mab-21" like "2\"";gene_name" "\""MAB21L2\"";""" MAB21L2 ENSG00000181541 MAB21L2 protein_coding 10586 HGNC:6758
681 lnckb.41577 NA turquoise 41577 chr4 151409143 151670503 NONCODE,CHESS,LNCipedia,BIGtranscriptome protein_coding "STATUS \known_refseq\"";description" "\""family" with sequence similarity 160 member "A1\"";gene_name" "\""FAM160A1\"";""" FAM160A1 ENSG00000164142 FAM160A1 protein_coding 729830 HGNC:34237
682 lnckb.41617 NA turquoise 41617 chr4 153713096 153750975 NONCODE,CHESS,LNCipedia,MITranscriptome,BIGtranscriptome lncRNA "STATUS \known_refseq\"";gene_name" "\""LOC105377499\"";""" LOC105377499 NA NA NA NA NA
683 lnckb.41709 NA turquoise 41709 chr4 161383892 162164034 CHESS,LNCipedia protein_coding "STATUS \known_refseq\"";description" "\""follistatin" like "5\"";gene_name" "\""FSTL5\"";""" FSTL5 ENSG00000168843 FSTL5 protein_coding 56884 HGNC:21386
684 lnckb.41710 NA turquoise 41710 chr4 162022560 162101233 NONCODE,CHESS,FANTOM,LNCipedia,MITranscriptome,BIGtranscriptome lncRNA "STATUS \known_refseq\"";description" "\""uncharacterized" "LOC101928052\"";gene_name" "\""LOC101928052\"";""" LOC101928052 NA NA NA NA NA
685 lnckb.41762 NA turquoise 41762 chr4 168356735 168480514 CHESS,FANTOM,LNCipedia protein_coding "STATUS \known_refseq\"";description" "\""DEAD-box" helicase "60-like\"";gene_name" "\""DDX60L\"";""" DDX60L ENSG00000181381 DDX60L protein_coding 91351 HGNC:26429
686 lnckb.41763 NA turquoise 41763 chr4 168488509 168530765 CHESS,LNCipedia lncRNA "STATUS \known_refseq\"";gene_name" "\""LOC107986198\"";""" LOC107986198 NA NA NA NA NA
687 lnckb.41812 NA turquoise 41812 chr4 171812254 173042225 NONCODE,CHESS,FANTOM,MITranscriptome protein_coding "STATUS \known_refseq\"";description" "\""polypeptide" N-acetylgalactosaminyltransferase-like "6\"";gene_name" "\""GALNTL6\"";""" GALNTL6 ENSG00000174473 GALNTL6 protein_coding 442117 HGNC:33844
688 lnckb.41845 NA turquoise 41845 chr4 174490177 174523348 CHESS protein_coding "STATUS \known_refseq\"";description" "\""hydroxyprostaglandin" dehydrogenase "15-(NAD)\"";gene_name" "\""HPGD\"";""" HPGD ENSG00000164120 HPGD protein_coding 3248 HGNC:5154
689 lnckb.41953 NA brown 41953 chr4 184088706 184217961 CHESS,LNCipedia,BIGtranscriptome protein_coding "STATUS \known_refseq\"";description" "\""ectonucleotide" pyrophosphatase/phosphodiesterase "6\"";gene_name" "\""ENPP6\"";""" ENPP6 ENSG00000164303 ENPP6 protein_coding 133121 HGNC:23409
690 lnckb.42015 NA black 42015 chr4 185901545 185919462 NONCODE,CHESS,FANTOM,LNCipedia,MITranscriptome,BIGtranscriptome lncRNA "STATUS \known_refseq\"";gene_name" "\""LOC101928929\"";gene_name" "\""RP11-45I20.1\"";""" RP11-45I20.1 NA NA NA NA NA
691 lnckb.42054 NA black 42054 chr4 187994044 188005050 CHESS protein_coding "STATUS \known_refseq\"";description" "\""ZFP42" zinc finger "protein\"";gene_name" "\""ZFP42\"";""" ZFP42 ENSG00000179059 ZFP42 protein_coding 132625 HGNC:30949
692 lnckb.42178 NA brown 42178 chr5 1008802 1038812 CHESS protein_coding "STATUS \known_refseq\"";description" "\""naked" cuticle homolog "2\"";gene_name" "\""NKD2\"";""" NKD2 ENSG00000145506 NKD2 protein_coding 85409 HGNC:17046
693 lnckb.42188 NA turquoise 42188 chr5 1253167 1295626 NONCODE,CHESS protein_coding "STATUS \known_refseq\"";description" "\""telomerase" reverse "transcriptase\"";gene_name" "\""TERT\"";""" TERT ENSG00000164362 TERT protein_coding 7015 HGNC:11730
694 lnckb.42256 NA turquoise 42256 chr5 4436850 4440259 NONCODE,CHESS,FANTOM,LNCipedia,MITranscriptome,BIGtranscriptome lncRNA "STATUS \known_gencode\"";gene_name" "\""RP11-445O3.3\"";""" RP11-445O3.3 ENSG00000260763 AC106799.3 lncRNA 0 0
695 lnckb.42257 NA turquoise 42257 chr5 4552845 4558771 NONCODE,CHESS,FANTOM,MITranscriptome lncRNA "STATUS \novel\"";""" lnckb.42257 NA NA NA NA NA
696 lnckb.4226 NA turquoise 4226 chr1 203494143 203508949 CHESS protein_coding "STATUS \known_refseq\"";description" "\""opticin\"";gene_name" "\""OPTC\"";""" OPTC ENSG00000188770 OPTC protein_coding 26254 HGNC:8158
697 lnckb.4227 NA turquoise 4227 chr1 203503723 203519398 NONCODE,CHESS,LNCipedia,MITranscriptome lncRNA "STATUS \known_refseq\"";gene_name" "\""LOC105371688\"";""" LOC105371688 NA NA NA NA NA
698 lnckb.42353 NA turquoise 42353 chr5 10555378 10657831 NONCODE,CHESS,LNCipedia,MITranscriptome protein_coding "STATUS \known_refseq\"";description" "\""ankyrin" repeat domain "33B\"";gene_name" "\""ANKRD33B\"";""" ANKRD33B ENSG00000164236 ANKRD33B protein_coding 651746 HGNC:35240
699 lnckb.42364 NA turquoise 42364 chr5 12360965 12574765 NONCODE,CHESS,FANTOM,LNCipedia,MITranscriptome,BIGtranscriptome lncRNA "STATUS \known_refseq\"";gene_name" "\""LOC105374655\"";""" LOC105374655 NA NA NA NA NA
700 lnckb.42456 NA turquoise 42456 chr5 21750191 22853622 NONCODE,CHESS,LNCipedia,BIGtranscriptome protein_coding "STATUS \known_refseq\"";description" "\""cadherin" "12\"";gene_name" "\""CDH12\"";""" CDH12 ENSG00000154162 CDH12 protein_coding 1010 HGNC:1751
701 lnckb.42462 NA turquoise 42462 chr5 22753443 22764734 NONCODE,CHESS,FANTOM,LNCipedia,MITranscriptome lncRNA "STATUS \known_refseq\"";gene_name" "\""LOC101929617\"";""" LOC101929617 NA NA NA NA NA
702 lnckb.4249 NA turquoise 4249 chr1 204131061 204152182 NONCODE,CHESS,LNCipedia protein_coding "STATUS \known_refseq\"";description" "\""ethanolamine" kinase "2\"";gene_name" "\""ETNK2\"";""" ETNK2 ENSG00000143845 ETNK2 protein_coding 55224 HGNC:25575
703 lnckb.42490 NA turquoise 42490 chr5 27472292 27496401 NONCODE,CHESS,FANTOM,LNCipedia,MITranscriptome,BIGtranscriptome lncRNA "STATUS \known_refseq\"";description" "\""long" intergenic non-protein coding RNA "1021\"";gene_name" "\""LINC01021\"";""" LINC01021 NA NA NA NA NA
704 lnckb.42518 NA turquoise 42518 chr5 30197951 30215835 NONCODE,CHESS,LNCipedia,MITranscriptome lncRNA description \potentially "protein-coding:FANTOM:NR\"";GENE_TYPE_ALIAS" "\""lncRNA\"";STATUS" "\""novel\"";""" lnckb.42518 NA NA NA NA NA
705 lnckb.42549 NA turquoise 42549 chr5 32689076 32792241 CHESS protein_coding "STATUS \known_refseq\"";description" "\""natriuretic" peptide receptor "3\"";gene_name" "\""NPR3\"";""" NPR3 ENSG00000113389 NPR3 protein_coding 4883 HGNC:7945
706 lnckb.42642 NA turquoise 42642 chr5 38258409 38474952 CHESS,MITranscriptome protein_coding "STATUS \known_refseq\"";description" "\""EGF" like%2C fibronectin type III and laminin G "domains\"";gene_name" "\""EGFLAM\"";""" EGFLAM ENSG00000164318 EGFLAM protein_coding 133584 HGNC:26810
707 lnckb.42643 NA turquoise 42643 chr5 38282269 38290986 NONCODE,CHESS,LNCipedia,MITranscriptome,BIGtranscriptome lncRNA "STATUS \known_refseq\"";description" "\""EGFLAM" antisense RNA "4\"";gene_name" "\""EGFLAM-AS4\"";""" EGFLAM-AS4 ENSG00000248730 EGFLAM-AS4 lncRNA 0 HGNC:41166
708 lnckb.42644 NA turquoise 42644 chr5 38398465 38403471 NONCODE,CHESS,FANTOM,LNCipedia,MITranscriptome,BIGtranscriptome lncRNA "STATUS \known_refseq\"";description" "\""EGFLAM" antisense RNA "2\"";gene_name" "\""EGFLAM-AS2\"";""" EGFLAM-AS2 ENSG00000248572 EGFLAM-AS2 lncRNA 0 HGNC:41168
709 lnckb.42695 NA brown 42695 chr5 40902390 40982939 NONCODE,CHESS protein_coding "STATUS \known_refseq\"";description" "\""complement" component "7\"";gene_name" "\""C7\"";""" C7 ENSG00000112936 C7 protein_coding 730 HGNC:1346
710 lnckb.42807 NA brown 42807 chr5 53480338 53489626 CHESS,LNCipedia protein_coding "STATUS \known_refseq\"";description" "\""follistatin\"";gene_name" "\""FST\"";""" FST ENSG00000134363 FST protein_coding 10468 HGNC:3971
711 lnckb.4293 NA turquoise 4293 chr1 205539960 205569270 NONCODE,CHESS,FANTOM,LNCipedia,MITranscriptome lncRNA "STATUS \known_refseq\"";gene_name" "\""LOC105371700\"";""" LOC105371700 NA NA NA NA NA
712 lnckb.42970 NA turquoise 42970 chr5 63293849 63341963 NONCODE,CHESS,LNCipedia lncRNA "STATUS \known_refseq\"";gene_name" "\""LOC107986417\"";""" LOC107986417 NA NA NA NA NA
713 lnckb.43027 NA turquoise 43027 chr5 67619912 67651397 NONCODE,CHESS,FANTOM,LNCipedia,MITranscriptome,BIGtranscriptome lncRNA "STATUS \known_refseq\"";gene_name" "\""LOC105379006\"";""" LOC105379006 NA NA NA NA NA
714 lnckb.43028 NA turquoise 43028 chr5 67657584 67701859 NONCODE,CHESS,FANTOM,LNCipedia,MITranscriptome,BIGtranscriptome lncRNA "STATUS \known_refseq\"";gene_name" "\""LOC105379005\"";""" LOC105379005 NA NA NA NA NA
715 lnckb.43030 NA turquoise 43030 chr5 67793163 67811774 NONCODE,CHESS,FANTOM,LNCipedia,MITranscriptome,BIGtranscriptome lncRNA "STATUS \known_refseq\"";description" "\""uncharacterized" "LOC101928858\"";gene_name" "\""LOC101928858\"";gene_name" "\""RP11-434D9.1\"";""" RP11-434D9.1 NA NA NA NA NA
716 lnckb.43159 NA turquoise 43159 chr5 73626158 73942032 CHESS,LNCipedia protein_coding "STATUS \known_refseq\"";description" "\""Rho" guanine nucleotide exchange factor "28\"";gene_name" "\""ARHGEF28\"";""" ARHGEF28 ENSG00000214944 ARHGEF28 protein_coding 64283 HGNC:30322
717 lnckb.43201 NA turquoise 43201 chr5 76403255 76708544 NONCODE,CHESS,FANTOM,LNCipedia protein_coding "STATUS \known_refseq\"";description" "\""IQ" motif containing GTPase activating protein "2\"";gene_name" "\""IQGAP2\"";""" IQGAP2 ENSG00000145703 IQGAP2 protein_coding 10788 HGNC:6111
718 lnckb.43203 NA brown 43203 chr5 76615482 76623434 CHESS protein_coding "STATUS \known_refseq\"";description" "\""coagulation" factor II thrombin receptor like "2\"";gene_name" "\""F2RL2\"";""" F2RL2 ENSG00000164220 F2RL2 protein_coding 2151 HGNC:3539
719 lnckb.43212 NA turquoise 43212 chr5 76952713 76981158 NONCODE,CHESS,LNCipedia protein_coding "STATUS \known_refseq\"";description" "\""corticotropin" releasing hormone binding "protein\"";gene_name" "\""CRHBP\"";""" CRHBP ENSG00000145708 CRHBP protein_coding 1393 HGNC:2356
720 lnckb.43277 NA turquoise 43277 chr5 80959304 81230162 NONCODE,CHESS,LNCipedia protein_coding "STATUS \known_refseq\"";description" "\""Ras" protein specific guanine nucleotide releasing factor "2\"";gene_name" "\""RASGRF2\"";""" RASGRF2 ENSG00000113319 RASGRF2 protein_coding 5924 HGNC:9876
721 lnckb.43382 NA turquoise 43382 chr5 89900664 89993562 NONCODE,CHESS,FANTOM,LNCipedia,MITranscriptome,BIGtranscriptome lncRNA "STATUS \known_refseq\"";gene_name" "\""LOC102724637\"";gene_name" "\""AC113167.1\"";""" AC113167.1 ENSG00000214942 AC113167.1 lncRNA 0 0
722 lnckb.43393 NA turquoise 43393 chr5 90712435 90743428 CHESS lncRNA "STATUS \known_refseq\"";gene_name" "\""LOC105379077\"";""" LOC105379077 NA NA NA NA NA
723 lnckb.43394 NA turquoise 43394 chr5 91135190 91207669 CHESS,FANTOM,MITranscriptome lncRNA "STATUS \known_refseq\"";gene_name" "\""LOC107986432\"";""" LOC107986432 NA NA NA NA NA
724 lnckb.43417 NA turquoise 43417 chr5 92879918 92939786 NONCODE,CHESS,FANTOM,LNCipedia,MITranscriptome,BIGtranscriptome lncRNA "STATUS \known_refseq\"";gene_name" "\""LOC107984117\"";""" LOC107984117 NA NA NA NA NA
725 lnckb.43541 NA turquoise 43541 chr5 104079911 104105403 NONCODE,CHESS,LNCipedia,MITranscriptome,BIGtranscriptome lncRNA "STATUS \known_refseq\"";gene_name" "\""LOC107986389\"";gene_name" "\""RP11-138J23.1\"";""" RP11-138J23.1 NA NA NA NA NA
726 lnckb.43720 NA turquoise 43720 chr5 120464222 120794666 NONCODE,CHESS,FANTOM,LNCipedia,BIGtranscriptome protein_coding "STATUS \known_refseq\"";description" "\""proline" rich "16\"";gene_name" "\""PRR16\"";gene_name" "\""PRR16,CTD-2334D19.1\"";""" PRR16 NA NA NA NA NA
727 lnckb.43723 NA turquoise 43723 chr5 121314127 121327416 NONCODE,CHESS,FANTOM,LNCipedia,MITranscriptome,BIGtranscriptome lncRNA "STATUS \known_refseq\"";description" "\""uncharacterized" "LOC102467226\"";gene_name" "\""LOC102467226\"";""" LOC102467226 NA NA NA NA NA
728 lnckb.43724 NA turquoise 43724 chr5 121347693 121358387 NONCODE,CHESS,FANTOM,LNCipedia,MITranscriptome,BIGtranscriptome lncRNA "STATUS \known_refseq\"";gene_name" "\""LOC107986390\"";""" LOC107986390 NA NA NA NA NA
729 lnckb.43826 NA turquoise 43826 chr5 128965127 129033642 CHESS protein_coding "STATUS \known_refseq\"";description" "\""solute" carrier family 27 member "6\"";gene_name" "\""SLC27A6\"";""" SLC27A6 ENSG00000113396 SLC27A6 protein_coding 28965 HGNC:11000
730 lnckb.43842 NA turquoise 43842 chr5 130337409 130382017 CHESS,FANTOM,MITranscriptome lncRNA "STATUS \known_refseq\"";gene_name" "\""LOC105379171\"";""" LOC105379171 NA NA NA NA NA
731 lnckb.43843 NA turquoise 43843 chr5 130798530 130871427 NONCODE,CHESS,FANTOM,LNCipedia,MITranscriptome lncRNA "STATUS \known_refseq\"";gene_name" "\""LOC107986449\"";""" LOC107986449 NA NA NA NA NA
732 lnckb.43860 NA turquoise 43860 chr5 131949812 132012182 CHESS,FANTOM,LNCipedia protein_coding "STATUS \known_refseq\"";description" "\""acyl-CoA" synthetase long-chain family member "6\"";gene_name" "\""ACSL6\"";""" ACSL6 ENSG00000164398 ACSL6 protein_coding 23305 HGNC:16496
733 lnckb.43980 NA brown 43980 chr5 135010314 135035874 NONCODE,CHESS,LNCipedia,MITranscriptome protein_coding "STATUS \known_refseq\"";description" "\""paired" like homeodomain "1\"";gene_name" "\""PITX1\"";""" PITX1 ENSG00000069011 PITX1 protein_coding 5307 HGNC:9004
734 lnckb.44021 NA turquoise 44021 chr5 136213311 136365476 CHESS,LNCipedia protein_coding "STATUS \known_refseq\"";description" "\""transient" receptor potential cation channel subfamily C member "7\"";gene_name" "\""TRPC7\"";""" TRPC7 ENSG00000069018 TRPC7 protein_coding 57113 HGNC:20754
735 lnckb.4419 NA brown 4419 chr1 209583700 209614563 CHESS protein_coding "STATUS \known_refseq\"";description" "\""calcium/calmodulin" dependent protein kinase "IG\"";gene_name" "\""CAMK1G\"";""" CAMK1G ENSG00000008118 CAMK1G protein_coding 57172 HGNC:14585
736 lnckb.44222 NA brown 44222 chr5 141718448 141794115 NONCODE,CHESS,FANTOM,LNCipedia,MITranscriptome lncRNA "STATUS \novel\"";""" lnckb.44222 NA NA NA NA NA
737 lnckb.44224 NA brown 44224 chr5 141807798 141828812 NONCODE,CHESS,LNCipedia,MITranscriptome lncRNA "STATUS \known_refseq\"";gene_name" "\""LOC107986454\"";""" LOC107986454 NA NA NA NA NA
738 lnckb.44229 NA brown 44229 chr5 141883369 141893857 NONCODE,CHESS,LNCipedia,MITranscriptome lncRNA description \potentially "protein-coding:NR\"";STATUS" "\""known_fantom\"";GENE_TYPE_ALIAS" "\""lncRNA\"";""" lnckb.44229 NA NA NA NA NA
739 lnckb.44300 NA turquoise 44300 chr5 146561346 146621829 NONCODE,CHESS,FANTOM,LNCipedia,MITranscriptome,BIGtranscriptome lncRNA "STATUS \known_refseq\"";gene_name" "\""CTB-99A3.1\"";""" CTB-99A3.1 NA NA NA NA NA
740 lnckb.44301 NA turquoise 44301 chr5 146574771 147081520 NONCODE,CHESS,FANTOM,LNCipedia,BIGtranscriptome protein_coding "STATUS \known_refseq\"";description" "\""protein" phosphatase 2 regulatory subunit B%2C "beta\"";gene_name" "\""PPP2R2B\"";""" PPP2R2B ENSG00000156475 PPP2R2B protein_coding 5521 HGNC:9305
741 lnckb.44302 NA turquoise 44302 chr5 146766252 146770075 CHESS,LNCipedia lncRNA "STATUS \known_refseq\"";gene_name" "\""LOC107986461\"";""" LOC107986461 NA NA NA NA NA
742 lnckb.44303 NA turquoise 44303 chr5 146857940 146866659 CHESS,LNCipedia lncRNA "STATUS \known_refseq\"";gene_name" "\""LOC107986460\"";""" LOC107986460 NA NA NA NA NA
743 lnckb.44304 NA turquoise 44304 chr5 146912811 146923631 NONCODE,CHESS lncRNA "STATUS \known_refseq\"";gene_name" "\""LOC105378214\"";""" LOC105378214 NA NA NA NA NA
744 lnckb.44323 NA turquoise 44323 chr5 148025691 148137658 NONCODE,CHESS,FANTOM protein_coding "STATUS \known_refseq\"";description" "\""serine" peptidase inhibitor%2C Kazal type "5\"";gene_name" "\""SPINK5\"";""" SPINK5 ENSG00000133710 SPINK5 protein_coding 11005 HGNC:15464
745 lnckb.44376 NA turquoise 44376 chr5 149857766 149944793 CHESS,LNCipedia,MITranscriptome protein_coding "STATUS \known_refseq\"";description" "\""phosphodiesterase" "6A\"";gene_name" "\""PDE6A\"";""" PDE6A ENSG00000132915 PDE6A protein_coding 5145 HGNC:8785
746 lnckb.44451 NA turquoise 44451 chr5 151820798 151924836 CHESS,LNCipedia protein_coding "STATUS \known_refseq\"";description" "\""glycine" receptor alpha "1\"";gene_name" "\""GLRA1\"";""" GLRA1 ENSG00000145888 GLRA1 protein_coding 2741 HGNC:4326
747 lnckb.4456 NA turquoise 4456 chr1 211476476 211492917 NONCODE,CHESS,LNCipedia protein_coding "STATUS \known_refseq\"";description" "\""retinal" degeneration "3\"";gene_name" "\""RD3\"";""" RD3 ENSG00000198570 RD3 protein_coding 343035 HGNC:19689
748 lnckb.44609 NA brown 44609 chr5 164296696 165130233 NONCODE,CHESS,FANTOM,LNCipedia,MITranscriptome,BIGtranscriptome lncRNA "STATUS \known_refseq\"";gene_name" "\""LOC105377703\"";gene_name" "\""CTC-340A15.2\"";""" CTC-340A15.2 NA NA NA NA NA
749 lnckb.44635 NA turquoise 44635 chr5 168292060 168472303 NONCODE,CHESS protein_coding "STATUS \known_refseq\"";description" "\""WW" and C2 domain containing "1\"";gene_name" "\""WWC1\"";""" WWC1 ENSG00000113645 WWC1 protein_coding 23286 HGNC:29435
750 lnckb.44788 NA turquoise 44788 chr5 174045604 174109760 CHESS,MITranscriptome protein_coding "STATUS \known_refseq\"";description" "\""HMP19" "protein\"";gene_name" "\""HMP19\"";""" HMP19 NA NA NA NA NA
751 lnckb.44789 NA turquoise 44789 chr5 174072970 174087519 NONCODE,CHESS,FANTOM,LNCipedia,MITranscriptome,BIGtranscriptome lncRNA "STATUS \known_refseq\"";gene_name" "\""LOC102724551\"";gene_name" "\""RP11-619L12.4\"";""" RP11-619L12.4 NA NA NA NA NA
752 lnckb.44961 NA turquoise 44961 chr5 180100795 180209145 CHESS,LNCipedia protein_coding "STATUS \known_refseq\"";description" "\""RasGEF" domain family member "1C\"";gene_name" "\""RASGEF1C\"";""" RASGEF1C ENSG00000146090 RASGEF1C protein_coding 255426 HGNC:27400
753 lnckb.45281 NA turquoise 45281 chr6 6680309 6686913 NONCODE,CHESS,FANTOM,LNCipedia,MITranscriptome lncRNA "STATUS \known_gencode\"";gene_name" "\""RP1-80N2.3\"";""" RP1-80N2.3 NA NA NA NA NA
754 lnckb.45395 NA turquoise 45395 chr6 11706142 11779628 NONCODE,CHESS,LNCipedia protein_coding "STATUS \known_refseq\"";description" "\""androgen" dependent TFPI regulating "protein\"";gene_name" "\""ADTRP\"";""" ADTRP ENSG00000111863 ADTRP protein_coding 84830 HGNC:21214
755 lnckb.4540 NA brown 4540 chr1 214997793 215241541 CHESS protein_coding "STATUS \known_refseq\"";description" "\""potassium" two pore domain channel subfamily K member "2\"";gene_name" "\""KCNK2\"";""" KCNK2 ENSG00000082482 KCNK2 protein_coding 3776 HGNC:6277
756 lnckb.4545 NA turquoise 4545 chr1 215621633 216423396 CHESS protein_coding "STATUS \known_refseq\"";description" "\""Usher" syndrome 2A (autosomal recessive%2C "mild)\"";gene_name" "\""USH2A\"";""" USH2A ENSG00000042781 USH2A protein_coding 7399 HGNC:12601
757 lnckb.4547 NA turquoise 4547 chr1 216193368 216238036 NONCODE,CHESS,FANTOM,LNCipedia,MITranscriptome,BIGtranscriptome lncRNA "STATUS \known_refseq\"";gene_name" "\""LOC105372918\"";""" LOC105372918 NA NA NA NA NA
758 lnckb.45472 NA turquoise 45472 chr6 14431676 14520793 NONCODE,CHESS,FANTOM,LNCipedia,MITranscriptome,BIGtranscriptome lncRNA "STATUS \known_refseq\"";gene_name" "\""LOC101928331\"";""" LOC101928331 NA NA NA NA NA
759 lnckb.45591 NA brown 45591 chr6 21665289 22222457 NONCODE,CHESS,FANTOM,LNCipedia,MITranscriptome,BIGtranscriptome lncRNA "STATUS \known_refseq\"";description" "\""cancer" susceptibility candidate 15 (non-protein "coding)\"";gene_name" "\""CASC15\"";gene_name" "\""CASC15,RP11-524C21.2\"";""" CASC15 NA NA NA NA NA
760 lnckb.45593 NA turquoise 45593 chr6 21825735 21828712 CHESS lncRNA "STATUS \known_refseq\"";gene_name" "\""LOC105374970\"";""" LOC105374970 NA NA NA NA NA
761 lnckb.45594 NA brown 45594 chr6 22132264 22148428 NONCODE,CHESS,FANTOM,LNCipedia,MITranscriptome,BIGtranscriptome lncRNA "STATUS \known_refseq\"";description" "\""neuroblastoma" associated transcript "1\"";gene_name" "\""NBAT1\"";""" NBAT1 ENSG00000260455 NBAT1 lncRNA 0 HGNC:49075
762 lnckb.45598 NA brown 45598 chr6 22349180 22590314 NONCODE,CHESS,FANTOM,LNCipedia,MITranscriptome lncRNA "STATUS \known_refseq\"";gene_name" "\""LOC105374971\"";""" LOC105374971 NA NA NA NA NA
763 lnckb.45617 NA brown 45617 chr6 24540131 24646211 CHESS protein_coding "STATUS \known_refseq\"";description" "\""KIAA0319\"";gene_name" "\""KIAA0319\"";""" KIAA0319 ENSG00000137261 KIAA0319 protein_coding 9856 HGNC:21580
764 lnckb.45636 NA brown 45636 chr6 25279400 25620530 NONCODE,CHESS,LNCipedia protein_coding "STATUS \known_refseq\"";description" "\""leucine" rich repeat containing "16A\"";gene_name" "\""LRRC16A\"";""" LRRC16A NA NA NA NA NA
765 lnckb.45683 NA brown 45683 chr6 26269525 26272600 CHESS protein_coding "STATUS \known_refseq\"";description" "\""histone" cluster 1%2C "H3g\"";gene_name" "\""HIST1H3G\"";""" HIST1H3G NA NA NA NA NA
766 lnckb.45684 NA brown 45684 chr6 26272976 26273412 CHESS protein_coding "STATUS \known_refseq\"";description" "\""histone" cluster 1%2C "H2bi\"";gene_name" "\""HIST1H2BI\"";""" HIST1H2BI NA NA NA NA NA
767 lnckb.45700 NA brown 45700 chr6 26521706 26527393 NONCODE,CHESS,FANTOM,LNCipedia,MITranscriptome,BIGtranscriptome lncRNA "STATUS \known_refseq\"";description" "\""HLA" complex group 11 (non-protein "coding)\"";gene_name" "\""HCG11\"";""" HCG11 ENSG00000228223 HCG11 lncRNA 0 HGNC:17707
768 lnckb.45806 NA turquoise 45806 chr6 28565805 28616203 NONCODE,CHESS,LNCipedia protein_coding "STATUS \known_refseq\"";description" "\""zinc" finger BED-type containing "9\"";gene_name" "\""ZBED9\"";""" ZBED9 ENSG00000248496 ZBED9 protein_coding 114821 HGNC:13851
769 lnckb.45916 NA turquoise 45916 chr6 30743199 30744550 CHESS,FANTOM protein_coding "STATUS \known_refseq\"";description" "\""immediate" early response "3\"";gene_name" "\""IER3\"";""" IER3 ENSG00000137331 IER3 protein_coding 8870 HGNC:5392
770 lnckb.4610 NA brown 4610 chr1 220876413 220910338 NONCODE,CHESS,LNCipedia,MITranscriptome protein_coding "STATUS \known_refseq\"";description" "\""H2.0" like "homeobox\"";gene_name" "\""HLX\"";""" HLX ENSG00000136630 HLX protein_coding 3142 HGNC:4978
771 lnckb.4613 NA black 4613 chr1 221047061 221109898 NONCODE,CHESS,FANTOM,LNCipedia,MITranscriptome lncRNA "STATUS \known_refseq\"";gene_name" "\""LOC101929750\"";""" LOC101929750 NA NA NA NA NA
772 lnckb.46152 NA turquoise 46152 chr6 34466061 34536269 CHESS,MITranscriptome protein_coding "STATUS \known_refseq\"";description" "\""protein" kinase C and casein kinase substrate in neurons "1\"";gene_name" "\""PACSIN1\"";""" PACSIN1 ENSG00000124507 PACSIN1 protein_coding 29993 HGNC:8570
773 lnckb.4616 NA brown 4616 chr1 221295721 221336431 NONCODE,CHESS,FANTOM,LNCipedia,MITranscriptome,BIGtranscriptome lncRNA "STATUS \known_refseq\"";description" "\""uncharacterized" "LOC400804\"";gene_name" "\""C1orf140\"";""" C1orf140 NA NA NA NA NA
774 lnckb.4617 NA brown 4617 chr1 221304004 221470217 NONCODE,CHESS,FANTOM,LNCipedia,MITranscriptome,BIGtranscriptome lncRNA "STATUS \known_refseq\"";gene_name" "\""LOC105372932\"";""" LOC105372932 NA NA NA NA NA
775 lnckb.46182 NA turquoise 46182 chr6 35471234 35497084 NONCODE,CHESS protein_coding "STATUS \known_refseq\"";description" "\""TEA" domain transcription factor "3\"";gene_name" "\""TEAD3\"";""" TEAD3 ENSG00000007866 TEAD3 protein_coding 7005 HGNC:11716
776 lnckb.46183 NA turquoise 46183 chr6 35497874 35512902 CHESS,LNCipedia protein_coding "STATUS \known_refseq\"";description" "\""tubby" like protein "1\"";gene_name" "\""TULP1\"";""" TULP1 ENSG00000112041 TULP1 protein_coding 7287 HGNC:12423
777 lnckb.46184 NA turquoise 46184 chr6 35526454 35731616 NONCODE,CHESS,LNCipedia,MITranscriptome protein_coding "STATUS \known_refseq\"";description" "\""FK506" binding protein "5\"";gene_name" "\""FKBP5\"";""" FKBP5 ENSG00000096060 FKBP5 protein_coding 2289 HGNC:3721
778 lnckb.46186 NA turquoise 46186 chr6 35542394 35593622 NONCODE,CHESS,FANTOM,LNCipedia,MITranscriptome,BIGtranscriptome lncRNA "STATUS \known_refseq\"";gene_name" "\""LOC101929309\"";gene_name" "\""RP3-340B19.3\"";""" RP3-340B19.3 NA NA NA NA NA
779 lnckb.4619 NA brown 4619 chr1 221488781 221504260 CHESS,MITranscriptome lncRNA "STATUS \known_refseq\"";gene_name" "\""LOC105372934\"";""" LOC105372934 NA NA NA NA NA
780 lnckb.46360 NA turquoise 46360 chr6 42155377 42180204 CHESS protein_coding "STATUS \known_refseq\"";description" "\""guanylate" cyclase activator "1A\"";gene_name" "\""GUCA1A\"";gene_name" "\""RP1-139D8.6\"";""" GUCA1A NA NA NA NA NA
781 lnckb.46372 NA turquoise 46372 chr6 42692003 42727575 NONCODE,CHESS protein_coding "STATUS \known_refseq\"";description" "\""peripherin" 2 (retinal degeneration%2C "slow)\"";gene_name" "\""PRPH2\"";""" PRPH2 ENSG00000112619 PRPH2 protein_coding 5961 HGNC:9942
782 lnckb.46551 NA turquoise 46551 chr6 51611455 52087625 CHESS protein_coding "STATUS \known_refseq\"";description" "\""polycystic" kidney and hepatic disease 1 (autosomal "recessive)\"";gene_name" "\""PKHD1\"";""" PKHD1 ENSG00000170927 PKHD1 protein_coding 5314 HGNC:9016
783 lnckb.46614 NA turquoise 46614 chr6 54846323 54945099 NONCODE,CHESS,FANTOM,LNCipedia protein_coding "STATUS \known_refseq\"";description" "\""family" with sequence similarity 83 member "B\"";gene_name" "\""FAM83B\"";""" FAM83B ENSG00000168143 FAM83B protein_coding 222584 HGNC:21357
784 lnckb.46656 NA turquoise 46656 chr6 63719980 65707225 NONCODE,CHESS,LNCipedia protein_coding "STATUS \known_refseq\"";description" "\""eyes" shut homolog "(Drosophila)\"";gene_name" "\""EYS\"";""" EYS ENSG00000188107 EYS protein_coding 346007 HGNC:21555
785 lnckb.46666 NA black 46666 chr6 65125217 65128086 CHESS lncRNA "STATUS \known_refseq\"";gene_name" "\""LOC107986609\"";""" LOC107986609 NA NA NA NA NA
786 lnckb.46693 NA brown 46693 chr6 68622706 68635193 NONCODE,CHESS,FANTOM,LNCipedia,MITranscriptome,BIGtranscriptome lncRNA "STATUS \known_refseq\"";description" "\""uncharacterized" "LOC101928307\"";gene_name" "\""LOC101928307\"";""" LOC101928307 NA NA NA NA NA
787 lnckb.46786 NA turquoise 46786 chr6 75921114 76072678 CHESS protein_coding "STATUS \known_refseq\"";description" "\""interphotoreceptor" matrix proteoglycan "1\"";gene_name" "\""IMPG1\"";""" IMPG1 ENSG00000112706 IMPG1 protein_coding 3617 HGNC:6055
788 lnckb.46900 NA turquoise 46900 chr6 86936919 87020405 NONCODE,CHESS,LNCipedia protein_coding "STATUS \known_refseq\"";description" "\""5-hydroxytryptamine" receptor "1E\"";gene_name" "\""HTR1E\"";""" HTR1E ENSG00000168830 HTR1E protein_coding 3354 HGNC:5291
789 lnckb.46923 NA turquoise 46923 chr6 88139864 88167429 NONCODE,CHESS,FANTOM,LNCipedia protein_coding "STATUS \known_refseq\"";description" "\""cannabinoid" receptor 1 "(brain)\"";gene_name" "\""CNR1\"";""" CNR1 ENSG00000118432 CNR1 protein_coding 1268 HGNC:2159
790 lnckb.46947 NA turquoise 46947 chr6 89254464 89315299 CHESS protein_coding "STATUS \known_refseq\"";description" "\""gamma-aminobutyric" acid type A receptor rho2 "subunit\"";gene_name" "\""GABRR2\"";""" GABRR2 ENSG00000111886 GABRR2 protein_coding 2570 HGNC:4091
791 lnckb.47009 NA turquoise 47009 chr6 95916890 96015910 NONCODE,CHESS,FANTOM,LNCipedia,MITranscriptome lncRNA "STATUS \known_refseq\"";gene_name" "\""LOC107986626\"";""" LOC107986626 NA NA NA NA NA
792 lnckb.47010 NA turquoise 47010 chr6 96015969 96216250 NONCODE,CHESS,LNCipedia protein_coding "STATUS \known_refseq\"";description" "\""fucosyltransferase" "9\"";gene_name" "\""FUT9\"";""" FUT9 ENSG00000172461 FUT9 protein_coding 10690 HGNC:4020
793 lnckb.47103 NA turquoise 47103 chr6 106360808 106571709 CHESS protein_coding "STATUS \known_refseq\"";description" "\""absent" in melanoma "1\"";gene_name" "\""AIM1\"";""" AIM1 NA NA NA NA NA
794 lnckb.4717 NA turquoise 4717 chr1 225936374 225948028 NONCODE,CHESS,LNCipedia protein_coding "STATUS \known_refseq\"";description" "\""left-right" determination factor "2\"";gene_name" "\""LEFTY2\"";""" LEFTY2 ENSG00000143768 LEFTY2 protein_coding 7044 HGNC:3122
795 lnckb.47185 NA turquoise 47185 chr6 110424587 110476641 NONCODE,CHESS,LNCipedia protein_coding "STATUS \known_refseq\"";description" "\""solute" carrier family 22 member "16\"";gene_name" "\""SLC22A16\"";""" SLC22A16 ENSG00000004809 SLC22A16 protein_coding 85413 HGNC:20302
796 lnckb.47369 NA turquoise 47369 chr6 122749201 122784078 CHESS,FANTOM,MITranscriptome protein_coding "STATUS \known_refseq\"";description" "\""fatty" acid binding protein 7%2C "brain\"";gene_name" "\""FABP7\"";""" FABP7 ENSG00000164434 FABP7 protein_coding 2173 HGNC:3562
797 lnckb.47374 NA brown 47374 chr6 122993693 123081282 NONCODE,CHESS,LNCipedia protein_coding "STATUS \known_refseq\"";description" "\""clavesin" "2\"";gene_name" "\""CLVS2\"";""" CLVS2 ENSG00000146352 CLVS2 protein_coding 134829 HGNC:23046
798 lnckb.47441 NA turquoise 47441 chr6 129493129 129558643 NONCODE,CHESS,FANTOM,LNCipedia,MITranscriptome,BIGtranscriptome lncRNA "STATUS \known_refseq\"";gene_name" "\""LOC102723409\"";gene_name" "\""RP1-69D17.4\"";""" RP1-69D17.4 NA NA NA NA NA
799 lnckb.47444 NA turquoise 47444 chr6 129576145 129710225 NONCODE,CHESS,FANTOM,LNCipedia protein_coding "STATUS \known_refseq\"";description" "\""Rho" GTPase activating protein "18\"";gene_name" "\""ARHGAP18\"";""" ARHGAP18 ENSG00000146376 ARHGAP18 protein_coding 93663 HGNC:21035
800 lnckb.47446 NA turquoise 47446 chr6 129831244 129861622 CHESS,FANTOM protein_coding "STATUS \known_refseq\"";description" "\""transmembrane" protein "244\"";gene_name" "\""TMEM244\"";""" TMEM244 ENSG00000203756 TMEM244 protein_coding 253582 HGNC:21571
801 lnckb.47447 NA turquoise 47447 chr6 129855628 129947947 NONCODE,CHESS,FANTOM,MITranscriptome lncRNA "STATUS \known_refseq\"";gene_name" "\""LOC105377999\"";""" LOC105377999 NA NA NA NA NA
802 lnckb.47481 NA turquoise 47481 chr6 132085084 132102510 NONCODE,CHESS,FANTOM,LNCipedia,MITranscriptome,BIGtranscriptome lncRNA "STATUS \known_gencode\"";gene_name" "\""RP3-523C21.2\"";""" RP3-523C21.2 NA NA NA NA NA
803 lnckb.47566 NA turquoise 47566 chr6 136336679 136339440 CHESS,MITranscriptome lncRNA description \potentially "protein-coding:SP\"";STATUS" "\""novel\"";GENE_TYPE_ALIAS" "\""lncRNA\"";""" lnckb.47566 NA NA NA NA NA
804 lnckb.47567 NA turquoise 47567 chr6 136342281 136551015 NONCODE,CHESS,FANTOM,LNCipedia protein_coding "STATUS \known_refseq\"";description" "\""microtubule" associated protein "7\"";gene_name" "\""MAP7\"";""" MAP7 ENSG00000135525 MAP7 protein_coding 9053 HGNC:6869
805 lnckb.47579 NA brown 47579 chr6 136999971 137045366 NONCODE,CHESS,LNCipedia protein_coding "STATUS \known_refseq\"";description" "\""interleukin" 20 receptor subunit "alpha\"";gene_name" "\""IL20RA\"";""" IL20RA ENSG00000016402 IL20RA protein_coding 53832 HGNC:6003
806 lnckb.47621 NA turquoise 47621 chr6 138086559 138107523 CHESS protein_coding "STATUS \known_refseq\"";description" "\""PERP%2C" TP53 apoptosis "effector\"";gene_name" "\""PERP\"";""" PERP ENSG00000112378 PERP protein_coding 64065 HGNC:17637
807 lnckb.47884 NA turquoise 47884 chr6 155808713 156296271 NONCODE,CHESS,FANTOM,LNCipedia,MITranscriptome lncRNA "STATUS \known_refseq\"";gene_name" "\""LOC101928923\"";""" LOC101928923 NA NA NA NA NA
808 lnckb.47981 NA turquoise 47981 chr6 160531483 160666375 NONCODE,CHESS,LNCipedia protein_coding "STATUS \known_refseq\"";description" "\""lipoprotein(a)\"";gene_name" "\""LPA\"";""" LPA ENSG00000198670 LPA protein_coding 4018 HGNC:6667
809 lnckb.48046 NA turquoise 48046 chr6 165327285 165988121 NONCODE,CHESS,FANTOM,LNCipedia,MITranscriptome,BIGtranscriptome protein_coding "STATUS \known_refseq\"";description" "\""phosphodiesterase" "10A\"";gene_name" "\""PDE10A\"";gene_name" "\""PDE10A,LINC00473\"";""" PDE10A NA NA NA NA NA
810 lnckb.48199 NA brown 48199 chr6 170282138 170291482 CHESS protein_coding "STATUS \known_refseq\"";description" "\""delta-like" 1 "(Drosophila)\"";gene_name" "\""DLL1\"";""" DLL1 ENSG00000198719 DLL1 protein_coding 28514 HGNC:2908
811 lnckb.4831 NA turquoise 4831 chr1 229431245 229434096 CHESS protein_coding "STATUS \known_refseq\"";description" "\""actin%2C" alpha 1%2C skeletal "muscle\"";gene_name" "\""ACTA1\"";""" ACTA1 ENSG00000143632 ACTA1 protein_coding 58 HGNC:129
812 lnckb.4875 NA brown 4875 chr1 231162928 231221568 CHESS protein_coding "STATUS \known_refseq\"";description" "\""tripartite" motif containing "67\"";gene_name" "\""TRIM67\"";""" TRIM67 ENSG00000119283 TRIM67 protein_coding 440730 HGNC:31859
813 lnckb.4887 NA turquoise 4887 chr1 231626815 232041402 NONCODE,CHESS,FANTOM,LNCipedia,MITranscriptome,BIGtranscriptome protein_coding "STATUS \known_refseq\"";description" "\""disrupted" in schizophrenia "1\"";gene_name" "\""DISC1\"";""" DISC1 ENSG00000162946 DISC1 protein_coding 27185 HGNC:2888
814 lnckb.4892 NA turquoise 4892 chr1 231809597 231847732 NONCODE,CHESS,FANTOM,LNCipedia,MITranscriptome lncRNA "STATUS \known_refseq\"";gene_name" "\""LOC105373170\"";""" LOC105373170 NA NA NA NA NA
815 lnckb.4894 NA turquoise 4894 chr1 232042641 232058744 NONCODE,CHESS,FANTOM,MITranscriptome lncRNA "STATUS \known_refseq\"";gene_name" "\""LOC105373172\"";""" LOC105373172 NA NA NA NA NA
816 lnckb.4895 NA turquoise 4895 chr1 232058828 232092497 NONCODE,CHESS,FANTOM,MITranscriptome lncRNA "STATUS \known_refseq\"";gene_name" "\""LOC105373171\"";""" LOC105373171 NA NA NA NA NA
817 lnckb.4924 NA turquoise 4924 chr1 234273134 234275220 NONCODE,CHESS,LNCipedia,BIGtranscriptome lncRNA "STATUS \known_refseq\"";gene_name" "\""LOC105373206\"";""" LOC105373206 NA NA NA NA NA
818 lnckb.4925 NA turquoise 4925 chr1 233904712 234325922 NONCODE,CHESS,FANTOM,LNCipedia,MITranscriptome,BIGtranscriptome protein_coding "STATUS \known_refseq\"";description" "\""solute" carrier family 35 member "F3\"";gene_name" "\""SLC35F3\"";""" SLC35F3 ENSG00000183780 SLC35F3 protein_coding 148641 HGNC:23616
819 lnckb.4926 NA turquoise 4926 chr1 233957714 233965793 CHESS lncRNA "STATUS \known_refseq\"";gene_name" "\""LOC107985363\"";""" LOC107985363 NA NA NA NA NA
820 lnckb.4928 NA turquoise 4928 chr1 234268583 234273038 NONCODE,CHESS,LNCipedia,MITranscriptome,BIGtranscriptome lncRNA "STATUS \known_refseq\"";gene_name" "\""LOC102724100\"";gene_name" "\""RP4-799P18.3\"";""" RP4-799P18.3 NA NA NA NA NA
821 lnckb.49691 NA turquoise 49691 chr7 983157 989980 CHESS protein_coding "STATUS \known_refseq\"";description" "\""cytochrome" P450 family 2 subfamily W member "1\"";gene_name" "\""CYP2W1\"";""" CYP2W1 ENSG00000073067 CYP2W1 protein_coding 54905 HGNC:20243
822 lnckb.49724 NA brown 49724 chr7 1665754 1747954 NONCODE,CHESS,LNCipedia protein_coding "STATUS \known_refseq\"";description" "\""extracellular" leucine-rich repeat and fibronectin type III domain containing "1\"";gene_name" "\""ELFN1\"";""" ELFN1 ENSG00000225968 ELFN1 protein_coding 392617 HGNC:33154
823 lnckb.49725 NA brown 49725 chr7 1690812 1695527 NONCODE,CHESS,LNCipedia,MITranscriptome,BIGtranscriptome lncRNA "STATUS \known_refseq\"";gene_name" "\""LOC401296\"";gene_name" "\""AC074389.6\"";""" AC074389.6 NA NA NA NA NA
824 lnckb.49726 NA brown 49726 chr7 1712725 1725395 NONCODE,CHESS,LNCipedia,MITranscriptome lncRNA "STATUS \known_refseq\"";gene_name" "\""LOC105375124\"";""" LOC105375124 NA NA NA NA NA
825 lnckb.49851 NA brown 49851 chr7 6491830 6495696 CHESS lncRNA description \potentially "protein-coding:NR\"";STATUS" "\""novel\"";GENE_TYPE_ALIAS" "\""lncRNA\"";""" lnckb.49851 NA NA NA NA NA
826 lnckb.49852 NA brown 49852 chr7 6496778 6551436 CHESS,MITranscriptome protein_coding "STATUS \known_refseq\"";description" "\""Grid2" interacting "protein\"";gene_name" "\""GRID2IP\"";""" GRID2IP ENSG00000215045 GRID2IP protein_coding 392862 HGNC:18464
827 lnckb.49954 NA turquoise 49954 chr7 15117223 15600163 NONCODE,CHESS,LNCipedia,MITranscriptome protein_coding "STATUS \known_refseq\"";description" "\""alkylglycerol" "monooxygenase\"";gene_name" "\""AGMO\"";""" AGMO ENSG00000187546 AGMO protein_coding 392636 HGNC:33784
828 lnckb.49956 NA turquoise 49956 chr7 15667947 15681980 NONCODE,CHESS,FANTOM,LNCipedia,MITranscriptome,BIGtranscriptome lncRNA "STATUS \known_refseq\"";description" "\""uncharacterized" "LOC105375166\"";gene_name" "\""LOC105375166\"";""" LOC105375166 ENSG00000237070 AC005550.2 lncRNA 0 0
829 lnckb.50076 NA turquoise 50076 chr7 22098067 22357133 NONCODE,CHESS,LNCipedia,MITranscriptome protein_coding "STATUS \known_refseq\"";description" "\""Rap" guanine nucleotide exchange factor "5\"";gene_name" "\""RAPGEF5\"";""" RAPGEF5 ENSG00000136237 RAPGEF5 protein_coding 9771 HGNC:16862
830 lnckb.50108 NA turquoise 50108 chr7 23310209 23470674 NONCODE,CHESS,LNCipedia,MITranscriptome protein_coding "STATUS \known_refseq\"";description" "\""insulin" like growth factor 2 mRNA binding protein "3\"";gene_name" "\""IGF2BP3\"";""" IGF2BP3 ENSG00000136231 IGF2BP3 protein_coding 10643 HGNC:28868
831 lnckb.5017 NA turquoise 5017 chr1 236348262 236486992 CHESS protein_coding "STATUS \known_refseq\"";description" "\""EDAR-associated" death "domain\"";gene_name" "\""EDARADD\"";""" EDARADD ENSG00000186197 EDARADD protein_coding 128178 HGNC:14341
832 lnckb.50205 NA brown 50205 chr7 27194425 27200106 NONCODE,CHESS,LNCipedia,MITranscriptome protein_coding "STATUS \known_refseq\"";description" "\""homeobox" "A13\"";gene_name" "\""HOXA13\"";""" HOXA13 ENSG00000106031 HOXA13 protein_coding 3209 HGNC:5102
833 lnckb.50224 NA turquoise 50224 chr7 27961519 28057984 CHESS,FANTOM,MITranscriptome lncRNA "STATUS \known_refseq\"";gene_name" "\""LOC105375208\"";""" LOC105375208 NA NA NA NA NA
834 lnckb.50377 NA brown 50377 chr7 36883757 36892690 NONCODE,CHESS,MITranscriptome lncRNA "STATUS \known_refseq\"";gene_name" "\""LOC105375235\"";""" LOC105375235 NA NA NA NA NA
835 lnckb.5038 NA brown 5038 chr1 238476576 238486036 NONCODE,CHESS,FANTOM,LNCipedia,MITranscriptome,BIGtranscriptome lncRNA "STATUS \known_refseq\"";description" "\""long" intergenic non-protein coding RNA "1139\"";gene_name" "\""LINC01139\"";""" LINC01139 ENSG00000215808 LINC01139 lncRNA 0 HGNC:27924
836 lnckb.50409 NA brown 50409 chr7 38977878 39468961 NONCODE,CHESS,LNCipedia,MITranscriptome protein_coding "STATUS \known_refseq\"";description" "\""POU" class 6 homeobox "2\"";gene_name" "\""POU6F2\"";""" POU6F2 ENSG00000106536 POU6F2 protein_coding 11281 HGNC:21694
837 lnckb.50411 NA brown 50411 chr7 39327557 39338407 CHESS,MITranscriptome,BIGtranscriptome lncRNA "STATUS \known_refseq\"";gene_name" "\""LOC105375239\"";""" LOC105375239 NA NA NA NA NA
838 lnckb.50471 NA turquoise 50471 chr7 42950797 42956129 NONCODE,CHESS,FANTOM,LNCipedia,MITranscriptome lncRNA "STATUS \known_refseq\"";gene_name" "\""LOC105375253\"";""" LOC105375253 NA NA NA NA NA
839 lnckb.50473 NA turquoise 50473 chr7 42971458 43114052 NONCODE,CHESS,FANTOM,LNCipedia,MITranscriptome,BIGtranscriptome protein_coding "STATUS \known_refseq\"";gene_name" "\""LOC105375254\"";gene_name" "\""AC005537.2\"";""" AC005537.2 ENSG00000232006 AC005537.2 lncRNA 0 0
840 lnckb.50618 NA turquoise 50618 chr7 51016210 51316818 NONCODE,CHESS,LNCipedia,MITranscriptome protein_coding "STATUS \known_refseq\"";description" "\""cordon-bleu" WH2 repeat "protein\"";gene_name" "\""COBL\"";""" COBL ENSG00000106078 COBL protein_coding 23242 HGNC:22199
841 lnckb.50626 NA brown 50626 chr7 51614251 51729922 NONCODE,CHESS,FANTOM,LNCipedia,MITranscriptome,BIGtranscriptome lncRNA "STATUS \known_refseq\"";gene_name" "\""LOC105375278\"";gene_name" "\""RP4-718N17.2\"";""" RP4-718N17.2 NA NA NA NA NA
842 lnckb.50650 NA turquoise 50650 chr7 55019032 55211985 NONCODE,CHESS,BIGtranscriptome protein_coding "STATUS \known_refseq\"";description" "\""epidermal" growth factor "receptor\"";gene_name" "\""EGFR\"";""" EGFR ENSG00000146648 EGFR protein_coding 1956 HGNC:3236
843 lnckb.50652 NA turquoise 50652 chr7 55084053 55089998 CHESS,BIGtranscriptome protein_coding "STATUS \known_refseq\"";gene_name" "\""LOC107986797\"";""" LOC107986797 NA NA NA NA NA
844 lnckb.50819 NA turquoise 50819 chr7 67668089 67697029 NONCODE,CHESS,FANTOM,LNCipedia,MITranscriptome,BIGtranscriptome lncRNA "STATUS \known_gencode\"";gene_name" "\""RP4-736H5.3\"";""" RP4-736H5.3 NA NA NA NA NA
845 lnckb.51148 NA turquoise 51148 chr7 91311326 91526410 NONCODE,CHESS,FANTOM,LNCipedia,MITranscriptome,BIGtranscriptome lncRNA "STATUS \known_refseq\"";gene_name" "\""LOC105375392\"";""" LOC105375392 NA NA NA NA NA
846 lnckb.51150 NA turquoise 51150 chr7 91367552 91368641 NONCODE,CHESS,LNCipedia,MITranscriptome lncRNA "STATUS \known_refseq\"";gene_name" "\""LOC107986716\"";""" LOC107986716 NA NA NA NA NA
847 lnckb.51151 NA turquoise 51151 chr7 91374645 91381272 NONCODE,CHESS,FANTOM,LNCipedia,MITranscriptome,BIGtranscriptome lncRNA "STATUS \known_refseq\"";gene_name" "\""LOC101927473\"";""" LOC101927473 NA NA NA NA NA
848 lnckb.51176 NA brown 51176 chr7 92836483 92917187 NONCODE,CHESS,FANTOM,LNCipedia,MITranscriptome,BIGtranscriptome lncRNA "STATUS \known_refseq\"";description" "\""uncharacterized" "LOC101927497\"";gene_name" "\""LOC101927497\"";gene_name" "\""AC002454.1\"";""" LOC101927497 ENSG00000237819 CDK6-AS1 lncRNA 0 HGNC:40141
849 lnckb.51186 NA turquoise 51186 chr7 93862341 93890991 NONCODE,CHESS,FANTOM,LNCipedia,MITranscriptome protein_coding "STATUS \known_refseq\"";description" "\""tissue" factor pathway inhibitor "2\"";gene_name" "\""TFPI2\"";""" TFPI2 ENSG00000105825 TFPI2 protein_coding 7980 HGNC:11761
850 lnckb.51187 NA turquoise 51187 chr7 93882353 93886083 CHESS,FANTOM,MITranscriptome lncRNA "STATUS \known_fantom\"";""" lnckb.51187 NA NA NA NA NA
851 lnckb.51190 NA turquoise 51190 chr7 93906508 93911173 CHESS,FANTOM protein_coding "STATUS \known_refseq\"";description" "\""G" protein subunit gamma transducin "1\"";gene_name" "\""GNGT1\"";""" GNGT1 ENSG00000127928 GNGT1 protein_coding 2792 HGNC:4411
852 lnckb.51273 NA turquoise 51273 chr7 98617285 98629869 CHESS protein_coding "STATUS \known_refseq\"";description" "\""neuronal" pentraxin "2\"";gene_name" "\""NPTX2\"";""" NPTX2 ENSG00000106236 NPTX2 protein_coding 4885 HGNC:7953
853 lnckb.51277 NA brown 51277 chr7 98846487 98871597 CHESS,LNCipedia,MITranscriptome protein_coding "STATUS \known_refseq\"";description" "\""transmembrane" protein "130\"";gene_name" "\""TMEM130\"";""" TMEM130 ENSG00000166448 TMEM130 protein_coding 222865 HGNC:25429
854 lnckb.51409 NA brown 51409 chr7 101170493 101180276 CHESS,MITranscriptome protein_coding "STATUS \known_refseq\"";description" "\""N-acetyltransferase" 16 "(putative)\"";gene_name" "\""NAT16\"";""" NAT16 ENSG00000167011 NAT16 protein_coding 375607 HGNC:22030
855 lnckb.51485 NA turquoise 51485 chr7 104736925 104757748 NONCODE,CHESS,FANTOM,LNCipedia,MITranscriptome,BIGtranscriptome lncRNA "STATUS \known_refseq\"";gene_name" "\""LOC105375436\"";gene_name" "\""LHFPL3-AS1\"";""" LHFPL3-AS1 ENSG00000226869 LHFPL3-AS1 lncRNA 0 HGNC:40341
856 lnckb.51486 NA turquoise 51486 chr7 104768669 104804092 NONCODE,CHESS,FANTOM,LNCipedia,MITranscriptome,BIGtranscriptome lncRNA "STATUS \known_refseq\"";description" "\""LHFPL3" antisense RNA "1\"";gene_name" "\""LHFPL3-AS1\"";""" LHFPL3-AS1 ENSG00000226869 LHFPL3-AS1 lncRNA 0 HGNC:40341
857 lnckb.51638 NA brown 51638 chr7 116672359 116798669 NONCODE,CHESS,LNCipedia protein_coding "STATUS \known_refseq\"";description" "\""MET" proto-oncogene%2C receptor tyrosine "kinase\"";gene_name" "\""MET\"";""" MET ENSG00000105976 MET protein_coding 4233 HGNC:7029
858 lnckb.51704 NA turquoise 51704 chr7 123567003 123639487 CHESS protein_coding "STATUS \known_refseq\"";description" "\""ankyrin" repeat and SOCS box containing "15\"";gene_name" "\""ASB15\"";""" ASB15 ENSG00000146809 ASB15 protein_coding 142685 HGNC:19767
859 lnckb.51831 NA turquoise 51831 chr7 129763058 129769194 NONCODE,CHESS,LNCipedia,MITranscriptome lncRNA "STATUS \known_refseq\"";gene_name" "\""LOC105375501\"";""" LOC105375501 NA NA NA NA NA
860 lnckb.51832 NA turquoise 51832 chr7 129776576 129783855 NONCODE,CHESS,LNCipedia,MITranscriptome,BIGtranscriptome lncRNA "STATUS \known_fantom\"";""" lnckb.51832 NA NA NA NA NA
861 lnckb.51884 NA turquoise 51884 chr7 132123332 132648688 CHESS,MITranscriptome protein_coding "STATUS \known_refseq\"";description" "\""plexin" "A4\"";gene_name" "\""PLXNA4\"";""" PLXNA4 ENSG00000221866 PLXNA4 protein_coding 91584 HGNC:9102
862 lnckb.51888 NA turquoise 51888 chr7 132408214 132448273 CHESS,MITranscriptome lncRNA "STATUS \known_refseq\"";gene_name" "\""LOC102724906\"";""" LOC102724906 NA NA NA NA NA
863 lnckb.5191 NA turquoise 5191 chr1 247857199 247880668 NONCODE,CHESS,FANTOM protein_coding "STATUS \known_refseq\"";description" "\""tripartite" motif containing "58\"";gene_name" "\""TRIM58\"";""" TRIM58 ENSG00000162722 TRIM58 protein_coding 25893 HGNC:24150
864 lnckb.5192 NA turquoise 5192 chr1 247895587 247896531 NONCODE,CHESS,FANTOM protein_coding "STATUS \known_refseq\"";description" "\""olfactory" receptor family 2 subfamily W member "3\"";gene_name" "\""OR2W3\"";""" OR2W3 ENSG00000238243 OR2W3 protein_coding 343171 HGNC:15021
865 lnckb.5193 NA turquoise 5193 chr1 247914138 247923152 CHESS protein_coding "STATUS \known_refseq\"";description" "\""olfactory" receptor family 2 subfamily T member "8\"";gene_name" "\""OR2T8\"";""" OR2T8 ENSG00000177462 OR2T8 protein_coding 343172 HGNC:15020
866 lnckb.51934 NA brown 51934 chr7 135680194 135728204 CHESS,LNCipedia,MITranscriptome protein_coding "STATUS \known_refseq\"";description" "\""solute" carrier family 13 member "4\"";gene_name" "\""SLC13A4\"";""" SLC13A4 ENSG00000164707 SLC13A4 protein_coding 26266 HGNC:15827
867 lnckb.51938 NA black 51938 chr7 135729348 135748869 CHESS,MITranscriptome protein_coding "STATUS \known_refseq\"";description" "\""family" with sequence similarity 180 member "A\"";gene_name" "\""FAM180A\"";""" FAM180A ENSG00000189320 FAM180A protein_coding 389558 HGNC:33773
868 lnckb.52090 NA brown 52090 chr7 143352677 143382304 NONCODE,CHESS,FANTOM,LNCipedia,MITranscriptome,BIGtranscriptome protein_coding "STATUS \known_refseq\"";description" "\""family" with sequence similarity 131 member "B\"";gene_name" "\""FAM131B\"";""" FAM131B ENSG00000159784 FAM131B protein_coding 9715 HGNC:22202
869 lnckb.52091 NA brown 52091 chr7 143361394 143366208 NONCODE,CHESS,FANTOM,LNCipedia,MITranscriptome lncRNA "STATUS \known_refseq\"";gene_name" "\""LOC101928397\"";gene_name" "\""RP11-563K23.1\"";""" RP11-563K23.1 NA NA NA NA NA
870 lnckb.52243 NA turquoise 52243 chr7 150791287 150803200 CHESS protein_coding "STATUS \known_refseq\"";description" "\""transmembrane" protein "176B\"";gene_name" "\""TMEM176B\"";""" TMEM176B ENSG00000106565 TMEM176B protein_coding 28959 HGNC:29596
871 lnckb.52244 NA turquoise 52244 chr7 150800543 150805120 CHESS protein_coding "STATUS \known_refseq\"";description" "\""transmembrane" protein "176A\"";gene_name" "\""TMEM176A\"";""" TMEM176A ENSG00000002933 TMEM176A protein_coding 55365 HGNC:24930
872 lnckb.52351 NA brown 52351 chr7 155414344 155457118 NONCODE,CHESS,FANTOM,LNCipedia,MITranscriptome,BIGtranscriptome lncRNA description \potentially "protein-coding:FANTOM\"";GENE_TYPE_ALIAS" "\""lncRNA\"";STATUS" "\""known_gencode\"";gene_name" "\""AC008060.8\"";""" AC008060.8 NA NA NA NA NA
873 lnckb.52353 NA brown 52353 chr7 155458129 155464831 CHESS protein_coding "STATUS \known_refseq\"";description" "\""engrailed" homeobox "2\"";gene_name" "\""EN2\"";""" EN2 ENSG00000164778 EN2 protein_coding 2020 HGNC:3343
874 lnckb.52356 NA brown 52356 chr7 155499077 155533844 NONCODE,CHESS,LNCipedia protein_coding "STATUS \known_refseq\"";description" "\""canopy" FGF signaling regulator "1\"";gene_name" "\""CNPY1\"";""" CNPY1 ENSG00000146910 CNPY1 protein_coding 285888 HGNC:27786
875 lnckb.52433 NA brown 52433 chr7 159006522 159030195 NONCODE,CHESS,FANTOM,LNCipedia,BIGtranscriptome lncRNA "STATUS \known_refseq\"";description" "\""long" intergenic non-protein coding RNA "689\"";gene_name" "\""LINC00689\"";""" LINC00689 ENSG00000231419 LINC00689 lncRNA 0 HGNC:27217
876 lnckb.52434 NA brown 52434 chr7 159024359 159144957 NONCODE,CHESS,LNCipedia,MITranscriptome protein_coding "STATUS \known_refseq\"";description" "\""vasoactive" intestinal peptide receptor "2\"";gene_name" "\""VIPR2\"";""" VIPR2 ENSG00000106018 VIPR2 protein_coding 7434 HGNC:12695
877 lnckb.52521 NA turquoise 52521 chr8 737533 1285665 NONCODE,CHESS,FANTOM,LNCipedia,MITranscriptome,BIGtranscriptome lncRNA "STATUS \known_refseq\"";description" "\""ERICH1" antisense RNA "1\"";gene_name" "\""ERICH1-AS1\"";gene_name" "\""DLGAP2\"";""" ERICH1-AS1 NA NA NA NA NA
878 lnckb.52526 NA turquoise 52526 chr8 1296034 1302607 NONCODE,CHESS,LNCipedia,MITranscriptome,BIGtranscriptome lncRNA "STATUS \known_refseq\"";description" "\""uncharacterized" "LOC286083\"";gene_name" "\""LOC286083\"";""" LOC286083 ENSG00000275427 AF067845.2 lncRNA 0 0
879 lnckb.52529 NA turquoise 52529 chr8 1339378 1360177 NONCODE,CHESS,FANTOM,LNCipedia,MITranscriptome lncRNA "STATUS \novel\"";""" lnckb.52529 NA NA NA NA NA
880 lnckb.52531 NA turquoise 52531 chr8 1364821 1373219 NONCODE,CHESS,FANTOM,LNCipedia,MITranscriptome lncRNA "STATUS \known_gencode\"";gene_name" "\""AF067845.1\"";""" AF067845.1 ENSG00000260721 AF067845.1 lncRNA 0 0
881 lnckb.52533 NA turquoise 52533 chr8 1428270 1437112 NONCODE,CHESS,FANTOM,LNCipedia,MITranscriptome lncRNA "STATUS \known_refseq\"";gene_name" "\""LOC105377775\"";""" LOC105377775 NA NA NA NA NA
882 lnckb.52535 NA turquoise 52535 chr8 1501366 1708476 CHESS,FANTOM protein_coding "STATUS \known_refseq\"";description" "\""discs" large homolog associated protein "2\"";gene_name" "\""DLGAP2\"";""" DLGAP2 ENSG00000282152 DLGAP2 protein_coding 9228 HGNC:2906
883 lnckb.52559 NA brown 52559 chr8 2793733 2840908 NONCODE,CHESS,FANTOM,LNCipedia,MITranscriptome,BIGtranscriptome lncRNA "STATUS \known_refseq\"";gene_name" "\""LOC105377785\"";""" LOC105377785 NA NA NA NA NA
884 lnckb.52560 NA brown 52560 chr8 2899600 2924379 NONCODE,CHESS lncRNA "STATUS \known_refseq\"";gene_name" "\""LOC105377787\"";""" LOC105377787 NA NA NA NA NA
885 lnckb.52561 NA brown 52561 chr8 2914182 2927888 NONCODE,CHESS,FANTOM,LNCipedia,MITranscriptome lncRNA "STATUS \known_refseq\"";gene_name" "\""LOC105377786\"";""" LOC105377786 NA NA NA NA NA
886 lnckb.52710 NA turquoise 52710 chr8 10606349 10655107 CHESS protein_coding "STATUS \known_refseq\"";description" "\""retinitis" pigmentosa 1-like "1\"";gene_name" "\""RP1L1\"";""" RP1L1 ENSG00000183638 RP1L1 protein_coding 94137 HGNC:15946
887 lnckb.52713 NA turquoise 52713 chr8 10723768 10736598 CHESS protein_coding "STATUS \known_refseq\"";description" "\""SRY-box" "7\"";gene_name" "\""SOX7\"";""" SOX7 ENSG00000171056 SOX7 protein_coding 83595 HGNC:18196
888 lnckb.52840 NA turquoise 52840 chr8 18522978 19086909 NONCODE,CHESS,FANTOM,LNCipedia,BIGtranscriptome protein_coding "STATUS \known_refseq\"";description" "\""pleckstrin" and Sec7 domain containing "3\"";gene_name" "\""PSD3\"";""" PSD3 ENSG00000156011 PSD3 protein_coding 23362 HGNC:19093
889 lnckb.52874 NA turquoise 52874 chr8 20343384 20372769 NONCODE,CHESS,FANTOM,LNCipedia,MITranscriptome,BIGtranscriptome lncRNA "STATUS \known_refseq\"";gene_name" "\""LOC105379314\"";""" LOC105379314 NA NA NA NA NA
890 lnckb.52894 NA brown 52894 chr8 21690403 21814996 CHESS protein_coding "STATUS \known_refseq\"";description" "\""GDNF" family receptor alpha "2\"";gene_name" "\""GFRA2\"";""" GFRA2 ENSG00000168546 GFRA2 protein_coding 2675 HGNC:4244
891 lnckb.52907 NA turquoise 52907 chr8 22039708 22048809 CHESS protein_coding "STATUS \known_refseq\"";description" "\""fibroblast" growth factor "17\"";gene_name" "\""FGF17\"";""" FGF17 ENSG00000158815 FGF17 protein_coding 8822 HGNC:3673
892 lnckb.52985 NA turquoise 52985 chr8 23654544 23792167 NONCODE,CHESS,FANTOM,LNCipedia,MITranscriptome,BIGtranscriptome lncRNA "STATUS \known_refseq\"";gene_name" "\""LOC107986930\"";""" LOC107986930 NA NA NA NA NA
893 lnckb.53003 NA turquoise 53003 chr8 24884002 24924631 NONCODE,CHESS,FANTOM,LNCipedia,MITranscriptome,BIGtranscriptome lncRNA "STATUS \known_refseq\"";gene_name" "\""LOC105379329\"";""" LOC105379329 NA NA NA NA NA
894 lnckb.53004 NA turquoise 53004 chr8 24913761 24919093 CHESS protein_coding "STATUS \known_refseq\"";description" "\""neurofilament%2C" medium "polypeptide\"";gene_name" "\""NEFM\"";""" NEFM ENSG00000104722 NEFM protein_coding 4741 HGNC:7734
895 lnckb.53005 NA turquoise 53005 chr8 24950955 24956869 NONCODE,CHESS,FANTOM,LNCipedia protein_coding "STATUS \known_refseq\"";description" "\""neurofilament%2C" light "polypeptide\"";gene_name" "\""NEFL\"";""" NEFL ENSG00000277586 NEFL protein_coding 4747 HGNC:7739
896 lnckb.53082 NA brown 53082 chr8 29326132 29350750 NONCODE,CHESS,LNCipedia protein_coding "STATUS \known_refseq\"";description" "\""dual" specificity phosphatase "4\"";gene_name" "\""DUSP4\"";""" DUSP4 ENSG00000120875 DUSP4 protein_coding 1846 HGNC:3070
897 lnckb.53146 NA brown 53146 chr8 31275565 31401123 NONCODE,CHESS,FANTOM,LNCipedia,MITranscriptome,BIGtranscriptome lncRNA "STATUS \known_refseq\"";gene_name" "\""LOC101929492\"";gene_name" "\""RP11-566H8.3\"";""" RP11-566H8.3 NA NA NA NA NA
898 lnckb.53150 NA turquoise 53150 chr8 31639222 32771969 NONCODE,CHESS,FANTOM,LNCipedia,MITranscriptome,BIGtranscriptome protein_coding "STATUS \known_refseq\"";description" "\""neuregulin" "1\"";gene_name" "\""NRG1\"";""" NRG1 ENSG00000157168 NRG1 protein_coding 3084 HGNC:7997
899 lnckb.53151 NA turquoise 53151 chr8 32016300 32026127 NONCODE,CHESS,FANTOM,LNCipedia,MITranscriptome lncRNA "STATUS \known_refseq\"";gene_name" "\""LOC107986936\"";""" LOC107986936 NA NA NA NA NA
900 lnckb.53153 NA turquoise 53153 chr8 32424924 32431649 CHESS,MITranscriptome lncRNA "STATUS \known_refseq\"";gene_name" "\""LOC105379361\"";""" LOC105379361 NA NA NA NA NA
901 lnckb.53188 NA black 53188 chr8 37326957 37332052 NONCODE,CHESS,FANTOM,LNCipedia,MITranscriptome,BIGtranscriptome lncRNA "STATUS \known_refseq\"";gene_name" "\""LOC100507403\"";""" LOC100507403 NA NA NA NA NA
902 lnckb.53213 NA turquoise 53213 chr8 37858947 37899516 CHESS,FANTOM protein_coding "STATUS \known_refseq\"";description" "\""RAB11" family interacting protein "1\"";gene_name" "\""RAB11FIP1\"";""" RAB11FIP1 ENSG00000156675 RAB11FIP1 protein_coding 80223 HGNC:30265
903 lnckb.53370 NA turquoise 53370 chr8 48780608 48829923 NONCODE,CHESS,LNCipedia,MITranscriptome lncRNA "STATUS \known_refseq\"";gene_name" "\""LOC105375825\"";""" LOC105375825 NA NA NA NA NA
904 lnckb.53434 NA turquoise 53434 chr8 54509448 54630834 NONCODE,CHESS,FANTOM,LNCipedia,MITranscriptome,BIGtranscriptome protein_coding "STATUS \known_refseq\"";description" "\""retinitis" pigmentosa 1 (autosomal "dominant)\"";gene_name" "\""RP1\"";""" RP1 ENSG00000104237 RP1 protein_coding 6101 HGNC:10263
905 lnckb.53435 NA turquoise 53435 chr8 54657854 54871720 NONCODE,CHESS protein_coding "STATUS \known_refseq\"";gene_name" "\""LOC107984125\"";""" LOC107984125 NA NA NA NA NA
906 lnckb.53558 NA brown 53558 chr8 62248669 62999652 NONCODE,CHESS,LNCipedia protein_coding "STATUS \known_refseq\"";description" "\""Na+/K+" transporting ATPase interacting "3\"";gene_name" "\""NKAIN3\"";""" NKAIN3 ENSG00000185942 NKAIN3 protein_coding 286183 HGNC:26829
907 lnckb.53583 NA turquoise 53583 chr8 64373218 64402513 NONCODE,CHESS,FANTOM,LNCipedia,MITranscriptome,BIGtranscriptome lncRNA "STATUS \known_refseq\"";description" "\""MIR124-2" host "gene\"";gene_name" "\""MIR124-2HG\"";""" MIR124-2HG ENSG00000254377 MIR124-2HG lncRNA 0 HGNC:48723
908 lnckb.536 NA brown 536 chr1 16057749 16073651 CHESS protein_coding "STATUS \known_refseq\"";description" "\""family" with sequence similarity 131 member "C\"";gene_name" "\""FAM131C\"";""" FAM131C ENSG00000185519 FAM131C protein_coding 348487 HGNC:26717
909 lnckb.53725 NA turquoise 53725 chr8 75222307 75324741 NONCODE,CHESS,FANTOM,LNCipedia,MITranscriptome,BIGtranscriptome lncRNA "STATUS \known_refseq\"";description" "\""cancer" susceptibility candidate 9 (non-protein "coding)\"";gene_name" "\""CASC9\"";""" CASC9 ENSG00000249395 CASC9 lncRNA 0 HGNC:48906
910 lnckb.53730 NA turquoise 53730 chr8 76403998 76405105 NONCODE,CHESS,FANTOM,LNCipedia,MITranscriptome lncRNA "STATUS \known_gencode\"";gene_name" "\""RP11-706J10.2\"";""" RP11-706J10.2 NA NA NA NA NA
911 lnckb.53735 NA turquoise 53735 chr8 76681219 76867402 NONCODE,CHESS,LNCipedia protein_coding "STATUS \known_refseq\"";description" "\""zinc" finger homeobox "4\"";gene_name" "\""ZFHX4\"";""" ZFHX4 ENSG00000091656 ZFHX4 protein_coding 79776 HGNC:30939
912 lnckb.5374 NA turquoise 5374 chr10 4963253 4987738 NONCODE,CHESS,LNCipedia protein_coding "STATUS \known_refseq\"";description" "\""aldo-keto" reductase family 1%2C member "C1\"";gene_name" "\""AKR1C1\"";""" AKR1C1 ENSG00000187134 AKR1C1 protein_coding 1645 HGNC:384
913 lnckb.53760 NA turquoise 53760 chr8 79585936 79639408 CHESS,FANTOM,MITranscriptome lncRNA "STATUS \known_refseq\"";gene_name" "\""LOC105375916\"";""" LOC105375916 NA NA NA NA NA
914 lnckb.53761 NA turquoise 53761 chr8 79610542 79666175 CHESS protein_coding "STATUS \known_refseq\"";description" "\""stathmin" "2\"";gene_name" "\""STMN2\"";""" STMN2 ENSG00000104435 STMN2 protein_coding 11075 HGNC:10577
915 lnckb.538 NA turquoise 538 chr1 16124335 16156104 NONCODE,CHESS protein_coding "STATUS \known_refseq\"";description" "\""EPH" receptor "A2\"";gene_name" "\""EPHA2\"";""" EPHA2 ENSG00000142627 EPHA2 protein_coding 1969 HGNC:3386
916 lnckb.53842 NA turquoise 53842 chr8 85463095 85481585 CHESS protein_coding "STATUS \known_refseq\"";description" "\""carbonic" anhydrase "2\"";gene_name" "\""CA2\"";""" CA2 ENSG00000104267 CA2 protein_coding 760 HGNC:1373
917 lnckb.53859 NA turquoise 53859 chr8 86098910 86154225 CHESS protein_coding "STATUS \known_refseq\"";description" "\""ATPase" H+ transporting V0 subunit "d2\"";gene_name" "\""ATP6V0D2\"";""" ATP6V0D2 ENSG00000147614 ATP6V0D2 protein_coding 245972 HGNC:18266
918 lnckb.53867 NA turquoise 53867 chr8 86573608 86743675 CHESS,LNCipedia protein_coding "STATUS \known_refseq\"";description" "\""cyclic" nucleotide gated channel beta "3\"";gene_name" "\""CNGB3\"";""" CNGB3 ENSG00000170289 CNGB3 protein_coding 54714 HGNC:2153
919 lnckb.53908 NA brown 53908 chr8 90058608 90082881 NONCODE,CHESS,LNCipedia protein_coding "STATUS \known_refseq\"";description" "\""calbindin" "1\"";gene_name" "\""CALB1\"";""" CALB1 ENSG00000104327 CALB1 protein_coding 793 HGNC:1434
920 lnckb.53928 NA turquoise 53928 chr8 91209494 91398155 NONCODE,CHESS protein_coding "STATUS \known_refseq\"";description" "\""solute" carrier family 26 member "7\"";gene_name" "\""SLC26A7\"";""" SLC26A7 ENSG00000147606 SLC26A7 protein_coding 115111 HGNC:14467
921 lnckb.53931 NA black 53931 chr8 91954967 92103385 NONCODE,CHESS,FANTOM,LNCipedia,BIGtranscriptome protein_coding "STATUS \known_refseq\"";description" "\""RUNX1" translocation partner "1\"";gene_name" "\""RUNX1T1\"";""" RUNX1T1 ENSG00000079102 RUNX1T1 protein_coding 862 HGNC:1535
922 lnckb.54007 NA brown 54007 chr8 96493654 96621838 NONCODE,CHESS,LNCipedia protein_coding "STATUS \known_refseq\"";description" "\""syndecan" "2\"";gene_name" "\""SDC2\"";""" SDC2 ENSG00000169439 SDC2 protein_coding 6383 HGNC:10659
923 lnckb.54019 NA brown 54019 chr8 97775581 97852602 NONCODE,CHESS protein_coding "STATUS \known_refseq\"";description" "\""lysosomal" protein transmembrane 4 "beta\"";gene_name" "\""LAPTM4B\"";""" LAPTM4B ENSG00000104341 LAPTM4B protein_coding 55353 HGNC:13646
924 lnckb.54162 NA brown 54162 chr8 104078075 104111648 CHESS lncRNA "STATUS \known_refseq\"";gene_name" "\""LOC105375688\"";""" LOC105375688 NA NA NA NA NA
925 lnckb.54167 NA turquoise 54167 chr8 104379327 104467075 NONCODE,CHESS,LNCipedia protein_coding "STATUS \known_refseq\"";description" "\""dihydropyrimidinase\"";gene_name" "\""DPYS\"";""" DPYS ENSG00000147647 DPYS protein_coding 1807 HGNC:3013
926 lnckb.54178 NA turquoise 54178 chr8 105293927 105317859 CHESS,MITranscriptome lncRNA description \potentially "protein-coding:FANTOM\"";GENE_TYPE_ALIAS" "\""lncRNA\"";STATUS" "\""novel\"";""" lnckb.54178 NA NA NA NA NA
927 lnckb.54179 NA turquoise 54179 chr8 105318438 105814691 NONCODE,CHESS,FANTOM,LNCipedia,BIGtranscriptome protein_coding "STATUS \known_refseq\"";description" "\""zinc" finger protein%2C FOG family member "2\"";gene_name" "\""ZFPM2\"";""" ZFPM2 ENSG00000169946 ZFPM2 protein_coding 23414 HGNC:16700
928 lnckb.54180 NA turquoise 54180 chr8 105530423 105557931 NONCODE,CHESS,LNCipedia,MITranscriptome lncRNA "STATUS \known_refseq\"";gene_name" "\""LOC105375696\"";""" LOC105375696 NA NA NA NA NA
929 lnckb.54182 NA turquoise 54182 chr8 105780410 106060503 NONCODE,CHESS,FANTOM,LNCipedia,BIGtranscriptome lncRNA "STATUS \known_refseq\"";description" "\""ZFPM2" antisense RNA "1\"";gene_name" "\""ZFPM2-AS1\"";""" ZFPM2-AS1 ENSG00000251003 ZFPM2-AS1 lncRNA 0 HGNC:50698
930 lnckb.54222 NA black 54222 chr8 110899796 111040463 NONCODE,CHESS,FANTOM,LNCipedia,MITranscriptome,BIGtranscriptome lncRNA "STATUS \known_refseq\"";description" "\""long" intergenic non-protein coding RNA "1608\"";gene_name" "\""LINC01608\"";""" LINC01608 ENSG00000253877 LINC01608 lncRNA 0 HGNC:51662
931 lnckb.54231 NA turquoise 54231 chr8 112222928 113437499 NONCODE,CHESS,LNCipedia protein_coding "STATUS \known_refseq\"";description" "\""CUB" and Sushi multiple domains "3\"";gene_name" "\""CSMD3\"";""" CSMD3 ENSG00000164796 CSMD3 protein_coding 114788 HGNC:19291
932 lnckb.54232 NA turquoise 54232 chr8 113240328 113256189 CHESS lncRNA "STATUS \known_refseq\"";gene_name" "\""LOC107986966\"";""" LOC107986966 NA NA NA NA NA
933 lnckb.54308 NA turquoise 54308 chr8 119557077 119673404 NONCODE,CHESS,LNCipedia protein_coding "STATUS \known_refseq\"";description" "\""ectonucleotide" pyrophosphatase/phosphodiesterase "2\"";gene_name" "\""ENPP2\"";""" ENPP2 ENSG00000136960 ENPP2 protein_coding 5168 HGNC:3357
934 lnckb.54333 NA brown 54333 chr8 121613031 121641390 CHESS protein_coding "STATUS \known_refseq\"";description" "\""hyaluronan" synthase "2\"";gene_name" "\""HAS2\"";""" HAS2 ENSG00000170961 HAS2 protein_coding 3037 HGNC:4819
935 lnckb.54345 NA turquoise 54345 chr8 122664718 122694106 NONCODE,CHESS,FANTOM,LNCipedia,MITranscriptome,BIGtranscriptome lncRNA "STATUS \known_refseq\"";description" "\""long" intergenic non-protein coding RNA "1151\"";gene_name" "\""LINC01151\"";""" LINC01151 ENSG00000253819 LINC01151 lncRNA 0 HGNC:49471
936 lnckb.54440 NA turquoise 54440 chr8 126557336 127049451 NONCODE,CHESS,FANTOM,LNCipedia,MITranscriptome,BIGtranscriptome lncRNA "STATUS \known_refseq\"";gene_name" "\""LOC105375751\"";gene_name" "\""RP11-89K10.1\"";""" RP11-89K10.1 NA NA NA NA NA
937 lnckb.54441 NA turquoise 54441 chr8 126763877 126850076 NONCODE,CHESS,FANTOM,LNCipedia,MITranscriptome,BIGtranscriptome lncRNA "STATUS \known_refseq\"";gene_name" "\""LOC105375753\"";""" LOC105375753 NA NA NA NA NA
938 lnckb.54447 NA turquoise 54447 chr8 127140058 127169518 NONCODE,CHESS,FANTOM,LNCipedia,MITranscriptome lncRNA "STATUS \known_refseq\"";gene_name" "\""LOC105375752\"";""" LOC105375752 NA NA NA NA NA
939 lnckb.54452 NA turquoise 54452 chr8 127244637 127392631 NONCODE,CHESS,FANTOM,LNCipedia,MITranscriptome,BIGtranscriptome lncRNA "STATUS \known_refseq\"";description" "\""cancer" susceptibility candidate 21 (non-protein "coding)\"";gene_name" "\""CASC21\"";""" CASC21 NA NA NA NA NA
940 lnckb.54453 NA turquoise 54453 chr8 127287510 127482139 NONCODE,CHESS,FANTOM,LNCipedia,MITranscriptome,BIGtranscriptome lncRNA "STATUS \known_refseq\"";description" "\""cancer" susceptibility candidate 8 (non-protein "coding)\"";gene_name" "\""CASC8\"";""" CASC8 ENSG00000246228 CASC8 lncRNA 0 HGNC:45129
941 lnckb.54455 NA turquoise 54455 chr8 127414290 127420069 CHESS,FANTOM,LNCipedia protein_coding "STATUS \known_refseq\"";description" "\""POU" class 5 homeobox "1B\"";gene_name" "\""POU5F1B\"";""" POU5F1B ENSG00000212993 POU5F1B protein_coding 5462 HGNC:9223
942 lnckb.54457 NA turquoise 54457 chr8 127578461 127594077 NONCODE,CHESS,FANTOM,MITranscriptome lncRNA description \potentially "protein-coding:RIBO:NR\"";GENE_TYPE_ALIAS" "\""lncRNA\"";STATUS" "\""novel\"";""" lnckb.54457 NA NA NA NA NA
943 lnckb.54464 NA turquoise 54464 chr8 127735434 127743975 CHESS protein_coding "STATUS \known_refseq\"";description" "\""v-myc" avian myelocytomatosis viral oncogene "homolog\"";gene_name" "\""MYC\"";""" MYC ENSG00000136997 MYC protein_coding 4609 HGNC:7553
944 lnckb.54468 NA brown 54468 chr8 127794533 128113581 NONCODE,CHESS,FANTOM,LNCipedia,BIGtranscriptome lncRNA "STATUS \known_refseq\"";description" "\""Pvt1" oncogene (non-protein "coding)\"";gene_name" "\""PVT1\"";gene_name" "\""PVT1,PVT1_1\"";""" PVT1 NA NA NA NA NA
945 lnckb.54527 NA brown 54527 chr8 132024220 132059380 CHESS protein_coding "STATUS \known_refseq\"";description" "\""otoconin" "90\"";gene_name" "\""OC90\"";""" OC90 ENSG00000253117 OC90 protein_coding 729330 HGNC:8100
946 lnckb.54529 NA brown 54529 chr8 132120339 132481079 NONCODE,CHESS,LNCipedia,MITranscriptome,BIGtranscriptome protein_coding "STATUS \known_refseq\"";description" "\""potassium" voltage-gated channel subfamily Q member "3\"";gene_name" "\""KCNQ3\"";""" KCNQ3 ENSG00000184156 KCNQ3 protein_coding 3786 HGNC:6297
947 lnckb.54587 NA brown 54587 chr8 136489429 137074374 NONCODE,CHESS,FANTOM,LNCipedia,MITranscriptome,BIGtranscriptome lncRNA "STATUS \known_refseq\"";gene_name" "\""LOC107986980\"";gene_name" "\""RP11-30J20.1\"";""" RP11-30J20.1 NA NA NA NA NA
948 lnckb.54640 NA turquoise 54640 chr8 141388110 141391880 NONCODE,CHESS,FANTOM,LNCipedia,MITranscriptome,BIGtranscriptome lncRNA "STATUS \known_refseq\"";gene_name" "\""LOC105375790\"";""" LOC105375790 NA NA NA NA NA
949 lnckb.54675 NA turquoise 54675 chr8 142750150 142754795 CHESS protein_coding "STATUS \known_refseq\"";description" "\""LY6/PLAUR" domain containing "2\"";gene_name" "\""LYPD2\"";""" LYPD2 ENSG00000197353 LYPD2 protein_coding 137797 HGNC:25215
950 lnckb.54715 NA brown 54715 chr8 143428060 143430432 NONCODE,CHESS,LNCipedia protein_coding "STATUS \known_refseq\"";description" "\""v-maf" avian musculoaponeurotic fibrosarcoma oncogene homolog "A\"";gene_name" "\""MAFA\"";""" MAFA ENSG00000182759 MAFA protein_coding 389692 HGNC:23145
951 lnckb.54735 NA brown 54735 chr8 143716305 143722586 CHESS protein_coding "STATUS \known_refseq\"";description" "\""mitogen-activated" protein kinase "15\"";gene_name" "\""MAPK15\"";""" MAPK15 ENSG00000181085 MAPK15 protein_coding 225689 HGNC:24667
952 lnckb.54736 NA turquoise 54736 chr8 143722574 143740570 CHESS protein_coding "STATUS \known_refseq\"";description" "\""family" with sequence similarity 83 member "H\"";gene_name" "\""FAM83H\"";""" FAM83H ENSG00000180921 FAM83H protein_coding 286077 HGNC:24797
953 lnckb.54737 NA turquoise 54737 chr8 143730165 143757199 NONCODE,CHESS,FANTOM,LNCipedia,MITranscriptome,BIGtranscriptome lncRNA "STATUS \known_refseq\"";description" "\""FAM83H" antisense RNA 1 (head to "head)\"";gene_name" "\""FAM83H-AS1\"";""" FAM83H-AS1 ENSG00000282685 FAM83H-AS1 lncRNA 0 HGNC:48720
954 lnckb.54746 NA turquoise 54746 chr8 143843961 143879043 NONCODE,CHESS,LNCipedia,MITranscriptome protein_coding "STATUS \known_refseq\"";description" "\""epiplakin" "1\"";gene_name" "\""EPPK1\"";""" EPPK1 ENSG00000261150 EPPK1 protein_coding 83481 HGNC:15577
955 lnckb.54752 NA brown 54752 chr8 144048677 144051220 CHESS,FANTOM,LNCipedia,BIGtranscriptome protein_coding "STATUS \known_refseq\"";gene_name" "\""SMPD5\"";""" SMPD5 ENSG00000204791 SMPD5 transcribed_unitary_pseudogene 0 HGNC:52275
956 lnckb.54779 NA brown 54779 chr8 144409742 144416895 NONCODE,CHESS,LNCipedia protein_coding "STATUS \known_refseq\"";description" "\""solute" carrier family 39 member "4\"";gene_name" "\""SLC39A4\"";""" SLC39A4 ENSG00000147804 SLC39A4 protein_coding 55630 HGNC:17129
957 lnckb.54934 NA turquoise 54934 chr9 34394 35864 NONCODE,CHESS,LNCipedia,MITranscriptome,BIGtranscriptome lncRNA "STATUS \known_refseq\"";description" "\""family" with sequence similarity 138 member "C\"";gene_name" "\""FAM138C\"";""" FAM138C ENSG00000218839 FAM138C lncRNA 0 HGNC:32333
958 lnckb.54936 NA turquoise 54936 chr9 72674 88826 NONCODE,CHESS,FANTOM,LNCipedia,MITranscriptome,BIGtranscriptome lncRNA "STATUS \known_refseq\"";description" "\""PGM5P3" antisense RNA "1\"";gene_name" "\""PGM5P3-AS1\"";""" PGM5P3-AS1 ENSG00000277631 PGM5P3-AS1 lncRNA 0 HGNC:51194
959 lnckb.54937 NA turquoise 54937 chr9 100804 114246 NONCODE,CHESS,FANTOM,LNCipedia,MITranscriptome,BIGtranscriptome lncRNA "STATUS \known_refseq\"";gene_name" "\""LINC01388\"";gene_name" "\""RP11-143M1.3\"";""" LINC01388 NA NA NA NA NA
960 lnckb.54943 NA turquoise 54943 chr9 211297 465406 CHESS,FANTOM protein_coding "STATUS \known_refseq\"";description" "\""dedicator" of cytokinesis "8\"";gene_name" "\""DOCK8\"";""" DOCK8 ENSG00000107099 DOCK8 protein_coding 81704 HGNC:19191
961 lnckb.55077 NA black 55077 chr9 12693309 12710266 CHESS protein_coding "STATUS \known_refseq\"";description" "\""tyrosinase" related protein "1\"";gene_name" "\""TYRP1\"";""" TYRP1 ENSG00000107165 TYRP1 protein_coding 7306 HGNC:12450
962 lnckb.55084 NA turquoise 55084 chr9 13438235 13487632 NONCODE,CHESS,FANTOM,LNCipedia,MITranscriptome,BIGtranscriptome lncRNA "STATUS \known_refseq\"";gene_name" "\""LOC105375977\"";gene_name" "\""RP11-536O18.1\"";""" RP11-536O18.1 NA NA NA NA NA
963 lnckb.55102 NA turquoise 55102 chr9 14734666 14911653 CHESS protein_coding "STATUS \known_refseq\"";description" "\""FRAS1" related extracellular matrix "1\"";gene_name" "\""FREM1\"";""" FREM1 ENSG00000164946 FREM1 protein_coding 158326 HGNC:23399
964 lnckb.55127 NA brown 55127 chr9 16388740 16424230 NONCODE,CHESS,FANTOM,LNCipedia,MITranscriptome lncRNA "STATUS \known_refseq\"";gene_name" "\""LOC107987050\"";""" LOC107987050 NA NA NA NA NA
965 lnckb.55128 NA brown 55128 chr9 16409163 16871643 NONCODE,CHESS,FANTOM,LNCipedia protein_coding "STATUS \known_refseq\"";description" "\""basonuclin" "2\"";gene_name" "\""BNC2\"";""" BNC2 ENSG00000173068 BNC2 protein_coding 54796 HGNC:30988
966 lnckb.55138 NA turquoise 55138 chr9 17578954 17797129 CHESS protein_coding "STATUS \known_refseq\"";description" "\""SH3" domain containing GRB2 like "2\"";gene_name" "\""SH3GL2\"";""" SH3GL2 ENSG00000107295 SH3GL2 protein_coding 6456 HGNC:10831
967 lnckb.55208 NA brown 55208 chr9 21967138 21995324 NONCODE,CHESS,LNCipedia,MITranscriptome protein_coding "STATUS \known_refseq\"";description" "\""cyclin-dependent" kinase inhibitor "2A\"";gene_name" "\""CDKN2A\"";""" CDKN2A ENSG00000147889 CDKN2A protein_coding 1029 HGNC:1787
968 lnckb.55209 NA brown 55209 chr9 21994791 22121097 NONCODE,CHESS,FANTOM,LNCipedia,MITranscriptome,BIGtranscriptome lncRNA "STATUS \known_refseq\"";description" "\""CDKN2B" antisense RNA "1\"";gene_name" "\""CDKN2B-AS1\"";""" CDKN2B-AS1 ENSG00000240498 CDKN2B-AS1 lncRNA 0 HGNC:34341
969 lnckb.55258 NA turquoise 55258 chr9 27109141 27231206 NONCODE,CHESS,LNCipedia protein_coding "STATUS \known_refseq\"";description" "\""TEK" receptor tyrosine "kinase\"";gene_name" "\""TEK\"";""" TEK ENSG00000120156 TEK protein_coding 7010 HGNC:11724
970 lnckb.55357 NA brown 55357 chr9 34521042 34524844 NONCODE,CHESS,LNCipedia protein_coding "STATUS \known_refseq\"";description" "\""energy" homeostasis "associated\"";gene_name" "\""ENHO\"";""" ENHO ENSG00000168913 ENHO protein_coding 375704 HGNC:24838
971 lnckb.55431 NA turquoise 55431 chr9 36135492 36164346 NONCODE,CHESS protein_coding "STATUS \known_refseq\"";description" "\""GLI" pathogenesis related "2\"";gene_name" "\""GLIPR2\"";""" GLIPR2 ENSG00000122694 GLIPR2 protein_coding 152007 HGNC:18007
972 lnckb.55434 NA turquoise 55434 chr9 36169373 36185130 CHESS protein_coding "STATUS \known_refseq\"";description" "\""calicin\"";gene_name" "\""CCIN\"";""" CCIN ENSG00000185972 CCIN protein_coding 881 HGNC:1568
973 lnckb.55465 NA turquoise 55465 chr9 37602979 37746904 CHESS protein_coding "STATUS \known_refseq\"";description" "\""FERM" and PDZ domain containing "1\"";gene_name" "\""FRMPD1\"";""" FRMPD1 ENSG00000070601 FRMPD1 protein_coding 22844 HGNC:29159
974 lnckb.55483 NA turquoise 55483 chr9 38406424 38424447 NONCODE,CHESS,LNCipedia protein_coding "STATUS \known_refseq\"";description" "\""insulin" like growth factor binding protein-like "1\"";gene_name" "\""IGFBPL1\"";""" IGFBPL1 ENSG00000137142 IGFBPL1 protein_coding 347252 HGNC:20081
975 lnckb.55484 NA turquoise 55484 chr9 38467467 38509383 NONCODE,CHESS,LNCipedia lncRNA "STATUS \known_refseq\"";gene_name" "\""LOC105376042\"";""" LOC105376042 NA NA NA NA NA
976 lnckb.55485 NA turquoise 55485 chr9 38424103 38471930 NONCODE,CHESS,LNCipedia,MITranscriptome lncRNA "STATUS \known_refseq\"";gene_name" "\""LOC105376041\"";""" LOC105376041 NA NA NA NA NA
977 lnckb.55489 NA brown 55489 chr9 38566260 38620587 NONCODE,CHESS,LNCipedia protein_coding "STATUS \known_refseq\"";description" "\""ankyrin" repeat domain "18A\"";gene_name" "\""ANKRD18A\"";""" ANKRD18A ENSG00000180071 ANKRD18A protein_coding 253650 HGNC:23643
978 lnckb.55730 NA brown 55730 chr9 70413824 70602089 NONCODE,CHESS,FANTOM,LNCipedia,MITranscriptome lncRNA "STATUS \known_refseq\"";gene_name" "\""LOC101927086\"";""" LOC101927086 NA NA NA NA NA
979 lnckb.55734 NA brown 55734 chr9 70529063 71446989 NONCODE,CHESS,FANTOM,LNCipedia protein_coding "STATUS \known_refseq\"";description" "\""transient" receptor potential cation channel subfamily M member "3\"";gene_name" "\""TRPM3\"";""" TRPM3 ENSG00000083067 TRPM3 protein_coding 80036 HGNC:17992
980 lnckb.55735 NA brown 55735 chr9 70602126 70609223 NONCODE,CHESS,LNCipedia,MITranscriptome lncRNA "STATUS \known_refseq\"";gene_name" "\""LOC107984011\"";""" LOC107984011 NA NA NA NA NA
981 lnckb.55736 NA brown 55736 chr9 70669974 70714251 NONCODE,CHESS,LNCipedia,MITranscriptome,BIGtranscriptome lncRNA "STATUS \known_refseq\"";gene_name" "\""LOC105376078\"";gene_name" "\""RP11-141J10.1\"";""" RP11-141J10.1 NA NA NA NA NA
982 lnckb.55738 NA brown 55738 chr9 70832338 70843051 CHESS lncRNA "STATUS \known_refseq\"";gene_name" "\""LOC107987078\"";""" LOC107987078 NA NA NA NA NA
983 lnckb.55874 NA brown 55874 chr9 82531042 82601932 NONCODE,CHESS,FANTOM,LNCipedia,MITranscriptome lncRNA "STATUS \known_refseq\"";gene_name" "\""LOC105376110\"";""" LOC105376110 NA NA NA NA NA
984 lnckb.55939 NA turquoise 55939 chr9 87008451 87042126 NONCODE,CHESS,FANTOM,LNCipedia,MITranscriptome,BIGtranscriptome lncRNA "STATUS \known_refseq\"";description" "\""uncharacterized" "LOC440173\"";gene_name" "\""LOC440173\"";""" LOC440173 NA NA NA NA NA
985 lnckb.56014 NA turquoise 56014 chr9 89639783 89719882 NONCODE,CHESS,FANTOM,LNCipedia,MITranscriptome,BIGtranscriptome lncRNA "STATUS \known_refseq\"";description" "\""uncharacterized" "LOC100129066\"";gene_name" "\""UNQ6494\"";""" UNQ6494 NA NA NA NA NA
986 lnckb.56026 NA turquoise 56026 chr9 90300896 90433489 NONCODE,CHESS,FANTOM,LNCipedia,MITranscriptome,BIGtranscriptome lncRNA "STATUS \known_refseq\"";description" "\""long" intergenic non-protein coding RNA "1508\"";gene_name" "\""LINC01508\"";""" LINC01508 ENSG00000231107 LINC01508 lncRNA 0 HGNC:51190
987 lnckb.56027 NA turquoise 56027 chr9 90462432 90582746 NONCODE,CHESS,FANTOM,LNCipedia,MITranscriptome,BIGtranscriptome lncRNA "STATUS \known_refseq\"";description" "\""long" intergenic non-protein coding RNA "1501\"";gene_name" "\""LINC01501\"";""" LINC01501 ENSG00000229613 LINC01501 lncRNA 0 HGNC:27988
988 lnckb.56028 NA turquoise 56028 chr9 90609832 90643105 CHESS protein_coding "STATUS \known_refseq\"";description" "\""DIRAS" family GTP binding RAS like "2\"";gene_name" "\""DIRAS2\"";""" DIRAS2 ENSG00000165023 DIRAS2 protein_coding 54769 HGNC:19323
989 lnckb.5611 NA turquoise 5611 chr10 16436943 16517962 NONCODE,CHESS protein_coding "STATUS \known_refseq\"";description" "\""phosphotriesterase" "related\"";gene_name" "\""PTER\"";""" PTER ENSG00000165983 PTER protein_coding 9317 HGNC:9590
990 lnckb.5612 NA turquoise 5612 chr10 16513743 16522005 NONCODE,CHESS,LNCipedia protein_coding "STATUS \known_refseq\"";description" "\""complement" component 1%2C q subcomponent-like "3\"";gene_name" "\""C1QL3\"";""" C1QL3 ENSG00000165985 C1QL3 protein_coding 389941 HGNC:19359
991 lnckb.5613 NA turquoise 5613 chr10 16522019 16539953 NONCODE,CHESS,LNCipedia,MITranscriptome lncRNA "STATUS \known_refseq\"";gene_name" "\""LOC101928701\"";""" LOC101928701 NA NA NA NA NA
992 lnckb.56190 NA turquoise 56190 chr9 97029677 97039643 CHESS,LNCipedia protein_coding "STATUS \known_refseq\"";description" "\""cathepsin" "V\"";gene_name" "\""CTSV\"";""" CTSV ENSG00000136943 CTSV protein_coding 1515 HGNC:2538
993 lnckb.56369 NA turquoise 56369 chr9 105655951 105666688 NONCODE,CHESS,LNCipedia protein_coding "STATUS \known_refseq\"";description" "\""T-cell" acute lymphocytic leukemia "2\"";gene_name" "\""TAL2\"";""" TAL2 ENSG00000186051 TAL2 protein_coding 6887 HGNC:11557
994 lnckb.5644 NA turquoise 5644 chr10 17951839 18043292 CHESS protein_coding "STATUS \known_refseq\"";description" "\""solute" carrier family 39 member "12\"";gene_name" "\""SLC39A12\"";""" SLC39A12 ENSG00000148482 SLC39A12 protein_coding 221074 HGNC:20860
995 lnckb.56524 NA turquoise 56524 chr9 113349532 113371233 NONCODE,CHESS,LNCipedia protein_coding "STATUS \known_refseq\"";description" "\""B-box" and SPRY domain "containing\"";gene_name" "\""BSPRY\"";""" BSPRY ENSG00000119411 BSPRY protein_coding 54836 HGNC:18232
996 lnckb.56539 NA turquoise 56539 chr9 114081803 114100099 NONCODE,CHESS,LNCipedia protein_coding "STATUS \known_refseq\"";description" "\""kinesin" family member "12\"";gene_name" "\""KIF12\"";""" KIF12 ENSG00000136883 KIF12 protein_coding 113220 HGNC:21495
997 lnckb.56541 NA black 56541 chr9 114154271 114312516 NONCODE,CHESS,LNCipedia protein_coding "STATUS \known_refseq\"";description" "\""collagen" type XXVII alpha "1\"";gene_name" "\""COL27A1\"";""" COL27A1 ENSG00000196739 COL27A1 protein_coding 85301 HGNC:22986
998 lnckb.56542 NA black 56542 chr9 114304594 114319184 CHESS lncRNA "STATUS \known_refseq\"";gene_name" "\""LOC105376224\"";""" LOC105376224 NA NA NA NA NA
999 lnckb.56673 NA turquoise 56673 chr9 122403407 122514097 NONCODE,CHESS,FANTOM,LNCipedia,MITranscriptome,BIGtranscriptome protein_coding "STATUS \known_refseq\"";description" "\""olfactory" receptor family 1 subfamily J member "2\"";gene_name" "\""OR1J2\"";""" OR1J2 ENSG00000197233 OR1J2 protein_coding 26740 HGNC:8209
1000 lnckb.5685 NA turquoise 5685 chr10 22240771 22254737 NONCODE,CHESS,LNCipedia,MITranscriptome lncRNA "STATUS \known_refseq\"";gene_name" "\""LOC105376447\"";""" LOC105376447 NA NA NA NA NA
1001 lnckb.56885 NA turquoise 56885 chr9 128918110 128942041 NONCODE,CHESS protein_coding "STATUS \known_refseq\"";description" "\""phytanoyl-CoA" dioxygenase domain containing "1\"";gene_name" "\""PHYHD1\"";""" PHYHD1 ENSG00000175287 PHYHD1 protein_coding 254295 HGNC:23396
1002 lnckb.56969 NA turquoise 56969 chr9 130664594 130683179 CHESS protein_coding "STATUS \known_refseq\"";description" "\""PR" domain "12\"";gene_name" "\""PRDM12\"";""" PRDM12 ENSG00000130711 PRDM12 protein_coding 59335 HGNC:13997
1003 lnckb.57043 NA brown 57043 chr9 133250401 133253397 NONCODE,CHESS,FANTOM,LNCipedia lncRNA "STATUS \known_refseq\"";gene_name" "\""LOC107987136\"";""" LOC107987136 NA NA NA NA NA
1004 lnckb.57044 NA brown 57044 chr9 133255176 133275214 NONCODE,CHESS,FANTOM,LNCipedia protein_coding "STATUS \known_refseq\"";description" "\""ABO" blood group (transferase A%2C alpha 1-3-N-acetylgalactosaminyltransferase%3B transferase B%2C alpha "1-3-galactosyltransferase)\"";gene_name" "\""ABO\"";""" ABO ENSG00000175164 ABO protein_coding 28 HGNC:79
1005 lnckb.57100 NA turquoise 57100 chr9 134819415 134872618 NONCODE,CHESS,FANTOM,LNCipedia,MITranscriptome lncRNA "STATUS \known_refseq\"";description" "\""uncharacterized" "LOC101448202\"";gene_name" "\""LOC101448202\"";""" LOC101448202 NA NA NA NA NA
1006 lnckb.57103 NA turquoise 57103 chr9 134934931 134943685 NONCODE,CHESS,FANTOM,LNCipedia,BIGtranscriptome lncRNA "STATUS \known_refseq\"";gene_name" "\""LOC105376314\"";gene_name" "\""RP11-447M12.2\"";""" RP11-447M12.2 NA NA NA NA NA
1007 lnckb.57104 NA turquoise 57104 chr9 134944038 134949027 NONCODE,CHESS,FANTOM,LNCipedia lncRNA "STATUS \known_refseq\"";gene_name" "\""LOC105376313\"";""" LOC105376313 NA NA NA NA NA
1008 lnckb.57106 NA turquoise 57106 chr9 134992455 134995854 NONCODE,CHESS,LNCipedia,MITranscriptome lncRNA "STATUS \known_gencode\"";gene_name" "\""RP11-447M12.3\"";""" RP11-447M12.3 NA NA NA NA NA
1009 lnckb.57156 NA turquoise 57156 chr9 136196250 136205129 CHESS protein_coding "STATUS \known_refseq\"";description" "\""LIM" homeobox "3\"";gene_name" "\""LHX3\"";""" LHX3 ENSG00000107187 LHX3 protein_coding 8022 HGNC:6595
1010 lnckb.57234 NA brown 57234 chr9 137047324 137054061 CHESS,LNCipedia protein_coding "STATUS \known_refseq\"";description" "\""ectonucleoside" triphosphate diphosphohydrolase "2\"";gene_name" "\""ENTPD2\"";""" ENTPD2 ENSG00000054179 ENTPD2 protein_coding 954 HGNC:3364
1011 lnckb.5741 NA turquoise 5741 chr10 25934073 26212559 NONCODE,CHESS protein_coding "STATUS \known_refseq\"";description" "\""myosin" "IIIA\"";gene_name" "\""MYO3A\"";""" MYO3A ENSG00000095777 MYO3A protein_coding 53904 HGNC:7601
1012 lnckb.57635 NA turquoise 57635 chrX 17970173 18104644 NONCODE,CHESS,FANTOM,LNCipedia,MITranscriptome,BIGtranscriptome lncRNA "STATUS \known_refseq\"";description" "\""long" intergenic non-protein coding RNA "1456\"";gene_name" "\""LINC01456\"";""" LINC01456 ENSG00000225882 LINC01456 lncRNA 0 HGNC:50846
1013 lnckb.57640 NA turquoise 57640 chrX 18639688 18672103 CHESS protein_coding "STATUS \known_refseq\"";description" "\""retinoschisin" "1\"";gene_name" "\""RS1\"";""" RS1 ENSG00000102104 RS1 protein_coding 6247 HGNC:10457
1014 lnckb.57716 NA turquoise 57716 chrX 25470100 25477776 CHESS,MITranscriptome lncRNA "STATUS \known_refseq\"";gene_name" "\""LOC107985652\"";""" LOC107985652 NA NA NA NA NA
1015 lnckb.57717 NA turquoise 57717 chrX 25495434 25527696 CHESS,FANTOM,MITranscriptome lncRNA "STATUS \known_fantom\"";""" lnckb.57717 NA NA NA NA NA
1016 lnckb.57718 NA turquoise 57718 chrX 25819186 25882305 NONCODE,CHESS,FANTOM,LNCipedia,MITranscriptome,BIGtranscriptome lncRNA "STATUS \known_refseq\"";gene_name" "\""LOC107985707\"";""" LOC107985707 NA NA NA NA NA
1017 lnckb.57728 NA turquoise 57728 chrX 27042907 27399005 NONCODE,CHESS,FANTOM,LNCipedia,MITranscriptome,BIGtranscriptome lncRNA "STATUS \known_refseq\"";gene_name" "\""LOC105373150\"";gene_name" "\""RP11-268G12.3\"";""" RP11-268G12.3 NA NA NA NA NA
1018 lnckb.57729 NA turquoise 57729 chrX 27014699 27043115 NONCODE,CHESS,FANTOM,LNCipedia,MITranscriptome,BIGtranscriptome lncRNA "STATUS \known_refseq\"";gene_name" "\""LOC107985702\"";""" LOC107985702 NA NA NA NA NA
1019 lnckb.57759 NA turquoise 57759 chrX 31119183 33339609 NONCODE,CHESS,LNCipedia protein_coding "STATUS \known_refseq\"";description" "\""dystrophin\"";gene_name" "\""DMD\"";""" DMD ENSG00000198947 DMD protein_coding 1756 HGNC:2928
1020 lnckb.57854 NA turquoise 57854 chrX 41447460 41476414 CHESS protein_coding "STATUS \known_refseq\"";description" "\""nyctalopin\"";gene_name" "\""NYX\"";""" NYX ENSG00000188937 NYX protein_coding 60506 HGNC:8082
1021 lnckb.57868 NA turquoise 57868 chrX 43654907 43753536 NONCODE,CHESS,LNCipedia,MITranscriptome protein_coding "STATUS \known_refseq\"";description" "\""monoamine" oxidase "A\"";gene_name" "\""MAOA\"";""" MAOA ENSG00000189221 MAOA protein_coding 4128 HGNC:6833
1022 lnckb.57951 NA brown 57951 chrX 48383527 48393343 CHESS protein_coding "STATUS \known_refseq\"";description" "\""synovial" sarcoma%2C X breakpoint "4\"";gene_name" "\""SSX4\"";""" SSX4 ENSG00000268009 SSX4 protein_coding 6759 HGNC:11338
1023 lnckb.57952 NA brown 57952 chrX 48402082 48411910 CHESS protein_coding "STATUS \known_refseq\"";description" "\""synovial" sarcoma%2C X breakpoint "4B\"";gene_name" "\""SSX4B\"";""" SSX4B ENSG00000269791 SSX4B protein_coding 548313 HGNC:16880
1024 lnckb.58003 NA turquoise 58003 chrX 49205059 49233404 CHESS protein_coding "STATUS \known_refseq\"";description" "\""calcium" voltage-gated channel subunit alpha1 "F\"";gene_name" "\""CACNA1F\"";""" CACNA1F ENSG00000102001 CACNA1F protein_coding 778 HGNC:1393
1025 lnckb.58171 NA turquoise 58171 chrX 66594383 66639303 CHESS,LNCipedia protein_coding "STATUS \known_refseq\"";description" "\""ectodysplasin" A2 "receptor\"";gene_name" "\""EDA2R\"";""" EDA2R ENSG00000131080 EDA2R protein_coding 60401 HGNC:17756
1026 lnckb.58215 NA brown 58215 chrX 70925579 70931125 CHESS,LNCipedia protein_coding "STATUS \known_refseq\"";description" "\""solute" carrier family 7 member "3\"";gene_name" "\""SLC7A3\"";""" SLC7A3 ENSG00000165349 SLC7A3 protein_coding 84889 HGNC:11061
1027 lnckb.58255 NA brown 58255 chrX 71911073 72153286 NONCODE,CHESS,LNCipedia protein_coding "STATUS \known_refseq\"";description" "\""NHS" like "2\"";gene_name" "\""NHSL2\"";""" NHSL2 ENSG00000204131 NHSL2 protein_coding 340527 HGNC:33737
1028 lnckb.58309 NA brown 58309 chrX 76657798 77014532 NONCODE,CHESS,LNCipedia,MITranscriptome lncRNA "STATUS \known_refseq\"";description" "\""MIR325" host "gene\"";gene_name" "\""MIR325HG\"";""" MIR325HG NA NA NA NA NA
1029 lnckb.58366 NA brown 58366 chrX 86148451 86832602 NONCODE,CHESS,LNCipedia protein_coding "STATUS \known_refseq\"";description" "\""dachshund" family transcription factor "2\"";gene_name" "\""DACH2\"";""" DACH2 ENSG00000126733 DACH2 protein_coding 117154 HGNC:16814
1030 lnckb.58389 NA turquoise 58389 chrX 94523395 94600485 NONCODE,CHESS,FANTOM,LNCipedia,MITranscriptome lncRNA "STATUS \known_refseq\"";gene_name" "\""LOC107985704\"";""" LOC107985704 NA NA NA NA NA
1031 lnckb.58421 NA brown 58421 chrX 101078847 101096367 CHESS,LNCipedia protein_coding "STATUS \known_refseq\"";description" "\""transmembrane" protein "35\"";gene_name" "\""TMEM35A\"";""" TMEM35A ENSG00000126950 TMEM35A protein_coding 59353 HGNC:25864
1032 lnckb.58442 NA turquoise 58442 chrX 102125662 102130259 CHESS,MITranscriptome protein_coding "STATUS \known_refseq\"";description" "\""transcription" elongation factor A like "2\"";gene_name" "\""TCEAL2\"";""" TCEAL2 ENSG00000184905 TCEAL2 protein_coding 140597 HGNC:29818
1033 lnckb.58452 NA turquoise 58452 chrX 102513682 102516771 CHESS,LNCipedia protein_coding "STATUS \known_refseq\"";description" "\""thymosin" beta "15a\"";gene_name" "\""TMSB15A\"";""" TMSB15A ENSG00000158164 TMSB15A protein_coding 11013 HGNC:30744
1034 lnckb.58506 NA turquoise 58506 chrX 104566315 105769729 NONCODE,CHESS,LNCipedia protein_coding "STATUS \known_refseq\"";description" "\""interleukin" 1 receptor accessory protein like "2\"";gene_name" "\""IL1RAPL2\"";""" IL1RAPL2 ENSG00000189108 IL1RAPL2 protein_coding 26280 HGNC:5997
1035 lnckb.58522 NA turquoise 58522 chrX 106900063 106903331 CHESS,LNCipedia protein_coding "STATUS \known_refseq\"";description" "\""ripply" transcriptional repressor "1\"";gene_name" "\""RIPPLY1\"";""" RIPPLY1 ENSG00000147223 RIPPLY1 protein_coding 92129 HGNC:25117
1036 lnckb.58618 NA turquoise 58618 chrX 117894632 117895683 NONCODE,CHESS,LNCipedia,MITranscriptome lncRNA "STATUS \known_gencode\"";gene_name" "\""RP1-278D1.2\"";""" RP1-278D1.2 ENSG00000279587 AC006963.2 TEC 0 0
1037 lnckb.58619 NA turquoise 58619 chrX 117896464 118117340 NONCODE,CHESS,LNCipedia protein_coding "STATUS \known_refseq\"";description" "\""kelch" like family member "13\"";gene_name" "\""KLHL13\"";""" KLHL13 ENSG00000003096 KLHL13 protein_coding 90293 HGNC:22931
1038 lnckb.58633 NA brown 58633 chrX 118823743 118826981 CHESS protein_coding "STATUS \known_refseq\"";description" "\""zinc" finger CCHC-type containing "12\"";gene_name" "\""ZCCHC12\"";""" ZCCHC12 ENSG00000174460 ZCCHC12 protein_coding 170261 HGNC:27273
1039 lnckb.58644 NA turquoise 58644 chrX 119291529 119335610 NONCODE,CHESS,FANTOM,LNCipedia,MITranscriptome,BIGtranscriptome lncRNA "STATUS \known_refseq\"";description" "\""uncharacterized" "LOC101928336\"";gene_name" "\""LOC101928336\"";""" LOC101928336 ENSG00000230392 AC004835.1 lncRNA 0 0
1040 lnckb.58784 NA turquoise 58784 chrX 131361182 131400349 CHESS,LNCipedia lncRNA "STATUS \known_refseq\"";gene_name" "\""LOC102723546\"";""" LOC102723546 NA NA NA NA NA
1041 lnckb.58919 NA turquoise 58919 chrX 142202342 142205290 CHESS,LNCipedia protein_coding "STATUS \known_refseq\"";description" "\""MAGE" family member "C2\"";gene_name" "\""MAGEC2\"";""" MAGEC2 ENSG00000046774 MAGEC2 protein_coding 51438 HGNC:13574
1042 lnckb.58988 NA turquoise 58988 chrX 151693666 151705924 CHESS protein_coding "STATUS \known_refseq\"";description" "\""proline" rich and Gla domain "3\"";gene_name" "\""PRRG3\"";""" PRRG3 ENSG00000130032 PRRG3 protein_coding 79057 HGNC:30798
1043 lnckb.59001 NA turquoise 59001 chrX 152698742 152702347 CHESS protein_coding "STATUS \known_refseq\"";description" "\""MAGE" family member "A3\"";gene_name" "\""MAGEA3\"";""" MAGEA3 ENSG00000221867 MAGEA3 protein_coding 4102 HGNC:6801
1044 lnckb.59002 NA turquoise 59002 chrX 152708248 152714528 CHESS,LNCipedia,BIGtranscriptome protein_coding "STATUS \known_refseq\"";gene_name" "\""CSAG2\"";""" CSAG2 ENSG00000268902 CSAG2 protein_coding 102723547 HGNC:16847
1045 lnckb.59003 NA turquoise 59003 chrX 152714529 152718607 CHESS,LNCipedia protein_coding "STATUS \known_refseq\"";description" "\""MAGE" family member "A2B\"";gene_name" "\""MAGEA2B\"";""" MAGEA2B ENSG00000183305 MAGEA2B protein_coding 266740 HGNC:19340
1046 lnckb.59005 NA turquoise 59005 chrX 152733779 152737669 NONCODE,CHESS,LNCipedia protein_coding "STATUS \known_refseq\"";description" "\""melanoma" antigen family "A12\"";gene_name" "\""MAGEA12\"";""" MAGEA12 ENSG00000213401 MAGEA12 protein_coding 4111 HGNC:6799
1047 lnckb.59007 NA turquoise 59007 chrX 152749863 152753942 CHESS,LNCipedia protein_coding "STATUS \known_refseq\"";description" "\""MAGE" family member "A2\"";gene_name" "\""MAGEA2\"";""" MAGEA2 ENSG00000268606 MAGEA2 protein_coding 4101 HGNC:6800
1048 lnckb.59008 NA turquoise 59008 chrX 152753921 152760222 NONCODE,CHESS,FANTOM,BIGtranscriptome protein_coding "STATUS \known_refseq\"";description" "\""CSAG" family member "3\"";gene_name" "\""CSAG3\"";""" CSAG3 ENSG00000268916 CSAG3 protein_coding 389903 HGNC:26237
1049 lnckb.59009 NA turquoise 59009 chrX 152766136 152769729 CHESS,LNCipedia protein_coding "STATUS \known_refseq\"";description" "\""MAGE" family member "A6\"";gene_name" "\""MAGEA6\"";""" MAGEA6 ENSG00000197172 MAGEA6 protein_coding 4105 HGNC:6804
1050 lnckb.59010 NA turquoise 59010 chrX 152769787 152794034 NONCODE,CHESS,FANTOM,LNCipedia,MITranscriptome lncRNA "STATUS \known_refseq\"";gene_name" "\""LOC107985638\"";""" LOC107985638 NA NA NA NA NA
1051 lnckb.59041 NA turquoise 59041 chrX 153667862 153687788 NONCODE,CHESS,LNCipedia protein_coding "STATUS \known_refseq\"";description" "\""pregnancy" up-regulated nonubiquitous CaM "kinase\"";gene_name" "\""PNCK\"";""" PNCK ENSG00000130822 PNCK protein_coding 139728 HGNC:13415
1052 lnckb.6001 NA turquoise 6001 chr10 42673013 42691759 NONCODE,CHESS,FANTOM,LNCipedia,MITranscriptome,BIGtranscriptome lncRNA "STATUS \known_refseq\"";description" "\""long" intergenic non-protein coding RNA "1518\"";gene_name" "\""LINC01518\"";""" LINC01518 ENSG00000233515 LINC01518 lncRNA 0 HGNC:51216
1053 lnckb.6003 NA brown 6003 chr10 42751184 42755203 NONCODE,CHESS,LNCipedia,MITranscriptome lncRNA "STATUS \known_refseq\"";description" "\""uncharacterized" "LOC283028\"";gene_name" "\""LOC283028\"";""" LOC283028 NA NA NA NA NA
1054 lnckb.60189 NA black 60189 chr11 124863511 124864611 FANTOM,LNCipedia lncRNA "gene_id_alias \CATG00000004221.1\"";geneSuperClass" "\""all_lncRNA\"";geneClass" "\""lncRNA_intergenic\"";geneSubClass" "\""proximal_to_coding_genes_sense_strand\"";gene_type" "\""__na\"";gene_name" "\""CATG00000004221.1\"";coding_status" "\""nonCoding\"";cumulative_support" "\""FANTOM\"";geneCategory" "\""__na\"";…
1055 lnckb.60458 NA brown 60458 chr1 99374516 99375583 FANTOM lncRNA "gene_id_alias \CATG00000009867.1\"";geneSuperClass" "\""all_lncRNA\"";geneClass" "\""lncRNA_intergenic\"";geneSubClass" "\""far_from_coding_genes\"";gene_type" "\""__na\"";gene_name" "\""CATG00000009867.1\"";coding_status" "\""nonCoding\"";cumulative_support" "\""FANTOM\"";geneCategory" "\""p_lncRNA_intergenic\"";DHS_type" "\""…
1056 lnckb.60653 NA turquoise 60653 chr12 98175015 98177623 NONCODE,FANTOM,LNCipedia,MITranscriptome,BIGtranscriptome lncRNA "gene_id_alis_alias \CATG00000013013.1\"";geneSuperClass" "\""all_lncRNA\"";geneClass" "\""lncRNA_intergenic\"";geneSubClass" "\""far_from_coding_genes\"";gene_type" "\""__na\"";gene_name" "\""CATG00000013013.1\"";coding_status" "\""nonCoding\"";cumulative_support" "\""ENCO…
1057 lnckb.60764 NA turquoise 60764 chr13 57787243 58024274 NONCODE,FANTOM,MITranscriptome lncRNA "gene_id_alis_alias \CATG00000015017.1\"";geneSuperClass" "\""all_lncRNA\"";geneClass" "\""lncRNA_intergenic\"";geneSubClass" "\""far_from_coding_genes\"";gene_type" "\""__na\"";gene_name" "\""CATG00000015017.1\"";coding_status" "\""nonCoding\"";cumulative_support" "\""FANTOM:MITRANS\"";geneCategory"…
1058 lnckb.60775 NA black 60775 chr13 68677344 68692874 FANTOM lncRNA "gene_id_alias \CATG00000015198.1\"";geneSuperClass" "\""all_lncRNA\"";geneClass" "\""lncRNA_intergenic\"";geneSubClass" "\""far_from_coding_genes\"";gene_type" "\""__na\"";gene_name" "\""CATG00000015198.1\"";coding_status" "\""nonCoding\"";cumulative_support" "\""FANTOM\"";geneCategory" "\""__na\"";DHS_type" "\""not_DHS\"";"""…
1059 lnckb.60776 NA black 60776 chr13 69496395 69497846 FANTOM,MITranscriptome lncRNA "gene_id_alis_alias \CATG00000015212.1\"";geneSuperClass" "\""all_lncRNA\"";geneClass" "\""lncRNA_intergenic\"";geneSubClass" "\""far_from_coding_genes\"";gene_type" "\""__na\"";gene_name" "\""CATG00000015212.1\"";coding_status" "\""nonCoding\"";cumulative_support" "\""FANTOM\"";geneCategory" "\""__na\"";DHS_typ…
1060 lnckb.60802 NA brown 60802 chr13 94433615 94435258 FANTOM,MITranscriptome lncRNA "gene_id_alis_alias \CATG00000015769.1\"";geneSuperClass" "\""all_lncRNA\"";geneClass" "\""lncRNA_intergenic\"";geneSubClass" "\""far_from_coding_genes\"";gene_type" "\""__na\"";gene_name" "\""CATG00000015769.1\"";coding_status" "\""nonCoding\"";cumulative_support" "\""FANTOM:MITRANS\"";geneCategory" "\""e_lncRN…
1061 lnckb.60890 NA black 60890 chr13 68572375 68588817 FANTOM,MITranscriptome lncRNA "gene_id_alis_alias \CATG00000017401.1\"";geneSuperClass" "\""all_lncRNA\"";geneClass" "\""lncRNA_intergenic\"";geneSubClass" "\""far_from_coding_genes\"";gene_type" "\""__na\"";gene_name" "\""CATG00000017401.1\"";coding_status" "\""nonCoding\"";cumulative_support" "\""ENCODE:MITRANS\"";geneCategory" "\""e_lncRN…
1062 lnckb.60892 NA black 60892 chr13 69470181 69684013 NONCODE,FANTOM,LNCipedia,MITranscriptome lncRNA "gene_id_alis_alias \CATG00000017410.1\"";geneSuperClass" "\""all_lncRNA\"";geneClass" "\""lncRNA_intergenic\"";geneSubClass" "\""far_from_coding_genes\"";gene_type" "\""__na\"";gene_name" "\""CATG00000017410.1\"";coding_status" "\""nonCoding\"";cumulative_support" "\""ENCODE\"";geneCategory" "…
1063 lnckb.6093 NA brown 6093 chr10 46543963 46556658 CHESS protein_coding "STATUS \known_refseq\"";description" "\""G" protein regulated inducer of neurite outgrowth "2\"";gene_name" "\""GPRIN2\"";""" GPRIN2 ENSG00000204175 GPRIN2 protein_coding 9721 HGNC:23730
1064 lnckb.61009 NA brown 61009 chr14 83146520 83150903 FANTOM,MITranscriptome lncRNA "gene_id_alis_alias \CATG00000019764.1\"";geneSuperClass" "\""all_lncRNA\"";geneClass" "\""lncRNA_intergenic\"";geneSubClass" "\""far_from_coding_genes\"";gene_type" "\""__na\"";gene_name" "\""CATG00000019764.1\"";coding_status" "\""nonCoding\"";cumulative_support" "\""MITRANS\"";geneCategory" "\""__na\"";DHS_ty…
1065 lnckb.61052 NA turquoise 61052 chr14 22551470 22551807 FANTOM lncRNA "gene_id_alias \CATG00000020446.1\"";geneSuperClass" "\""all_lncRNA\"";geneClass" "\""lncRNA_antisense\"";geneSubClass" "\""ref_within_qry\"";gene_type" "\""__na\"";gene_name" "\""CATG00000020446.1\"";coding_status" "\""nonCoding\"";cumulative_support" "\""FANTOM\"";geneCategory" "\""e_lncRNA\"";DHS_type" "\""DHS_enhancer\"…
1066 lnckb.61130 NA turquoise 61130 chr14 83485358 83639807 NONCODE,FANTOM,LNCipedia,MITranscriptome lncRNA "gene_id_alis_alias \CATG00000021746.1\"";geneSuperClass" "\""all_lncRNA\"";geneClass" "\""lncRNA_intergenic\"";geneSubClass" "\""far_from_coding_genes\"";gene_type" "\""__na\"";gene_name" "\""CATG00000021746.1\"";coding_status" "\""nonCoding\"";cumulative_support" "\""ENCODE:FANTOM:MITRANS…
1067 lnckb.6116 NA brown 6116 chr10 47300197 47313590 CHESS protein_coding "STATUS \known_refseq\"";description" "\""growth" differentiation factor "10\"";gene_name" "\""GDF10\"";""" GDF10 ENSG00000266524 GDF10 protein_coding 2662 HGNC:4215
1068 lnckb.6118 NA turquoise 6118 chr10 47348371 47357875 CHESS protein_coding "STATUS \known_refseq\"";description" "\""retinol" binding protein "3\"";gene_name" "\""RBP3\"";""" RBP3 ENSG00000265203 RBP3 protein_coding 5949 HGNC:9921
1069 lnckb.6142 NA turquoise 6142 chr10 48156558 48274898 NONCODE,CHESS,LNCipedia protein_coding "STATUS \known_refseq\"";description" "\""FERM" and PDZ domain containing "2\"";gene_name" "\""FRMPD2\"";""" FRMPD2 ENSG00000170324 FRMPD2 protein_coding 143162 HGNC:28572
1070 lnckb.61454 NA turquoise 61454 chr16 87822901 87826026 NONCODE,FANTOM,LNCipedia lncRNA "gene_id_alis_alias \CATG00000028259.1\"";geneSuperClass" "\""all_lncRNA\"";geneClass" "\""lncRNA_intergenic\"";geneSubClass" "\""far_from_coding_genes\"";gene_type" "\""__na\"";gene_name" "\""CATG00000028259.1\"";coding_status" "\""nonCoding\"";cumulative_support" "\""FANTOM\"";geneCategory" "\""e_lncRNA\…
1071 lnckb.61589 NA turquoise 61589 chr17 21099052 21117726 NONCODE,FANTOM,LNCipedia,MITranscriptome lncRNA "gene_id_alis_alias \CATG00000030927.1\"";geneSuperClass" "\""all_lncRNA\"";geneClass" "\""lncRNA_intergenic\"";geneSubClass" "\""far_from_coding_genes\"";gene_type" "\""__na\"";gene_name" "\""CATG00000030927.1\"";coding_status" "\""nonCoding\"";cumulative_support" "\""ENCODE:FANTOM\"";gene…
1072 lnckb.61662 NA turquoise 61662 chr17 55445292 55447887 NONCODE,FANTOM,LNCipedia,MITranscriptome lncRNA "gene_id_alis_alias \CATG00000031817.1\"";geneSuperClass" "\""all_lncRNA\"";geneClass" "\""lncRNA_intergenic\"";geneSubClass" "\""far_from_coding_genes\"";gene_type" "\""__na\"";gene_name" "\""CATG00000031817.1\"";coding_status" "\""nonCoding\"";cumulative_support" "\""ENCODE:FANTOM\"";gene…
1073 lnckb.61937 NA black 61937 chr18 35216262 35218318 FANTOM,MITranscriptome lncRNA "gene_id_alis_alias \CATG00000035577.1\"";geneSuperClass" "\""all_lncRNA\"";geneClass" "\""lncRNA_intergenic\"";geneSubClass" "\""far_from_coding_genes\"";gene_type" "\""__na\"";gene_name" "\""CATG00000035577.1\"";coding_status" "\""nonCoding\"";cumulative_support" "\""MITRANS\"";geneCategory" "\""e_lncRNA\"";DH…
1074 lnckb.61973 NA turquoise 61973 chr18 69214393 69215795 NONCODE,FANTOM,MITranscriptome lncRNA "gene_id_alis_alias \CATG00000036469.1\"";geneSuperClass" "\""all_lncRNA\"";geneClass" "\""lncRNA_intergenic\"";geneSubClass" "\""far_from_coding_genes\"";gene_type" "\""__na\"";gene_name" "\""CATG00000036469.1\"";coding_status" "\""nonCoding\"";cumulative_support" "\""FANTOM\"";geneCategory" "\""__n…
1075 lnckb.61982 NA turquoise 61982 chr18 77470580 77473943 NONCODE,FANTOM,LNCipedia,MITranscriptome,BIGtranscriptome lncRNA "gene_id_alis_alias \CATG00000036657.1\"";geneSuperClass" "\""all_lncRNA\"";geneClass" "\""lncRNA_intergenic\"";geneSubClass" "\""far_from_coding_genes\"";gene_type" "\""__na\"";gene_name" "\""CATG00000036657.1\"";coding_status" "\""nonCoding\"";cumulative_support" "\""ENCO…
1076 lnckb.62015 NA brown 62015 chr18 29427270 29462223 NONCODE,FANTOM,MITranscriptome lncRNA "gene_id_alis_alias \CATG00000037166.1\"";geneSuperClass" "\""all_lncRNA\"";geneClass" "\""lncRNA_intergenic\"";geneSubClass" "\""far_from_coding_genes\"";gene_type" "\""__na\"";gene_name" "\""CATG00000037166.1\"";coding_status" "\""nonCoding\"";cumulative_support" "\""FANTOM:MITRANS\"";geneCategory" "\"…
1077 lnckb.6206 NA black 6206 chr10 53802679 55629182 NONCODE,CHESS,FANTOM,LNCipedia,MITranscriptome,BIGtranscriptome protein_coding "STATUS \known_refseq\"";description" "\""protocadherin-related" "15\"";gene_name" "\""PCDH15\"";gene_name" "\""PCDH15,RP11-168O22.1\"";""" PCDH15 ENSG00000150275 PCDH15 protein_coding 65217 HGNC:14674
1078 lnckb.62471 NA brown 62471 chr2 117087503 117088819 FANTOM,MITranscriptome lncRNA "gene_id_alis_alias \CATG00000044307.1\"";geneSuperClass" "\""all_lncRNA\"";geneClass" "\""lncRNA_intergenic\"";geneSubClass" "\""far_from_coding_genes\"";gene_type" "\""__na\"";gene_name" "\""CATG00000044307.1\"";coding_status" "\""nonCoding\"";cumulative_support" "\""FANTOM:MITRANS\"";geneCategory" "\""__na\"…
1079 lnckb.62472 NA brown 62472 chr2 117128813 117137150 FANTOM,MITranscriptome lncRNA "gene_id_alis_alias \CATG00000044308.1\"";geneSuperClass" "\""all_lncRNA\"";geneClass" "\""lncRNA_intergenic\"";geneSubClass" "\""far_from_coding_genes\"";gene_type" "\""__na\"";gene_name" "\""CATG00000044308.1\"";coding_status" "\""nonCoding\"";cumulative_support" "\""MITRANS\"";geneCategory" "\""e_lncRNA\"";D…
1080 lnckb.62473 NA brown 62473 chr2 117536387 117538711 FANTOM,MITranscriptome lncRNA "gene_id_alis_alias \CATG00000044315.1\"";geneSuperClass" "\""all_lncRNA\"";geneClass" "\""lncRNA_intergenic\"";geneSubClass" "\""far_from_coding_genes\"";gene_type" "\""__na\"";gene_name" "\""CATG00000044315.1\"";coding_status" "\""nonCoding\"";cumulative_support" "\""FANTOM\"";geneCategory" "\""e_lncRNA\"";DH…
1081 lnckb.62584 NA turquoise 62584 chr2 197698237 197704574 NONCODE,FANTOM lncRNA "gene_id_alis_alias \CATG00000046159.1\"";geneSuperClass" "\""all_lncRNA\"";geneClass" "\""lncRNA_intergenic\"";geneSubClass" "\""proximal_to_coding_genes_sense_strand\"";gene_type" "\""__na\"";gene_name" "\""CATG00000046159.1\"";coding_status" "\""nonCoding\"";cumulative_support" "\""ENCODE\"";geneCategory" "\""__…
1082 lnckb.62624 NA brown 62624 chr1 11447878 11454212 NONCODE,FANTOM,MITranscriptome lncRNA "gene_id_alis_alias \CATG00000046950.1\"";geneSuperClass" "\""all_lncRNA\"";geneClass" "\""lncRNA_intergenic\"";geneSubClass" "\""far_from_coding_genes\"";gene_type" "\""__na\"";gene_name" "\""CATG00000046950.1\"";coding_status" "\""nonCoding\"";cumulative_support" "\""MITRANS\"";geneCategory" "\""__na\""…
1083 lnckb.62800 NA brown 62800 chr2 116907242 117053061 FANTOM,MITranscriptome lncRNA "gene_id_alis_alias \CATG00000049732.1\"";geneSuperClass" "\""all_lncRNA\"";geneClass" "\""lncRNA_intergenic\"";geneSubClass" "\""proximal_to_coding_genes_antisense_strand\"";gene_type" "\""__na\"";gene_name" "\""CATG00000049732.1\"";coding_status" "\""nonCoding\"";cumulative_support" "\""FANTOM\"";geneCategory…
1084 lnckb.62802 NA brown 62802 chr2 117436480 117623270 NONCODE,FANTOM,LNCipedia,MITranscriptome lncRNA "gene_id_alis_alias \CATG00000049753.1\"";geneSuperClass" "\""all_lncRNA\"";geneClass" "\""lncRNA_intergenic\"";geneSubClass" "\""far_from_coding_genes\"";gene_type" "\""__na\"";gene_name" "\""CATG00000049753.1\"";coding_status" "\""nonCoding\"";cumulative_support" "\""ENCODE:FANTOM:MITRANS\""…
1085 lnckb.62803 NA brown 62803 chr2 117543912 117564664 NONCODE,FANTOM,MITranscriptome lncRNA "gene_id_alis_alias \CATG00000049762.1\"";geneSuperClass" "\""all_lncRNA\"";geneClass" "\""lncRNA_sense_intronic\"";geneSubClass" "\""sense_intron_overlap\"";gene_type" "\""__na\"";gene_name" "\""CATG00000049762.1\"";coding_status" "\""nonCoding\"";cumulative_support" "\""ENCODE\"";geneCategory" "\""__n…
1086 lnckb.63693 NA brown 63693 chr3 22575399 22583525 FANTOM,MITranscriptome lncRNA "gene_id_alis_alias \CATG00000063989.1\"";geneSuperClass" "\""all_lncRNA\"";geneClass" "\""lncRNA_intergenic\"";geneSubClass" "\""far_from_coding_genes\"";gene_type" "\""__na\"";gene_name" "\""CATG00000063989.1\"";coding_status" "\""nonCoding\"";cumulative_support" "\""FANTOM:MITRANS\"";geneCategory" "\""__na\"";…
1087 lnckb.6380 NA turquoise 6380 chr10 69220303 69267635 NONCODE,CHESS protein_coding "STATUS \known_refseq\"";description" "\""hexokinase" domain containing "1\"";gene_name" "\""HKDC1\"";""" HKDC1 ENSG00000156510 HKDC1 protein_coding 80201 HGNC:23302
1088 lnckb.64157 NA turquoise 64157 chr4 103236659 103256300 FANTOM lncRNA "gene_id_alias \CATG00000073282.1\"";geneSuperClass" "\""all_lncRNA\"";geneClass" "\""lncRNA_intergenic\"";geneSubClass" "\""far_from_coding_genes\"";gene_type" "\""__na\"";gene_name" "\""CATG00000073282.1\"";coding_status" "\""nonCoding\"";cumulative_support" "\""ENCODE:FANTOM\"";geneCategory" "\""__na\"";DHS_type" "\""no…
1089 lnckb.64184 NA brown 64184 chr4 138553446 138562770 FANTOM lncRNA "gene_id_alias \CATG00000073905.1\"";geneSuperClass" "\""all_lncRNA\"";geneClass" "\""lncRNA_sense_intronic\"";geneSubClass" "\""sense_intron_overlap\"";gene_type" "\""__na\"";gene_name" "\""CATG00000073905.1\"";coding_status" "\""nonCoding\"";cumulative_support" "\""ENCODE:FANTOM:HUBDMAP\"";geneCategory" "\""__na\"";DHS_type"…
1090 lnckb.64368 NA turquoise 64368 chr5 104215791 104222423 FANTOM,LNCipedia,MITranscriptome,BIGtranscriptome lncRNA "gene_id_alis_alias \CATG00000076918.1\"";geneSuperClass" "\""all_lncRNA\"";geneClass" "\""lncRNA_intergenic\"";geneSubClass" "\""far_from_coding_genes\"";gene_type" "\""__na\"";gene_name" "\""CATG00000076918.1\"";coding_status" "\""nonCoding\"";cumulative_support" "\""FANTOM\"";g…
1091 lnckb.64376 NA turquoise 64376 chr5 109917409 110200236 NONCODE,FANTOM,LNCipedia,MITranscriptome lncRNA "gene_id_alis_alias \CATG00000076991.1\"";geneSuperClass" "\""all_lncRNA\"";geneClass" "\""lncRNA_intergenic\"";geneSubClass" "\""far_from_coding_genes\"";gene_type" "\""__na\"";gene_name" "\""CATG00000076991.1\"";coding_status" "\""nonCoding\"";cumulative_support" "\""FANTOM:MITRANS\"";ge…
1092 lnckb.64514 NA brown 64514 chr5 30545171 30694075 NONCODE,FANTOM,MITranscriptome lncRNA "gene_id_alis_alias \CATG00000079401.1\"";geneSuperClass" "\""all_lncRNA\"";geneClass" "\""lncRNA_intergenic\"";geneSubClass" "\""far_from_coding_genes\"";gene_type" "\""__na\"";gene_name" "\""CATG00000079401.1\"";coding_status" "\""nonCoding\"";cumulative_support" "\""ENCODE:FANTOM:HUBDMAP:MITRANS\"";gen…
1093 lnckb.6453 NA brown 6453 chr10 72059028 72089032 CHESS,LNCipedia protein_coding "STATUS \known_refseq\"";description" "\""sparc/osteonectin%2C" cwcv and kazal-like domains proteoglycan (testican) "2\"";gene_name" "\""SPOCK2\"";""" SPOCK2 ENSG00000107742 SPOCK2 protein_coding 9806 HGNC:13564
1094 lnckb.64562 NA turquoise 64562 chr5 67708105 67720397 NONCODE,FANTOM,LNCipedia,MITranscriptome,BIGtranscriptome lncRNA "gene_id_alis_alias \CATG00000080077.1\"";geneSuperClass" "\""all_lncRNA\"";geneClass" "\""lncRNA_intergenic\"";geneSubClass" "\""far_from_coding_genes\"";gene_type" "\""__na\"";gene_name" "\""CATG00000080077.1\"";coding_status" "\""nonCoding\"";cumulative_support" "\""ENCOD…
1095 lnckb.64630 NA turquoise 64630 chr5 128194603 128212107 NONCODE,FANTOM,LNCipedia,MITranscriptome lncRNA "gene_id_alis_alias \CATG00000081175.1\"";geneSuperClass" "\""all_lncRNA\"";geneClass" "\""lncRNA_intergenic\"";geneSubClass" "\""far_from_coding_genes\"";gene_type" "\""__na\"";gene_name" "\""CATG00000081175.1\"";coding_status" "\""nonCoding\"";cumulative_support" "\""FANTOM:MITRANS\"";ge…
1096 lnckb.64928 NA brown 64928 chr6 120053058 120062361 FANTOM,MITranscriptome,BIGtranscriptome lncRNA "gene_id_alis_alias \CATG00000085533.1\"";geneSuperClass" "\""all_lncRNA\"";geneClass" "\""lncRNA_sense_intronic\"";geneSubClass" "\""sense_intron_overlap\"";gene_type" "\""__na\"";gene_name" "\""CATG00000085533.1\"";coding_status" "\""nonCoding\"";cumulative_support" "\""ENCODE\"";geneCategory…
1097 lnckb.64930 NA brown 64930 chr6 120124889 120131571 NONCODE,FANTOM,MITranscriptome,BIGtranscriptome lncRNA "gene_id_alis_alias \CATG00000085544.1\"";geneSuperClass" "\""all_lncRNA\"";geneClass" "\""lncRNA_sense_intronic\"";geneSubClass" "\""sense_intron_overlap\"";gene_type" "\""__na\"";gene_name" "\""CATG00000085544.1\"";coding_status" "\""nonCoding\"";cumulative_support" "\""ENCODE:FANTOM\…
1098 lnckb.65200 NA turquoise 65200 chr6 129562416 129565281 NONCODE,FANTOM,LNCipedia lncRNA "gene_id_alis_alias \CATG00000089954.1\"";geneSuperClass" "\""all_lncRNA\"";geneClass" "\""lncRNA_intergenic\"";geneSubClass" "\""far_from_coding_genes\"";gene_type" "\""__na\"";gene_name" "\""CATG00000089954.1\"";coding_status" "\""nonCoding\"";cumulative_support" "\""FANTOM\"";geneCategory" "\""__na\"";…
1099 lnckb.65385 NA brown 65385 chr7 92963081 92971072 FANTOM,MITranscriptome lncRNA "gene_id_alis_alias \CATG00000093085.1\"";geneSuperClass" "\""all_lncRNA\"";geneClass" "\""lncRNA_intergenic\"";geneSubClass" "\""far_from_coding_genes\"";gene_type" "\""__na\"";gene_name" "\""CATG00000093085.1\"";coding_status" "\""nonCoding\"";cumulative_support" "\""FANTOM\"";geneCategory" "\""__na\"";DHS_type…
1100 lnckb.65590 NA brown 65590 chr7 92923512 92935137 FANTOM,MITranscriptome lncRNA "gene_id_alis_alias \CATG00000096444.1\"";geneSuperClass" "\""all_lncRNA\"";geneClass" "\""lncRNA_intergenic\"";geneSubClass" "\""far_from_coding_genes\"";gene_type" "\""__na\"";gene_name" "\""CATG00000096444.1\"";coding_status" "\""nonCoding\"";cumulative_support" "\""MITRANS\"";geneCategory" "\""e_lncRNA\"";DHS…
1101 lnckb.65673 NA brown 65673 chr7 155373458 155381228 FANTOM,MITranscriptome lncRNA "gene_id_alis_alias \CATG00000097584.1\"";geneSuperClass" "\""all_lncRNA\"";geneClass" "\""lncRNA_divergent\"";geneSubClass" "\""divergent_promoters\"";gene_type" "\""__na\"";gene_name" "\""CATG00000097584.1\"";coding_status" "\""nonCoding\"";cumulative_support" "\""MITRANS\"";geneCategory" "\""__na\"";DHS_type…
1102 lnckb.65679 NA turquoise 65679 chr8 1310898 1315974 NONCODE,FANTOM,LNCipedia lncRNA "gene_id_alis_alias \CATG00000097733.1\"";geneSuperClass" "\""all_lncRNA\"";geneClass" "\""lncRNA_intergenic\"";geneSubClass" "\""far_from_coding_genes\"";gene_type" "\""__na\"";gene_name" "\""CATG00000097733.1\"";coding_status" "\""nonCoding\"";cumulative_support" "\""FANTOM\"";geneCategory" "\""__na\"";DHS_…
1103 lnckb.65815 NA turquoise 65815 chr8 113692116 113730043 FANTOM lncRNA "gene_id_alias \CATG00000100292.1\"";geneSuperClass" "\""all_lncRNA\"";geneClass" "\""lncRNA_intergenic\"";geneSubClass" "\""far_from_coding_genes\"";gene_type" "\""__na\"";gene_name" "\""CATG00000100292.1\"";coding_status" "\""nonCoding\"";cumulative_support" "\""ENCODE\"";geneCategory" "\""e_lncRNA\"";DHS_type" "\""DHS_e…
1104 lnckb.65847 NA turquoise 65847 chr8 127100949 127107584 NONCODE,FANTOM,LNCipedia,MITranscriptome lncRNA "gene_id_alis_alias \CATG00000100806.1\"";geneSuperClass" "\""all_lncRNA\"";geneClass" "\""lncRNA_intergenic\"";geneSubClass" "\""far_from_coding_genes\"";gene_type" "\""__na\"";gene_name" "\""CATG00000100806.1\"";coding_status" "\""nonCoding\"";cumulative_support" "\""ENCODE:FANTOM\"";gen…
1105 lnckb.6645 NA brown 6645 chr10 81915497 81922820 CHESS,LNCipedia,MITranscriptome lncRNA "STATUS \known_refseq\"";gene_name" "\""LOC107984294\"";""" LOC107984294 NA NA NA NA NA
1106 lnckb.66464 NA turquoise 66464 chrX 94480483 94485664 FANTOM,MITranscriptome lncRNA "gene_id_alis_alias \CATG00000111843.1\"";geneSuperClass" "\""all_lncRNA\"";geneClass" "\""lncRNA_sense_intronic\"";geneSubClass" "\""sense_intron_overlap\"";gene_type" "\""__na\"";gene_name" "\""CATG00000111843.1\"";coding_status" "\""nonCoding\"";cumulative_support" "\""HUBDMAP\"";geneCategory" "\""__na\"";…
1107 lnckb.6665 NA turquoise 6665 chr10 84194511 84220481 CHESS protein_coding "STATUS \known_refseq\"";description" "\""cadherin" related family member "1\"";gene_name" "\""CDHR1\"";""" CDHR1 ENSG00000148600 CDHR1 protein_coding 92211 HGNC:14550
1108 lnckb.6666 NA turquoise 6666 chr10 84220485 84225589 CHESS,LNCipedia protein_coding "STATUS \known_refseq\"";description" "\""leucine-rich" repeat%2C Ig-like and transmembrane domains "2\"";gene_name" "\""LRIT2\"";""" LRIT2 ENSG00000204033 LRIT2 protein_coding 340745 HGNC:23443
1109 lnckb.6667 NA turquoise 6667 chr10 84228627 84230464 CHESS lncRNA "STATUS \novel\"";""" lnckb.6667 NA NA NA NA NA
1110 lnckb.6669 NA turquoise 6669 chr10 84231520 84241461 CHESS,LNCipedia protein_coding "STATUS \known_refseq\"";description" "\""leucine-rich" repeat%2C Ig-like and transmembrane domains "1\"";gene_name" "\""LRIT1\"";""" LRIT1 ENSG00000148602 LRIT1 protein_coding 26103 HGNC:23404
1111 lnckb.667 NA turquoise 667 chr1 20290907 20360442 CHESS protein_coding "STATUS \known_refseq\"";description" "\""von" Willebrand factor A domain containing "5B1\"";gene_name" "\""VWA5B1\"";""" VWA5B1 ENSG00000158816 VWA5B1 protein_coding 127731 HGNC:26538
1112 lnckb.670 NA turquoise 670 chr1 20482390 20487361 NONCODE,CHESS,LNCipedia protein_coding "STATUS \known_refseq\"";description" "\""calcium/calmodulin" dependent protein kinase II inhibitor "1\"";gene_name" "\""CAMK2N1\"";""" CAMK2N1 ENSG00000162545 CAMK2N1 protein_coding 55450 HGNC:24190
1113 lnckb.67049 NA turquoise 67049 chr11 115627975 115629743 NONCODE,FANTOM,LNCipedia,MITranscriptome,BIGtranscriptome lncRNA "gene_id_alis_alias \ENSG00000255599.1\"";geneSuperClass" "\""all_lncRNA\"";geneClass" "\""lncRNA_intergenic\"";geneSubClass" "\""far_from_coding_genes\"";gene_type" "\""lincRNA\"";gene_name" "\""AP000997.1\"";coding_status" "\""nonCoding\"";cumulative_support" "\""GENCOD…
1114 lnckb.67066 NA turquoise 67066 chr14 85196899 85295452 NONCODE,FANTOM,LNCipedia,MITranscriptome,BIGtranscriptome lncRNA "gene_id_alis_alias \ENSG00000259044.1\"";geneSuperClass" "\""all_lncRNA\"";geneClass" "\""lncRNA_intergenic\"";geneSubClass" "\""far_from_coding_genes\"";gene_type" "\""lincRNA\"";gene_name" "\""RP11-789A21.1\"";coding_status" "\""uncertain\"";cumulative_support" "\""FANTO…
1115 lnckb.673 NA turquoise 673 chr1 20552439 20555020 CHESS protein_coding "STATUS \known_refseq\"";description" "\""family" with sequence similarity 43 member "B\"";gene_name" "\""FAM43B\"";""" FAM43B ENSG00000183114 FAM43B protein_coding 163933 HGNC:31791
1116 lnckb.6763 NA brown 6763 chr10 89332105 89344944 NONCODE,CHESS,LNCipedia lncRNA "STATUS \known_refseq\"";gene_name" "\""LOC101926887\"";gene_name" "\""LIPA\"";""" LIPA ENSG00000107798 LIPA protein_coding 3988 HGNC:6617
1117 lnckb.67773 NA turquoise 67773 chr1 190875234 190977297 NONCODE,LNCipedia,MITranscriptome lncRNA "gene_alias \lnc-BRINP3-7\"";""" lnc-BRINP3-7 NA NA NA NA NA
1118 lnckb.6778 NA brown 6778 chr10 89829493 89841137 NONCODE,CHESS,FANTOM,LNCipedia,MITranscriptome,BIGtranscriptome lncRNA "STATUS \known_refseq\"";description" "\""long" intergenic non-protein coding RNA "865\"";gene_name" "\""LINC00865\"";""" LINC00865 ENSG00000232229 LINC00865 lncRNA 0 HGNC:45170
1119 lnckb.67878 NA brown 67878 chr1 221508559 221510979 NONCODE,LNCipedia,MITranscriptome,BIGtranscriptome lncRNA "gene_alias \lnc-HLX-1\"";gene_alias" "\""AL360013\"";gene_alias" "\""ENSG00000232436\"";gene_alias" "\""OTTHUMG00000037165\"";gene_alias" "\""RP11-103C3\"";""" lnc-HLX-1 ENSG00000232436 AL360013.2 lncRNA 0 0
1120 lnckb.67953 NA turquoise 67953 chr1 236490498 236492335 NONCODE,LNCipedia lncRNA "gene_alias \lnc-LGALS8-3\"";""" lnc-LGALS8-3 NA NA NA NA NA
1121 lnckb.67958 NA brown 67958 chr1 238590438 238627437 NONCODE,LNCipedia,MITranscriptome lncRNA "gene_alias \lnc-RYR2-7\"";""" lnc-RYR2-7 NA NA NA NA NA
1122 lnckb.6830 NA brown 6830 chr10 93071747 93078427 NONCODE,CHESS,LNCipedia protein_coding "STATUS \known_refseq\"";description" "\""cytochrome" P450 family 26 subfamily A member "1\"";gene_name" "\""CYP26A1\"";""" CYP26A1 ENSG00000095596 CYP26A1 protein_coding 1592 HGNC:2603
1123 lnckb.68719 NA turquoise 68719 chr11 67749043 67756968 NONCODE,LNCipedia,MITranscriptome lncRNA "gene_alias \lnc-ALDH3B2-2\"";""" lnc-ALDH3B2-2 ENSG00000255147 AP003385.4 transcribed_unprocessed_pseudogene 0 0
1124 lnckb.6894 NA turquoise 6894 chr10 96364491 96513926 CHESS,LNCipedia protein_coding "STATUS \known_refseq\"";description" "\""tolloid-like" "2\"";gene_name" "\""TLL2\"";""" TLL2 ENSG00000095587 TLL2 protein_coding 7093 HGNC:11844
1125 lnckb.68945 NA turquoise 68945 chr12 5391298 5392876 NONCODE,LNCipedia,MITranscriptome,BIGtranscriptome lncRNA "gene_alias \lnc-NTF3-4\"";""" lnc-NTF3-4 NA NA NA NA NA
1126 lnckb.69326 NA turquoise 69326 chr12 132457160 132460024 NONCODE,LNCipedia,MITranscriptome,BIGtranscriptome lncRNA "gene_alias \lnc-FBRSL1-2\"";gene_alias" "\""AC079031\"";gene_alias" "\""ENSG00000256783\"";gene_alias" "\""OTTHUMG00000167989\"";gene_alias" "\""RP11-503G7\"";""" lnc-FBRSL1-2 ENSG00000256783 AC079031.1 lncRNA 0 0
1127 lnckb.69381 NA brown 69381 chr13 22591439 22593907 NONCODE,LNCipedia,MITranscriptome lncRNA "gene_alias \lnc-SACS-6\"";""" lnc-SACS-6 NA NA NA NA NA
1128 lnckb.6946 NA turquoise 6946 chr10 98247555 98268250 CHESS protein_coding "STATUS \known_refseq\"";description" "\""lysyl" oxidase like "4\"";gene_name" "\""LOXL4\"";""" LOXL4 ENSG00000138131 LOXL4 protein_coding 84171 HGNC:17171
1129 lnckb.69553 NA black 69553 chr13 68693806 68694081 NONCODE,LNCipedia lncRNA "gene_alias \lnc-KLHL1-8\"";""" lnc-KLHL1-8 NA NA NA NA NA
1130 lnckb.7029 NA turquoise 7029 chr10 101770130 101780369 CHESS protein_coding "STATUS \known_refseq\"";description" "\""fibroblast" growth factor "8\"";gene_name" "\""FGF8\"";""" FGF8 ENSG00000107831 FGF8 protein_coding 2253 HGNC:3686
1131 lnckb.70548 NA turquoise 70548 chr16 49226356 49229139 NONCODE,LNCipedia,MITranscriptome lncRNA "gene_alias \lnc-C16orf78-10\"";""" lnc-C16orf78-10 NA NA NA NA NA
1132 lnckb.70651 NA turquoise 70651 chr16 84255270 84261049 NONCODE,LNCipedia,MITranscriptome,BIGtranscriptome lncRNA "gene_alias \lnc-KCNG4-1\"";gene_alias" "\""AC010551\"";gene_alias" "\""ENSG00000260858\"";gene_alias" "\""OTTHUMG00000176734\"";gene_alias" "\""RP11-558A11\"";""" lnc-KCNG4-1 ENSG00000260858 AC010551.3 lncRNA 0 0
1133 lnckb.70992 NA brown 70992 chr17 73644541 73646527 NONCODE,LNCipedia,MITranscriptome lncRNA "gene_alias \lnc-C17orf80-7\"";""" lnc-C17orf80-7 NA NA NA NA NA
1134 lnckb.71130 NA black 71130 chr18 35155943 35177811 NONCODE,LNCipedia lncRNA "gene_alias \lnc-ZSCAN30-3\"";""" lnc-ZSCAN30-3 NA NA NA NA NA
1135 lnckb.71433 NA turquoise 71433 chr19 32678620 32689260 NONCODE,LNCipedia,MITranscriptome,BIGtranscriptome lncRNA "gene_alias \lnc-ANKRD27-6\"";""" lnc-ANKRD27-6 NA NA NA NA NA
1136 lnckb.7186 NA turquoise 7186 chr10 110641934 110851554 NONCODE,CHESS,FANTOM,LNCipedia,MITranscriptome protein_coding "STATUS \known_refseq\"";description" "\""RNA" binding motif protein "20\"";gene_name" "\""RBM20\"";""" RBM20 ENSG00000203867 RBM20 protein_coding 282996 HGNC:27424
1137 lnckb.72298 NA turquoise 72298 chr2 194562432 194576453 NONCODE,LNCipedia,MITranscriptome lncRNA "gene_alias \lnc-SLC39A10-11\"";""" lnc-SLC39A10-11 NA NA NA NA NA
1138 lnckb.72369 NA turquoise 72369 chr2 218985659 218988643 NONCODE,LNCipedia lncRNA "gene_alias \lnc-CDK5R2-4\"";""" lnc-CDK5R2-4 NA NA NA NA NA
1139 lnckb.7253 NA brown 7253 chr10 114431030 114821643 NONCODE,CHESS,FANTOM,LNCipedia,MITranscriptome protein_coding "STATUS \known_refseq\"";description" "\""actin" binding LIM protein "1\"";gene_name" "\""ABLIM1\"";""" ABLIM1 ENSG00000099204 ABLIM1 protein_coding 3983 HGNC:78
1140 lnckb.7272 NA turquoise 7272 chr10 116324097 116380029 CHESS protein_coding "STATUS \known_refseq\"";description" "\""coiled-coil" domain containing "172\"";gene_name" "\""CCDC172\"";""" CCDC172 ENSG00000182645 CCDC172 protein_coding 374355 HGNC:30524
1141 lnckb.72797 NA turquoise 72797 chr21 23477641 23490724 NONCODE,LNCipedia,MITranscriptome,BIGtranscriptome lncRNA "gene_alias \lnc-NCAM2-8\"";gene_alias" "\""AP000459\"";gene_alias" "\""ENSG00000227716\"";gene_alias" "\""linc-JAM2-7\"";gene_alias" "\""OTTHUMG00000078245\"";gene_alias" "\""XLOC_013883\"";""" lnc-NCAM2-8 ENSG00000227716 AP000459.2 lncRNA 0 0
1142 lnckb.736 NA turquoise 736 chr1 22953043 22972316 CHESS,MITranscriptome protein_coding "STATUS \known_refseq\"";description" "\""lactamase" beta like "1\"";gene_name" "\""LACTBL1\"";""" LACTBL1 ENSG00000215906 LACTBL1 protein_coding 646262 HGNC:35445
1143 lnckb.73709 NA turquoise 73709 chr4 45376077 45377781 NONCODE,LNCipedia lncRNA "gene_alias \lnc-GNPDA2-6\"";""" lnc-GNPDA2-6 NA NA NA NA NA
1144 lnckb.7398 NA brown 7398 chr10 122448063 122461405 CHESS,MITranscriptome lncRNA "STATUS \known_refseq\"";gene_name" "\""LOC105378525\"";""" LOC105378525 NA NA NA NA NA
1145 lnckb.7399 NA brown 7399 chr10 122489633 122496259 CHESS lncRNA "STATUS \known_refseq\"";gene_name" "\""LOC105378526\"";""" LOC105378526 NA NA NA NA NA
1146 lnckb.7416 NA brown 7416 chr10 123136051 123137731 CHESS protein_coding "STATUS \known_refseq\"";description" "\""H6" family homeobox "3\"";gene_name" "\""HMX3\"";""" HMX3 ENSG00000188620 HMX3 protein_coding 340784 HGNC:5019
1147 lnckb.7426 NA brown 7426 chr10 123666355 123697399 CHESS protein_coding "STATUS \known_refseq\"";description" "\""G" protein-coupled receptor "26\"";gene_name" "\""GPR26\"";""" GPR26 ENSG00000154478 GPR26 protein_coding 2849 HGNC:4481
1148 lnckb.74556 NA turquoise 74556 chr5 136376348 136397042 NONCODE,LNCipedia,MITranscriptome lncRNA "gene_alias \lnc-TRPC7-1\"";gene_alias" "\""AC063980\"";gene_alias" "\""ENSG00000249612\"";gene_alias" "\""ENSG00000279240\"";gene_alias" "\""OTTHUMG00000163220\"";""" lnc-TRPC7-1 ENSG00000279240 AC063980.1 lncRNA 0 0
1149 lnckb.74590 NA turquoise 74590 chr5 147948788 148011724 NONCODE,LNCipedia lncRNA "gene_alias \lnc-SPINK5-1\"";""" lnc-SPINK5-1 NA NA NA NA NA
1150 lnckb.74602 NA turquoise 74602 chr5 151924844 151926586 NONCODE,LNCipedia,MITranscriptome lncRNA "gene_alias \lnc-G3BP1-5\"";""" lnc-G3BP1-5 NA NA NA NA NA
1151 lnckb.75233 NA turquoise 75233 chr6 129756298 129757112 NONCODE,LNCipedia,BIGtranscriptome lncRNA "gene_alias \lnc-ARHGAP18-4\"";""" lnc-ARHGAP18-4 ENSG00000218689 RPL5P21 processed_pseudogene 0 HGNC:37029
1152 lnckb.75236 NA turquoise 75236 chr6 129819637 129820170 NONCODE,LNCipedia lncRNA "gene_alias \lnc-TMEM244-1\"";""" lnc-TMEM244-1 ENSG00000219302 AL451046.1 processed_pseudogene 0 0
1153 lnckb.7555 NA black 7555 chr10 131092386 131312639 CHESS protein_coding "STATUS \known_refseq\"";description" "\""transcription" elongation regulator 1 "like\"";gene_name" "\""TCERG1L\"";""" TCERG1L ENSG00000176769 TCERG1L protein_coding 256536 HGNC:23533
1154 lnckb.7571 NA brown 7571 chr10 132036068 132184852 NONCODE,CHESS,FANTOM protein_coding "STATUS \known_refseq\"";description" "\""Janus" kinase and microtubule interacting protein "3\"";gene_name" "\""JAKMIP3\"";""" JAKMIP3 ENSG00000188385 JAKMIP3 protein_coding 282973 HGNC:23523
1155 lnckb.75720 NA turquoise 75720 chr7 93608092 93746665 NONCODE,LNCipedia,MITranscriptome lncRNA "gene_alias \lnc-CALCR-1\"";""" lnc-CALCR-1 NA NA NA NA NA
1156 lnckb.75835 NA brown 75835 chr7 137381041 137384178 NONCODE,LNCipedia,MITranscriptome lncRNA "gene_alias \lnc-CHRM2-3\"";""" lnc-CHRM2-3 NA NA NA NA NA
1157 lnckb.75865 NA turquoise 75865 chr7 142706937 142710654 NONCODE,LNCipedia lncRNA "gene_alias \lnc-PRSS1-1\"";""" lnc-PRSS1-1 NA NA NA NA NA
1158 lnckb.75866 NA turquoise 75866 chr7 142711384 142711924 NONCODE,LNCipedia lncRNA "gene_alias \lnc-PRSS1-7\"";""" lnc-PRSS1-7 ENSG00000241911 TRBVB TR_V_pseudogene 0 HGNC:12248
1159 lnckb.76178 NA turquoise 76178 chr8 69358637 69394513 NONCODE,LNCipedia,MITranscriptome,BIGtranscriptome lncRNA "gene_alias \lnc-SULF1-2\"";gene_alias" "\""linc-SULF1-1\"";gene_alias" "\""XLOC_006831\"";""" lnc-SULF1-2 NA NA NA NA NA
1160 lnckb.76331 NA turquoise 76331 chr8 127643528 127644001 NONCODE,LNCipedia,MITranscriptome lncRNA "gene_alias \lnc-MYC-7\"";""" lnc-MYC-7 NA NA NA NA NA
1161 lnckb.77825 NA turquoise 77825 chr1 22618084 22618997 NONCODE lncRNA "gene_id_alis \NONHSAG058827.1\"";""" NONHSAG058827.1 NA NA NA NA NA
1162 lnckb.77960 NA turquoise 77960 chr1 43087945 43092069 NONCODE lncRNA "gene_id_alis \NONHSAG056389.1\"";""" NONHSAG056389.1 NA NA NA NA NA
1163 lnckb.7801 NA brown 7801 chr11 1995174 2001466 NONCODE,CHESS,FANTOM,LNCipedia,BIGtranscriptome lncRNA "STATUS \known_refseq\"";description" "\""H19%2C" imprinted maternally expressed transcript (non-protein "coding)\"";gene_name" "\""H19\"";""" H19 ENSG00000130600 H19 lncRNA 0 HGNC:4713
1164 lnckb.78031 NA turquoise 78031 chr1 60328797 60342850 NONCODE,MITranscriptome lncRNA "gene_id_alis \NONHSAG056490.1\"";""" NONHSAG056490.1 NA NA NA NA NA
1165 lnckb.78221 NA brown 78221 chr1 99441266 99442303 NONCODE lncRNA "gene_id_alis \NONHSAG059284.1\"";""" NONHSAG059284.1 NA NA NA NA NA
1166 lnckb.7823 NA brown 7823 chr11 2588442 2700762 NONCODE,CHESS,FANTOM,LNCipedia,MITranscriptome,BIGtranscriptome lncRNA "STATUS \known_refseq\"";description" "\""KCNQ1" opposite strand/antisense transcript 1 (non-protein "coding)\"";gene_name" "\""KCNQ1OT1\"";""" KCNQ1OT1 ENSG00000269821 KCNQ1OT1 lncRNA 0 HGNC:6295
1167 lnckb.7853 NA turquoise 7853 chr11 3493992 3571987 NONCODE,CHESS,FANTOM,LNCipedia lncRNA "STATUS \known_refseq\"";description" "\""uncharacterized" "LOC101927708\"";gene_name" "\""LOC101927708\"";""" LOC101927708 NA NA NA NA NA
1168 lnckb.78532 NA turquoise 78532 chr1 168429758 168435227 NONCODE lncRNA "gene_id_alis \NONHSAG059567.1\"";""" NONHSAG059567.1 NA NA NA NA NA
1169 lnckb.78533 NA turquoise 78533 chr1 168435412 168447616 NONCODE lncRNA "gene_id_alis \NONHSAG059568.1\"";""" NONHSAG059568.1 NA NA NA NA NA
1170 lnckb.78856 NA brown 78856 chr1 221286056 221287516 NONCODE,MITranscriptome lncRNA "gene_id_alis \NONHSAG057243.1\"";""" NONHSAG057243.1 NA NA NA NA NA
1171 lnckb.78950 NA turquoise 78950 chr1 234341725 234344366 NONCODE lncRNA "gene_id_alis \NONHSAG060088.1\"";""" NONHSAG060088.1 NA NA NA NA NA
1172 lnckb.78976 NA turquoise 78976 chr1 236487747 236489421 NONCODE lncRNA "gene_id_alis \NONHSAG105228.1\"";""" NONHSAG105228.1 NA NA NA NA NA
1173 lnckb.79038 NA turquoise 79038 chr1 247912106 247913515 NONCODE lncRNA "gene_id_alis \NONHSAG057391.1\"";""" NONHSAG057391.1 NA NA NA NA NA
1174 lnckb.79691 NA brown 79691 chr10 98290743 98296589 NONCODE,MITranscriptome lncRNA "gene_id_alis \NONHSAG061466.1\"";""" NONHSAG061466.1 NA NA NA NA NA
1175 lnckb.80168 NA turquoise 80168 chr11 26906517 26934345 NONCODE lncRNA "gene_id_alis \NONHSAG062713.1\"";""" NONHSAG062713.1 NA NA NA NA NA
1176 lnckb.80171 NA turquoise 80171 chr11 26935632 26942028 NONCODE lncRNA "gene_id_alis \NONHSAG062714.1\"";""" NONHSAG062714.1 NA NA NA NA NA
1177 lnckb.8023 NA black 8023 chr11 8224179 8277878 CHESS,FANTOM protein_coding "STATUS \known_refseq\"";description" "\""LIM" domain only "1\"";gene_name" "\""LMO1\"";""" LMO1 ENSG00000166407 LMO1 protein_coding 4004 HGNC:6641
1178 lnckb.8024 NA black 8024 chr11 8229883 8233985 CHESS,FANTOM,MITranscriptome lncRNA "STATUS \known_refseq\"";gene_name" "\""LOC105376536\"";""" LOC105376536 NA NA NA NA NA
1179 lnckb.80692 NA turquoise 80692 chr11 116097540 116107733 NONCODE,MITranscriptome lncRNA "gene_id_alis \NONHSAG063661.1\"";""" NONHSAG063661.1 NA NA NA NA NA
1180 lnckb.80694 NA turquoise 80694 chr11 116132988 116136660 NONCODE lncRNA "gene_id_alis \NONHSAG064334.1\"";""" NONHSAG064334.1 NA NA NA NA NA
1181 lnckb.80695 NA turquoise 80695 chr11 116164417 116167843 NONCODE lncRNA "gene_id_alis \NONHSAG064335.1\"";""" NONHSAG064335.1 NA NA NA NA NA
1182 lnckb.80791 NA brown 80791 chr11 128869279 128875149 NONCODE,MITranscriptome lncRNA "gene_id_alis \NONHSAG063205.1\"";""" NONHSAG063205.1 NA NA NA NA NA
1183 lnckb.80853 NA black 80853 chr11 134866628 134884486 NONCODE,MITranscriptome lncRNA "gene_id_alis \NONHSAG063246.1\"";""" NONHSAG063246.1 NA NA NA NA NA
1184 lnckb.80939 NA turquoise 80939 chr12 15600629 15602432 NONCODE lncRNA "gene_id_alis \NONHSAG065962.1\"";""" NONHSAG065962.1 NA NA NA NA NA
1185 lnckb.80985 NA turquoise 80985 chr12 21250106 21253890 NONCODE lncRNA "gene_id_alis \NONHSAG064611.1\"";""" NONHSAG064611.1 NA NA NA NA NA
1186 lnckb.81192 NA turquoise 81192 chr12 52347259 52354758 NONCODE lncRNA "gene_id_alis \NONHSAG064757.2\"";""" NONHSAG064757.2 NA NA NA NA NA
1187 lnckb.812 NA brown 812 chr1 24502344 24537020 CHESS protein_coding "STATUS \known_refseq\"";description" "\""RCAN" family member "3\"";gene_name" "\""RCAN3\"";""" RCAN3 ENSG00000117602 RCAN3 protein_coding 11123 HGNC:3042
1188 lnckb.81342 NA turquoise 81342 chr12 73363303 73364238 NONCODE,MITranscriptome lncRNA "gene_id_alis \NONHSAG064864.1\"";""" NONHSAG064864.1 NA NA NA NA NA
1189 lnckb.81347 NA turquoise 81347 chr12 74403902 74407505 NONCODE lncRNA "gene_id_alis \NONHSAG066406.1\"";""" NONHSAG066406.1 NA NA NA NA NA
1190 lnckb.81353 NA turquoise 81353 chr12 74442131 74446300 NONCODE,MITranscriptome lncRNA "gene_id_alis \NONHSAG066412.1\"";""" NONHSAG066412.1 NA NA NA NA NA
1191 lnckb.81354 NA turquoise 81354 chr12 74446494 74449711 NONCODE lncRNA "gene_id_alis \NONHSAG066413.1\"";""" NONHSAG066413.1 NA NA NA NA NA
1192 lnckb.81362 NA turquoise 81362 chr12 74498094 74503617 NONCODE,MITranscriptome lncRNA "gene_id_alis \NONHSAG065562.1\"";""" NONHSAG065562.1 NA NA NA NA NA
1193 lnckb.814 NA brown 814 chr1 24537021 24539273 NONCODE,CHESS,FANTOM,LNCipedia,MITranscriptome,BIGtranscriptome lncRNA "STATUS \novel\"";""" lnckb.814 NA NA NA NA NA
1194 lnckb.81423 NA turquoise 81423 chr12 85619290 85646290 NONCODE,MITranscriptome lncRNA "gene_id_alis \NONHSAG065591.1\"";""" NONHSAG065591.1 NA NA NA NA NA
1195 lnckb.81427 NA turquoise 81427 chr12 85660214 85692109 NONCODE,MITranscriptome lncRNA "gene_id_alis \NONHSAG065592.1\"";""" NONHSAG065592.1 NA NA NA NA NA
1196 lnckb.815 NA brown 815 chr1 24539274 24556024 NONCODE,CHESS,FANTOM,LNCipedia,MITranscriptome,BIGtranscriptome lncRNA "STATUS \known_refseq\"";description" "\""uncharacterized" "LOC100506985\"";gene_name" "\""LOC100506985\"";""" LOC100506985 NA NA NA NA NA
1197 lnckb.8170 NA brown 8170 chr11 15073593 15078826 NONCODE,CHESS,LNCipedia protein_coding "STATUS \known_refseq\"";description" "\""calcitonin" related polypeptide "beta\"";gene_name" "\""CALCB\"";""" CALCB ENSG00000175868 CALCB protein_coding 797 HGNC:1438
1198 lnckb.81769 NA turquoise 81769 chr12 132422327 132423437 NONCODE lncRNA "gene_id_alis \NONHSAG066812.1\"";""" NONHSAG066812.1 NA NA NA NA NA
1199 lnckb.8177 NA turquoise 8177 chr11 15843734 15862835 NONCODE,CHESS,FANTOM,LNCipedia,MITranscriptome lncRNA "STATUS \known_refseq\"";gene_name" "\""LOC107984370\"";""" LOC107984370 NA NA NA NA NA
1200 lnckb.81770 NA turquoise 81770 chr12 132439719 132449667 NONCODE,MITranscriptome lncRNA "gene_id_alis \NONHSAG065235.2\"";""" NONHSAG065235.2 NA NA NA NA NA
1201 lnckb.82159 NA black 82159 chr13 68557156 68561477 NONCODE lncRNA "gene_id_alis \NONHSAG068163.1\"";""" NONHSAG068163.1 NA NA NA NA NA
1202 lnckb.82161 NA black 82161 chr13 68821918 68822975 NONCODE lncRNA "gene_id_alis \NONHSAG068166.1\"";""" NONHSAG068166.1 NA NA NA NA NA
1203 lnckb.82162 NA black 82162 chr13 68916281 68927650 NONCODE,MITranscriptome lncRNA "gene_id_alis \NONHSAG067591.2\"";""" NONHSAG067591.2 NA NA NA NA NA
1204 lnckb.82164 NA black 82164 chr13 69695626 69696785 NONCODE lncRNA "gene_id_alis \NONHSAG107374.1\"";""" NONHSAG107374.1 NA NA NA NA NA
1205 lnckb.82267 NA turquoise 82267 chr13 82600915 82648197 NONCODE,MITranscriptome lncRNA "gene_id_alis \NONHSAG067167.2\"";""" NONHSAG067167.2 NA NA NA NA NA
1206 lnckb.82274 NA brown 82274 chr13 83830020 83831911 NONCODE lncRNA "gene_id_alis \NONHSAG107392.1\"";""" NONHSAG107392.1 NA NA NA NA NA
1207 lnckb.82275 NA brown 82275 chr13 83841853 83844547 NONCODE lncRNA "gene_id_alis \NONHSAG107393.1\"";""" NONHSAG107393.1 NA NA NA NA NA
1208 lnckb.82276 NA brown 82276 chr13 83853444 83853939 NONCODE lncRNA "gene_id_alis \NONHSAG107394.1\"";""" NONHSAG107394.1 NA NA NA NA NA
1209 lnckb.82277 NA brown 82277 chr13 83856305 83856917 NONCODE lncRNA "gene_id_alis \NONHSAG107395.1\"";""" NONHSAG107395.1 NA NA NA NA NA
1210 lnckb.82278 NA brown 82278 chr13 83857222 83860326 NONCODE lncRNA "gene_id_alis \NONHSAG107396.1\"";""" NONHSAG107396.1 NA NA NA NA NA
1211 lnckb.82279 NA brown 82279 chr13 83860396 83863688 NONCODE lncRNA "gene_id_alis \NONHSAG107397.1\"";""" NONHSAG107397.1 NA NA NA NA NA
1212 lnckb.82280 NA brown 82280 chr13 83865244 83866189 NONCODE lncRNA "gene_id_alis \NONHSAG107398.1\"";""" NONHSAG107398.1 NA NA NA NA NA
1213 lnckb.82281 NA brown 82281 chr13 83866913 83867654 NONCODE lncRNA "gene_id_alis \NONHSAG107399.1\"";""" NONHSAG107399.1 NA NA NA NA NA
1214 lnckb.82282 NA brown 82282 chr13 83873487 83874098 NONCODE lncRNA "gene_id_alis \NONHSAG107400.1\"";""" NONHSAG107400.1 NA NA NA NA NA
1215 lnckb.8266 NA turquoise 8266 chr11 20156214 20160324 CHESS protein_coding "STATUS \known_refseq\"";description" "\""developing" brain homeobox "1\"";gene_name" "\""DBX1\"";""" DBX1 ENSG00000109851 DBX1 protein_coding 120237 HGNC:33185
1216 lnckb.8267 NA turquoise 8267 chr11 20187464 20199929 CHESS,MITranscriptome lncRNA "STATUS \known_refseq\"";gene_name" "\""LOC105376583\"";""" LOC105376583 NA NA NA NA NA
1217 lnckb.8282 NA turquoise 8282 chr11 22338121 22379503 CHESS protein_coding "STATUS \known_refseq\"";description" "\""solute" carrier family 17 member "6\"";gene_name" "\""SLC17A6\"";""" SLC17A6 ENSG00000091664 SLC17A6 protein_coding 57084 HGNC:16703
1218 lnckb.83006 NA black 83006 chr14 82621499 82635406 NONCODE,MITranscriptome,BIGtranscriptome lncRNA "gene_id_alis \NONHSAG068895.1\"";""" NONHSAG068895.1 NA NA NA NA NA
1219 lnckb.83010 NA brown 83010 chr14 83169302 83172168 NONCODE lncRNA "gene_id_alis \NONHSAG068899.1\"";""" NONHSAG068899.1 NA NA NA NA NA
1220 lnckb.83011 NA brown 83011 chr14 83172313 83201458 NONCODE,MITranscriptome lncRNA "gene_id_alis \NONHSAG068900.1\"";""" NONHSAG068900.1 NA NA NA NA NA
1221 lnckb.83013 NA brown 83013 chr14 83271113 83272613 NONCODE lncRNA "gene_id_alis \NONHSAG069914.1\"";""" NONHSAG069914.1 NA NA NA NA NA
1222 lnckb.83014 NA brown 83014 chr14 83272812 83273693 NONCODE lncRNA "gene_id_alis \NONHSAG069915.1\"";""" NONHSAG069915.1 NA NA NA NA NA
1223 lnckb.8314 NA turquoise 8314 chr11 27047186 27220113 NONCODE,CHESS,FANTOM,LNCipedia,MITranscriptome,BIGtranscriptome lncRNA "STATUS \known_refseq\"";description" "\""BBOX1" antisense RNA "1\"";gene_name" "\""BBOX1-AS1\"";""" BBOX1-AS1 ENSG00000254560 BBOX1-AS1 lncRNA 0 HGNC:50700
1224 lnckb.83758 NA brown 83758 chr16 7761731 7765175 NONCODE lncRNA "gene_id_alis \NONHSAG071465.1\"";""" NONHSAG071465.1 NA NA NA NA NA
1225 lnckb.83917 NA turquoise 83917 chr16 49187389 49207593 NONCODE lncRNA "gene_id_alis \NONHSAG072550.1\"";""" NONHSAG072550.1 NA NA NA NA NA
1226 lnckb.83918 NA turquoise 83918 chr16 49211239 49221869 NONCODE,MITranscriptome lncRNA "gene_id_alis \NONHSAG072136.1\"";""" NONHSAG072136.1 NA NA NA NA NA
1227 lnckb.84162 NA turquoise 84162 chr16 84240159 84240479 NONCODE,MITranscriptome lncRNA "gene_id_alis \NONHSAG108279.1\"";""" NONHSAG108279.1 NA NA NA NA NA
1228 lnckb.84475 NA turquoise 84475 chr17 36782174 36792885 NONCODE,MITranscriptome lncRNA "gene_id_alis \NONHSAG073104.1\"";""" NONHSAG073104.1 NA NA NA NA NA
1229 lnckb.84520 NA turquoise 84520 chr17 43406590 43407252 NONCODE lncRNA "gene_id_alis \NONHSAG074192.1\"";""" NONHSAG074192.1 NA NA NA NA NA
1230 lnckb.84688 NA turquoise 84688 chr17 66888429 66894752 NONCODE lncRNA "gene_id_alis \NONHSAG073321.1\"";""" NONHSAG073321.1 NA NA NA NA NA
1231 lnckb.84765 NA turquoise 84765 chr17 77579033 77582331 NONCODE lncRNA "gene_id_alis \NONHSAG074431.1\"";""" NONHSAG074431.1 NA NA NA NA NA
1232 lnckb.84766 NA turquoise 84766 chr17 77590616 77591969 NONCODE,MITranscriptome,BIGtranscriptome lncRNA "gene_id_alis \NONHSAG074432.1\"";""" NONHSAG074432.1 NA NA NA NA NA
1233 lnckb.85043 NA black 85043 chr18 35185088 35185702 NONCODE lncRNA "gene_id_alis \NONHSAG074699.1\"";""" NONHSAG074699.1 NA NA NA NA NA
1234 lnckb.85044 NA black 85044 chr18 35191081 35192560 NONCODE lncRNA "gene_id_alis \NONHSAG074700.1\"";""" NONHSAG074700.1 NA NA NA NA NA
1235 lnckb.85045 NA black 85045 chr18 35197054 35199246 NONCODE lncRNA "gene_id_alis \NONHSAG075548.1\"";""" NONHSAG075548.1 NA NA NA NA NA
1236 lnckb.85046 NA black 85046 chr18 35199461 35200707 NONCODE lncRNA "gene_id_alis \NONHSAG075549.1\"";""" NONHSAG075549.1 NA NA NA NA NA
1237 lnckb.85047 NA black 85047 chr18 35200795 35201107 NONCODE lncRNA "gene_id_alis \NONHSAG075550.1\"";""" NONHSAG075550.1 NA NA NA NA NA
1238 lnckb.85048 NA black 85048 chr18 35201349 35202789 NONCODE lncRNA "gene_id_alis \NONHSAG075551.1\"";""" NONHSAG075551.1 NA NA NA NA NA
1239 lnckb.85049 NA black 85049 chr18 35230770 35231739 NONCODE lncRNA "gene_id_alis \NONHSAG075552.1\"";""" NONHSAG075552.1 NA NA NA NA NA
1240 lnckb.85050 NA black 85050 chr18 35236123 35237214 NONCODE lncRNA "gene_id_alis \NONHSAG075553.1\"";""" NONHSAG075553.1 NA NA NA NA NA
1241 lnckb.851 NA brown 851 chr1 25543580 25596998 NONCODE,CHESS,FANTOM,LNCipedia,MITranscriptome,BIGtranscriptome protein_coding "STATUS \known_refseq\"";description" "\""low" density lipoprotein receptor adaptor protein "1\"";gene_name" "\""LDLRAP1\"";gene_name" "\""LDLRAP1,RP11-70P17.1\"";""" LDLRAP1 NA NA NA NA NA
1242 lnckb.8547 NA brown 8547 chr11 45240300 45286333 CHESS protein_coding "STATUS \known_refseq\"";description" "\""synaptotagmin" "13\"";gene_name" "\""SYT13\"";""" SYT13 ENSG00000019505 SYT13 protein_coding 57586 HGNC:14962
1243 lnckb.8579 NA brown 8579 chr11 46276634 46321430 CHESS protein_coding "STATUS \known_refseq\"";description" "\""cAMP" responsive element binding protein 3-like "1\"";gene_name" "\""CREB3L1\"";""" CREB3L1 ENSG00000157613 CREB3L1 protein_coding 90993 HGNC:18856
1244 lnckb.85897 NA brown 85897 chr2 6906567 6907359 NONCODE lncRNA "gene_id_alis \NONHSAG110076.1\"";""" NONHSAG110076.1 NA NA NA NA NA
1245 lnckb.85898 NA brown 85898 chr2 6907755 6908833 NONCODE lncRNA "gene_id_alis \NONHSAG110077.1\"";""" NONHSAG110077.1 NA NA NA NA NA
1246 lnckb.86621 NA brown 86621 chr2 117055755 117057611 NONCODE lncRNA "gene_id_alis \NONHSAG080329.1\"";""" NONHSAG080329.1 NA NA NA NA NA
1247 lnckb.86622 NA brown 86622 chr2 117075484 117076678 NONCODE lncRNA "gene_id_alis \NONHSAG080330.1\"";""" NONHSAG080330.1 NA NA NA NA NA
1248 lnckb.86623 NA brown 86623 chr2 117078014 117079356 NONCODE,MITranscriptome lncRNA "gene_id_alis \NONHSAG080331.1\"";""" NONHSAG080331.1 NA NA NA NA NA
1249 lnckb.86624 NA brown 86624 chr2 117085007 117086149 NONCODE lncRNA "gene_id_alis \NONHSAG077678.1\"";""" NONHSAG077678.1 NA NA NA NA NA
1250 lnckb.86625 NA brown 86625 chr2 117090984 117093537 NONCODE lncRNA "gene_id_alis \NONHSAG080332.1\"";""" NONHSAG080332.1 NA NA NA NA NA
1251 lnckb.86626 NA brown 86626 chr2 117100226 117100909 NONCODE lncRNA "gene_id_alis \NONHSAG080333.1\"";""" NONHSAG080333.1 NA NA NA NA NA
1252 lnckb.86627 NA brown 86627 chr2 117264479 117265601 NONCODE lncRNA "gene_id_alis \NONHSAG080334.1\"";""" NONHSAG080334.1 NA NA NA NA NA
1253 lnckb.86628 NA brown 86628 chr2 117329669 117330820 NONCODE,MITranscriptome lncRNA "gene_id_alis \NONHSAG079001.1\"";""" NONHSAG079001.1 NA NA NA NA NA
1254 lnckb.86629 NA brown 86629 chr2 117334262 117335388 NONCODE lncRNA "gene_id_alis \NONHSAG080335.1\"";""" NONHSAG080335.1 NA NA NA NA NA
1255 lnckb.86630 NA brown 86630 chr2 117335534 117337092 NONCODE lncRNA "gene_id_alis \NONHSAG080336.1\"";""" NONHSAG080336.1 NA NA NA NA NA
1256 lnckb.86631 NA brown 86631 chr2 117345701 117348770 NONCODE lncRNA "gene_id_alis \NONHSAG080337.1\"";""" NONHSAG080337.1 NA NA NA NA NA
1257 lnckb.86632 NA brown 86632 chr2 117349112 117350785 NONCODE lncRNA "gene_id_alis \NONHSAG080338.1\"";""" NONHSAG080338.1 NA NA NA NA NA
1258 lnckb.86633 NA brown 86633 chr2 117355657 117356923 NONCODE lncRNA "gene_id_alis \NONHSAG080339.1\"";""" NONHSAG080339.1 NA NA NA NA NA
1259 lnckb.86634 NA brown 86634 chr2 117406009 117411652 NONCODE lncRNA "gene_id_alis \NONHSAG110285.1\"";""" NONHSAG110285.1 NA NA NA NA NA
1260 lnckb.86635 NA brown 86635 chr2 117412281 117413575 NONCODE lncRNA "gene_id_alis \NONHSAG080341.1\"";""" NONHSAG080341.1 NA NA NA NA NA
1261 lnckb.86636 NA brown 86636 chr2 117418120 117419300 NONCODE lncRNA "gene_id_alis \NONHSAG080342.1\"";""" NONHSAG080342.1 NA NA NA NA NA
1262 lnckb.86637 NA brown 86637 chr2 117419622 117422496 NONCODE lncRNA "gene_id_alis \NONHSAG080343.1\"";""" NONHSAG080343.1 NA NA NA NA NA
1263 lnckb.86638 NA brown 86638 chr2 117422718 117423589 NONCODE lncRNA "gene_id_alis \NONHSAG080344.1\"";""" NONHSAG080344.1 NA NA NA NA NA
1264 lnckb.86639 NA brown 86639 chr2 117423788 117424806 NONCODE lncRNA "gene_id_alis \NONHSAG080345.1\"";""" NONHSAG080345.1 NA NA NA NA NA
1265 lnckb.8682 NA turquoise 8682 chr11 55883297 55891810 CHESS,LNCipedia protein_coding "STATUS \known_refseq\"";description" "\""tripartite" motif-containing "51\"";gene_name" "\""TRIM51\"";""" TRIM51 ENSG00000124900 TRIM51 protein_coding 84767 HGNC:19023
1266 lnckb.87084 NA turquoise 87084 chr2 175604516 175607345 NONCODE lncRNA "gene_id_alis \NONHSAG110374.1\"";""" NONHSAG110374.1 NA NA NA NA NA
1267 lnckb.87620 NA turquoise 87620 chr20 566903 569522 NONCODE,MITranscriptome lncRNA "gene_id_alis \NONHSAG081716.1\"";""" NONHSAG081716.1 NA NA NA NA NA
1268 lnckb.87625 NA turquoise 87625 chr20 726045 727492 NONCODE lncRNA "gene_id_alis \NONHSAG082140.1\"";""" NONHSAG082140.1 NA NA NA NA NA
1269 lnckb.8781 NA turquoise 8781 chr11 58834059 58905863 NONCODE,CHESS,LNCipedia protein_coding "STATUS \known_refseq\"";description" "\""glycine-N-acyltransferase" like "2\"";gene_name" "\""GLYATL2\"";""" GLYATL2 ENSG00000156689 GLYATL2 protein_coding 219970 HGNC:24178
1270 lnckb.8784 NA turquoise 8784 chr11 58933643 59058452 NONCODE,CHESS,FANTOM,LNCipedia,MITranscriptome,BIGtranscriptome lncRNA "STATUS \known_refseq\"";description" "\""uncharacterized" "LOC283194\"";gene_name" "\""LOC283194\"";""" LOC283194 NA NA NA NA NA
1271 lnckb.88222 NA brown 88222 chr20 61248840 61250298 NONCODE lncRNA "gene_id_alis \NONHSAG110768.1\"";""" NONHSAG110768.1 NA NA NA NA NA
1272 lnckb.88223 NA brown 88223 chr20 61250595 61252153 NONCODE lncRNA "gene_id_alis \NONHSAG110769.1\"";""" NONHSAG110769.1 NA NA NA NA NA
1273 lnckb.88384 NA turquoise 88384 chr21 26237088 26241067 NONCODE,MITranscriptome lncRNA "gene_id_alis \NONHSAG082825.1\"";""" NONHSAG082825.1 NA NA NA NA NA
1274 lnckb.88914 NA brown 88914 chr3 22439730 22445929 NONCODE lncRNA "gene_id_alis \NONHSAG084504.1\"";""" NONHSAG084504.1 NA NA NA NA NA
1275 lnckb.88974 NA turquoise 88974 chr3 30987733 30987982 NONCODE lncRNA "gene_id_alis \NONHSAG086174.1\"";""" NONHSAG086174.1 NA NA NA NA NA
1276 lnckb.8954 NA turquoise 8954 chr11 62612741 62615120 NONCODE,CHESS,LNCipedia protein_coding "STATUS \known_refseq\"";description" "\""retinal" outer segment membrane protein "1\"";gene_name" "\""ROM1\"";""" ROM1 ENSG00000149489 ROM1 protein_coding 6094 HGNC:10254
1277 lnckb.89623 NA brown 89623 chr3 147515350 147515981 NONCODE lncRNA "gene_id_alis \NONHSAG086822.1\"";""" NONHSAG086822.1 NA NA NA NA NA
1278 lnckb.89624 NA brown 89624 chr3 147516943 147518236 NONCODE lncRNA "gene_id_alis \NONHSAG086823.1\"";""" NONHSAG086823.1 NA NA NA NA NA
1279 lnckb.89625 NA brown 89625 chr3 147518353 147519677 NONCODE lncRNA "gene_id_alis \NONHSAG086824.1\"";""" NONHSAG086824.1 NA NA NA NA NA
1280 lnckb.89755 NA black 89755 chr3 164026605 164027557 NONCODE lncRNA "gene_id_alis \NONHSAG086982.1\"";""" NONHSAG086982.1 NA NA NA NA NA
1281 lnckb.89757 NA black 89757 chr3 164248306 164258064 NONCODE lncRNA "gene_id_alis \NONHSAG085127.1\"";""" NONHSAG085127.1 NA NA NA NA NA
1282 lnckb.89758 NA black 89758 chr3 164263244 164279322 NONCODE lncRNA "gene_id_alis \NONHSAG085128.1\"";""" NONHSAG085128.1 NA NA NA NA NA
1283 lnckb.8993 NA turquoise 8993 chr11 62989154 63015845 NONCODE,CHESS,LNCipedia protein_coding "STATUS \known_refseq\"";description" "\""solute" carrier family 22 member "8\"";gene_name" "\""SLC22A8\"";""" SLC22A8 ENSG00000149452 SLC22A8 protein_coding 9376 HGNC:10972
1284 lnckb.90077 NA brown 90077 chr4 1521201 1528100 NONCODE,MITranscriptome lncRNA "gene_id_alis \NONHSAG087330.1\"";""" NONHSAG087330.1 NA NA NA NA NA
1285 lnckb.90433 NA turquoise 90433 chr4 45397801 45403054 NONCODE lncRNA "gene_id_alis \NONHSAG087543.1\"";""" NONHSAG087543.1 NA NA NA NA NA
1286 lnckb.90554 NA turquoise 90554 chr4 66228286 66231652 NONCODE lncRNA "gene_id_alis \NONHSAG089154.1\"";""" NONHSAG089154.1 NA NA NA NA NA
1287 lnckb.9065 NA brown 9065 chr11 64606172 64723188 NONCODE,CHESS,FANTOM,LNCipedia protein_coding "STATUS \known_refseq\"";description" "\""neurexin" "2\"";gene_name" "\""NRXN2\"";""" NRXN2 ENSG00000110076 NRXN2 protein_coding 9379 HGNC:8009
1288 lnckb.90998 NA brown 90998 chr4 138596280 138598691 NONCODE,MITranscriptome,BIGtranscriptome lncRNA "gene_id_alis \NONHSAG087849.1\"";""" NONHSAG087849.1 NA NA NA NA NA
1289 lnckb.90999 NA brown 90999 chr4 138694377 138711153 NONCODE lncRNA "gene_id_alis \NONHSAG087850.1\"";""" NONHSAG087850.1 NA NA NA NA NA
1290 lnckb.91502 NA turquoise 91502 chr5 4384548 4429111 NONCODE,MITranscriptome lncRNA "gene_id_alis \NONHSAG090794.1\"";""" NONHSAG090794.1 NA NA NA NA NA
1291 lnckb.9217 NA turquoise 9217 chr11 66409158 66426707 NONCODE,CHESS,FANTOM,LNCipedia,BIGtranscriptome protein_coding "STATUS \known_refseq\"";description" "\""neuronal" PAS domain protein "4\"";gene_name" "\""NPAS4\"";gene_name" "\""RP11-867G23.10,NPAS4\"";""" NPAS4 NA NA NA NA NA
1292 lnckb.92257 NA brown 92257 chr5 87772030 87773103 NONCODE lncRNA "gene_id_alis \NONHSAG092342.1\"";""" NONHSAG092342.1 NA NA NA NA NA
1293 lnckb.92258 NA brown 92258 chr5 87774858 87776348 NONCODE lncRNA "gene_id_alis \NONHSAG092344.1\"";""" NONHSAG092344.1 NA NA NA NA NA
1294 lnckb.92260 NA brown 92260 chr5 87810503 87811297 NONCODE lncRNA "gene_id_alis \NONHSAG092345.1\"";""" NONHSAG092345.1 NA NA NA NA NA
1295 lnckb.92261 NA brown 92261 chr5 87832588 87833633 NONCODE lncRNA "gene_id_alis \NONHSAG092346.1\"";""" NONHSAG092346.1 NA NA NA NA NA
1296 lnckb.92262 NA brown 92262 chr5 87833817 87834749 NONCODE lncRNA "gene_id_alis \NONHSAG092347.1\"";""" NONHSAG092347.1 NA NA NA NA NA
1297 lnckb.92263 NA brown 92263 chr5 87842134 87845638 NONCODE lncRNA "gene_id_alis \NONHSAG092348.1\"";""" NONHSAG092348.1 NA NA NA NA NA
1298 lnckb.92264 NA brown 92264 chr5 87845737 87847624 NONCODE lncRNA "gene_id_alis \NONHSAG092349.1\"";""" NONHSAG092349.1 NA NA NA NA NA
1299 lnckb.92265 NA brown 92265 chr5 87848159 87850478 NONCODE lncRNA "gene_id_alis \NONHSAG092350.1\"";""" NONHSAG092350.1 NA NA NA NA NA
1300 lnckb.92266 NA brown 92266 chr5 87892121 87893303 NONCODE lncRNA "gene_id_alis \NONHSAG112364.1\"";""" NONHSAG112364.1 NA NA NA NA NA
1301 lnckb.92417 NA turquoise 92417 chr5 104114863 104118749 NONCODE lncRNA "gene_id_alis \NONHSAG092512.1\"";""" NONHSAG092512.1 NA NA NA NA NA
1302 lnckb.92418 NA turquoise 92418 chr5 104118865 104122275 NONCODE lncRNA "gene_id_alis \NONHSAG092513.1\"";""" NONHSAG092513.1 NA NA NA NA NA
1303 lnckb.92419 NA turquoise 92419 chr5 104127247 104131484 NONCODE lncRNA "gene_id_alis \NONHSAG092514.1\"";""" NONHSAG092514.1 NA NA NA NA NA
1304 lnckb.92423 NA turquoise 92423 chr5 104189551 104191120 NONCODE lncRNA "gene_id_alis \NONHSAG092518.1\"";""" NONHSAG092518.1 NA NA NA NA NA
1305 lnckb.92424 NA turquoise 92424 chr5 104194238 104196074 NONCODE lncRNA "gene_id_alis \NONHSAG092519.1\"";""" NONHSAG092519.1 NA NA NA NA NA
1306 lnckb.92563 NA turquoise 92563 chr5 130223599 130225849 NONCODE lncRNA "gene_id_alis \NONHSAG092643.1\"";""" NONHSAG092643.1 NA NA NA NA NA
1307 lnckb.92661 NA turquoise 92661 chr5 151818252 151819610 NONCODE lncRNA "gene_id_alis \NONHSAG092751.1\"";""" NONHSAG092751.1 NA NA NA NA NA
1308 lnckb.9284 NA turquoise 9284 chr11 67518947 67523428 CHESS protein_coding "STATUS \known_refseq\"";description" "\""calcium" binding protein "2\"";gene_name" "\""CABP2\"";""" CABP2 ENSG00000167791 CABP2 protein_coding 51475 HGNC:1385
1309 lnckb.9296 NA turquoise 9296 chr11 67758563 67763136 CHESS,FANTOM,MITranscriptome lncRNA "STATUS \known_refseq\"";gene_name" "\""LOC105369358\"";""" LOC105369358 NA NA NA NA NA
1310 lnckb.9299 NA turquoise 9299 chr11 67882302 67894096 NONCODE,CHESS,FANTOM,LNCipedia,MITranscriptome,BIGtranscriptome lncRNA "STATUS \known_refseq\"";gene_name" "\""LOC105369360\"";gene_name" "\""RP11-119D9.1\"";""" RP11-119D9.1 NA NA NA NA NA
1311 lnckb.93039 NA brown 93039 chr6 25623461 25629996 NONCODE,MITranscriptome lncRNA "gene_id_alis \NONHSAG094038.1\"";""" NONHSAG094038.1 NA NA NA NA NA
1312 lnckb.93755 NA brown 93755 chr6 120036736 120044412 NONCODE,MITranscriptome,BIGtranscriptome lncRNA "gene_id_alis \NONHSAG093564.1\"";""" NONHSAG093564.1 NA NA NA NA NA
1313 lnckb.94557 NA turquoise 94557 chr7 23471231 23474037 NONCODE,MITranscriptome lncRNA "gene_id_alis \NONHSAG097710.1\"";""" NONHSAG097710.1 NA NA NA NA NA
1314 lnckb.94876 NA turquoise 94876 chr7 67644530 67645532 NONCODE lncRNA "gene_id_alis \NONHSAG098017.1\"";""" NONHSAG098017.1 NA NA NA NA NA
1315 lnckb.9506 NA turquoise 9506 chr11 75206508 75225644 NONCODE,CHESS,FANTOM,LNCipedia,MITranscriptome,BIGtranscriptome lncRNA "STATUS \known_refseq\"";gene_name" "\""LOC105369388\"";gene_name" "\""CTD-2562J17.4\"";""" CTD-2562J17.4 NA NA NA NA NA
1316 lnckb.9507 NA turquoise 9507 chr11 75233434 75241748 NONCODE,CHESS,FANTOM,LNCipedia,MITranscriptome,BIGtranscriptome lncRNA "STATUS \known_fantom\"";""" lnckb.9507 NA NA NA NA NA
1317 lnckb.9508 NA turquoise 9508 chr11 75240905 75243704 NONCODE,CHESS,LNCipedia protein_coding "STATUS \known_refseq\"";description" "\""trophoblast" "glycoprotein-like\"";gene_name" "\""TPBGL\"";""" TPBGL ENSG00000261594 TPBGL protein_coding 100507050 HGNC:44159
1318 lnckb.95090 NA turquoise 95090 chr7 113634904 113642868 NONCODE,MITranscriptome lncRNA "gene_id_alis \NONHSAG097270.2\"";""" NONHSAG097270.2 NA NA NA NA NA
1319 lnckb.95203 NA turquoise 95203 chr7 129770725 129771655 NONCODE lncRNA "gene_id_alis \NONHSAG098363.1\"";""" NONHSAG098363.1 NA NA NA NA NA
1320 lnckb.95204 NA turquoise 95204 chr7 129786524 129798117 NONCODE lncRNA "gene_id_alis \NONHSAG098364.1\"";""" NONHSAG098364.1 NA NA NA NA NA
1321 lnckb.95542 NA turquoise 95542 chr8 20416212 20420210 NONCODE lncRNA "gene_id_alis \NONHSAG099993.1\"";""" NONHSAG099993.1 NA NA NA NA NA
1322 lnckb.95846 NA brown 95846 chr8 62201062 62205583 NONCODE lncRNA "gene_id_alis \NONHSAG114301.1\"";""" NONHSAG114301.1 NA NA NA NA NA
1323 lnckb.95847 NA brown 95847 chr8 62234503 62236786 NONCODE lncRNA "gene_id_alis \NONHSAG100330.1\"";""" NONHSAG100330.1 NA NA NA NA NA
1324 lnckb.95848 NA brown 95848 chr8 62245034 62246448 NONCODE,MITranscriptome lncRNA "gene_id_alis \NONHSAG114302.1\"";""" NONHSAG114302.1 NA NA NA NA NA
1325 lnckb.96387 NA turquoise 96387 chr8 127528434 127538224 NONCODE lncRNA "gene_id_alis \NONHSAG100869.1\"";""" NONHSAG100869.1 NA NA NA NA NA
1326 lnckb.96706 NA turquoise 96706 chr9 14727176 14732591 NONCODE lncRNA "gene_id_alis \NONHSAG114739.1\"";""" NONHSAG114739.1 NA NA NA NA NA
1327 lnckb.9683 NA turquoise 9683 chr11 87809490 88175505 NONCODE,CHESS,FANTOM,LNCipedia,MITranscriptome,BIGtranscriptome protein_coding "STATUS \known_refseq\"";description" "\""RAB38%2C" member RAS oncogene "family\"";gene_name" "\""RAB38\"";""" RAB38 ENSG00000123892 RAB38 protein_coding 23682 HGNC:9776
1328 lnckb.9691 NA brown 9691 chr11 89177565 89295759 NONCODE,CHESS,LNCipedia protein_coding "STATUS \known_refseq\"";description" "\""tyrosinase\"";gene_name" "\""TYR\"";""" TYR ENSG00000077498 TYR protein_coding 7299 HGNC:12442
1329 lnckb.9710 NA turquoise 9710 chr11 90251205 90915052 NONCODE,CHESS,FANTOM,LNCipedia,BIGtranscriptome lncRNA "STATUS \known_refseq\"";description" "\""DISC1" fusion partner 1 (non-protein "coding)\"";gene_name" "\""DISC1FP1\"";""" DISC1FP1 ENSG00000261645 DISC1FP1 lncRNA 0 HGNC:33625
1330 lnckb.97408 NA turquoise 97408 chr9 130662116 130662879 NONCODE lncRNA "gene_id_alis \NONHSAG114920.1\"";""" NONHSAG114920.1 NA NA NA NA NA
1331 lnckb.97768 NA brown 97768 chrX 51617649 51619863 NONCODE,MITranscriptome lncRNA "gene_id_alis \NONHSAG115006.1\"";""" NONHSAG115006.1 NA NA NA NA NA
1332 lnckb.97904 NA turquoise 97904 chrX 94275400 94288917 NONCODE,MITranscriptome lncRNA "gene_id_alis \NONHSAG103831.1\"";""" NONHSAG103831.1 NA NA NA NA NA
1333 lnckb.97908 NA turquoise 97908 chrX 94462122 94465962 NONCODE lncRNA "gene_id_alis \NONHSAG104336.1\"";""" NONHSAG104336.1 NA NA NA NA NA
1334 lnckb.98598 NA turquoise 98598 chr1 43107638 43113556 MITranscriptome lncRNA "gene_id_alis \G002010\"";""" lnckb.98598 NA NA NA NA NA
1335 lnckb.9913 NA brown 9913 chr11 108505431 108607514 NONCODE,CHESS,LNCipedia protein_coding "STATUS \known_refseq\"";description" "\""exophilin" "5\"";gene_name" "\""EXPH5\"";""" EXPH5 ENSG00000110723 EXPH5 protein_coding 23086 HGNC:30578
1336 lnckb.9940 NA brown 9940 chr11 110577035 110713189 NONCODE,CHESS,LNCipedia protein_coding "STATUS \known_refseq\"";description" "\""Rho" GTPase activating protein "20\"";gene_name" "\""ARHGAP20\"";""" ARHGAP20 ENSG00000137727 ARHGAP20 protein_coding 57569 HGNC:18357
1337 lnckb.99498 NA turquoise 99498 chr1 234330619 234336533 MITranscriptome lncRNA "gene_id_alis \G007511\"";""" lnckb.99498 NA NA NA NA NA
1338 lnckb.99523 NA brown 99523 chr1 238672449 238698118 MITranscriptome lncRNA "gene_id_alis \G007650\"";""" lnckb.99523 NA NA NA NA NA
1339 lnckb.99568 NA turquoise 99568 chr1 247881924 247895553 MITranscriptome lncRNA "gene_id_alis \G007931\"";""" lnckb.99568 NA NA NA NA NA
1340 lnckb.99727 NA turquoise 99727 chr10 30153367 30175784 MITranscriptome lncRNA "gene_id_alis \G008973\"";""" lnckb.99727 NA NA NA NA NA

## Sheet: Blue_module_genes_annotated
"Row.names" "altName" "nodeAttr.nodesPresent..." "lnckbID...1" "chr" "start" "end" "source" "gene_type" "info" "idents" "Ensembl.Gene.stable.ID" "Gene.name" "Gene.type" "NCBI.gene..formerly.Entrezgene..ID" "HGNC.ID"
"1" "lnckb.100629" NA "blue" 100629 "chr11" 75046425 75046977 "MITranscriptome" "lncRNA" "gene_id_alis \"G014733\";" "lnckb.100629" NA NA NA NA NA
"2" "lnckb.10091" NA "blue" 10091 "chr11" 117657046 117670234 "NONCODE,CHESS,FANTOM,LNCipedia,MITranscriptome" "lncRNA" "STATUS \"known_refseq\";gene_name \"LOC105369515\";" "LOC105369515" NA NA NA NA NA
"3" "lnckb.101220" NA "blue" 101220 "chr12" 59443694 59453599 "MITranscriptome" "lncRNA" "gene_id_alis \"G018659\";" "lnckb.101220" NA NA NA NA NA
"4" "lnckb.101221" NA "blue" 101221 "chr12" 59468780 59478897 "MITranscriptome" "lncRNA" "gene_id_alis \"G018660\";" "lnckb.101221" NA NA NA NA NA
"5" "lnckb.102369" NA "blue" 102369 "chr14" 57024870 57028099 "MITranscriptome" "lncRNA" "gene_id_alis \"G024792\";" "lnckb.102369" NA NA NA NA NA
"6" "lnckb.102370" NA "blue" 102370 "chr14" 57135261 57141038 "MITranscriptome" "lncRNA" "gene_id_alis \"G024795\";" "lnckb.102370" NA NA NA NA NA
"7" "lnckb.102371" NA "blue" 102371 "chr14" 57141176 57142341 "MITranscriptome,BIGtranscriptome" "lncRNA" "gene_id_alis \"G024796\";" "lnckb.102371" NA NA NA NA NA
"8" "lnckb.102599" NA "blue" 102599 "chr15" 22750638 22754878 "MITranscriptome" "lncRNA" "gene_id_alis \"G026608\";" "lnckb.102599" NA NA NA NA NA
"9" "lnckb.10264" NA "blue" 10264 "chr11" 122964749 122981834 "NONCODE,CHESS,LNCipedia" "protein_coding" "STATUS \"known_refseq\";description \"brain specific homeobox\";gene_name \"BSX\";" "BSX" "ENSG00000188909" "BSX" "protein_coding" 390259 "HGNC:20450"
"10" "lnckb.10269" NA "blue" 10269 "chr11" 123069690 123196624 "NONCODE,CHESS,LNCipedia" "protein_coding" "STATUS \"known_refseq\";description \"CXADR-like membrane protein\";gene_name \"CLMP\";" "CLMP" "ENSG00000166250" "CLMP" "protein_coding" 79827 "HGNC:24039"
"11" "lnckb.10278" NA "blue" 10278 "chr11" 123358299 123631657 "NONCODE,CHESS,FANTOM,LNCipedia,MITranscriptome,BIGtranscriptome" "protein_coding" "STATUS \"known_refseq\";description \"GRAM domain containing 1B\";gene_name \"GRAMD1B\";" "GRAMD1B" "ENSG00000023171" "GR	AMD1B" "protein_coding" 57476 "HGNC:29214"
"12" "lnckb.10511" NA "blue" 10511 "chr11" 134951577 134976082 "NONCODE,CHESS,LNCipedia,MITranscriptome" "protein_coding" "description \"potentially protein-coding:NR\";STATUS \"novel\";GENE_TYPE_ALIAS \"protein_coding\";" "lnckb.10511" NA NA NA NA NA
"13" "lnckb.105292" NA "blue" 105292 "chr2" 123723587 123723865 "MITranscriptome" "lncRNA" "gene_id_alis \"G045767\";" "lnckb.105292" NA NA NA NA NA
"14" "lnckb.106193" NA "blue" 106193 "chr20" 58041949 58048741 "MITranscriptome" "lncRNA" "gene_id_alis \"G051098\";" "lnckb.106193" NA NA NA NA NA
"15" "lnckb.10718" NA "blue" 10718 "chr12" 4321193 4360218 "NONCODE,CHESS" "protein_coding" "STATUS \"known_refseq\";description \"TP53 induced glycolysis regulatory phosphatase\";gene_name \"TIGAR\";" "TIGAR" "ENSG00000078237" "TIGAR" "protein_coding" 57103 "HGNC:118	5"
"16" "lnckb.10735" NA "blue" 10735 "chr12" 4909907 4918256 "NONCODE,CHESS,LNCipedia" "protein_coding" "STATUS \"known_refseq\";description \"potassium voltage-gated channel subfamily A member 1\";gene_name \"KCNA1\";" "KCNA1" "ENSG00000111262" "KCNA1" "protein_coding"	3736 "HGNC:6218"
"17" "lnckb.10737" NA "blue" 10737 "chr12" 5043919 5046788 "CHESS" "protein_coding" "STATUS \"known_refseq\";description \"potassium voltage-gated channel subfamily A member 5\";gene_name \"KCNA5\";" "KCNA5" "ENSG00000130037" "KCNA5" "protein_coding" 3741 "HGNC:6224"
"18" "lnckb.10743" NA "blue" 10743 "chr12" 5427278 5431192 "NONCODE,CHESS,MITranscriptome" "lncRNA" "STATUS \"known_refseq\";gene_name \"LOC105369620\";" "LOC105369620" NA NA NA NA NA
"19" "lnckb.10745" NA "blue" 10745 "chr12" 5432112 5521536 "NONCODE,CHESS,LNCipedia" "protein_coding" "STATUS \"known_refseq\";description \"neurotrophin 3\";gene_name \"NTF3\";" "NTF3" "ENSG00000185652" "NTF3" "protein_coding" 4908 "HGNC:8023"
"20" "lnckb.10796" NA "blue" 10796 "chr12" 6689726 6700843 "CHESS" "protein_coding" "STATUS \"known_refseq\";description \"PILR alpha associated neural protein\";gene_name \"PIANP\";" "PIANP" "ENSG00000139200" "PIANP" "protein_coding" 196500 "HGNC:25338"
"21" "lnckb.109076" NA "blue" 109076 "chr5" 135524736 135526730 "MITranscriptome" "lncRNA" "gene_id_alis \"G067663\";" "lnckb.109076" NA NA NA NA NA
"22" "lnckb.109839" NA "blue" 109839 "chr6" 96691885 96695018 "MITranscriptome" "lncRNA" "gene_id_alis \"G072170\";" "lnckb.109839" NA NA NA NA NA
"23" "lnckb.11068" NA "blue" 11068 "chr12" 12891022 12923393 "NONCODE,CHESS,LNCipedia" "protein_coding" "STATUS \"known_refseq\";description \"G protein-coupled receptor class C group 5 member A\";gene_name \"GPRC5A\";" "GPRC5A" "ENSG00000013588" "GPRC5A" "protein_cod	ing" 9052 "HGNC:9836"
"24" "lnckb.110700" NA "blue" 110700 "chr7" 82452160 82533787 "MITranscriptome" "lncRNA" "gene_id_alis \"G076758\";" "lnckb.110700" NA NA NA NA NA
"25" "lnckb.11098" NA "blue" 11098 "chr12" 14774336 14778002 "NONCODE,CHESS,FANTOM,LNCipedia,MITranscriptome" "protein_coding" "STATUS \"known_refseq\";description \"H2A histone family member J\";gene_name \"H2AFJ\";" "H2AFJ" NA NA NA NA NA
"26" "lnckb.111320" NA "blue" 111320 "chr8" 35802938 35805129 "MITranscriptome" "lncRNA" "gene_id_alis \"G080259\";" "lnckb.111320" NA NA NA NA NA
"27" "lnckb.111323" NA "blue" 111323 "chr8" 35841449 35845260 "MITranscriptome" "lncRNA" "gene_id_alis \"G080262\";" "lnckb.111323" NA NA NA NA NA
"28" "lnckb.11184" NA "blue" 11184 "chr12" 21526257 21532947 "CHESS" "protein_coding" "STATUS \"known_refseq\";description \"spexin hormone\";gene_name \"SPX\";" "SPX" "ENSG00000134548" "SPX" "protein_coding" 80763 "HGNC:28139"
"29" "lnckb.1124" NA "blue" 1124 "chr1" 32885965 32894646 "CHESS" "protein_coding" "STATUS \"known_refseq\";description \"hippocalcin\";gene_name \"HPCA\";" "HPCA" "ENSG00000121905" "HPCA" "protein_coding" 3208 "HGNC:5144"
"30" "lnckb.113195" NA "blue" 113195 "chrX" 113535006 113536570 "MITranscriptome" "lncRNA" "gene_id_alis \"G089671\";" "lnckb.113195" NA NA NA NA NA
"31" "lnckb.113196" NA "blue" 113196 "chrX" 113548456 113552416 "MITranscriptome" "lncRNA" "gene_id_alis \"G089672\";" "lnckb.113196" NA NA NA NA NA
"32" "lnckb.113197" NA "blue" 113197 "chrX" 113554520 113555250 "MITranscriptome" "lncRNA" "gene_id_alis \"G089673\";" "lnckb.113197" NA NA NA NA NA
"33" "lnckb.113198" NA "blue" 113198 "chrX" 113702116 113709727 "MITranscriptome" "lncRNA" "gene_id_alis \"G089676\";" "lnckb.113198" NA NA NA NA NA
"34" "lnckb.113199" NA "blue" 113199 "chrX" 113764415 113792385 "MITranscriptome" "lncRNA" "gene_id_alis \"G089677\";" "lnckb.113199" NA NA NA NA NA
"35" "lnckb.113200" NA "blue" 113200 "chrX" 113814177 113815285 "MITranscriptome" "lncRNA" "gene_id_alis \"G089678\";" "lnckb.113200" NA NA NA NA NA
"36" "lnckb.113365" NA "blue" 113365 "chrX" 146100104 146103542 "MITranscriptome" "lncRNA" "gene_id_alis \"G090348\";" "lnckb.113365" NA NA NA NA NA
"37" "lnckb.113671" NA "blue" 113671 "chrX" 113630195 113631540 "BIGtranscriptome" "lncRNA" "gene_id_alis \"BIG-lncRNA-1701\";" "lnckb.113671" NA NA NA NA NA
"38" "lnckb.11392" NA "blue" 11392 "chr12" 39530966 39651333 "NONCODE,CHESS,LNCipedia" "protein_coding" "STATUS \"known_refseq\";description \"ATP-binding cassette%2C sub-family D (ALD)%2C member 2\";gene_name \"ABCD2\";" "ABCD2" "ENSG00000173208" "ABCD2" "protein_cod	ing" 225 "HGNC:66"
"39" "lnckb.11561" NA "blue" 11561 "chr12" 49283515 49324576 "NONCODE,CHESS,FANTOM,LNCipedia,MITranscriptome,BIGtranscriptome" "lncRNA" "STATUS \"known_refseq\";description \"uncharacterized LOC101927267\";gene_name \"LOC101927267\";" "LOC101927267" NA NA NA NA NA
"40" "lnckb.11562" NA "blue" 11562 "chr12" 49295013 49298698 "NONCODE,CHESS" "protein_coding" "STATUS \"known_refseq\";description \"peripherin\";gene_name \"PRPH\";" "PRPH" "ENSG00000135406" "PRPH" "protein_coding" 5630 "HGNC:9461"
"41" "lnckb.11639" NA "blue" 11639 "chr12" 51817889 51848753 "NONCODE,CHESS,FANTOM,LNCipedia,BIGtranscriptome" "protein_coding" "STATUS \"known_refseq\";description \"fidgetin like 2\";gene_name \"FIGNL2\";gene_name \"RP11-923I11.8\";" "FIGNL2" NA NA NA NA NA
"42" "lnckb.11649" NA "blue" 11649 "chr12" 52006945 52023693 "CHESS" "protein_coding" "STATUS \"known_refseq\";description \"GRP1 (general receptor for phosphoinositides 1)-associated scaffold protein\";gene_name \"GRASP\";" "GRASP" "ENSG00000161835" "GRASP" "protein_	coding" 160622 "HGNC:18707"
"43" "lnckb.11702" NA "blue" 11702 "chr12" 52892120 52949954 "NONCODE,CHESS,LNCipedia,MITranscriptome" "protein_coding" "STATUS \"known_refseq\";description \"keratin 8\";gene_name \"KRT8\";" "KRT8" "ENSG00000170421" "KRT8" "protein_coding" 3856 "HGNC:6446"
"44" "lnckb.11939" NA "blue" 11939 "chr12" 57455313 57458008 "CHESS" "protein_coding" "STATUS \"known_refseq\";description \"inhibin beta E\";gene_name \"INHBE\";" "INHBE" "ENSG00000139269" "INHBE" "protein_coding" 83729 "HGNC:24029"
"45" "lnckb.11940" NA "blue" 11940 "chr12" 57459789 57460197 "NONCODE,CHESS,MITranscriptome" "lncRNA" "STATUS \"known_fantom\";" "lnckb.11940" NA NA NA NA NA
"46" "lnckb.11941" NA "blue" 11941 "chr12" 57460135 57472268 "NONCODE,CHESS" "protein_coding" "STATUS \"known_refseq\";description \"GLI family zinc finger 1\";gene_name \"GLI1\";" "GLI1" "ENSG00000111087" "GLI1" "protein_coding" 2735 "HGNC:4317"
"47" "lnckb.11997" NA "blue" 11997 "chr12" 58843268 58920540 "CHESS,LNCipedia,MITranscriptome" "protein_coding" "STATUS \"known_refseq\";description \"leucine-rich repeats and immunoglobulin like domains 3\";gene_name \"LRIG3\";" "LRIG3" "ENSG00000139263" "LRIG3" "pro	tein_coding" 121227 "HGNC:30991"
"48" "lnckb.11998" NA "blue" 11998 "chr12" 58920634 59165691 "NONCODE,CHESS,FANTOM,LNCipedia,MITranscriptome,BIGtranscriptome" "lncRNA" "STATUS \"known_refseq\";gene_name \"LOC105369791\";" "LOC105369791" NA NA NA NA NA
"49" "lnckb.12223" NA "blue" 12223 "chr12" 76025447 76031776 "CHESS" "protein_coding" "STATUS \"known_refseq\";description \"pleckstrin homology like domain family A member 1\";gene_name \"PHLDA1\";" "PHLDA1" "ENSG00000139289" "PHLDA1" "protein_coding" 22822 "HGNC:893	3"
"50" "lnckb.12254" NA "blue" 12254 "chr12" 78863993 79452580 "NONCODE,CHESS,FANTOM,LNCipedia" "protein_coding" "STATUS \"known_refseq\";description \"synaptotagmin 1\";gene_name \"SYT1\";" "SYT1" "ENSG00000067715" "SYT1" "protein_coding" 6857 "HGNC:11509"
"51" "lnckb.12255" NA "blue" 12255 "chr12" 78904419 79096375 "NONCODE,CHESS,FANTOM,LNCipedia,MITranscriptome,BIGtranscriptome" "lncRNA" "STATUS \"known_refseq\";gene_name \"LOC105369863\";" "LOC105369863" NA NA NA NA NA
"52" "lnckb.1229" NA "blue" 1229 "chr1" 36795317 37035600 "NONCODE,CHESS,LNCipedia" "protein_coding" "STATUS \"known_refseq\";description \"glutamate ionotropic receptor kainate type subunit 3\";gene_name \"GRIK3\";" "GRIK3" "ENSG00000163873" "GRIK3" "protein_coding"	2899 "HGNC:4581"
"53" "lnckb.12305" NA "blue" 12305 "chr12" 85036321 85273004 "NONCODE,CHESS,LNCipedia" "protein_coding" "STATUS \"known_refseq\";description \"leucine-rich repeats and IQ motif containing 1\";gene_name \"LRRIQ1\";" "LRRIQ1" "ENSG00000133640" "LRRIQ1" "protein_coding"	84125 "HGNC:25708"
"54" "lnckb.12306" NA "blue" 12306 "chr12" 85279760 85303172 "CHESS" "protein_coding" "STATUS \"known_refseq\";description \"ALX homeobox 1\";gene_name \"ALX1\";" "ALX1" "ENSG00000180318" "ALX1" "protein_coding" 8092 "HGNC:1494"
"55" "lnckb.12368" NA "blue" 12368 "chr12" 91103113 91117181 "CHESS" "protein_coding" "STATUS \"known_refseq\";description \"lumican\";gene_name \"LUM\";" "LUM" "ENSG00000139329" "LUM" "protein_coding" 4060 "HGNC:6724"
"56" "lnckb.12595" NA "blue" 12595 "chr12" 102957674 102960516 "CHESS" "protein_coding" "STATUS \"known_refseq\";description \"achaete-scute family bHLH transcription factor 1\";gene_name \"ASCL1\";" "ASCL1" "ENSG00000139352" "ASCL1" "protein_coding" 429 "HGNC:738"
"57" "lnckb.12773" NA "blue" 12773 "chr12" 111034024 111360590 "NONCODE,CHESS,LNCipedia" "protein_coding" "STATUS \"known_refseq\";description \"cut like homeobox 2\";gene_name \"CUX2\";" "CUX2" "ENSG00000111249" "CUX2" "protein_coding" 23316 "HGNC:19347"
"58" "lnckb.12986" NA "blue" 12986 "chr12" 120640552 120680869 "NONCODE,CHESS" "protein_coding" "STATUS \"known_refseq\";description \"calcium binding protein 1\";gene_name \"CABP1\";" "CABP1" "ENSG00000157782" "CABP1" "protein_coding" 9478 "HGNC:1384"
"59" "lnckb.13066" NA "blue" 13066 "chr12" 122727606 122730582 "CHESS" "protein_coding" "STATUS \"known_refseq\";description \"hydroxycarboxylic acid receptor 1\";gene_name \"HCAR1\";" "HCAR1" "ENSG00000196917" "HCAR1" "protein_coding" 27198 "HGNC:4532"
"60" "lnckb.13163" NA "blue" 13163 "chr12" 125186386 125662377 "NONCODE,CHESS,LNCipedia" "protein_coding" "STATUS \"known_refseq\";description \"transmembrane protein 132B\";gene_name \"TMEM132B\";" "TMEM132B" "ENSG00000139364" "TMEM132B" "protein_coding" 114795 "HGNC	:29397"
"61" "lnckb.13164" NA "blue" 13164 "chr12" 125282075 125292323 "NONCODE,CHESS,LNCipedia" "lncRNA" "STATUS \"known_refseq\";gene_name \"LOC107984445\";" "LOC107984445" NA NA NA NA NA
"62" "lnckb.13165" NA "blue" 13165 "chr12" 125271823 125281025 "CHESS" "lncRNA" "STATUS \"known_refseq\";gene_name \"LOC105370054\";" "LOC105370054" NA NA NA NA NA
"63" "lnckb.1319" NA "blue" 1319 "chr1" 39892651 39902296 "CHESS" "protein_coding" "STATUS \"known_refseq\";description \"v-myc avian myelocytomatosis viral oncogene lung carcinoma derived homolog\";gene_name \"MYCL\";" "MYCL" "ENSG00000116990" "MYCL" "protein_coding"	4610 "HGNC:7555"
"64" "lnckb.13231" NA "blue" 13231 "chr12" 128843288 128848474 "NONCODE,CHESS" "protein_coding" "STATUS \"known_refseq\";gene_name \"LOC101929984\";" "LOC101929984" NA NA NA NA NA
"65" "lnckb.13251" NA "blue" 13251 "chr12" 130143001 130162365 "NONCODE,CHESS,FANTOM,LNCipedia,BIGtranscriptome" "lncRNA" "STATUS \"known_refseq\";description \"FZD10 antisense RNA 1 (head to head)\";gene_name \"FZD10-AS1\";" "FZD10-AS1" "ENSG00000250208" "FZD10-AS1"	"lncRNA" 0 "HGNC:48632"
"66" "lnckb.135" NA "blue" 135 "chr1" 2050470 2185399 "NONCODE,CHESS,FANTOM,LNCipedia" "protein_coding" "STATUS \"known_refseq\";description \"protein kinase C zeta\";gene_name \"PRKCZ\";" "PRKCZ" "ENSG00000067606" "PRKCZ" "protein_coding" 5590 "HGNC:9412"
"67" "lnckb.13551" NA "blue" 13551 "chr13" 22869743 22919245 "NONCODE,CHESS,LNCipedia,MITranscriptome,BIGtranscriptome" "lncRNA" "STATUS \"known_refseq\";gene_name \"LOC105370109\";" "LOC105370109" NA NA NA NA NA
"68" "lnckb.13571" NA "blue" 13571 "chr13" 23570248 23676105 "NONCODE,CHESS,LNCipedia" "protein_coding" "STATUS \"known_refseq\";description \"tumor necrosis factor receptor superfamily member 19\";gene_name \"TNFRSF19\";" "TNFRSF19" "ENSG00000127863" "TNFRSF19" "prot	ein_coding" 55504 "HGNC:11915"
"69" "lnckb.13573" NA "blue" 13573 "chr13" 23650543 23714962 "CHESS,FANTOM,MITranscriptome" "lncRNA" "STATUS \"known_refseq\";gene_name \"LOC105370114\";" "LOC105370114" NA NA NA NA NA
"70" "lnckb.13607" NA "blue" 13607 "chr13" 25181332 25190657 "NONCODE,CHESS,FANTOM,LNCipedia,MITranscriptome,BIGtranscriptome" "lncRNA" "STATUS \"known_refseq\";description \"long intergenic non-protein coding RNA 1053\";gene_name \"LINC01053\";" "LINC01053" "ENSG0000	0238169" "LINC01053" "lncRNA" 0 "HGNC:49047"
"71" "lnckb.13616" NA "blue" 13616 "chr13" 26044597 26051060 "CHESS" "protein_coding" "STATUS \"known_refseq\";description \"shisa family member 2\";gene_name \"SHISA2\";" "SHISA2" "ENSG00000180730" "SHISA2" "protein_coding" 387914 "HGNC:20366"
"72" "lnckb.13628" NA "blue" 13628 "chr13" 26754959 26761004 "NONCODE,CHESS,LNCipedia" "protein_coding" "STATUS \"known_refseq\";description \"G protein-coupled receptor 12\";gene_name \"GPR12\";" "GPR12" "ENSG00000132975" "GPR12" "protein_coding" 2835 "HGNC:4466"
"73" "lnckb.13763" NA "blue" 13763 "chr13" 33016063 33069240 "CHESS,MITranscriptome" "protein_coding" "STATUS \"known_refseq\";description \"klotho\";gene_name \"KL\";" "KL" "ENSG00000133116" "KL" "protein_coding" 9365 "HGNC:6344"
"74" "lnckb.13788" NA "blue" 13788 "chr13" 35473789 35476695 "CHESS" "protein_coding" "STATUS \"known_refseq\";description \"mab-21 like 1\";gene_name \"MAB21L1\";" "MAB21L1" "ENSG00000180660" "MAB21L1" "protein_coding" 4081 "HGNC:6757"
"75" "lnckb.14317" NA "blue" 14317 "chr13" 75869019 75884156 "NONCODE,CHESS,LNCipedia,BIGtranscriptome" "protein_coding" "STATUS \"known_refseq\";description \"LMO7 downstream neighbor\";gene_name \"LMO7DN\";" "LMO7DN" "ENSG00000178734" "LMO7DN" "lncRNA" 0 "HGNC:44370	"
"76" "lnckb.14359" NA "blue" 14359 "chr13" 77895418 77975529 "NONCODE,CHESS,FANTOM,LNCipedia,MITranscriptome,BIGtranscriptome" "protein_coding" "STATUS \"known_refseq\";description \"endothelin receptor type B\";gene_name \"EDNRB\";" "EDNRB" "ENSG00000136160" "EDNRB"	"protein_coding" 1910 "HGNC:3180"
"77" "lnckb.1442" NA "blue" 1442 "chr1" 44043927 44135140 "NONCODE,CHESS,FANTOM,LNCipedia,MITranscriptome,BIGtranscriptome" "protein_coding" "STATUS \"known_refseq\";description \"Kruppel-like factor 17\";gene_name \"KLF17\";gene_name \"RP5-1198O20.4\";" "KLF17" NA NA	NA NA NA
"78" "lnckb.14769" NA "blue" 14769 "chr13" 111972310 112110960 "NONCODE,CHESS,FANTOM,LNCipedia,MITranscriptome,BIGtranscriptome" "lncRNA" "STATUS \"known_refseq\";description \"long intergenic non-protein coding RNA 403\";gene_name \"LINC00403\";" "LINC00403" NA NA NA	NA NA
"79" "lnckb.14971" NA "blue" 14971 "chr14" 21287977 21351316 "CHESS" "protein_coding" "STATUS \"known_refseq\";description \"retinitis pigmentosa GTPase regulator interacting protein 1\";gene_name \"RPGRIP1\";" "RPGRIP1" "ENSG00000092200" "RPGRIP1" "protein_coding" 57	096 "HGNC:13436"
"80" "lnckb.15028" NA "blue" 15028 "chr14" 22961497 22982642 "NONCODE,CHESS" "protein_coding" "STATUS \"known_refseq\";description \"ajuba LIM protein\";gene_name \"AJUBA\";" "AJUBA" "ENSG00000129474" "AJUBA" "protein_coding" 84962 "HGNC:20250"
"81" "lnckb.15055" NA "blue" 15055 "chr14" 23376412 23381989 "CHESS" "protein_coding" "STATUS \"known_refseq\";description \"CKLF like MARVEL transmembrane domain containing 5\";gene_name \"CMTM5\";" "CMTM5" "ENSG00000166091" "CMTM5" "protein_coding" 116173 "HGNC:1917	6"
"82" "lnckb.15057" NA "blue" 15057 "chr14" 23412738 23435686 "NONCODE,CHESS,LNCipedia" "protein_coding" "STATUS \"known_refseq\";description \"myosin%2C heavy chain 7%2C cardiac muscle%2C beta\";gene_name \"MYH7\";" "MYH7" "ENSG00000092054" "MYH7" "protein_coding" 462	5 "HGNC:7577"
"83" "lnckb.15064" NA "blue" 15064 "chr14" 23568035 23578800 "CHESS" "protein_coding" "STATUS \"known_refseq\";description \"junctophilin 4\";gene_name \"JPH4\";" "JPH4" "ENSG00000092051" "JPH4" "protein_coding" 84502 "HGNC:20156"
"84" "lnckb.15118" NA "blue" 15118 "chr14" 24365520 24379628 "NONCODE,CHESS" "protein_coding" "STATUS \"known_refseq\";description \"nuclear factor of activated T-cells 4\";gene_name \"NFATC4\";" "NFATC4" "ENSG00000100968" "NFATC4" "protein_coding" 4776 "HGNC:7778"
"85" "lnckb.15134" NA "blue" 15134 "chr14" 24809654 25050297 "CHESS" "protein_coding" "STATUS \"known_refseq\";description \"syntaxin binding protein 6\";gene_name \"STXBP6\";" "STXBP6" "ENSG00000168952" "STXBP6" "protein_coding" 29091 "HGNC:19666"
"86" "lnckb.15164" NA "blue" 15164 "chr14" 28725242 28765319 "NONCODE,CHESS,FANTOM,LNCipedia,MITranscriptome,BIGtranscriptome" "lncRNA" "STATUS \"known_refseq\";description \"FOXG1 antisense RNA 1 (head to head)\";gene_name \"FOXG1-AS1\";" "FOXG1-AS1" "ENSG00000257126	" "FOXG1-AS1" "lncRNA" 0 "HGNC:50663"
"87" "lnckb.15165" NA "blue" 15165 "chr14" 28765403 28770476 "CHESS" "protein_coding" "STATUS \"known_refseq\";description \"forkhead box G1\";gene_name \"FOXG1\";" "FOXG1" "ENSG00000176165" "FOXG1" "protein_coding" 2290 "HGNC:3811"
"88" "lnckb.15166" NA "blue" 15166 "chr14" 28772704 28794794 "NONCODE,CHESS,LNCipedia" "lncRNA" "STATUS \"known_refseq\";description \"long intergenic non-protein coding RNA 1551\";gene_name \"LINC01551\";" "LINC01551" "ENSG00000186960" "LINC01551" "lncRNA" 0 "HGNC:19	828"
"89" "lnckb.15167" NA "blue" 15167 "chr14" 28780919 28785802 "NONCODE,CHESS,FANTOM,LNCipedia,MITranscriptome,BIGtranscriptome" "lncRNA" "STATUS \"known_refseq\";description \"uncharacterized LOC105370424\";gene_name \"LOC105370424\";" "LOC105370424" NA NA NA NA NA
"90" "lnckb.15168" NA "blue" 15168 "chr14" 28792018 28830204 "NONCODE,CHESS,FANTOM,LNCipedia,MITranscriptome,BIGtranscriptome" "lncRNA" "STATUS \"known_refseq\";gene_name \"LOC105370423\";gene_name \"RP11-966I7.3\";" "RP11-966I7.3" NA NA NA NA NA
"91" "lnckb.15173" NA "blue" 15173 "chr14" 29211123 29392047 "NONCODE,CHESS,FANTOM,LNCipedia,BIGtranscriptome" "lncRNA" "STATUS \"known_refseq\";gene_name \"LOC102724934\";" "LOC102724934" NA NA NA NA NA
"92" "lnckb.15214" NA "blue" 15214 "chr14" 32329273 32838034 "NONCODE,CHESS,FANTOM,LNCipedia" "protein_coding" "STATUS \"known_refseq\";description \"A-kinase anchoring protein 6\";gene_name \"AKAP6\";" "AKAP6" "ENSG00000151320" "AKAP6" "protein_coding" 9472 "HGNC:376	"
"93" "lnckb.15327" NA "blue" 15327 "chr14" 38745110 38948273 "NONCODE,CHESS,FANTOM,LNCipedia,MITranscriptome,BIGtranscriptome" "lncRNA" "STATUS \"known_refseq\";description \"long intergenic non-protein coding RNA 639\";gene_name \"LINC00639\";" "LINC00639" "ENSG00000	259070" "LINC00639" "lncRNA" 0 "HGNC:27502"
"94" "lnckb.15499" NA "blue" 15499 "chr14" 52314298 52330662 "CHESS" "protein_coding" "STATUS \"known_refseq\";description \"prostaglandin E receptor 2\";gene_name \"PTGER2\";" "PTGER2" "ENSG00000125384" "PTGER2" "protein_coding" 5732 "HGNC:9594"
"95" "lnckb.1552" NA "blue" 1552 "chr1" 47436017 47442533 "NONCODE,CHESS,FANTOM,LNCipedia" "protein_coding" "STATUS \"known_refseq\";description \"forkhead box D2\";gene_name \"FOXD2\";" "FOXD2" "ENSG00000186564" "FOXD2" "protein_coding" 2306 "HGNC:3803"
"96" "lnckb.1556" NA "blue" 1556 "chr1" 47760528 47997367 "NONCODE,CHESS,LNCipedia,BIGtranscriptome" "protein_coding" "STATUS \"known_refseq\";description \"TraB domain containing 2B\";gene_name \"TRABD2B\";gene_name \"RP11-543D5.2\";" "TRABD2B" NA NA NA NA NA
"97" "lnckb.15594" NA "blue" 15594 "chr14" 56797000 56800256 "NONCODE,CHESS,LNCipedia,MITranscriptome,BIGtranscriptome" "lncRNA" "STATUS \"novel\";" "lnckb.15594" NA NA NA NA NA
"98" "lnckb.15595" NA "blue" 15595 "chr14" 56798496 56810479 "NONCODE,CHESS,LNCipedia" "protein_coding" "STATUS \"known_refseq\";description \"orthodenticle homeobox 2\";gene_name \"OTX2\";" "OTX2" "ENSG00000165588" "OTX2" "protein_coding" 5015 "HGNC:8522"
"99" "lnckb.15597" NA "blue" 15597 "chr14" 56813183 56930833 "NONCODE,CHESS,FANTOM,LNCipedia,MITranscriptome,BIGtranscriptome" "lncRNA" "STATUS \"known_refseq\";description \"OTX2 antisense RNA 1 (head to head)\";gene_name \"OTX2-AS1\";" "OTX2-AS1" "ENSG00000248550" "	OTX2-AS1" "lncRNA" 0 "HGNC:43906"
"100" "lnckb.15649" NA "blue" 15649 "chr14" 60435954 60499773 "CHESS" "protein_coding" "STATUS \"known_refseq\";description \"chromosome 14 open reading frame 39\";gene_name \"C14orf39\";" "C14orf39" "ENSG00000179008" "C14orf39" "protein_coding" 317761 "HGNC:19849"
"101" "lnckb.15650" NA "blue" 15650 "chr14" 60504245 60509022 "NONCODE,CHESS,FANTOM,LNCipedia,MITranscriptome" "lncRNA" "STATUS \"known_fantom\";" "lnckb.15650" NA NA NA NA NA
"102" "lnckb.15651" NA "blue" 15651 "chr14" 60508043 60511807 "CHESS" "protein_coding" "STATUS \"known_refseq\";description \"SIX homeobox 6\";gene_name \"SIX6\";" "SIX6" "ENSG00000184302" "SIX6" "protein_coding" 4990 "HGNC:10892"
"103" "lnckb.15798" NA "blue" 15798 "chr14" 68781954 68799497 "CHESS" "protein_coding" "STATUS \"known_refseq\";description \"ZFP36 ring finger protein-like 1\";gene_name \"ZFP36L1\";" "ZFP36L1" "ENSG00000185650" "ZFP36L1" "protein_coding" 677 "HGNC:1107"
"104" "lnckb.16013" NA "blue" 16013 "chr14" 77131270 77146265 "CHESS" "protein_coding" "STATUS \"known_refseq\";description \"zinc finger DHHC-type containing 22\";gene_name \"ZDHHC22\";" "ZDHHC22" "ENSG00000177108" "ZDHHC22" "protein_coding" 283576 "HGNC:20106"
"105" "lnckb.16067" NA "blue" 16067 "chr14" 81441987 81450157 "NONCODE,CHESS,FANTOM,LNCipedia,MITranscriptome,BIGtranscriptome" "lncRNA" "STATUS \"known_refseq\";description \"uncharacterized LOC100506700\";gene_name \"LOC100506700\";" "LOC100506700" NA NA NA NA NA
"106" "lnckb.16092" NA "blue" 16092 "chr14" 85530067 85636931 "NONCODE,CHESS,LNCipedia,MITranscriptome" "protein_coding" "STATUS \"known_refseq\";description \"fibronectin leucine rich transmembrane protein 2\";gene_name \"FLRT2\";" "FLRT2" "ENSG00000185070" "FLRT2" "	protein_coding" 23768 "HGNC:3761"
"107" "lnckb.16189" NA "blue" 16189 "chr14" 91869299 91949363 "CHESS,LNCipedia" "protein_coding" "STATUS \"known_refseq\";description \"fibulin 5\";gene_name \"FBLN5\";" "FBLN5" "ENSG00000140092" "FBLN5" "protein_coding" 10516 "HGNC:3602"
"108" "lnckb.16201" NA "blue" 16201 "chr14" 92322581 92502441 "NONCODE,CHESS,LNCipedia" "protein_coding" "STATUS \"known_refseq\";description \"solute carrier family 24 member 4\";gene_name \"SLC24A4\";" "SLC24A4" "ENSG00000140090" "SLC24A4" "protein_coding" 123041 "H	GNC:10978"
"109" "lnckb.16227" NA "blue" 16227 "chr14" 93718296 93789031 "CHESS" "protein_coding" "STATUS \"known_refseq\";description \"proline rich membrane anchor 1\";gene_name \"PRIMA1\";" "PRIMA1" "ENSG00000274089" "PRIMA1" "protein_coding" 145270 "HGNC:18319"
"110" "lnckb.16426" NA "blue" 16426 "chr14" 101561351 101563452 "CHESS" "protein_coding" "STATUS \"known_refseq\";description \"deiodinase%2C iodothyronine%2C type III\";gene_name \"DIO3\";" "DIO3" "ENSG00000197406" "DIO3" "protein_coding" 1735 "HGNC:2885"
"111" "lnckb.16593" NA "blue" 16593 "chr14" 105620454 105664761 "NONCODE,CHESS,MITranscriptome" "protein_coding" "description \"Similar to PREDICTED: collagen alpha-1(X) chain-like [Gorilla gorilla gorilla]\";STATUS \"known_refseq\";GENE_TYPE_ALIAS \"protein_coding\";	description \"Similar to PREDICTED: collagen alpha-1(X) chain-like [Gorilla gorilla gorilla]\";gene_name \"LOC105378187\";" "LOC105378187" NA NA NA NA NA
"112" "lnckb.16594" NA "blue" 16594 "chr14" 105624881 105644866 "NONCODE,CHESS,MITranscriptome" "lncRNA" "STATUS \"novel\";" "lnckb.16594" NA NA NA NA NA
"113" "lnckb.16597" NA "blue" 16597 "chr14" 105728132 105733257 "NONCODE,CHESS,MITranscriptome" "protein_coding" "STATUS \"known_refseq\";gene_name \"LOC107987211\";" "LOC107987211" NA NA NA NA NA
"114" "lnckb.16599" NA "blue" 16599 "chr14" 105752319 105765997 "NONCODE,CHESS" "protein_coding" "description \"Similar to PREDICTED: collagen alpha-1(X) chain-like [Gorilla gorilla gorilla]\";STATUS \"known_refseq\";GENE_TYPE_ALIAS \"protein_coding\";description \"Si	milar to PREDICTED: collagen alpha-1(X) chain-like [Gorilla gorilla gorilla]\";gene_name \"LOC105378184\";" "LOC105378184" NA NA NA NA NA
"115" "lnckb.16808" NA "blue" 16808 "chr15" 25255579 25257027 "NONCODE,CHESS,FANTOM,LNCipedia,BIGtranscriptome" "lncRNA" "STATUS \"known_gencode\";gene_name \"RP11-145P16.2\";" "RP11-145P16.2" "ENSG00000280234" "AC124303.2" "TEC" 0 "0"
"116" "lnckb.1691" NA "blue" 1691 "chr1" 54849627 54887248 "NONCODE,CHESS,LNCipedia" "protein_coding" "STATUS \"known_refseq\";description \"24-dehydrocholesterol reductase\";gene_name \"DHCR24\";" "DHCR24" "ENSG00000116133" "DHCR24" "protein_coding" 1718 "HGNC:2859"
"117" "lnckb.16943" NA "blue" 16943 "chr15" 32641378 32697807 "NONCODE,CHESS,LNCipedia" "protein_coding" "STATUS \"known_refseq\";description \"secretogranin V\";gene_name \"SCG5\";" "SCG5" "ENSG00000166922" "SCG5" "protein_coding" 6447 "HGNC:10816"
"118" "lnckb.17306" NA "blue" 17306 "chr15" 48397552 48645788 "NONCODE,CHESS,LNCipedia" "protein_coding" "STATUS \"known_refseq\";description \"fibrillin 1\";gene_name \"FBN1\";" "FBN1" "ENSG00000166147" "FBN1" "protein_coding" 2200 "HGNC:3603"
"119" "lnckb.17374" NA "blue" 17374 "chr15" 52192318 52295798 "NONCODE,CHESS" "protein_coding" "STATUS \"known_refseq\";description \"myosin VC\";gene_name \"MYO5C\";" "MYO5C" "ENSG00000128833" "MYO5C" "protein_coding" 55930 "HGNC:7604"
"120" "lnckb.17392" NA "blue" 17392 "chr15" 53513741 53762878 "NONCODE,CHESS,LNCipedia" "protein_coding" "STATUS \"known_refseq\";description \"WD repeat domain 72\";gene_name \"WDR72\";" "WDR72" "ENSG00000166415" "WDR72" "protein_coding" 256764 "HGNC:26790"
"121" "lnckb.17480" NA "blue" 17480 "chr15" 60347151 60402883 "CHESS,LNCipedia" "protein_coding" "STATUS \"known_refseq\";description \"annexin A2\";gene_name \"ANXA2\";" "ANXA2" "ENSG00000182718" "ANXA2" "protein_coding" 302 "HGNC:537"
"122" "lnckb.17642" NA "blue" 17642 "chr15" 66701224 66791749 "NONCODE,CHESS,LNCipedia" "protein_coding" "STATUS \"known_refseq\";description \"SMAD family member 6\";gene_name \"SMAD6\";" "SMAD6" "ENSG00000137834" "SMAD6" "protein_coding" 4091 "HGNC:6772"
"123" "lnckb.17650" NA "blue" 17650 "chr15" 67065698 67195195 "NONCODE,CHESS,LNCipedia" "protein_coding" "STATUS \"known_refseq\";description \"SMAD family member 3\";gene_name \"SMAD3\";" "SMAD3" "ENSG00000166949" "SMAD3" "protein_coding" 4088 "HGNC:6769"
"124" "lnckb.17750" NA "blue" 17750 "chr15" 71115616 71786239 "NONCODE,CHESS,LNCipedia,BIGtranscriptome" "protein_coding" "STATUS \"known_refseq\";description \"thrombospondin type 1 domain containing 4\";gene_name \"THSD4\";" "THSD4" "ENSG00000187720" "THSD4" "protei	n_coding" 79875 "HGNC:25835"
"125" "lnckb.178" NA "blue" 178 "chr1" 3055439 3069024 "NONCODE,CHESS,FANTOM,LNCipedia,MITranscriptome,BIGtranscriptome" "lncRNA" "STATUS \"known_refseq\";description \"long intergenic non-protein coding RNA 982\";gene_name \"LINC00982\";" "LINC00982" NA NA NA NA NA
"126" "lnckb.17822" NA "blue" 17822 "chr15" 74168893 74176872 "CHESS" "protein_coding" "STATUS \"known_refseq\";description \"immunoglobulin superfamily containing leucine-rich repeat\";gene_name \"ISLR\";" "ISLR" "ENSG00000129009" "ISLR" "protein_coding" 3671 "HGNC:6	133"
"127" "lnckb.180" NA "blue" 180 "chr1" 3069025 3438621 "NONCODE,CHESS,MITranscriptome" "protein_coding" "STATUS \"known_refseq\";description \"PR domain 16\";gene_name \"PRDM16\";" "PRDM16" "ENSG00000142611" "PRDM16" "protein_coding" 63976 "HGNC:14000"
"128" "lnckb.18110" NA "blue" 18110 "chr15" 83447123 83642659 "NONCODE,CHESS,LNCipedia,MITranscriptome" "protein_coding" "STATUS \"known_refseq\";description \"SH3 domain containing GRB2 like 3\";gene_name \"SH3GL3\";" "SH3GL3" "ENSG00000140600" "SH3GL3" "protein_codi	ng" 6457 "HGNC:10832"
"129" "lnckb.18277" NA "blue" 18277 "chr15" 91408708 91613624 "NONCODE,CHESS,FANTOM,LNCipedia,MITranscriptome,BIGtranscriptome" "lncRNA" "STATUS \"known_refseq\";description \"cervical cancer-associated transcript 37\";gene_name \"CRAT37\";" "CRAT37" NA NA NA NA NA
"130" "lnckb.1832" NA "blue" 1832 "chr1" 63774017 64184873 "NONCODE,CHESS,FANTOM,LNCipedia" "protein_coding" "STATUS \"known_refseq\";description \"receptor tyrosine kinase-like orphan receptor 1\";gene_name \"ROR1\";" "ROR1" "ENSG00000185483" "ROR1" "protein_coding"	4919 "HGNC:10256"
"131" "lnckb.184" NA "blue" 184 "chr1" 3306636 3327974 "NONCODE,CHESS,LNCipedia,MITranscriptome" "lncRNA" "STATUS \"known_refseq\";gene_name \"LOC105378604\";" "LOC105378604" NA NA NA NA NA
"132" "lnckb.18734" NA "blue" 18734 "chr16" 1218178 1226454 "CHESS,LNCipedia" "protein_coding" "STATUS \"known_refseq\";description \"tryptase gamma 1\";gene_name \"TPSG1\";" "TPSG1" "ENSG00000116176" "TPSG1" "protein_coding" 25823 "HGNC:14134"
"133" "lnckb.18960" NA "blue" 18960 "chr16" 4189374 4242253 "NONCODE,CHESS,LNCipedia" "protein_coding" "STATUS \"known_refseq\";description \"sarcalumenin\";gene_name \"SRL\";" "SRL" "ENSG00000185739" "SRL" "protein_coding" 6345 "HGNC:11295"
"134" "lnckb.19065" NA "blue" 19065 "chr16" 10514842 10580716 "NONCODE,CHESS,LNCipedia,BIGtranscriptome" "protein_coding" "STATUS \"known_refseq\";description \"epithelial membrane protein 2\";gene_name \"EMP2\";gene_name \"LINC01290\";" "EMP2" NA NA NA NA NA
"135" "lnckb.19139" NA "blue" 19139 "chr16" 12901619 13563427 "NONCODE,CHESS,FANTOM,LNCipedia,MITranscriptome,BIGtranscriptome" "protein_coding" "STATUS \"known_refseq\";description \"shisa family member 9\";gene_name \"SHISA9\";gene_name \"SHISA9,U91319.1\";" "SHISA9	" NA NA NA NA NA
"136" "lnckb.19223" NA "blue" 19223 "chr16" 17861096 17972542 "NONCODE,CHESS,FANTOM,LNCipedia,MITranscriptome,BIGtranscriptome" "lncRNA" "STATUS \"known_refseq\";gene_name \"LOC107984893\";" "LOC107984893" NA NA NA NA NA
"137" "lnckb.19639" NA "blue" 19639 "chr16" 31469856 31477993 "NONCODE,CHESS" "protein_coding" "STATUS \"known_refseq\";description \"transforming growth factor beta 1 induced transcript 1\";gene_name \"TGFB1I1\";" "TGFB1I1" "ENSG00000140682" "TGFB1I1" "protein_coding	" 7041 "HGNC:11767"
"138" "lnckb.19656" NA "blue" 19656 "chr16" 32044693 32050933 "CHESS" "lncRNA" "STATUS \"known_refseq\";gene_name \"LOC105371174\";" "LOC105371174" NA NA NA NA NA
"139" "lnckb.19760" NA "blue" 19760 "chr16" 47744170 47753898 "NONCODE,CHESS,LNCipedia,MITranscriptome" "lncRNA" "STATUS \"known_refseq\";gene_name \"LOC105371236\";" "LOC105371236" NA NA NA NA NA
"140" "lnckb.19765" NA "blue" 19765 "chr16" 48080909 48155993 "CHESS,LNCipedia" "protein_coding" "STATUS \"known_refseq\";description \"ATP binding cassette subfamily C member 12\";gene_name \"ABCC12\";" "ABCC12" "ENSG00000140798" "ABCC12" "protein_coding" 94160 "HGNC	:14640"
"141" "lnckb.1982" NA "blue" 1982 "chr1" 77281908 77559969 "CHESS" "protein_coding" "STATUS \"known_refseq\";description \"adenylate kinase 5\";gene_name \"AK5\";" "AK5" "ENSG00000154027" "AK5" "protein_coding" 26289 "HGNC:365"
"142" "lnckb.19827" NA "blue" 19827 "chr16" 51135975 51152386 "NONCODE,CHESS,LNCipedia" "protein_coding" "STATUS \"known_refseq\";description \"spalt-like transcription factor 1\";gene_name \"SALL1\";" "SALL1" "ENSG00000103449" "SALL1" "protein_coding" 6299 "HGNC:1052	4"
"143" "lnckb.19862" NA "blue" 19862 "chr16" 52971519 53052891 "NONCODE,CHESS,FANTOM,LNCipedia,MITranscriptome,BIGtranscriptome" "lncRNA" "STATUS \"known_refseq\";description \"p53-regulated lncRNA 1\";gene_name \"LOC105371267\";gene_name \"RP11-467J12.4\";" "RP11-467J	12.4" NA NA NA NA NA
"144" "lnckb.19898" NA "blue" 19898 "chr16" 54931199 54934485 "CHESS" "protein_coding" "STATUS \"known_refseq\";description \"iroquois homeobox 5\";gene_name \"IRX5\";" "IRX5" "ENSG00000176842" "IRX5" "protein_coding" 10265 "HGNC:14361"
"145" "lnckb.19906" NA "blue" 19906 "chr16" 55478830 55506702 "NONCODE,CHESS" "protein_coding" "STATUS \"known_refseq\";description \"matrix metallopeptidase 2\";gene_name \"MMP2\";" "MMP2" "ENSG00000087245" "MMP2" "protein_coding" 4313 "HGNC:7166"
"146" "lnckb.19983" NA "blue" 19983 "chr16" 57581237 57605120 "CHESS" "lncRNA" "STATUS \"known_refseq\";gene_name \"LOC107984889\";" "LOC107984889" NA NA NA NA NA
"147" "lnckb.19984" NA "blue" 19984 "chr16" 57567655 57607366 "NONCODE,CHESS,FANTOM,LNCipedia,MITranscriptome" "lncRNA" "STATUS \"known_refseq\";gene_name \"LOC105371291\";" "LOC105371291" NA NA NA NA NA
"148" "lnckb.19986" NA "blue" 19986 "chr16" 57619535 57665416 "NONCODE,CHESS,LNCipedia" "protein_coding" "STATUS \"known_refseq\";description \"adhesion G protein-coupled receptor G1\";gene_name \"ADGRG1\";" "ADGRG1" "ENSG00000205336" "ADGRG1" "protein_coding" 9289 "H	GNC:4512"
"149" "lnckb.20104" NA "blue" 20104 "chr16" 66920860 66925775 "CHESS,LNCipedia" "protein_coding" "STATUS \"known_refseq\";description \"Ras-related associated with diabetes\";gene_name \"RRAD\";" "RRAD" "ENSG00000166592" "RRAD" "protein_coding" 6236 "HGNC:10446"
"150" "lnckb.20110" NA "blue" 20110 "chr16" 66988589 67013870 "CHESS" "protein_coding" "STATUS \"known_refseq\";description \"carboxylesterase 4A\";gene_name \"CES4A\";" "CES4A" "ENSG00000172824" "CES4A" "protein_coding" 283848 "HGNC:26741"
"151" "lnckb.20405" NA "blue" 20405 "chr16" 79202624 79600734 "NONCODE,CHESS,FANTOM,LNCipedia,MITranscriptome,BIGtranscriptome" "protein_coding" "STATUS \"known_refseq\";description \"v-maf avian musculoaponeurotic fibrosarcoma oncogene homolog\";gene_name \"MAF\";gen	e_name \"RP11-679B19.2\";" "MAF" NA NA NA NA NA
"152" "lnckb.20407" NA "blue" 20407 "chr16" 79600901 79612513 "NONCODE,CHESS,FANTOM,LNCipedia,MITranscriptome" "lncRNA" "STATUS \"known_refseq\";gene_name \"LOC101928230\";" "LOC101928230" NA NA NA NA NA
"153" "lnckb.21024" NA "blue" 21024 "chr17" 3923771 3964464 "NONCODE,CHESS,LNCipedia" "protein_coding" "STATUS \"known_refseq\";description \"ATPase sarcoplasmic/endoplasmic reticulum Ca2+ transporting 3\";gene_name \"ATP2A3\";" "ATP2A3" "ENSG00000074370" "ATP2A3" "pr	otein_coding" 489 "HGNC:813"
"154" "lnckb.21304" NA "blue" 21304 "chr17" 9002412 9244020 "NONCODE,CHESS,FANTOM,MITranscriptome" "protein_coding" "STATUS \"known_refseq\";description \"netrin 1\";gene_name \"NTN1\";" "NTN1" "ENSG00000065320" "NTN1" "protein_coding" 9423 "HGNC:8029"
"155" "lnckb.21306" NA "blue" 21306 "chr17" 9171068 9179118 "NONCODE,CHESS,LNCipedia,MITranscriptome,BIGtranscriptome" "lncRNA" "STATUS \"known_refseq\";description \"uncharacterized LOC101928266\";gene_name \"LOC101928266\";" "LOC101928266" "ENSG00000262966" "AC00569	5.1" "lncRNA" 0 "0"
"156" "lnckb.21339" NA "blue" 21339 "chr17" 10822475 10838101 "NONCODE,CHESS,LNCipedia,MITranscriptome" "protein_coding" "STATUS \"known_refseq\";description \"phosphoinositide interacting regulator of transient receptor potential channels\";gene_name \"PIRT\";" "PIRT	" "ENSG00000233670" "PIRT" "protein_coding" 644139 "HGNC:37239"
"157" "lnckb.21369" NA "blue" 21369 "chr17" 13482284 13601942 "CHESS" "protein_coding" "STATUS \"known_refseq\";description \"heparan sulfate-glucosamine 3-sulfotransferase 3A1\";gene_name \"HS3ST3A1\";" "HS3ST3A1" "ENSG00000153976" "HS3ST3A1" "protein_coding" 9955 "H	GNC:5196"
"158" "lnckb.21381" NA "blue" 21381 "chr17" 14301050 14349404 "NONCODE,CHESS,LNCipedia,MITranscriptome,BIGtranscriptome" "protein_coding" "STATUS \"known_refseq\";description \"heparan sulfate-glucosamine 3-sulfotransferase 3B1\";gene_name \"HS3ST3B1\";" "HS3ST3B1" "E	NSG00000125430" "HS3ST3B1" "protein_coding" 9953 "HGNC:5198"
"159" "lnckb.21400" NA "blue" 21400 "chr17" 15227144 15272876 "NONCODE,CHESS,FANTOM,LNCipedia,MITranscriptome,BIGtranscriptome" "protein_coding" "STATUS \"known_refseq\";description \"peripheral myelin protein 22\";gene_name \"PMP22\";" "PMP22" "ENSG00000109099" "PMP2	2" "protein_coding" 5376 "HGNC:9118"
"160" "lnckb.21610" NA "blue" 21610 "chr17" 21376359 21450392 "NONCODE,CHESS,LNCipedia,MITranscriptome" "protein_coding" "STATUS \"known_refseq\";description \"potassium voltage-gated channel subfamily J member 12\";gene_name \"KCNJ12\";" "KCNJ12" "ENSG00000184185" "K	CNJ12" "protein_coding" 3768 "HGNC:6258"
"161" "lnckb.21622" NA "blue" 21622 "chr17" 22234328 22266369 "NONCODE,CHESS,FANTOM,LNCipedia,MITranscriptome,BIGtranscriptome" "lncRNA" "STATUS \"known_refseq\";gene_name \"LOC105371595\";gene_name \"RP11-1109M24.16\";" "RP11-1109M24.16" NA NA NA NA NA
"162" "lnckb.21623" NA "blue" 21623 "chr17" 22266464 22297344 "NONCODE,CHESS,FANTOM,LNCipedia,MITranscriptome,BIGtranscriptome" "lncRNA" "STATUS \"known_refseq\";gene_name \"LOC105371597\";" "LOC105371597" NA NA NA NA NA
"163" "lnckb.21630" NA "blue" 21630 "chr17" 22420022 22424731 "NONCODE,CHESS,LNCipedia,MITranscriptome,BIGtranscriptome" "lncRNA" "STATUS \"known_gencode\";gene_name \"RP11-744K17.1\";" "RP11-744K17.1" "ENSG00000261020" "AC132825.3" "lncRNA" 0 "0"
"164" "lnckb.21631" NA "blue" 21631 "chr17" 22435379 22441048 "NONCODE,CHESS,FANTOM,LNCipedia,MITranscriptome,BIGtranscriptome" "lncRNA" "description \"potentially protein-coding:FANTOM\";GENE_TYPE_ALIAS \"lncRNA\";STATUS \"known_fantom\";" "lnckb.21631" NA NA NA NA N	A
"165" "lnckb.22066" NA "blue" 22066 "chr17" 39603536 39609777 "CHESS" "protein_coding" "STATUS \"known_refseq\";description \"neuronal differentiation 2\";gene_name \"NEUROD2\";" "NEUROD2" "ENSG00000171532" "NEUROD2" "protein_coding" 4761 "HGNC:7763"
"166" "lnckb.22141" NA "blue" 22141 "chr17" 40654665 40665164 "CHESS" "protein_coding" "STATUS \"known_refseq\";description \"keratin 222\";gene_name \"KRT222\";" "KRT222" "ENSG00000213424" "KRT222" "protein_coding" 125113 "HGNC:28695"
"167" "lnckb.22216" NA "blue" 22216 "chr17" 41619440 41624812 "NONCODE,CHESS" "protein_coding" "STATUS \"known_refseq\";description \"keratin 17\";gene_name \"KRT17\";" "KRT17" "ENSG00000128422" "KRT17" "protein_coding" 3872 "HGNC:6427"
"168" "lnckb.22232" NA "blue" 22232 "chr17" 41811132 41823217 "NONCODE,CHESS" "protein_coding" "STATUS \"known_refseq\";description \"FK506 binding protein 10\";gene_name \"FKBP10\";" "FKBP10" "ENSG00000141756" "FKBP10" "protein_coding" 60681 "HGNC:18169"
"169" "lnckb.22407" NA "blue" 22407 "chr17" 44557444 44561262 "CHESS" "protein_coding" "STATUS \"known_refseq\";description \"frizzled class receptor 2\";gene_name \"FZD2\";" "FZD2" "ENSG00000180340" "FZD2" "protein_coding" 2535 "HGNC:4040"
"170" "lnckb.22427" NA "blue" 22427 "chr17" 44959693 44968276 "CHESS" "protein_coding" "STATUS \"known_refseq\";description \"complement component 1%2C q subcomponent-like 1\";gene_name \"C1QL1\";" "C1QL1" "ENSG00000131094" "C1QL1" "protein_coding" 10882 "HGNC:24182"
"171" "lnckb.2256" NA "blue" 2256 "chr1" 94529135 94543171 "NONCODE,CHESS,LNCipedia" "protein_coding" "STATUS \"known_refseq\";description \"coagulation factor III%2C tissue factor\";gene_name \"F3\";" "F3" "ENSG00000117525" "F3" "protein_coding" 2152 "HGNC:3541"
"172" "lnckb.22609" NA "blue" 22609 "chr17" 49495293 49515020 "CHESS" "protein_coding" "STATUS \"known_refseq\";description \"nerve growth factor receptor\";gene_name \"NGFR\";" "NGFR" "ENSG00000064300" "NGFR" "protein_coding" 4804 "HGNC:7809"
"173" "lnckb.22610" NA "blue" 22610 "chr17" 49505657 49575683 "NONCODE,CHESS,FANTOM,LNCipedia,MITranscriptome,BIGtranscriptome" "lncRNA" "STATUS \"known_refseq\";description \"uncharacterized LOC100288866\";gene_name \"LOC100288866\";" "LOC100288866" NA NA NA NA NA
"174" "lnckb.22611" NA "blue" 22611 "chr17" 49574965 49583827 "CHESS" "protein_coding" "STATUS \"known_refseq\";description \"neurexophilin 3\";gene_name \"NXPH3\";" "NXPH3" "ENSG00000182575" "NXPH3" "protein_coding" 11248 "HGNC:8077"
"175" "lnckb.22647" NA "blue" 22647 "chr17" 50163335 50176288 "CHESS" "protein_coding" "STATUS \"known_refseq\";description \"sarcoglycan alpha\";gene_name \"SGCA\";" "SGCA" "ENSG00000108823" "SGCA" "protein_coding" 6442 "HGNC:10805"
"176" "lnckb.22650" NA "blue" 22650 "chr17" 50182938 50201648 "CHESS,LNCipedia" "protein_coding" "STATUS \"known_refseq\";description \"collagen type I alpha 1\";gene_name \"COL1A1\";" "COL1A1" "ENSG00000108821" "COL1A1" "protein_coding" 1277 "HGNC:2197"
"177" "lnckb.22832" NA "blue" 22832 "chr17" 59318234 59405411 "NONCODE,CHESS,LNCipedia" "protein_coding" "STATUS \"known_refseq\";description \"yippee like 2\";gene_name \"YPEL2\";" "YPEL2" "ENSG00000175155" "YPEL2" "protein_coding" 388403 "HGNC:18326"
"178" "lnckb.2286" NA "blue" 2286 "chr1" 95510116 95515464 "NONCODE,CHESS,FANTOM,LNCipedia,MITranscriptome,BIGtranscriptome" "lncRNA" "STATUS \"known_refseq\";description \"uncharacterized LOC100996635\";gene_name \"LOC100996635\";" "LOC100996635" NA NA NA NA NA
"179" "lnckb.22866" NA "blue" 22866 "chr17" 60147861 60178118 "NONCODE,CHESS,LNCipedia,MITranscriptome" "protein_coding" "STATUS \"known_refseq\";description \"carbonic anhydrase 4\";gene_name \"CA4\";" "CA4" "ENSG00000167434" "CA4" "protein_coding" 762 "HGNC:1375"
"180" "lnckb.2288" NA "blue" 2288 "chr1" 95625433 95807857 "NONCODE,CHESS,FANTOM,LNCipedia,MITranscriptome,BIGtranscriptome" "lncRNA" "STATUS \"known_refseq\";gene_name \"LOC101928219\";" "LOC101928219" NA NA NA NA NA
"181" "lnckb.22910" NA "blue" 22910 "chr17" 62627401 62693601 "CHESS" "protein_coding" "STATUS \"known_refseq\";description \"mannose receptor C type 2\";gene_name \"MRC2\";" "MRC2" "ENSG00000011028" "MRC2" "protein_coding" 9902 "HGNC:16875"
"182" "lnckb.22995" NA "blue" 22995 "chr17" 65100768 65119585 "NONCODE,CHESS,FANTOM,LNCipedia,MITranscriptome,BIGtranscriptome" "lncRNA" "STATUS \"known_refseq\";description \"uncharacterized LOC100507002\";gene_name \"LOC100507002\";gene_name \"RGS9\";" "RGS9" "ENSG0	0000108370" "RGS9" "protein_coding" 8787 "HGNC:10004"
"183" "lnckb.23102" NA "blue" 23102 "chr17" 70166961 70169402 "NONCODE,CHESS,FANTOM,LNCipedia,MITranscriptome" "lncRNA" "STATUS \"known_refseq\";description \"KCNJ2 antisense RNA 1 (head to head)\";gene_name \"KCNJ2-AS1\";" "KCNJ2-AS1" "ENSG00000267365" "KCNJ2-AS1" "l	ncRNA" 0 "HGNC:43720"
"184" "lnckb.23103" NA "blue" 23103 "chr17" 70169535 70180044 "CHESS" "protein_coding" "STATUS \"known_refseq\";description \"potassium voltage-gated channel subfamily J member 2\";gene_name \"KCNJ2\";" "KCNJ2" "ENSG00000123700" "KCNJ2" "protein_coding" 3759 "HGNC:626	3"
"185" "lnckb.23104" NA "blue" 23104 "chr17" 70184393 70189080 "CHESS" "lncRNA" "STATUS \"known_fantom\";" "lnckb.23104" NA NA NA NA NA
"186" "lnckb.23128" NA "blue" 23128 "chr17" 72121020 72127923 "CHESS" "protein_coding" "STATUS \"known_refseq\";description \"SRY-box 9\";gene_name \"SOX9\";" "SOX9" "ENSG00000125398" "SOX9" "protein_coding" 6662 "HGNC:11204"
"187" "lnckb.23171" NA "blue" 23171 "chr17" 74056963 74112899 "NONCODE,CHESS,FANTOM,LNCipedia,MITranscriptome,BIGtranscriptome" "lncRNA" "STATUS \"known_refseq\";gene_name \"LOC102723567\";" "LOC102723567" NA NA NA NA NA
"188" "lnckb.2318" NA "blue" 2318 "chr1" 98890245 99005850 "CHESS,LNCipedia" "protein_coding" "STATUS \"known_refseq\";description \"phospholipid phosphatase related 5\";gene_name \"PLPPR5\";" "PLPPR5" "ENSG00000117598" "PLPPR5" "protein_coding" 163404 "HGNC:31703"
"189" "lnckb.23184" NA "blue" 23184 "chr17" 74352999 74363655 "CHESS" "protein_coding" "STATUS \"known_refseq\";description \"BTB domain containing 17\";gene_name \"BTBD17\";" "BTBD17" "ENSG00000204347" "BTBD17" "protein_coding" 388419 "HGNC:33758"
"190" "lnckb.23187" NA "blue" 23187 "chr17" 74409637 74451658 "CHESS" "protein_coding" "STATUS \"known_refseq\";description \"G protein-coupled receptor class C group 5 member C\";gene_name \"GPRC5C\";" "GPRC5C" "ENSG00000170412" "GPRC5C" "protein_coding" 55890 "HGNC:	13309"
"191" "lnckb.2319" NA "blue" 2319 "chr1" 99004276 99148852 "NONCODE,CHESS,FANTOM,LNCipedia,MITranscriptome,BIGtranscriptome" "lncRNA" "STATUS \"known_refseq\";description \"uncharacterized LOC100129620\";gene_name \"LOC100129620\";" "LOC100129620" NA NA NA NA NA
"192" "lnckb.2320" NA "blue" 2320 "chr1" 99262956 99310009 "CHESS" "protein_coding" "STATUS \"known_refseq\";description \"phospholipid phosphatase related 4\";gene_name \"PLPPR4\";" "PLPPR4" "ENSG00000117600" "PLPPR4" "protein_coding" 9890 "HGNC:23496"
"193" "lnckb.23222" NA "blue" 23222 "chr17" 74916083 74923263 "CHESS" "protein_coding" "STATUS \"known_refseq\";description \"USH1 protein network component sans\";gene_name \"USH1G\";" "USH1G" "ENSG00000182040" "USH1G" "protein_coding" 124590 "HGNC:16356"
"194" "lnckb.23401" NA "blue" 23401 "chr17" 78231310 78242849 "CHESS" "protein_coding" "STATUS \"known_refseq\";description \"transmembrane protein 235\";gene_name \"TMEM235\";" "TMEM235" "ENSG00000204278" "TMEM235" "protein_coding" 283999 "HGNC:27563"
"195" "lnckb.2343" NA "blue" 2343 "chr1" 100538172 100542027 "CHESS" "protein_coding" "STATUS \"known_refseq\";description \"G protein-coupled receptor 88\";gene_name \"GPR88\";" "GPR88" "ENSG00000181656" "GPR88" "protein_coding" 54112 "HGNC:4539"
"196" "lnckb.23546" NA "blue" 23546 "chr17" 81637171 81649749 "CHESS" "protein_coding" "STATUS \"known_refseq\";description \"tetraspanin 10\";gene_name \"TSPAN10\";" "TSPAN10" "ENSG00000182612" "TSPAN10" "protein_coding" 83882 "HGNC:29942"
"197" "lnckb.23558" NA "blue" 23558 "chr17" 81804078 81814089 "NONCODE,CHESS" "protein_coding" "STATUS \"known_refseq\";description \"glucagon receptor\";gene_name \"GCGR\";" "GCGR" "ENSG00000215644" "GCGR" "protein_coding" 2642 "HGNC:4192"
"198" "lnckb.2368" NA "blue" 2368 "chr1" 102875542 103108580 "NONCODE,CHESS,LNCipedia" "protein_coding" "STATUS \"known_refseq\";description \"collagen type XI alpha 1\";gene_name \"COL11A1\";" "COL11A1" "ENSG00000060718" "COL11A1" "protein_coding" 1301 "HGNC:2186"
"199" "lnckb.24227" NA "blue" 24227 "chr18" 13824155 13826862 "CHESS" "protein_coding" "STATUS \"known_refseq\";description \"melanocortin 5 receptor\";gene_name \"MC5R\";" "MC5R" "ENSG00000176136" "MC5R" "protein_coding" 4161 "HGNC:6933"
"200" "lnckb.24259" NA "blue" 24259 "chr18" 15159724 15164467 "NONCODE,CHESS,LNCipedia,MITranscriptome,BIGtranscriptome" "lncRNA" "STATUS \"known_gencode\";gene_name \"RP11-805F19.1\";" "RP11-805F19.1" "ENSG00000264880" "AP005901.2" "lncRNA" 0 "0"
"201" "lnckb.24282" NA "blue" 24282 "chr18" 22169435 22212108 "NONCODE,CHESS,MITranscriptome" "protein_coding" "STATUS \"known_refseq\";description \"GATA binding protein 6\";gene_name \"GATA6\";" "GATA6" "ENSG00000141448" "GATA6" "protein_coding" 2627 "HGNC:4174"
"202" "lnckb.24327" NA "blue" 24327 "chr18" 24534932 24548102 "NONCODE,CHESS,FANTOM,MITranscriptome" "lncRNA" "STATUS \"known_fantom\";" "lnckb.24327" NA NA NA NA NA
"203" "lnckb.24331" NA "blue" 24331 "chr18" 24690512 24696610 "NONCODE,CHESS,FANTOM,LNCipedia,MITranscriptome" "lncRNA" "STATUS \"known_fantom\";" "lnckb.24331" NA NA NA NA NA
"204" "lnckb.24541" NA "blue" 24541 "chr18" 45724123 45752520 "NONCODE,CHESS,LNCipedia" "protein_coding" "STATUS \"known_refseq\";description \"solute carrier family 14 member 1 (Kidd blood group)\";gene_name \"SLC14A1\";" "SLC14A1" "ENSG00000141469" "SLC14A1" "protei	n_coding" 6563 "HGNC:10918"
"205" "lnckb.24562" NA "blue" 24562 "chr18" 46667819 46757169 "NONCODE,CHESS,LNCipedia" "protein_coding" "STATUS \"known_refseq\";description \"ST8 alpha-N-acetyl-neuraminide alpha-2%2C8-sialyltransferase 5\";gene_name \"ST8SIA5\";" "ST8SIA5" "ENSG00000101638" "ST8SIA	5" "protein_coding" 29906 "HGNC:17827"
"206" "lnckb.24776" NA "blue" 24776 "chr18" 59899960 59905434 "CHESS" "protein_coding" "STATUS \"known_refseq\";description \"phorbol-12-myristate-13-acetate-induced protein 1\";gene_name \"PMAIP1\";" "PMAIP1" "ENSG00000141682" "PMAIP1" "protein_coding" 5366 "HGNC:910	8"
"207" "lnckb.24879" NA "blue" 24879 "chr18" 69400888 69849087 "NONCODE,CHESS,LNCipedia" "protein_coding" "STATUS \"known_refseq\";description \"docking protein 6\";gene_name \"DOK6\";" "DOK6" "ENSG00000206052" "DOK6" "protein_coding" 220164 "HGNC:28301"
"208" "lnckb.24881" NA "blue" 24881 "chr18" 69712804 69737246 "NONCODE,CHESS,LNCipedia,MITranscriptome,BIGtranscriptome" "lncRNA" "STATUS \"known_refseq\";gene_name \"LOC105372178\";" "LOC105372178" NA NA NA NA NA
"209" "lnckb.24967" NA "blue" 24967 "chr18" 75405446 75426607 "NONCODE,CHESS,LNCipedia" "lncRNA" "STATUS \"known_refseq\";gene_name \"LOC105372200\";" "LOC105372200" NA NA NA NA NA
"210" "lnckb.24968" NA "blue" 24968 "chr18" 75409476 75455653 "NONCODE,CHESS,LNCipedia,MITranscriptome,BIGtranscriptome" "protein_coding" "STATUS \"known_refseq\";description \"small integral membrane protein 21\";gene_name \"SMIM21\";gene_name \"RP11-321M21.1\";" "SM	IM21" NA NA NA NA NA
"211" "lnckb.24989" NA "blue" 24989 "chr18" 76357682 76495255 "NONCODE,CHESS,FANTOM,LNCipedia" "protein_coding" "STATUS \"known_refseq\";description \"zinc finger protein 516\";gene_name \"ZNF516\";" "ZNF516" "ENSG00000101493" "ZNF516" "protein_coding" 9658 "HGNC:2899	0"
"212" "lnckb.25050" NA "blue" 25050 "chr18" 79395772 79529323 "NONCODE,CHESS,FANTOM,LNCipedia" "protein_coding" "STATUS \"known_refseq\";description \"nuclear factor of activated T-cells 1\";gene_name \"NFATC1\";" "NFATC1" "ENSG00000131196" "NFATC1" "protein_coding" 4	772 "HGNC:7775"
"213" "lnckb.25148" NA "blue" 25148 "chr19" 708953 748715 "NONCODE,CHESS" "protein_coding" "STATUS \"known_refseq\";description \"paralemmin\";gene_name \"PALM\";" "PALM" "ENSG00000099864" "PALM" "protein_coding" 5064 "HGNC:8594"
"214" "lnckb.25156" NA "blue" 25156 "chr19" 812442 830900 "NONCODE,CHESS,LNCipedia" "protein_coding" "STATUS \"known_refseq\";description \"phospholipid phosphatase related 3\";gene_name \"PLPPR3\";" "PLPPR3" "ENSG00000282283" "PLPPR3" "protein_coding" 79948 "HGNC:234	97"
"215" "lnckb.25171" NA "blue" 25171 "chr19" 1026275 1039094 "CHESS,FANTOM" "protein_coding" "STATUS \"known_refseq\";description \"calponin 2\";gene_name \"CNN2\";" "CNN2" "ENSG00000064666" "CNN2" "protein_coding" 1265 "HGNC:2156"
"216" "lnckb.2526" NA "blue" 2526 "chr1" 111324663 111354615 "NONCODE,CHESS" "protein_coding" "STATUS \"known_refseq\";description \"primary cilia formation\";gene_name \"PIFO\";" "PIFO" "ENSG00000173947" "PIFO" "protein_coding" 128344 "HGNC:27009"
"217" "lnckb.25329" NA "blue" 25329 "chr19" 3474407 3480542 "CHESS,LNCipedia" "protein_coding" "STATUS \"known_refseq\";description \"small integral membrane protein 24\";gene_name \"SMIM24\";" "SMIM24" "ENSG00000095932" "SMIM24" "protein_coding" 284422 "HGNC:37244"
"218" "lnckb.25330" NA "blue" 25330 "chr19" 3481894 3490729 "CHESS,FANTOM" "lncRNA" "STATUS \"known_refseq\";gene_name \"LOC105372246\";" "LOC105372246" NA NA NA NA NA
"219" "lnckb.25381" NA "blue" 25381 "chr19" 4304594 4323846 "CHESS" "protein_coding" "STATUS \"known_refseq\";description \"fibronectin type III and SPRY domain containing 1\";gene_name \"FSD1\";" "FSD1" "ENSG00000105255" "FSD1" "protein_coding" 79187 "HGNC:13745"
"220" "lnckb.25413" NA "blue" 25413 "chr19" 4814109 4831742 "CHESS,BIGtranscriptome" "protein_coding" "STATUS \"known_refseq\";description \"toll like receptor adaptor molecule 1\";gene_name \"TICAM1\";" "TICAM1" "ENSG00000127666" "TICAM1" "protein_coding" 148022 "HGN	C:18348"
"221" "lnckb.25414" NA "blue" 25414 "chr19" 4835384 4867768 "NONCODE,CHESS" "protein_coding" "STATUS \"known_refseq\";description \"perilipin 3\";gene_name \"PLIN3\";" "PLIN3" "ENSG00000105355" "PLIN3" "protein_coding" 10226 "HGNC:16893"
"222" "lnckb.25452" NA "blue" 25452 "chr19" 5990965 6110653 "NONCODE,CHESS,LNCipedia,MITranscriptome" "protein_coding" "STATUS \"known_refseq\";description \"regulatory factor X2\";gene_name \"RFX2\";" "RFX2" "ENSG00000087903" "RFX2" "protein_coding" 5990 "HGNC:9983"
"223" "lnckb.25517" NA "blue" 25517 "chr19" 7595902 7618310 "CHESS" "protein_coding" "STATUS \"known_refseq\";description \"calmodulin regulated spectrin associated protein family member 3\";gene_name \"CAMSAP3\";" "CAMSAP3" "ENSG00000076826" "CAMSAP3" "protein_coding	" 57662 "HGNC:29307"
"224" "lnckb.25553" NA "blue" 25553 "chr19" 8065402 8149846 "NONCODE,CHESS,LNCipedia,BIGtranscriptome" "protein_coding" "STATUS \"known_refseq\";description \"fibrillin 3\";gene_name \"FBN3\";" "FBN3" "ENSG00000142449" "FBN3" "protein_coding" 84467 "HGNC:18794"
"225" "lnckb.25877" NA "blue" 25877 "chr19" 14053362 14062137 "CHESS" "protein_coding" "STATUS \"known_refseq\";description \"paralemmin 3\";gene_name \"PALM3\";" "PALM3" "ENSG00000187867" "PALM3" "protein_coding" 342979 "HGNC:33274"
"226" "lnckb.2592" NA "blue" 2592 "chr1" 114089292 114153919 "CHESS" "protein_coding" "STATUS \"known_refseq\";description \"synaptotagmin 6\";gene_name \"SYT6\";" "SYT6" "ENSG00000134207" "SYT6" "protein_coding" 148281 "HGNC:18638"
"227" "lnckb.25998" NA "blue" 25998 "chr19" 16885380 17026818 "NONCODE,CHESS,LNCipedia" "protein_coding" "STATUS \"known_refseq\";description \"C3 and PZP like%2C alpha-2-macroglobulin domain containing 8\";gene_name \"CPAMD8\";" "CPAMD8" "ENSG00000160111" "CPAMD8" "p	rotein_coding" 27151 "HGNC:23228"
"228" "lnckb.26105" NA "blue" 26105 "chr19" 18588473 18612809 "CHESS,LNCipedia" "protein_coding" "STATUS \"known_refseq\";description \"cytokine receptor like factor 1\";gene_name \"CRLF1\";" "CRLF1" "ENSG00000006016" "CRLF1" "protein_coding" 9244 "HGNC:2364"
"229" "lnckb.26479" NA "blue" 26479 "chr19" 35496698 35513679 "NONCODE,CHESS,LNCipedia" "protein_coding" "STATUS \"known_refseq\";description \"dermokine\";gene_name \"DMKN\";" "DMKN" "ENSG00000161249" "DMKN" "protein_coding" 93099 "HGNC:25063"
"230" "lnckb.2660" NA "blue" 2660 "chr1" 117143587 117210992 "CHESS" "protein_coding" "STATUS \"known_refseq\";description \"V-set domain containing T cell activation inhibitor 1\";gene_name \"VTCN1\";" "VTCN1" "ENSG00000134258" "VTCN1" "protein_coding" 79679 "HGNC:28	873"
"231" "lnckb.26661" NA "blue" 26661 "chr19" 38934407 38975813 "NONCODE,CHESS,LNCipedia" "protein_coding" "STATUS \"known_refseq\";description \"F-box protein 17\";gene_name \"FBXO17\";gene_name \"FBXO17,CTC-360G5.9\";" "FBXO17" NA NA NA NA NA
"232" "lnckb.26698" NA "blue" 26698 "chr19" 39498895 39510557 "CHESS" "protein_coding" "STATUS \"known_refseq\";description \"delta-like 3 (Drosophila)\";gene_name \"DLL3\";" "DLL3" "ENSG00000090932" "DLL3" "protein_coding" 10683 "HGNC:2909"
"233" "lnckb.26750" NA "blue" 26750 "chr19" 40592888 40630209 "CHESS" "protein_coding" "STATUS \"known_refseq\";description \"latent transforming growth factor beta binding protein 4\";gene_name \"LTBP4\";" "LTBP4" "ENSG00000090006" "LTBP4" "protein_coding" 8425 "HGNC	:6717"
"234" "lnckb.26840" NA "blue" 26840 "chr19" 42238718 42255164 "NONCODE,CHESS,LNCipedia" "protein_coding" "STATUS \"known_refseq\";description \"ETS2 repressor factor\";gene_name \"ERF\";" "ERF" "ENSG00000105722" "ERF" "protein_coding" 2077 "HGNC:3444"
"235" "lnckb.26956" NA "blue" 26956 "chr19" 44643798 44666161 "NONCODE,CHESS" "protein_coding" "STATUS \"known_refseq\";description \"poliovirus receptor\";gene_name \"PVR\";gene_name \"PVR,AC092066.1\";" "PVR" NA NA NA NA NA
"236" "lnckb.27032" NA "blue" 27032 "chr19" 45764783 45769239 "CHESS" "protein_coding" "STATUS \"known_refseq\";description \"SIX homeobox 5\";gene_name \"SIX5\";" "SIX5" "ENSG00000177045" "SIX5" "protein_coding" 147912 "HGNC:10891"
"237" "lnckb.2704" NA "blue" 2704 "chr1" 119711737 119744226 "CHESS" "protein_coding" "STATUS \"known_refseq\";description \"phosphoglycerate dehydrogenase\";gene_name \"PHGDH\";" "PHGDH" "ENSG00000092621" "PHGDH" "protein_coding" 26227 "HGNC:8923"
"238" "lnckb.27071" NA "blue" 27071 "chr19" 46410329 46413662 "CHESS,FANTOM" "protein_coding" "STATUS \"known_refseq\";description \"coiled-coil domain containing 8\";gene_name \"CCDC8\";" "CCDC8" "ENSG00000169515" "CCDC8" "protein_coding" 83987 "HGNC:25367"
"239" "lnckb.27076" NA "blue" 27076 "chr19" 46486443 46495912 "CHESS,LNCipedia" "protein_coding" "STATUS \"known_refseq\";description \"paraneoplastic Ma antigen family-like 2\";gene_name \"PNMAL2\";" "PNMAL2" NA NA NA NA NA
"240" "lnckb.2710" NA "blue" 2710 "chr1" 119911164 120073449 "NONCODE,CHESS,LNCipedia,MITranscriptome" "protein_coding" "STATUS \"known_refseq\";description \"notch 2\";gene_name \"NOTCH2\";" "NOTCH2" "ENSG00000134250" "NOTCH2" "protein_coding" 4853 "HGNC:7882"
"241" "lnckb.27168" NA "blue" 27168 "chr19" 48364281 48376380 "CHESS" "protein_coding" "STATUS \"known_refseq\";description \"synaptogyrin 4\";gene_name \"SYNGR4\";" "SYNGR4" "ENSG00000105467" "SYNGR4" "protein_coding" 23546 "HGNC:11502"
"242" "lnckb.27205" NA "blue" 27205 "chr19" 48836993 48868650 "NONCODE,CHESS,LNCipedia" "protein_coding" "STATUS \"known_refseq\";description \"pleckstrin homology domain containing A4\";gene_name \"PLEKHA4\";" "PLEKHA4" "ENSG00000105559" "PLEKHA4" "protein_coding" 57	664 "HGNC:14339"
"243" "lnckb.2729" NA "blue" 2729 "chr1" 120723923 120805560 "CHESS" "protein_coding" "STATUS \"known_refseq\";gene_name \"LOC101929796\";gene_name \"NBPF26\";" "NBPF26" "ENSG00000273136" "NBPF26" "protein_coding" 101060684 "HGNC:49571"
"244" "lnckb.27353" NA "blue" 27353 "chr19" 50905299 50915950 "CHESS,LNCipedia" "protein_coding" "STATUS \"known_refseq\";description \"kallikrein related peptidase 4\";gene_name \"KLK4\";" "KLK4" "ENSG00000167749" "KLK4" "protein_coding" 9622 "HGNC:6365"
"245" "lnckb.2762" NA "blue" 2762 "chr1" 143300742 143308956 "CHESS,LNCipedia,BIGtranscriptome" "lncRNA" "STATUS \"known_refseq\";gene_name \"LOC101929814\";" "LOC101929814" NA NA NA NA NA
"246" "lnckb.2769" NA "blue" 2769 "chr1" 143497677 143515940 "CHESS,LNCipedia,MITranscriptome,BIGtranscriptome" "lncRNA" "STATUS \"known_refseq\";gene_name \"LOC101927452\";" "LOC101927452" NA NA NA NA NA
"247" "lnckb.2790" NA "blue" 2790 "chr1" 144311955 144313935 "CHESS,LNCipedia,MITranscriptome,BIGtranscriptome" "protein_coding" "STATUS \"known_refseq\";gene_name \"LOC107985527\";" "LOC107985527" NA NA NA NA NA
"248" "lnckb.2791" NA "blue" 2791 "chr1" 144324090 144343340 "CHESS,LNCipedia,MITranscriptome,BIGtranscriptome" "lncRNA" "STATUS \"known_refseq\";gene_name \"CH17-125A10.2\";" "CH17-125A10.2" NA NA NA NA NA
"249" "lnckb.2792" NA "blue" 2792 "chr1" 144324768 144326315 "CHESS,LNCipedia,MITranscriptome,BIGtranscriptome" "lncRNA" "STATUS \"known_refseq\";gene_name \"LOC105371196\";" "LOC105371196" NA NA NA NA NA
"250" "lnckb.2799" NA "blue" 2799 "chr1" 144623178 144642378 "NONCODE,CHESS,LNCipedia,BIGtranscriptome" "lncRNA" "STATUS \"known_refseq\";gene_name \"LOC101929826\";" "LOC101929826" NA NA NA NA NA
"251" "lnckb.2800" NA "blue" 2800 "chr1" 144640153 144641700 "NONCODE,CHESS,LNCipedia,MITranscriptome,BIGtranscriptome" "lncRNA" "STATUS \"known_refseq\";gene_name \"LOC105371214\";" "LOC105371214" NA NA NA NA NA
"252" "lnckb.2801" NA "blue" 2801 "chr1" 144652212 144654427 "NONCODE,CHESS,LNCipedia,MITranscriptome,BIGtranscriptome" "protein_coding" "STATUS \"known_refseq\";gene_name \"LOC105371215\";" "LOC105371215" NA NA NA NA NA
"253" "lnckb.28570" NA "blue" 28570 "chr2" 948796 954873 "NONCODE,CHESS,FANTOM,LNCipedia,BIGtranscriptome" "lncRNA" "STATUS \"known_refseq\";description \"uncharacterized LOC101060391\";gene_name \"LOC101060391\";gene_name \"AC116614.1\";" "AC116614.1" NA NA NA NA NA
"254" "lnckb.28571" NA "blue" 28571 "chr2" 950868 1367991 "NONCODE,CHESS,FANTOM,MITranscriptome,BIGtranscriptome" "protein_coding" "STATUS \"known_refseq\";description \"syntrophin gamma 2\";gene_name \"SNTG2\";" "SNTG2" "ENSG00000172554" "SNTG2" "protein_coding" 5422	1 "HGNC:13741"
"255" "lnckb.28574" NA "blue" 28574 "chr2" 1374036 1546756 "NONCODE,CHESS,LNCipedia" "protein_coding" "STATUS \"known_refseq\";description \"thyroid peroxidase\";gene_name \"TPO\";" "TPO" "ENSG00000115705" "TPO" "protein_coding" 7173 "HGNC:12015"
"256" "lnckb.28582" NA "blue" 28582 "chr2" 1789094 2331388 "NONCODE,CHESS,LNCipedia,MITranscriptome" "protein_coding" "STATUS \"known_refseq\";description \"myelin transcription factor 1 like\";gene_name \"MYT1L\";" "MYT1L" "ENSG00000186487" "MYT1L" "protein_coding" 2	3040 "HGNC:7623"
"257" "lnckb.28824" NA "blue" 28824 "chr2" 15940438 15947007 "CHESS" "protein_coding" "STATUS \"known_refseq\";description \"v-myc avian myelocytomatosis viral oncogene neuroblastoma derived homolog\";gene_name \"MYCN\";" "MYCN" "ENSG00000134323" "MYCN" "protein_codin	g" 4613 "HGNC:7559"
"258" "lnckb.28943" NA "blue" 28943 "chr2" 23440742 23524593 "NONCODE,CHESS,FANTOM,LNCipedia,MITranscriptome" "lncRNA" "STATUS \"known_refseq\";gene_name \"LOC105374325\";" "LOC105374325" NA NA NA NA NA
"259" "lnckb.29023" NA "blue" 29023 "chr2" 27078038 27086574 "NONCODE,CHESS" "protein_coding" "STATUS \"known_refseq\";description \"elastin microfibril interfacer 1\";gene_name \"EMILIN1\";" "EMILIN1" "ENSG00000138080" "EMILIN1" "protein_coding" 11117 "HGNC:19880"
"260" "lnckb.2911" NA "blue" 2911 "chr1" 148596477 148712497 "CHESS,LNCipedia" "protein_coding" "STATUS \"known_refseq\";gene_name \"LOC100996763\";" "LOC100996763" NA NA NA NA NA
"261" "lnckb.29163" NA "blue" 29163 "chr2" 32946953 33403232 "CHESS" "protein_coding" "STATUS \"known_refseq\";description \"latent transforming growth factor beta binding protein 1\";gene_name \"LTBP1\";" "LTBP1" "ENSG00000049323" "LTBP1" "protein_coding" 4052 "HGNC:	6714"
"262" "lnckb.29198" NA "blue" 29198 "chr2" 36696685 36814794 "NONCODE,CHESS,LNCipedia" "protein_coding" "STATUS \"known_refseq\";description \"vitrin\";gene_name \"VIT\";" "VIT" "ENSG00000205221" "VIT" "protein_coding" 5212 "HGNC:12697"
"263" "lnckb.29538" NA "blue" 29538 "chr2" 55865938 55924163 "NONCODE,CHESS,LNCipedia" "protein_coding" "STATUS \"known_refseq\";description \"EGF containing fibulin-like extracellular matrix protein 1\";gene_name \"EFEMP1\";" "EFEMP1" "ENSG00000115380" "EFEMP1" "prot	ein_coding" 2202 "HGNC:3218"
"264" "lnckb.29704" NA "blue" 29704 "chr2" 66420814 66434242 "NONCODE,CHESS,FANTOM,LNCipedia,MITranscriptome,BIGtranscriptome" "lncRNA" "STATUS \"known_refseq\";description \"MEIS1 antisense RNA 3\";gene_name \"MEIS1-AS3\";" "MEIS1-AS3" "ENSG00000226819" "MEIS1-AS3" "	lncRNA" 0 "HGNC:40369"
"265" "lnckb.29705" NA "blue" 29705 "chr2" 66574030 66695588 "NONCODE,CHESS,FANTOM,LNCipedia,MITranscriptome,BIGtranscriptome" "lncRNA" "STATUS \"known_refseq\";description \"uncharacterized LOC100507073\";gene_name \"LOC100507073\";" "LOC100507073" NA NA NA NA NA
"266" "lnckb.29706" NA "blue" 29706 "chr2" 66435125 66574663 "NONCODE,CHESS,FANTOM,LNCipedia,BIGtranscriptome" "protein_coding" "STATUS \"known_refseq\";description \"Meis homeobox 1\";gene_name \"MEIS1\";" "MEIS1" "ENSG00000143995" "MEIS1" "protein_coding" 4211 "HGNC	:7000"
"267" "lnckb.29708" NA "blue" 29708 "chr2" 66694078 66703242 "NONCODE,CHESS,FANTOM,LNCipedia,MITranscriptome,BIGtranscriptome" "lncRNA" "STATUS \"known_refseq\";description \"uncharacterized LOC101927577\";gene_name \"LOC101927577\";" "LOC101927577" NA NA NA NA NA
"268" "lnckb.29845" NA "blue" 29845 "chr2" 72911147 72936691 "NONCODE,CHESS" "protein_coding" "STATUS \"known_refseq\";description \"empty spiracles homeobox 1\";gene_name \"EMX1\";" "EMX1" "ENSG00000135638" "EMX1" "protein_coding" 2016 "HGNC:3340"
"269" "lnckb.29935" NA "blue" 29935 "chr2" 75469302 75569722 "CHESS,LNCipedia" "protein_coding" "STATUS \"known_refseq\";description \"eva-1 homolog A%2C regulator of programmed cell death\";gene_name \"EVA1A\";" "EVA1A" "ENSG00000115363" "EVA1A" "protein_coding" 8414	1 "HGNC:25816"
"270" "lnckb.29985" NA "blue" 29985 "chr2" 80288351 80305005 "CHESS" "protein_coding" "STATUS \"known_refseq\";description \"leucine rich repeat transmembrane neuronal 1\";gene_name \"LRRTM1\";" "LRRTM1" "ENSG00000162951" "LRRTM1" "protein_coding" 347730 "HGNC:19408"
"271" "lnckb.30027" NA "blue" 30027 "chr2" 85132436 85310388 "NONCODE,CHESS,FANTOM,LNCipedia,BIGtranscriptome" "protein_coding" "STATUS \"known_refseq\";description \"transcription factor 7 like 1\";gene_name \"TCF7L1\";" "TCF7L1" "ENSG00000152284" "TCF7L1" "protein_c	oding" 83439 "HGNC:11640"
"272" "lnckb.30116" NA "blue" 30116 "chr2" 87659751 87687161 "CHESS,FANTOM,MITranscriptome" "lncRNA" "STATUS \"known_refseq\";gene_name \"LOC101928214\";" "LOC101928214" NA NA NA NA NA
"273" "lnckb.30375" NA "blue" 30375 "chr2" 104805425 104853189 "NONCODE,CHESS,FANTOM,LNCipedia,MITranscriptome,BIGtranscriptome" "lncRNA" "STATUS \"known_refseq\";description \"long intergenic non-protein coding RNA 1158\";gene_name \"LINC01158\";" "LINC01158" NA NA N	A NA NA
"274" "lnckb.30376" NA "blue" 30376 "chr2" 104853283 104862542 "NONCODE,CHESS,FANTOM,LNCipedia,BIGtranscriptome" "protein_coding" "STATUS \"known_refseq\";description \"POU class 3 homeobox 3\";gene_name \"POU3F3\";" "POU3F3" "ENSG00000198914" "POU3F3" "protein_coding	" 5455 "HGNC:9216"
"275" "lnckb.30377" NA "blue" 30377 "chr2" 104865497 104874740 "NONCODE,CHESS,FANTOM,LNCipedia,BIGtranscriptome" "lncRNA" "STATUS \"known_refseq\";description \"long intergenic non-protein coding RNA 1159\";gene_name \"LINC01159\";" "LINC01159" "ENSG00000229743" "LINC	01159" "lncRNA" 0 "HGNC:49514"
"276" "lnckb.30379" NA "blue" 30379 "chr2" 104890248 104928745 "NONCODE,CHESS,FANTOM,LNCipedia,MITranscriptome,BIGtranscriptome" "lncRNA" "description \"potentially protein-coding:FANTOM\";GENE_TYPE_ALIAS \"lncRNA\";STATUS \"known_fantom\";" "lnckb.30379" NA NA NA NA	NA
"277" "lnckb.30427" NA "blue" 30427 "chr2" 107529412 107557235 "NONCODE,CHESS,FANTOM,LNCipedia,MITranscriptome,BIGtranscriptome" "lncRNA" "STATUS \"known_refseq\";gene_name \"LOC105373537\";gene_name \"AC096669.3\";" "AC096669.3" NA NA NA NA NA
"278" "lnckb.30457" NA "blue" 30457 "chr2" 109128236 109506012 "NONCODE,CHESS,LNCipedia" "protein_coding" "STATUS \"known_refseq\";description \"SH3 domain containing ring finger 3\";gene_name \"SH3RF3\";" "SH3RF3" "ENSG00000172985" "SH3RF3" "protein_coding" 344558 "H	GNC:24699"
"279" "lnckb.3056" NA "blue" 3056 "chr1" 151364302 151372734 "CHESS,LNCipedia" "protein_coding" "STATUS \"known_refseq\";description \"selenium binding protein 1\";gene_name \"SELENBP1\";" "SELENBP1" "ENSG00000143416" "SELENBP1" "protein_coding" 8991 "HGNC:10719"
"280" "lnckb.30648" NA "blue" 30648 "chr2" 118842171 118848183 "CHESS,LNCipedia" "protein_coding" "STATUS \"known_refseq\";description \"engrailed homeobox 1\";gene_name \"EN1\";" "EN1" "ENSG00000163064" "EN1" "protein_coding" 2019 "HGNC:3342"
"281" "lnckb.30699" NA "blue" 30699 "chr2" 120735881 120997228 "NONCODE,CHESS,FANTOM,LNCipedia" "protein_coding" "STATUS \"known_refseq\";description \"GLI family zinc finger 2\";gene_name \"GLI2\";" "GLI2" "ENSG00000074047" "GLI2" "protein_coding" 2736 "HGNC:4318"
"282" "lnckb.30776" NA "blue" 30776 "chr2" 127535689 127637729 "NONCODE,CHESS,LNCipedia" "protein_coding" "STATUS \"known_refseq\";description \"myosin VIIB\";gene_name \"MYO7B\";" "MYO7B" "ENSG00000169994" "MYO7B" "protein_coding" 4648 "HGNC:7607"
"283" "lnckb.30897" NA "blue" 30897 "chr2" 132912540 132931657 "NONCODE,CHESS,FANTOM,LNCipedia,MITranscriptome,BIGtranscriptome" "lncRNA" "STATUS \"known_refseq\";description \"uncharacterized LOC101928185\";gene_name \"LOC101928185\";" "LOC101928185" NA NA NA NA NA
"284" "lnckb.30926" NA "blue" 30926 "chr2" 136113222 136118155 "CHESS" "protein_coding" "STATUS \"known_refseq\";description \"C-X-C motif chemokine receptor 4\";gene_name \"CXCR4\";" "CXCR4" "ENSG00000121966" "CXCR4" "protein_coding" 7852 "HGNC:2561"
"285" "lnckb.31212" NA "blue" 31212 "chr2" 161416094 161425867 "NONCODE,CHESS" "protein_coding" "STATUS \"known_refseq\";description \"T-box%2C brain 1\";gene_name \"TBR1\";" "TBR1" "ENSG00000136535" "TBR1" "protein_coding" 10716 "HGNC:11590"
"286" "lnckb.31214" NA "blue" 31214 "chr2" 161433874 161437458 "NONCODE,CHESS" "lncRNA" "STATUS \"known_gencode\";gene_name \"RP11-334E15.1\";" "RP11-334E15.1" "ENSG00000280105" "AC009487.3" "TEC" 0 "0"
"287" "lnckb.31215" NA "blue" 31215 "chr2" 161469583 161489676 "CHESS" "lncRNA" "STATUS \"known_refseq\";gene_name \"LOC105373720\";" "LOC105373720" NA NA NA NA NA
"288" "lnckb.31223" NA "blue" 31223 "chr2" 162114441 162173223 "NONCODE,CHESS,FANTOM,LNCipedia,MITranscriptome,BIGtranscriptome" "lncRNA" "STATUS \"known_refseq\";description \"uncharacterized LOC101929532\";gene_name \"LOC101929532\";gene_name \"AC007750.5\";" "AC007	750.5" NA NA NA NA NA
"289" "lnckb.31225" NA "blue" 31225 "chr2" 162170684 162245153 "NONCODE,CHESS,LNCipedia" "protein_coding" "STATUS \"known_refseq\";description \"fibroblast activation protein alpha\";gene_name \"FAP\";" "FAP" "ENSG00000078098" "FAP" "protein_coding" 2191 "HGNC:3590"
"290" "lnckb.31267" NA "blue" 31267 "chr2" 166403573 166494422 "NONCODE,CHESS,LNCipedia" "protein_coding" "STATUS \"known_refseq\";description \"sodium voltage-gated channel alpha subunit 7\";gene_name \"SCN7A\";" "SCN7A" "ENSG00000136546" "SCN7A" "protein_coding" 633	2 "HGNC:10594"
"291" "lnckb.31315" NA "blue" 31315 "chr2" 170770042 170799336 "NONCODE,CHESS,FANTOM,LNCipedia,BIGtranscriptome" "protein_coding" "STATUS \"known_refseq\";description \"glutamate rich 2\";gene_name \"ERICH2\";" "ERICH2" "ENSG00000204334" "ERICH2" "protein_coding" 2851	41 "HGNC:44395"
"292" "lnckb.31330" NA "blue" 31330 "chr2" 171522247 171558135 "NONCODE,CHESS,FANTOM,LNCipedia" "protein_coding" "STATUS \"known_refseq\";description \"cytochrome b reductase 1\";gene_name \"CYBRD1\";" "CYBRD1" "ENSG00000071967" "CYBRD1" "protein_coding" 79901 "HGNC:2	0797"
"293" "lnckb.31338" NA "blue" 31338 "chr2" 172084174 172089732 "CHESS" "protein_coding" "STATUS \"known_refseq\";description \"distal-less homeobox 1\";gene_name \"DLX1\";" "DLX1" "ENSG00000144355" "DLX1" "protein_coding" 1745 "HGNC:2914"
"294" "lnckb.31341" NA "blue" 31341 "chr2" 172097879 172102900 "CHESS" "protein_coding" "STATUS \"known_refseq\";description \"distal-less homeobox 2\";gene_name \"DLX2\";" "DLX2" "ENSG00000115844" "DLX2" "protein_coding" 1746 "HGNC:2915"
"295" "lnckb.31399" NA "blue" 31399 "chr2" 174747592 174764472 "NONCODE,CHESS,LNCipedia" "protein_coding" "STATUS \"known_refseq\";description \"cholinergic receptor nicotinic alpha 1 subunit\";gene_name \"CHRNA1\";" "CHRNA1" "ENSG00000138435" "CHRNA1" "protein_coding	" 1134 "HGNC:1955"
"296" "lnckb.31529" NA "blue" 31529 "chr2" 182833190 182888862 "CHESS,FANTOM" "protein_coding" "STATUS \"known_refseq\";description \"frizzled-related protein\";gene_name \"FRZB\";" "FRZB" "ENSG00000162998" "FRZB" "protein_coding" 2487 "HGNC:3959"
"297" "lnckb.31605" NA "blue" 31605 "chr2" 188973735 189012746 "NONCODE,CHESS" "protein_coding" "STATUS \"known_refseq\";description \"collagen type III alpha 1\";gene_name \"COL3A1\";" "COL3A1" "ENSG00000168542" "COL3A1" "protein_coding" 1281 "HGNC:2201"
"298" "lnckb.31730" NA "blue" 31730 "chr2" 197568037 197676050 "CHESS" "protein_coding" "STATUS \"known_refseq\";description \"raftlin family member 2\";gene_name \"RFTN2\";" "RFTN2" "ENSG00000162944" "RFTN2" "protein_coding" 130132 "HGNC:26402"
"299" "lnckb.31741" NA "blue" 31741 "chr2" 199268952 199471266 "NONCODE,CHESS,LNCipedia" "protein_coding" "STATUS \"known_refseq\";description \"SATB homeobox 2\";gene_name \"SATB2\";" "SATB2" "ENSG00000119042" "SATB2" "protein_coding" 23314 "HGNC:21637"
"300" "lnckb.31744" NA "blue" 31744 "chr2" 199468098 199477048 "NONCODE,CHESS,FANTOM,LNCipedia,MITranscriptome,BIGtranscriptome" "lncRNA" "STATUS \"known_refseq\";description \"SATB2 antisense RNA 1\";gene_name \"SATB2-AS1\";" "SATB2-AS1" "ENSG00000225953" "SATB2-AS1"	"lncRNA" 0 "HGNC:26490"
"301" "lnckb.31799" NA "blue" 31799 "chr2" 201790324 201895550 "NONCODE,CHESS,LNCipedia" "protein_coding" "STATUS \"known_refseq\";description \"cyclin-dependent kinase 15\";gene_name \"CDK15\";" "CDK15" "ENSG00000138395" "CDK15" "protein_coding" 65061 "HGNC:14434"
"302" "lnckb.31802" NA "blue" 31802 "chr2" 202034587 202038437 "CHESS" "protein_coding" "STATUS \"known_refseq\";description \"frizzled class receptor 7\";gene_name \"FZD7\";" "FZD7" "ENSG00000155760" "FZD7" "protein_coding" 8324 "HGNC:4045"
"303" "lnckb.31845" NA "blue" 31845 "chr2" 204545179 205620162 "NONCODE,CHESS,LNCipedia,BIGtranscriptome" "protein_coding" "STATUS \"known_refseq\";description \"par-3 family cell polarity regulator beta\";gene_name \"PARD3B\";" "PARD3B" "ENSG00000116117" "PARD3B" "pr	otein_coding" 117583 "HGNC:14446"
"304" "lnckb.31890" NA "blue" 31890 "chr2" 207759925 207769906 "NONCODE,CHESS,LNCipedia" "protein_coding" "STATUS \"known_refseq\";description \"frizzled class receptor 5\";gene_name \"FZD5\";" "FZD5" "ENSG00000163251" "FZD5" "protein_coding" 7855 "HGNC:4043"
"305" "lnckb.31897" NA "blue" 31897 "chr2" 208121607 208124589 "CHESS" "protein_coding" "STATUS \"known_refseq\";description \"crystallin%2C gamma D\";gene_name \"CRYGD\";" "CRYGD" "ENSG00000118231" "CRYGD" "protein_coding" 1421 "HGNC:2411"
"306" "lnckb.31929" NA "blue" 31929 "chr2" 211375689 212539147 "CHESS,LNCipedia,BIGtranscriptome" "protein_coding" "STATUS \"known_refseq\";description \"erb-b2 receptor tyrosine kinase 4\";gene_name \"ERBB4\";" "ERBB4" "ENSG00000178568" "ERBB4" "protein_coding" 2066	"HGNC:3432"
"307" "lnckb.31982" NA "blue" 31982 "chr2" 216081866 216102783 "CHESS" "protein_coding" "STATUS \"known_refseq\";description \"transmembrane protein 169\";gene_name \"TMEM169\";" "TMEM169" "ENSG00000163449" "TMEM169" "protein_coding" 92691 "HGNC:25130"
"308" "lnckb.32000" NA "blue" 32000 "chr2" 216632828 216664507 "CHESS" "protein_coding" "STATUS \"known_refseq\";description \"insulin like growth factor binding protein 2\";gene_name \"IGFBP2\";" "IGFBP2" "ENSG00000115457" "IGFBP2" "protein_coding" 3485 "HGNC:5471"
"309" "lnckb.32002" NA "blue" 32002 "chr2" 216671011 216695549 "CHESS" "protein_coding" "STATUS \"known_refseq\";description \"insulin like growth factor binding protein 5\";gene_name \"IGFBP5\";" "IGFBP5" "ENSG00000115461" "IGFBP5" "protein_coding" 3488 "HGNC:5474"
"310" "lnckb.32103" NA "blue" 32103 "chr2" 219418377 219426739 "NONCODE,CHESS,LNCipedia" "protein_coding" "STATUS \"known_refseq\";description \"desmin\";gene_name \"DES\";" "DES" "ENSG00000175084" "DES" "protein_coding" 1674 "HGNC:2770"
"311" "lnckb.32104" NA "blue" 32104 "chr2" 219434215 219493632 "NONCODE,CHESS,LNCipedia" "protein_coding" "STATUS \"known_refseq\";description \"SPEG complex locus\";gene_name \"SPEG\";" "SPEG" "ENSG00000072195" "SPEG" "protein_coding" 10290 "HGNC:16901"
"312" "lnckb.32146" NA "blue" 32146 "chr2" 222199887 222298996 "CHESS,LNCipedia" "protein_coding" "STATUS \"known_refseq\";description \"paired box 3\";gene_name \"PAX3\";" "PAX3" "ENSG00000135903" "PAX3" "protein_coding" 5077 "HGNC:8617"
"313" "lnckb.32148" NA "blue" 32148 "chr2" 222221485 222259924 "CHESS,MITranscriptome" "lncRNA" "STATUS \"known_refseq\";gene_name \"LOC105373901\";" "LOC105373901" NA NA NA NA NA
"314" "lnckb.32150" NA "blue" 32150 "chr2" 222317242 222318653 "NONCODE,CHESS,FANTOM,LNCipedia,BIGtranscriptome" "lncRNA" "STATUS \"known_gencode\";gene_name \"RP11-384O8.1\";" "RP11-384O8.1" "ENSG00000267034" "AC010980.2" "lncRNA" 0 "0"
"315" "lnckb.32151" NA "blue" 32151 "chr2" 222318241 222357910 "NONCODE,CHESS,LNCipedia" "lncRNA" "STATUS \"known_refseq\";description \"uncharacterized LOC440934\";gene_name \"LOC440934\";" "LOC440934" NA NA NA NA NA
"316" "lnckb.32258" NA "blue" 32258 "chr2" 229023973 229271866 "NONCODE,CHESS,FANTOM,LNCipedia,BIGtranscriptome" "protein_coding" "STATUS \"known_refseq\";description \"phosphotyrosine interaction domain containing 1\";gene_name \"PID1\";" "PID1" "ENSG00000153823" "PI	D1" "protein_coding" 55022 "HGNC:26084"
"317" "lnckb.32357" NA "blue" 32357 "chr2" 232479826 232487859 "CHESS" "protein_coding" "STATUS \"known_refseq\";description \"endothelin converting enzyme-like 1\";gene_name \"ECEL1\";" "ECEL1" "ENSG00000171551" "ECEL1" "protein_coding" 9427 "HGNC:3147"
"318" "lnckb.32450" NA "blue" 32450 "chr2" 236165236 236168009 "CHESS" "protein_coding" "STATUS \"known_refseq\";description \"gastrulation brain homeobox 2\";gene_name \"GBX2\";" "GBX2" "ENSG00000168505" "GBX2" "protein_coding" 2637 "HGNC:4186"
"319" "lnckb.32454" NA "blue" 32454 "chr2" 236313386 236507558 "CHESS,LNCipedia" "protein_coding" "STATUS \"known_refseq\";description \"IQ motif containing with AAA domain 1\";gene_name \"IQCA1\";" "IQCA1" "ENSG00000132321" "IQCA1" "protein_coding" 79781 "HGNC:26195"
"320" "lnckb.32496" NA "blue" 32496 "chr2" 237317939 237434822 "NONCODE,CHESS,FANTOM,LNCipedia,BIGtranscriptome" "protein_coding" "STATUS \"known_refseq\";description \"collagen type VI alpha 3\";gene_name \"COL6A3\";gene_name \"COL6A3,AC112721.1\";" "COL6A3" NA NA NA	NA NA
"321" "lnckb.3252" NA "blue" 3252 "chr1" 155063737 155069553 "NONCODE,CHESS" "protein_coding" "STATUS \"known_refseq\";description \"ephrin A4\";gene_name \"EFNA4\";" "EFNA4" "ENSG00000243364" "EFNA4" "protein_coding" 1945 "HGNC:3224"
"322" "lnckb.32545" NA "blue" 32545 "chr2" 238844431 238847907 "NONCODE,CHESS,MITranscriptome,BIGtranscriptome" "protein_coding" "STATUS \"known_refseq\";gene_name \"LOC100287387\";" "LOC100287387" NA NA NA NA NA
"323" "lnckb.32546" NA "blue" 32546 "chr2" 238848032 238910548 "NONCODE,CHESS,FANTOM,LNCipedia" "protein_coding" "STATUS \"known_refseq\";description \"twist family bHLH transcription factor 2\";gene_name \"TWIST2\";" "TWIST2" "ENSG00000233608" "TWIST2" "protein_codin	g" 117581 "HGNC:20670"
"324" "lnckb.32648" NA "blue" 32648 "chr2" 241869729 241873817 "CHESS" "protein_coding" "STATUS \"known_refseq\";description \"receptor (chemosensory) transporter protein 5 (putative)\";gene_name \"RTP5\";" "RTP5" "ENSG00000188011" "RTP5" "protein_coding" 285093 "HGNC	:26585"
[truncated: 507 more rows]

## Sheet: Green_module_genes_annotated
"Row.names" "altName" "nodeAttr.nodesPresent..." "lnckbID...1" "chr" "start" "end" "source" "gene_type" "info" "idents" "Ensembl.Gene.stable.ID" "Gene.name" "Gene.type" "NCBI.gene..formerly.Entrezgene..ID" "HGNC.ID"
[truncated: 326 more rows]

[truncated: 3 more sheets: Red_module_genes_annotated, Yellow_module_genes_annotated, Grey_module_genes_annotated]
