# Supplementary material for: Global lncRNA expression profiles in medulloblastoma reveal crucial lncRNA-oncogene interactions in Sonic hedgehog and Group 4
Source: Neurooncol Adv. 2025 Sep 4;7(1):vdaf194. doi: 10.1093/noajnl/vdaf194 (PMC12559851; doi:10.1093/noajnl/vdaf194)
Supplement: vdaf194_suppl_Supplementary_Tables_5 [file vdaf194_suppl_supplementary_tables_5.xlsx]

## Sheet: ORA_Black_Module
p-value	q-value	pathway	source	external_id	members_input_overlap	members_input_overlap_geneids	size	effective_size
9.7584e-18	1.06269e-14	Visual signal transduction: Rods	PID	rhodopsin_pathway	GUCY2D; GNGT1; CNGB1; RPE65; SAG; RGS9BP; GRK1; PDE6B; CNGA1; PDE6A; PDE6G; RHO; GNAT1; GUCA1A; GUCA1C	9626; 1259; 2779; 5145; 1258; 6011; 5148; 6295; 2978; 6121; 6010; 5158; 3000; 388531; 2792	24	24
9.11729e-15	4.96437e-12	Phototransduction - Homo sapiens (human)	KEGG	path:hsa04744	RCVRN; GUCY2D; RHO; CNGB1; SAG; GRK1; PDE6B; CNGA1; PDE6A; PDE6G; GNGT1; GNAT1; GUCA1A; GUCA1C	6295; 5145; 9626; 5148; 2978; 5158; 3000; 5957; 2779; 2792; 1258; 1259; 6010; 6011	29	28
2.41333e-14	8.16501e-12	Visual phototransduction	Reactome	R-HSA-2187338	RPE65; RCVRN; GNAT1; AKR1C1; CNGB1; TTR; SAG; GRK1; BCO1; GUCY2D; GNGT1; CNGA1; GPC6; LRP2; SDC2; RGS9BP; PDE6B; ABCA4; PDE6A; PDE6G; RHO; GUCA1A; GUCA1C	1259; 6295; 6010; 2779; 1258; 5158; 1645; 10082; 5145; 5957; 388531; 2792; 9626; 7276; 6383; 5148; 6011; 24; 2978; 6121; 4036; 3000; 53630	103	103
2.99909e-14	8.16501e-12	Inactivation, recovery and regulation of the phototransduction cascade	Reactome	R-HSA-2514859	PDE6B; GUCY2D; GNGT1; CNGB1; SAG; RGS9BP; GRK1; RCVRN; CNGA1; PDE6A; PDE6G; RHO; GNAT1; GUCA1A; GUCA1C	9626; 1259; 2779; 5145; 5957; 1258; 6011; 5148; 6295; 2978; 6010; 5158; 3000; 388531; 2792	36	36
4.90872e-14	1.06912e-11	The phototransduction cascade	Reactome	R-HSA-2514856	PDE6B; GUCY2D; GNGT1; CNGB1; SAG; RGS9BP; GRK1; RCVRN; CNGA1; PDE6A; PDE6G; RHO; GNAT1; GUCA1A; GUCA1C	9626; 1259; 2779; 5145; 5957; 1258; 6011; 5148; 6295; 2978; 6010; 3000; 388531; 2792; 5158	37	37
1.05902e-11	1.92212e-09	visual signal transduction	BioCarta	rhodopsinpathway	RCVRN; GRK1; PDE6B; PDE6A; PDE6G; RHO; GNAT1; GUCA1A; GNGT2	6010; 2779; 5158; 5145; 5957; 6011; 5148; 2978; 2793	13	13
1.35822e-11	2.11301e-09	Visual signal transduction: Cones	PID	cone_pathway	GUCY2D; RPE65; CNGB3; RGS9BP; GNB3; GRK1; CNGA3; GNGT2; PDE6H; GUCA1A; GUCA1C	2793; 9626; 54714; 5149; 6011; 2978; 6121; 2784; 1261; 3000; 388531	23	23
2.41441e-11	3.28661e-09	Activation of the phototransduction cascade	Reactome	R-HSA-2485179	GNGT1; CNGB1; PDE6B; CNGA1; PDE6A; PDE6G; RHO; GNAT1	6010; 2779; 5158; 5145; 1258; 5148; 1259; 2792	10	10
1.59923e-09	1.93507e-07	Neuronal System	Reactome	R-HSA-112316	SLC17A7; IL1RAPL2; GABRR2; GABRR3; KCNG4; BEGAIN; GABRA5; GABRA2; NEFL; KCNK2; NTRK3; DLGAP2; GJD2; SLITRK6; MAPT; SLITRK1; PRKCB; KCNQ2; KCNQ3; GNB3; LRRC4B; KCNF1; KCNH6; RASGRF1; RASGRF2; GRIK1; GLRA1; HCN2; NRXN3; NRXN2; MAOA; GNG2; GNGT2; GNGT1; CACNA1A; SLC1A7	6512; 610; 2784; 26280; 773; 3776; 4128; 2555; 200959; 2897; 4137; 9369; 2558; 5579; 3785; 2792; 4747; 5923; 81033; 5924; 84189; 3786; 9228; 57369; 57596; 54331; 94030; 9379; 114798; 2741; 2570; 2793; 4916; 93107; 57030; 3754	391	391
1.78066e-07	1.93914e-05	GPCR signaling-G alpha q	INOH	None	EGF; WNT10A; INHBB; NRG1; FGF11; EDN2; RGS8; GDF10; RGS16; IGF1; FGF17; PRKCB; GNB3; DLL1; FGF9; FGF8; BMP7; PYY; WNT3; SST; WNT6; GNGT2; BTC; CALCB; FGF14; WNT7A	85397; 2784; 80326; 1907; 3625; 2254; 5697; 7473; 2253; 2793; 7476; 3084; 2256; 1950; 28514; 655; 6750; 3479; 6004; 5579; 2259; 2662; 685; 797; 8822; 7475	274	274
2.77354e-07	2.51699e-05	GPCR signaling-G alpha i	INOH	None	EGF; WNT10A; INHBB; NRG1; FGF11; EDN2; RGS8; GDF10; RGS16; IGF1; FGF17; GNB3; DLL1; FGF9; FGF8; BMP7; PYY; WNT3; SST; WNT6; GNGT2; BTC; CALCB; FGF14; WNT7A	85397; 2784; 80326; 1907; 3625; 2254; 5697; 7473; 2253; 7476; 3084; 2256; 1950; 28514; 655; 6750; 3479; 6004; 2793; 2259; 2662; 685; 797; 8822; 7475	262	262
2.77354e-07	2.51699e-05	GPCR signaling-pertussis toxin	INOH	None	EGF; WNT10A; INHBB; NRG1; FGF11; EDN2; RGS8; GDF10; RGS16; IGF1; FGF17; GNB3; DLL1; FGF9; FGF8; BMP7; PYY; WNT3; SST; WNT6; GNGT2; BTC; CALCB; FGF14; WNT7A	85397; 2784; 80326; 1907; 3625; 2254; 5697; 7473; 2253; 7476; 3084; 2256; 1950; 28514; 655; 6750; 3479; 6004; 2793; 2259; 2662; 685; 797; 8822; 7475	262	262
4.41353e-07	3.69718e-05	Class B/2 (Secretin family receptors)	Reactome	R-HSA-373080	CRHBP; WNT3; WNT10A; RAMP1; PTH2R; GNB3; WNT6; GNG2; GNGT2; GNGT1; VIPR2; GIPR; WNT7A; CALCB	54331; 5746; 2784; 10267; 80326; 7473; 2793; 7476; 2696; 1393; 2792; 797; 7434; 7475	91	91
4.90282e-07	3.81369e-05	GPCR signaling-cholera toxin	INOH	None	EGF; WNT10A; INHBB; NRG1; FGF11; EDN2; RGS8; GDF10; RGS16; IGF1; FGF17; GNB3; DLL1; FGF9; FGF8; BMP7; PYY; WNT3; SST; WNT6; GNGT2; BTC; CALCB; FGF14; WNT7A	85397; 2784; 80326; 1907; 3625; 2254; 5697; 7473; 2253; 7476; 3084; 2256; 1950; 28514; 655; 6750; 3479; 6004; 2793; 2259; 2662; 685; 797; 8822; 7475	270	270
5.63168e-07	4.0886e-05	GPCR signaling-G alpha s Epac and ERK	INOH	None	EGF; WNT10A; INHBB; NRG1; FGF11; EDN2; RGS8; GDF10; RGS16; IGF1; FGF17; GNB3; DLL1; FGF9; FGF8; BMP7; PYY; WNT3; SST; WNT6; GNGT2; BTC; CALCB; FGF14; WNT7A	85397; 2784; 80326; 1907; 3625; 2254; 5697; 7473; 2253; 7476; 3084; 2256; 1950; 28514; 655; 6750; 3479; 6004; 2793; 2259; 2662; 685; 797; 8822; 7475	272	272
1.3385e-06	9.11016e-05	GPCR signaling-G alpha s PKA and ERK	INOH	None	EGF; WNT10A; INHBB; NRG1; FGF11; EDN2; RGS8; GDF10; RGS16; IGF1; FGF17; GNB3; DLL1; FGF9; FGF8; BMP7; PYY; WNT3; SST; WNT6; GNGT2; BTC; CALCB; FGF14; WNT7A	85397; 2784; 80326; 1907; 3625; 2254; 5697; 7473; 2253; 2793; 7476; 3084; 2256; 1950; 28514; 655; 6750; 3479; 6004; 2259; 2662; 685; 797; 8822; 7475	285	285
2.98056e-06	0.000190931	Transport of small molecules	Reactome	R-HSA-382551	SLC2A14; SLC7A3; ANO2; SLCO1B1; TRPC7; SLC4A8; NALCN; RHBG; SCNN1G; SLC34A2; SCNN1B; ATP6V0D2; SLC8A3; TRPM1; TRPM3; LIPA; AQP5; SLC13A4; GNB3; CES3; SLCO1A2; SLC26A7; SLC17A8; SLC27A6; SLC39A4; LPA; NIPAL1; SLC6A20; ABCG4; SLC22A16; CA2; SLC17A6; SLC17A7; ABCA7; ABCA4; GNG2; GNGT2; GNGT1; ABCC6; SLC1A7; SLC22A8	4018; 368; 55630; 57113; 10599; 6340; 2784; 6512; 3988; 57127; 10568; 760; 24; 6547; 259232; 28965; 9376; 64137; 26266; 80036; 57084; 2792; 152519; 6338; 9498; 246213; 10347; 144195; 362; 6579; 54716; 84889; 54331; 23491; 245972; 2793; 115111; 4308; 57030; 57101; 85413	641	641
8.26581e-06	0.000500082	Retrograde endocannabinoid signaling - Homo sapiens (human)	KEGG	path:hsa04723	CNR1; GABRR3; SLC17A8; CACNA1A; GABRR2; SLC17A7; GNB3; GABRA5; PRKCB; GNG2; GNGT2; GNGT1; CACNA1F; CACNA1S; SLC17A6; GABRA2	2570; 54331; 57030; 2784; 2792; 2793; 1268; 57084; 200959; 773; 778; 779; 246213; 5579; 2555; 2558	148	148
1.08002e-05	0.000619019	Neuroactive ligand-receptor interaction - Homo sapiens (human)	KEGG	path:hsa04080	GABRR2; GABRR3; GABRA5; GIPR; MC4R; GABRA2; CNR1; CHRNB1; PTGER3; VIPR2; C3; EDN2; PTH2R; MCHR1; F2RL2; P2RY1; TACR3; CALCB; PYY; GRIK1; GLRA1; CCKAR; SST; HTR1E; NPW; NTS	2847; 2570; 5746; 4160; 2696; 6750; 2151; 5733; 797; 718; 6870; 200959; 7434; 3354; 283869; 4922; 2897; 1907; 5697; 2741; 1140; 5028; 1268; 2555; 886; 2558	341	341
1.2022e-05	0.000654595	GABAergic synapse - Homo sapiens (human)	KEGG	path:hsa04727	PRKCB; CACNA1A; GABRR2; GABRR3; GNB3; GABRA5; GNG2; GNGT2; GNGT1; CACNA1F; CACNA1S; GABRA2	2570; 54331; 2784; 2792; 2793; 200959; 773; 778; 779; 5579; 2555; 2558	89	89
1.88556e-05	0.000977797	Nicotine addiction - Homo sapiens (human)	KEGG	path:hsa05033	SLC17A7; SLC17A8; CACNA1A; GABRR2; GABRR3; GABRA5; SLC17A6; GABRA2	773; 2570; 246213; 57030; 57084; 200959; 2555; 2558	40	40
2.60092e-05	0.00128746	Melanin biosynthesis	Reactome	R-HSA-5662702	TYRP1; DCT; TYR	7299; 1638; 7306	3	3
4.38198e-05	0.00207477	Neural Crest Differentiation	Wikipathways	WP2064	BMP7; DMBX1; FGF8; TLX2; DLL1; ZIC1; CDH1; MSX1; DCT; COL2A1; MYC; CDH7	999; 4487; 127343; 2253; 1005; 7545; 1638; 655; 4609; 28514; 1280; 3196	101	101
6.45198e-05	0.00292759	Ras signaling pathway - Homo sapiens (human)	KEGG	path:hsa04014	TEK; RASGRF1; RASGRF2; MET; PRKCB; EGFR; EPHA2; GNB3; RAPGEF5; IGF1; GNG2; GNGT2; FGF9; FGF8; RASAL1; GNGT1; KSR2; FGF17; EGF	9771; 4233; 8822; 2253; 2254; 5923; 2784; 2792; 2793; 8437; 5924; 283455; 7010; 54331; 3479; 1950; 1956; 1969; 5579	232	232
7.74886e-05	0.0033754	Morphine addiction - Homo sapiens (human)	KEGG	path:hsa05032	PRKCB; CACNA1A; GABRR2; GABRR3; GNB3; GNG2; GNGT2; GNGT1; GABRA5; PDE10A; GABRA2	2570; 54331; 10846; 2784; 2792; 2793; 200959; 773; 5579; 2555; 2558	91	91
8.72978e-05	0.00365643	GPCR ligand binding	Reactome	R-HSA-500792	WNT6; GIPR; MC4R; CNR1; CRHBP; WNT10A; PTGER3; VIPR2; C3; EDN2; RHO; RAMP1; PTH2R; GNB3; MCHR1; F2RL2; P2RY1; TACR3; NPW; PYY; WNT3; SST; NTS; CCKAR; GNG2; GNGT2; GNGT1; HTR1E; CALCB; WNT7A	2784; 886; 7476; 4160; 6870; 797; 5028; 5746; 6010; 5697; 1907; 2847; 6750; 2792; 5733; 3354; 4922; 7434; 54331; 1268; 10267; 80326; 718; 7473; 2793; 283869; 2151; 2696; 1393; 7475	476	476
0.000101736	0.00410337	eumelanin biosynthesis	HumanCyc	PWY-6498	TYRP1; DCT; TYR	7299; 1638; 7306	4	4
0.000119572	0.00426113	SLC-mediated transmembrane transport	Reactome	R-HSA-425407	SLC6A20; SLC1A7; SLC17A8; SLC22A16; SLC22A8; SLC17A6; SLC2A14; SLC13A4; SLC7A3; SLCO1B1; SLC34A2; SLCO1A2; SLC26A7; RHBG; SLC8A3; SLC27A6; SLC39A4; SLC4A8; SLC17A7	9498; 10599; 6512; 55630; 28965; 26266; 246213; 115111; 144195; 57084; 10568; 6579; 85413; 54716; 57030; 9376; 84889; 57127; 6547	243	243
0.000140258	0.00426113	Tyrosinemia, transient, of the newborn	SMPDB	SMP00494	MAOA; DCT; PNMT; TYR; HPD	3242; 7299; 1638; 5409; 4128	18	18
0.000140258	0.00426113	Dopamine beta-hydroxylase deficiency	SMPDB	SMP00498	MAOA; DCT; PNMT; TYR; HPD	3242; 7299; 1638; 5409; 4128	18	18
0.000140258	0.00426113	Tyrosine Metabolism	SMPDB	SMP00006	MAOA; DCT; PNMT; TYR; HPD	3242; 7299; 1638; 5409; 4128	18	18
0.000140258	0.00426113	Alkaptonuria	SMPDB	SMP00169	MAOA; DCT; PNMT; TYR; HPD	3242; 7299; 1638; 5409; 4128	18	18
0.000140258	0.00426113	Monoamine oxidase-a deficiency (MAO-A)	SMPDB	SMP00533	MAOA; DCT; PNMT; TYR; HPD	3242; 7299; 1638; 5409; 4128	18	18
0.000140258	0.00426113	Hawkinsinuria	SMPDB	SMP00190	MAOA; DCT; PNMT; TYR; HPD	3242; 7299; 1638; 5409; 4128	18	18
0.000140258	0.00426113	Tyrosinemia Type I	SMPDB	SMP00218	MAOA; DCT; PNMT; TYR; HPD	3242; 7299; 1638; 5409; 4128	18	18
0.000140864	0.00426113	Gastric cancer - Homo sapiens (human)	KEGG	path:hsa05226	WNT10A; WNT3; WNT7A; RXRG; EGFR; WNT6; MET; FGF9; FGF8; CDH1; MYC; TERT; FGF17; EGF	4609; 999; 6258; 8822; 4233; 2253; 2254; 7473; 7475; 7476; 7015; 1950; 1956; 80326	149	149
0.000152395	0.00448534	Pathways Regulating Hippo Signaling	Wikipathways	WP4540	TEAD3; CDH12; CDH8; PRKCB; EGFR; EPHA2; MET; TEK; CDH1; CDH4; CDH7	4233; 999; 1956; 1010; 5579; 1006; 1005; 1002; 7010; 7005; 1969	98	98
0.000163731	0.00459161	Axon guidance	Reactome	R-HSA-422475	ASB15; EGFR; EPHA2; RND1; CHL1; DAB1; SH3GL2; LHX3; ARHGEF28; LHX9; CACNA1G; DOK5; CACNA1S; NRTN; DPYSL5; KCNQ2; KCNQ3; ABLIM1; SDC2; NTN4; PLXNA4; MET; GFRA2; ROBO3	27289; 59277; 8022; 2675; 56956; 4902; 1969; 3983; 10752; 56896; 6383; 91584; 142685; 3786; 64283; 55816; 1956; 8913; 6456; 4233; 64221; 779; 3785; 1600	356	356
0.000164438	0.00459161	Transmission across Chemical Synapses	Reactome	R-HSA-112315	SLC17A7; GNGT1; RASGRF2; NEFL; GLRA1; PRKCB; CACNA1A; GNB3; GABRR3; MAOA; GNG2; GNGT2; MAPT; RASGRF1; GABRA5; SLC1A7; GABRR2; GRIK1; GABRA2	54331; 6512; 4128; 2784; 4137; 5924; 2741; 2570; 2792; 2793; 2555; 2558; 5579; 57030; 4747; 5923; 773; 200959; 2897	249	249
0.000190329	0.00518171	MAPK signaling pathway - Homo sapiens (human)	KEGG	path:hsa04010	TEK; CACNG5; MAPT; RASGRF2; CACNA1A; PRKCB; EGFR; EPHA2; CACNA1F; CACNA1G; MET; IGF1; FGF9; FGF8; DUSP4; MYC; CACNA1S; FGF17; EGF; CACNA2D4; RASGRF1	4609; 4137; 8822; 4233; 2253; 2254; 8913; 773; 778; 779; 5923; 5924; 1846; 7010; 93589; 3479; 1956; 1969; 1950; 5579; 27091	294	294
0.000202359	0.00537485	Ca2+ pathway	Reactome	R-HSA-4086398	GNB3; PDE6B; PDE6A; GNG2; GNGT2; GNGT1; MYC; PDE6G	54331; 5145; 2793; 2792; 5148; 2784; 4609; 5158	55	55
0.000212454	0.00550863	Stabilization and expansion of the E-cadherin adherens junction	PID	ecadherin_stabilization_pathway	AQP5; EGFR; EPHA2; MET; IGF1; CDH1; EGF	999; 1950; 1956; 362; 1969; 3479; 4233	42	42
0.000237652	0.00594981	Potassium Channels	Reactome	R-HSA-1296071	KCNH6; GNB3; KCNQ2; HCN2; KCNG4; KCNQ3; KCNK2; GNG2; GNGT2; GNGT1; KCNF1	54331; 610; 2784; 81033; 3776; 2793; 3786; 93107; 3785; 2792; 3754	103	103
0.000241652	0.00594981	Receptor-type tyrosine-protein phosphatases	Reactome	R-HSA-388844	SLITRK6; LRRC4B; SLITRK1; IL1RAPL2; NTRK3	4916; 114798; 94030; 84189; 26280	20	20
0.00024586	0.00594981	Developmental Biology	Reactome	R-HSA-1266738	STX1B; ASB15; ZFPM2; EGFR; EPHA2; PKP1; CHL1; DAB1; SH3GL2; LHX3; RND1; LHX9; CACNA1G; PERP; DOK5; SPINK5; CACNA1S; CDH4; NRTN; DPYSL5; KCNQ2; LEFTY2; KCNQ3; DAND5; ABLIM1; FGF9; EVPL; MYC; GFI1; SDC2; NTN3; NTN4; PLXNA4; ARHGEF28; GFRA2; ROBO3; MET	27289; 23414; 59277; 8022; 2675; 1002; 56956; 4902; 1969; 4917; 3983; 10752; 11005; 56896; 6383; 91584; 142685; 2254; 2672; 3786; 2125; 64283; 55816; 4609; 1956; 5317; 8913; 6456; 7044; 64065; 4233; 64221; 779; 3785; 1600; 199699; 112755	676	676
0.000259142	0.00613492	Adherens junctions interactions	Reactome	R-HSA-418990	CDH12; CDH8; CDH1; CADM2; CDH4; CDH7	999; 1002; 1006; 1010; 1005; 253559	31	31
0.000267273	0.00619278	Melanoma - Homo sapiens (human)	KEGG	path:hsa05218	CDKN2A; EGFR; MET; IGF1; FGF9; FGF8; CDH1; FGF17; EGF	4233; 3479; 1950; 1029; 2253; 2254; 1956; 999; 8822	72	72
0.000282553	0.00641042	Signaling by GPCR	Reactome	R-HSA-372790	EGFR; WNT6; TRPC7; GNAT1; GIPR; MC4R; CNR1; CRHBP; WNT10A; PTGER3; VIPR2; C3; EDN2; RGS8; RHO; PRKCB; RAMP1; PTH2R; MCHR1; GNB3; F2RL2; P2RY1; TACR3; PDE10A; RGS16; PYY; RASGRF2; WNT3; SST; NTS; CCKAR; CALCB; GNG2; GNGT2; GNGT1; HTR1E; NPW; WNT7A	1907; 57113; 2784; 6870; 7476; 283869; 2793; 4160; 85397; 5028; 5746; 797; 6010; 5697; 2847; 6750; 2792; 5733; 10846; 886; 3354; 2779; 54331; 5924; 5579; 4922; 6004; 7434; 1268; 1956; 10267; 718; 7473; 2151; 2696; 80326; 1393; 7475	706	706
0.000370754	0.00813959	Glucagon-type ligand receptors	Reactome	R-HSA-420092	GNB3; VIPR2; GNGT2; GNGT1; GNG2; GIPR	54331; 2696; 7434; 2793; 2784; 2792	33	33
0.000373718	0.00813959	GABA receptor activation	Reactome	R-HSA-977443	GABRR2; GABRR3; GNB3; GNG2; GNGT2; GNGT1; GABRA5; GABRA2	54331; 2555; 200959; 2570; 2784; 2793; 2558; 2792	60	60
0.000404657	0.00856262	MAPK Signaling Pathway	Wikipathways	WP382	MYC; MAPT; RASGRF2; CACNA1A; EGFR; RASGRF1; CACNA1F; CACNA1G; CACNA1S; FGF9; FGF8; DUSP4; FGF11; EGF; FGF17; CACNG5; CACNA2D4; FGF14	4137; 2259; 2256; 2254; 2253; 773; 1846; 27091; 93589; 8822; 8913; 1950; 4609; 779; 5924; 5923; 778; 1956	246	246
0.000412997	0.00856262	Nervous system development	Reactome	R-HSA-9675108	ASB15; EGFR; EPHA2; RND1; CHL1; DAB1; SH3GL2; LHX3; ARHGEF28; LHX9; CACNA1G; DOK5; CACNA1S; NRTN; DPYSL5; KCNQ2; KCNQ3; ABLIM1; SDC2; NTN4; PLXNA4; MET; GFRA2; ROBO3	27289; 59277; 8022; 2675; 56956; 4902; 1969; 3983; 10752; 56896; 6383; 91584; 142685; 3786; 64283; 55816; 1956; 8913; 6456; 4233; 64221; 779; 3785; 1600	379	379
0.00041673	0.00856262	Neurotransmitter receptors and postsynaptic signal transmission	Reactome	R-HSA-112314	GABRR3; GNGT1; RASGRF2; NEFL; GABRR2; PRKCB; GNB3; GRIK1; GNG2; GNGT2; MAPT; RASGRF1; GABRA5; GLRA1; GABRA2	54331; 2784; 4137; 5924; 2741; 2570; 2792; 2793; 2555; 2558; 5579; 4747; 5923; 200959; 2897	185	185
0.000442907	0.00893196	ERBB2 Activates PTK6 Signaling	Reactome	R-HSA-8847993	NRG1; EGFR; EGF; BTC	3084; 685; 1950; 1956	13	13
0.000489768	0.00969741	Synaptic vesicle cycle - Homo sapiens (human)	KEGG	path:hsa04721	STX1B; SLC17A8; CACNA1A; SLC17A6; SLC17A7; CPLX3; CPLX4; ATP6V0D2; SLC1A7	773; 594855; 6512; 246213; 57030; 245972; 339302; 112755; 57084	78	78
0.000531845	0.0103425	Cholinergic synapse - Homo sapiens (human)	KEGG	path:hsa04725	PRKCB; CACNA1A; CACNA1F; KCNQ2; KCNQ3; GNB3; CREB3L1; GNG2; GNGT2; GNGT1; CACNA1S	773; 54331; 3785; 3786; 2784; 2792; 2793; 778; 779; 90993; 5579	113	113
0.000573309	0.0109488	Glutamatergic synapse - Homo sapiens (human)	KEGG	path:hsa04724	PRKCB; SLC17A8; CACNA1A; SLC17A6; SLC17A7; GNB3; GNG2; GNGT2; GNGT1; GRIK1; SLC1A7	54331; 57030; 2784; 2792; 2793; 57084; 773; 2897; 6512; 246213; 5579	114	114
0.000583131	0.0109488	Cell-cell junction organization	Reactome	R-HSA-421270	CDH12; CLDN19; CDH8; CDH1; PKHD1; CADM2; CDH4; CDH7	1005; 999; 1002; 253559; 1006; 1010; 149461; 5314	64	64
0.00060071	0.0109777	ADP signalling through P2Y purinoceptor 1	Reactome	R-HSA-418592	GNGT1; P2RY1; GNG2; GNGT2; GNB3	54331; 5028; 2793; 2784; 2792	24	24
0.000604832	0.0109777	Tyrosine metabolism - Homo sapiens (human)	KEGG	path:hsa00350	TYRP1; MAOA; PNMT; DCT; TYR; HPD	7299; 7306; 5409; 4128; 1638; 3242	36	36
0.000662086	0.0116692	RAF/MAP kinase cascade	Reactome	R-HSA-5673001	TEK; RASGRF1; RASGRF2; NEFL; GFRA2; EGFR; RASAL1; FGF9; MET; BTC; FGF8; NRG1; DUSP4; KSR2; FGF17; EGF; NRTN	1846; 1956; 4747; 4233; 283455; 5924; 2253; 1950; 7010; 3084; 5923; 8437; 685; 2675; 2254; 8822; 4902	235	235
0.00066436	0.0116692	ESC Pluripotency Pathways	Wikipathways	WP3931	WNT7A; WNT3; WNT10A; EGFR; WNT6; FGF9; FGF8; FGF11; FGF17; EGF; FGF14	1956; 1950; 2259; 2256; 80326; 2254; 2253; 8822; 7473; 7475; 7476	116	116
0.000694511	0.0120051	MAPK1/MAPK3 signaling	Reactome	R-HSA-5684996	TEK; RASGRF1; RASGRF2; NEFL; GFRA2; EGFR; RASAL1; FGF9; MET; BTC; FGF8; NRG1; DUSP4; KSR2; FGF17; EGF; NRTN	1846; 1956; 4747; 4233; 283455; 5924; 2253; 1950; 7010; 3084; 5923; 8437; 685; 2675; 2254; 8822; 4902	236	236
0.000709011	0.0120643	Focal Adhesion-PI3K-Akt-mTOR-signaling pathway	Wikipathways	WP3932	HIF3A; IGF1; GNGT1; COL2A1; EGFR; EPHA2; GNB3; VTN; MET; TEK; GNG2; GNGT2; FGF9; FGF8; CREB3L1; FGF11; PPP2R2B; FGF17; EGF; FGF14	3479; 1950; 7448; 2259; 2256; 2254; 2253; 54331; 2784; 2792; 2793; 64344; 7010; 8822; 5521; 4233; 1969; 1280; 1956; 90993	302	302
0.000732769	0.0122767	Disulfiram Action Pathway	SMPDB	SMP00429	MAOA; DCT; PNMT; TYR; HPD	3242; 7299; 1638; 5409; 4128	25	25
0.000800075	0.0129172	Calcium signaling pathway - Homo sapiens (human)	KEGG	path:hsa04020	CACNA1S; CAMK1G; CACNA1A; PRKCB; EGFR; CCKAR; CACNA1F; CACNA1G; MET; TACR3; FGF9; FGF8; NTRK3; SLC8A3; PTGER3; FGF17; EGF	5733; 2253; 2254; 8913; 8822; 773; 778; 779; 4916; 4233; 57172; 6547; 1956; 1950; 5579; 6870; 886	240	239
0.000806584	0.0129172	ERBB2 Regulates Cell Motility	Reactome	R-HSA-6785631	NRG1; EGFR; EGF; BTC	3084; 685; 1950; 1956	15	15
0.000806584	0.0129172	ErbB receptor signaling network	PID	erbb_network_pathway	NRG1; EGFR; EGF; BTC	3084; 685; 1950; 1956	15	15
0.000832599	0.0131406	FGFR3b ligand binding and activation	Reactome	R-HSA-190371	FGF17; FGF9; FGF8	2254; 2253; 8822	7	7
0.000882781	0.0136931	Hippo-Merlin Signaling Dysregulation	Wikipathways	WP4541	TEAD3; CDH12; CDH8; EGFR; EPHA2; MET; TEK; CDH1; MYC; CDH4; CDH7	4609; 4233; 999; 1956; 1010; 1006; 1005; 1002; 7010; 7005; 1969	120	120
0.000892755	0.0136931	Transport of inorganic cations/anions and amino acids/oligopeptides	Reactome	R-HSA-425393	SLC6A20; SLC17A8; SLC17A6; SLC17A7; SLC7A3; SLC34A2; SLC26A7; SLC8A3; SLC1A7; SLC4A8	9498; 6512; 84889; 246213; 115111; 54716; 57084; 10568; 57030; 6547	102	102
0.00100305	0.0151711	Taste transduction - Homo sapiens (human)	KEGG	path:hsa04742	ENTPD2; CACNA1A; GNB3; SCNN1G; SCNN1B; GABRA5; HTR1E; P2RY1; GABRA2	6340; 6338; 2784; 773; 3354; 5028; 954; 2555; 2558	86	86
0.00105041	0.0154581	PI3K events in ERBB2 signaling	Reactome	R-HSA-1963642	NRG1; EGFR; EGF; BTC	3084; 685; 1950; 1956	16	16
0.00105041	0.0154581	GRB2 events in ERBB2 signaling	Reactome	R-HSA-1963640	NRG1; EGFR; EGF; BTC	3084; 685; 1950; 1956	16	16
0.00107852	0.0156602	Bladder cancer	Wikipathways	WP2828	CDKN2A; EGFR; EGF; CDH1; MYC; DAPK2	23604; 999; 1956; 1950; 4609; 1029	40	40
0.00115757	0.0159897	Cell-Cell communication	Reactome	R-HSA-1500931	CDH12; ASB15; CDH1; CLDN19; CDH8; NPHS1; KIRREL2; PKHD1; CADM2; CDH4; CDH7	142685; 84063; 1010; 149461; 4868; 253559; 1006; 1005; 999; 1002; 5314	124	124
0.00118317	0.0159897	Protein-protein interactions at synapses	Reactome	R-HSA-6794362	SLITRK6; BEGAIN; LRRC4B; SLITRK1; IL1RAPL2; NRXN3; NRXN2; NTRK3; DLGAP2	94030; 9379; 26280; 114798; 84189; 9228; 57596; 4916; 9369	88	88
0.00119059	0.0159897	Pathways in cancer - Homo sapiens (human)	KEGG	path:hsa05200	EGFR; IGF1; RUNX1T1; EGF; STAT4; WNT10A; PRKCB; PTGER3; CDH1; MYC; TERT; FGF17; DAPK2; CDKN2A; RXRG; GNB3; DLL1; FGF9; FGF8; EGLN3; GSTT2B; GSTT2; WNT3; WNT6; MET; GNG2; GNGT2; GNGT1; WNT7A	4233; 2253; 2254; 653689; 80326; 4609; 6258; 2784; 2792; 2793; 862; 7015; 2953; 999; 1029; 23604; 54331; 7473; 7475; 7476; 3479; 5579; 5733; 8822; 6775; 112399; 28514; 1950; 1956	531	531
0.00119763	0.0159897	Ras signaling	Wikipathways	WP4223	TEK; RASGRF1; RASGRF2; MET; PRKCB; EGFR; EPHA2; GNB3; RAPGEF5; GNG2; GNGT2; GNGT1; RASAL1; KSR2	9771; 8437; 1956; 4233; 2792; 2793; 54331; 2784; 5579; 283455; 7010; 1969; 5924; 5923	184	184
0.00119823	0.0159897	MAPK family signaling cascades	Reactome	R-HSA-5683057	TEK; RASGRF1; RASGRF2; NEFL; FGF8; EGFR; RASAL1; FGF9; MET; MYC; BTC; GFRA2; NRG1; DUSP4; KSR2; FGF17; EGF; NRTN	1846; 2675; 1956; 4747; 4233; 283455; 5924; 2253; 1950; 7010; 3084; 4902; 8437; 685; 5923; 2254; 8822; 4609	270	270
0.00121998	0.0159897	GPCR downstream signalling	Reactome	R-HSA-388396	EGFR; TRPC7; GNAT1; GIPR; MC4R; CNR1; PTGER3; VIPR2; C3; EDN2; RGS8; RHO; PRKCB; RAMP1; PTH2R; MCHR1; GNB3; F2RL2; P2RY1; TACR3; PDE10A; RGS16; PYY; RASGRF2; SST; NTS; CCKAR; CALCB; GNG2; GNGT2; GNGT1; HTR1E; NPW	1907; 57113; 2784; 886; 283869; 2793; 4160; 797; 85397; 5028; 5746; 6010; 5697; 2847; 6750; 5579; 2792; 5733; 10846; 3354; 2779; 54331; 5924; 4922; 6004; 7434; 1268; 1956; 6870; 10267; 718; 2151; 2696	633	633
0.00123228	0.0159897	Bladder cancer - Homo sapiens (human)	KEGG	path:hsa05219	CDKN2A; EGFR; DAPK2; CDH1; MYC; EGF	4609; 1950; 1029; 23604; 999; 1956	41	41
0.00123228	0.0159897	G alpha (z) signalling events	Reactome	R-HSA-418597	RGS16; PRKCB; GNB3; GNG2; GNGT2; GNGT1	54331; 6004; 2793; 2784; 5579; 2792	41	41
0.00123337	0.0159897	PI3K-Akt signaling pathway	Wikipathways	WP4172	PCK2; IGF1; GNGT1; COL2A1; MYC; EGFR; EPHA2; GNB3; VTN; MET; TEK; GNG2; GNGT2; FGF9; FGF8; CREB3L1; FGF11; PPP2R2B; FGF17; EGF; FGF14	3479; 1950; 5106; 7448; 2259; 2256; 2254; 2253; 54331; 2784; 2792; 2793; 4609; 7010; 8822; 4233; 5521; 1969; 1280; 1956; 90993	340	339
0.00130287	0.0163084	Inhibition of Signaling by Overexpressed EGFR	Reactome	R-HSA-5638303	EGFR; EGF; BTC	685; 1956; 1950	8	8
0.00130287	0.0163084	Signaling by Overexpressed Wild-Type EGFR in Cancer	Reactome	R-HSA-5638302	EGFR; EGF; BTC	685; 1956; 1950	8	8
0.00130287	0.0163084	cbl mediated ligand-induced downregulation of egf receptors pathway	BioCarta	cblpathway	PRKCB; EGFR; EGF	1956; 1950; 5579	8	8
0.00145141	0.0179612	Breast cancer - Homo sapiens (human)	KEGG	path:hsa05224	IGF1; WNT10A; WNT3; FGF17; EGFR; WNT6; DLL1; FGF9; FGF8; MYC; WNT7A; EGF	4609; 8822; 2253; 2254; 7475; 7476; 28514; 7473; 3479; 1950; 1956; 80326	147	147
0.00148568	0.0181788	Downregulation of ERBB2 signaling	Reactome	R-HSA-8863795	NRG1; EGFR; EGF; BTC; MATK	1950; 3084; 685; 1956; 4145	29	29
0.00158953	0.0192333	Vitamin A and carotenoid metabolism	Wikipathways	WP716	CRABP2; RPE65; RXRG; CYP26A1; BCO1; ALDH1A3	1592; 53630; 220; 6258; 6121; 1382	43	43
0.00168493	0.0201636	G beta:gamma signalling through BTK	Reactome	R-HSA-8964315	GNG2; GNGT1; GNB3; GNGT2	2784; 54331; 2792; 2793	18	18
0.00188533	0.0223166	Beta-catenin independent WNT signaling	Reactome	R-HSA-3858494	PRKCB; GNB3; PDE6B; PDE6A; GNG2; GNGT2; GNGT1; MYC; PDE6G	54331; 2784; 2793; 5158; 5145; 5148; 5579; 2792; 4609	94	94
0.00191141	0.022382	EGFR interacts with phospholipase C-gamma	Reactome	R-HSA-212718	EGFR; EGF; BTC	685; 1956; 1950	9	9
0.00195177	0.0226115	Serotonergic synapse - Homo sapiens (human)	KEGG	path:hsa04726	PRKCB; CACNA1A; CACNA1F; GNB3; MAOA; GNG2; GNGT2; GNGT1; HTR1E; CACNA1S	773; 4128; 54331; 2784; 2792; 2793; 778; 779; 3354; 5579	115	113
0.00202049	0.0229282	Retinoid metabolism and transport	Reactome	R-HSA-975634	LRP2; TTR; SDC2; BCO1; GPC6; AKR1C1	1645; 7276; 10082; 6383; 4036; 53630	45	45
0.00202122	0.0229282	cAMP signaling pathway - Homo sapiens (human)	KEGG	path:hsa04024	EDN2; CNGB1; SST; CNGB3; HCN2; CACNA1F; PTGER3; CNGA1; CNGA3; VIPR2; HTR1E; GIPR; CACNA1S; PDE10A; CREB3L1	778; 10846; 6750; 610; 5733; 2696; 1258; 1259; 1261; 7434; 779; 3354; 90993; 1907; 54714	216	216
0.00208472	0.0234047	Prostacyclin signalling through prostacyclin receptor	Reactome	R-HSA-392851	GNG2; GNGT1; GNB3; GNGT2	2784; 54331; 2792; 2793	19	19
0.00215387	0.0239344	Breast cancer pathway	Wikipathways	WP4262	WNT7A; IGF1; WNT3; WNT10A; EGFR; WNT6; DLL1; FGF9; FGF8; MYC; FGF17; EGF	1956; 1950; 2254; 3479; 80326; 2253; 8822; 4609; 7473; 7475; 7476; 28514	154	154
0.00227377	0.0247624	Cushing syndrome - Homo sapiens (human)	KEGG	path:hsa04934	CDKN2A; AIPL1; WNT3; WNT10A; EGFR; WNT6; CACNA1F; CACNA1G; CREB3L1; KCNK2; CACNA1S; WNT7A	1029; 3776; 23746; 8913; 778; 779; 7473; 7475; 7476; 90993; 1956; 80326	155	155
0.00233775	0.0247624	Constitutive Signaling by Aberrant PI3K in Cancer	Reactome	R-HSA-2219530	FGF9; EGFR; MET; BTC; FGF8; NRG1; FGF17; EGF	1950; 1956; 2254; 3084; 2253; 685; 8822; 4233	79	79
0.00234208	0.0247624	Thrombin signalling through proteinase activated receptors (PARs)	Reactome	R-HSA-456926	GNGT1; F2RL2; GNG2; GNGT2; GNB3	54331; 2151; 2793; 2784; 2792	32	32
0.00234208	0.0247624	Activation of kainate receptors upon glutamate binding	Reactome	R-HSA-451326	GNGT1; GRIK1; GNG2; GNGT2; GNB3	54331; 2897; 2793; 2784; 2792	32	32
0.00234208	0.0247624	Signal amplification	Reactome	R-HSA-392518	GNGT1; P2RY1; GNG2; GNGT2; GNB3	54331; 5028; 2793; 2784; 2792	32	32
0.00252994	0.0261512	Hippo signaling pathway - Homo sapiens (human)	KEGG	path:hsa04390	BMP7; NKD2; LLGL2; WNT3; WNT10A; WWC1; WNT6; PPP2R2B; CDH1; TEAD3; MYC; WNT7A	4609; 655; 23286; 7473; 7475; 7476; 7005; 5521; 3993; 85409; 80326; 999	157	157
0.00254548	0.0261512	G beta:gamma signalling through PLC beta	Reactome	R-HSA-418217	GNG2; GNGT1; GNB3; GNGT2	2784; 54331; 2792; 2793	20	20
0.00254548	0.0261512	G beta:gamma signalling through CDC42	Reactome	R-HSA-8964616	GNGT1; GNG2; GNGT2; GNB3	2784; 54331; 2793; 2792	20	20
0.00258043	0.0262625	Sensory Perception	Reactome	R-HSA-9709957	MYO3A; GPC6; RPE65; RCVRN; OR2W3; GNAT1; AKR1C1; OR8G5; TTR; SAG; GRK1; BCO1; GUCY2D; GNGT1; OR8B3; OR2T8; LRP2; CNGA1; SDC2; RGS9BP; PDE6B; CNGB1; ABCA4; PDE6A; PDE6G; RHO; PCDH15; GUCA1A; OR1J2; GUCA1C	26740; 10082; 5145; 219865; 388531; 5158; 7276; 53630; 1259; 53904; 6010; 2779; 24; 4036; 2792; 3000; 343172; 6383; 5148; 343171; 65217; 390271; 5957; 9626; 6011; 2978; 6295; 1258; 1645; 6121	585	585
0.00267073	0.0266717	Organic anion transporters	Reactome	R-HSA-428643	SLC17A6; SLC17A7; SLC17A8	57030; 246213; 57084	10	10
0.00269411	0.0266717	Tyrosine metabolism	INOH	None	MAOA; HPD; PNMT; TYR; ALDH1A3	220; 4128; 5409; 7299; 3242	33	33
0.00269411	0.0266717	role of egf receptor transactivation by gpcrs in cardiac hypertrophy	BioCarta	cardiacegfpathway	MYC; PRKCB; EGFR; EGF; GNGT1	1950; 1956; 4609; 5579; 2792	33	33
0.00288675	0.0283214	PI5P, PP2A and IER3 Regulate PI3K/AKT Signaling	Reactome	R-HSA-6811558	BTC; EGFR; IER3; MET; FGF9; FGF8; NRG1; FGF17; EGF	685; 1956; 8870; 4233; 2254; 2253; 1950; 8822; 3084	100	100
0.0030716	0.0295013	Presynaptic function of Kainate receptors	Reactome	R-HSA-500657	GNG2; GNGT1; GNB3; GNGT2	2784; 54331; 2792; 2793	21	21
0.0030716	0.0295013	The canonical retinoid cycle in rods (twilight vision)	Reactome	R-HSA-2453902	TTR; ABCA4; RHO; RPE65	6010; 7276; 24; 6121	21	21
0.00308829	0.0295013	Melanogenesis - Homo sapiens (human)	KEGG	path:hsa04916	TYRP1; WNT3; WNT10A; PRKCB; WNT6; CREB3L1; DCT; WNT7A; TYR	1638; 7299; 7306; 5579; 7473; 7475; 7476; 90993; 80326	101	101
0.00314057	0.0297399	Metabolism of fat-soluble vitamins	Reactome	R-HSA-6806667	LRP2; TTR; SDC2; BCO1; GPC6; AKR1C1	1645; 7276; 10082; 6383; 4036; 53630	49	49
0.00340004	0.0316962	Clathrin-mediated endocytosis	Reactome	R-HSA-8856828	LRP2; ASB15; EGFR; EGF; STON2; BTC; TRIP10; KIAA0319; PACSIN1; LDLRAP1; SH3GL2	9856; 85439; 1956; 6456; 142685; 26119; 4036; 1950; 9322; 29993; 685	142	142
0.00348135	0.0316962	GPCR Dopamine D1like receptor	INOH	None	CACNA1F; GNB3; PPP2R2B; GNGT2; CACNA1S; CACNG5	27091; 5521; 779; 2793; 778; 2784	50	50
0.00351059	0.0316962	Arf6 signaling events	PID	arf6_pathway	GULP1; MET; EGFR; EPHA2; EGF	1956; 1969; 1950; 51454; 4233	35	35
0.00351059	0.0316962	Histidine metabolism	EHMN	Histidine metabolism	MAOA; SLC17A7; SLC17A8; SLC17A6; SLC1A7	57030; 6512; 4128; 246213; 57084	35	35
0.00358809	0.0316962	Signaling pathways regulating pluripotency of stem cells - Homo sapiens (human)	KEGG	path:hsa04550	IGF1; WNT3; OTX1; ONECUT1; LEFTY2; WNT6; INHBB; POU5F1B; WNT10A; MYC; WNT7A	4609; 3625; 3175; 7473; 7475; 7476; 5462; 7044; 5013; 3479; 80326	143	143
0.00358809	0.0316962	G alpha (s) signalling events	Reactome	R-HSA-418555	RAMP1; PTH2R; GNB3; CALCB; VIPR2; GNGT2; GNGT1; GNG2; GIPR; PDE10A; MC4R	54331; 5746; 2784; 10267; 2793; 7434; 2696; 4160; 10846; 2792; 797	143	143
0.00359189	0.0316962	BMP2-WNT4-FOXO1 pathway in primary endometrial stromal cell differentiation	Wikipathways	WP3876	DCN; SST; LEFTY2	1634; 6750; 7044	11	11
0.00359189	0.0316962	Signaling by activated point mutants of FGFR1	Reactome	R-HSA-1839122	FGF17; FGF9; FGF8	2254; 2253; 8822	11	11
0.00366732	0.0316962	SHC1 events in ERBB2 signaling	Reactome	R-HSA-1250196	NRG1; EGFR; EGF; BTC	1950; 3084; 685; 1956	22	22
0.00366732	0.0316962	Signaling by ERBB2 TMD/JMD mutants	Reactome	R-HSA-9665686	NRG1; EGFR; EGF; BTC	1950; 3084; 685; 1956	22	22
0.00366732	0.0316962	ADP signalling through P2Y purinoceptor 12	Reactome	R-HSA-392170	GNGT1; GNG2; GNGT2; GNB3	54331; 2793; 2784; 2792	22	22
0.00384888	0.0330034	Synaptic Vesicle Pathway	Wikipathways	WP2267	STX1B; SLC17A8; CACNA1A; SLC17A6; SLC17A7; CPLX3	246213; 594855; 773; 112755; 57084; 57030	51	51
0.00406565	0.0345898	Rap1 signaling pathway - Homo sapiens (human)	KEGG	path:hsa04015	CNR1; TEK; MET; PRKCB; EGFR; EPHA2; RAPGEF5; IGF1; FGF9; FGF8; CDH1; P2RY1; FGF17; EGF	9771; 8822; 2253; 2254; 1268; 4233; 7010; 3479; 1950; 5028; 1969; 5579; 1956; 999	210	210
0.00426815	0.0360312	PI3K/AKT Signaling in Cancer	Reactome	R-HSA-2219528	BTC; EGFR; MET; FOXO6; FGF9; FGF8; NRG1; FGF17; EGF	685; 1956; 4233; 2254; 100132074; 2253; 1950; 8822; 3084	106	106
0.0043368	0.036329	Adrenaline,noradrenaline inhibits insulin secretion	Reactome	R-HSA-400042	GNGT1; GNG2; GNGT2; GNB3	54331; 2793; 2784; 2792	23	23
0.00439181	0.036509	Hepatocellular carcinoma - Homo sapiens (human)	KEGG	path:hsa05225	CDKN2A; GSTT2B; GSTT2; WNT3; WNT10A; PRKCB; EGFR; WNT6; MET; MYC; TERT; WNT7A	4609; 1029; 4233; 7473; 7475; 7476; 7015; 653689; 2953; 1956; 80326; 5579	168	168
0.00454147	0.0374671	Negative regulation of the PI3K/AKT network	Reactome	R-HSA-199418	BTC; EGFR; IER3; MET; FGF9; FGF8; NRG1; FGF17; EGF	685; 1956; 8870; 4233; 2254; 2253; 1950; 8822; 3084	107	107
0.00468454	0.0377886	Signaling by activated point mutants of FGFR3	Reactome	R-HSA-1839130	FGF17; FGF9; FGF8	2254; 2253; 8822	12	12
0.00468454	0.0377886	FGFR3 mutant receptor activation	Reactome	R-HSA-2033514	FGF17; FGF9; FGF8	2254; 2253; 8822	12	12
0.00468454	0.0377886	FGFR1c ligand binding and activation	Reactome	R-HSA-190373	FGF17; FGF9; FGF8	2254; 2253; 8822	12	12
0.00490078	0.0389894	Cell junction organization	Reactome	R-HSA-446728	CDH12; CLDN19; CDH8; CDH1; PKHD1; CADM2; CDH4; CDH7	1010; 149461; 253559; 1006; 1005; 999; 1002; 5314	89	89
0.00501978	0.0389894	Endoderm differentiation	Wikipathways	WP2853	BMP7; WNT3; ONECUT1; RAB38; TBX21; DUSP4; SOX7	83595; 655; 7473; 23682; 30009; 3175; 1846	71	71
0.00504792	0.0389894	Striated Muscle Contraction Pathway	Wikipathways	WP383	MYL4; ACTA1; DMD; TTN; MYL1	4635; 4632; 1756; 7273; 58	38	38
0.00507417	0.0389894	PLCG1 events in ERBB2 signaling	Reactome	R-HSA-1251932	EGFR; EGF	1956; 1950	4	4
0.00507417	0.0389894	Antagonism of Activin by Follistatin	Reactome	R-HSA-2473224	INHBB; FST	10468; 3625	4	4
0.00508401	0.0389894	G-protein activation	Reactome	R-HSA-202040	GNGT1; GNG2; GNGT2; GNB3	54331; 2793; 2784; 2792	24	24
0.00508401	0.0389894	Thromboxane signalling through TP receptor	Reactome	R-HSA-428930	GNGT1; GNG2; GNGT2; GNB3	54331; 2793; 2784; 2792	24	24
0.00524344	0.0396535	ncRNAs involved in Wnt signaling in hepatocellular carcinoma	Wikipathways	WP4336	NKD2; WNT3; WNT10A; WNT6; SERPINF1; MYC; WNT7A; SOX7	5176; 4609; 80326; 85409; 83595; 7473; 7475; 7476	90	90
0.00524344	0.0396535	Hypertrophic cardiomyopathy - Homo sapiens (human)	KEGG	path:hsa05410	IGF1; DMD; CACNA1F; TTN; SLC8A3; CACNA1S; CACNG5; CACNA2D4	7273; 1756; 778; 779; 6547; 93589; 3479; 27091	90	90
0.00584821	0.0420268	Extra-nuclear estrogen signaling	Reactome	R-HSA-9009391	GNGT1; EGFR; GNB3; GNG2; GNGT2; BTC; EGF	685; 54331; 1950; 1956; 2793; 2784; 2792	73	73
0.00591282	0.0420268	Signaling by ERBB2 KD Mutants	Reactome	R-HSA-9664565	NRG1; EGFR; EGF; BTC	1950; 3084; 685; 1956	25	25
0.00591282	0.0420268	Signaling by ERBB2 in Cancer	Reactome	R-HSA-1227990	NRG1; EGFR; EGF; BTC	1950; 3084; 685; 1956	25	25
0.00591282	0.0420268	G beta:gamma signalling through PI3Kgamma	Reactome	R-HSA-392451	GNGT1; GNG2; GNGT2; GNB3	54331; 2793; 2784; 2792	25	25
0.00591282	0.0420268	WNT ligand biogenesis and trafficking	Reactome	R-HSA-3238698	WNT3; WNT10A; WNT7A; WNT6	80326; 7473; 7476; 7475	25	25
0.00595703	0.0420268	GRB2 events in EGFR signaling	Reactome	R-HSA-179812	EGFR; EGF; BTC	685; 1950; 1956	13	13
0.00595703	0.0420268	FGFR3c ligand binding and activation	Reactome	R-HSA-190372	FGF17; FGF9; FGF8	2254; 2253; 8822	13	13
0.00595703	0.0420268	FGFR3 ligand binding and activation	Reactome	R-HSA-190239	FGF17; FGF9; FGF8	2254; 2253; 8822	13	13
0.00595703	0.0420268	Phospholipase C-mediated cascade; FGFR3	Reactome	R-HSA-5654227	FGF17; FGF9; FGF8	2254; 2253; 8822	13	13
0.00595703	0.0420268	FGFR2c ligand binding and activation	Reactome	R-HSA-190375	FGF17; FGF9; FGF8	2254; 2253; 8822	13	13
0.00598177	0.0420268	ADORA2B mediated anti-inflammatory cytokines production	Reactome	R-HSA-9660821	RAMP1; PTH2R; GNB3; VIPR2; GNGT2; GNGT1; GNG2; GIPR; CALCB; MC4R	54331; 5746; 2784; 10267; 2793; 7434; 2696; 4160; 2792; 797	132	132
0.00634647	0.0443032	G alpha (q) signalling events	Reactome	R-HSA-416476	RGS16; P2RY1; TACR3; NTS; EGFR; CCKAR; GNB3; GNG2; TRPC7; GNGT1; F2RL2; EDN2; MCHR1; GNGT2	54331; 57113; 1956; 2784; 1907; 2793; 2847; 2151; 886; 5028; 2792; 4922; 6870; 6004	221	221
0.00650408	0.0451143	Signal Transduction	Reactome	R-HSA-162582	ASB15; FKBP5; RASAL1; EGF; WNT10A; WWC1; PTGER3; INHBB; ARHGAP20; CDH1; ATP6V0D2; MYC; EDN2; RAMP1; PTH2R; MCHR1; PYY; PTPN13; GNG2; CYP26A1; RHO; GFRA2; PKHD1; NPW; WNT7A; ARHGAP18; DOCK8; STMN2; WNT6; MC4R; ARHGEF28; KSR2; NRTN; IGF1; FGF9; FGF8; TACR3; SST; PDE6B; PDE6A; PDE6G; BTC; MATK; EPHA2; FST; TRPC7; NTRK3; SH3GL2; CNR1; TEK; C3; DUSP4; FGF17; RXRG; CRHBP; DLL1; PDE10A; RGS16; RASGRF1; …	5783; 4233; 57569; 5028; 6456; 2792; 4747; 25894; 5924; 11075; 23286; 8437; 1956; 10267; 283455; 4916; 83595; 2784; 3625; 27289; 7476; 398; 6010; 2779; 2847; 10846; 5148; 685; 10788; 6258; 2254; 1393; 1950; 7010; 3084; 9322; 64283; 2151; 999; 283869; 28514; 4160; 220; 2675; 6870; 85397; 5746; 4609; 5579; 6004; 1846; 142685; 81704; 7434; 54331; 7015; 245972; 7473; 5158; 2696; 222584; 57113; 886; 5…	2432	2431
0.00680014	0.0468693	TGF-beta signaling pathway - Homo sapiens (human)	KEGG	path:hsa04350	DCN; BMP7; GREM1; LEFTY2; INHBB; CHRD; FST; MYC	4609; 3625; 1634; 655; 10468; 26585; 7044; 8646	94	94
0.00685571	0.0469552	Wnt signaling	Wikipathways	WP428	PRICKLE2; NKD2; WNT3; WNT10A; PRKCB; WNT6; SERPINF1; MYC; WNT7A	5176; 4609; 80326; 85409; 166336; 5579; 7473; 7475; 7476	114	114
0.00723883	0.0492693	Dilated cardiomyopathy - Homo sapiens (human)	KEGG	path:hsa05414	IGF1; DMD; CACNA1F; TTN; SLC8A3; CACNA1S; CACNG5; CACNA2D4	7273; 1756; 778; 779; 6547; 93589; 3479; 27091	96	95
0.0074165	0.0498554	SHC1 events in EGFR signaling	Reactome	R-HSA-180336	EGFR; EGF; BTC	685; 1956; 1950	14	14
0.0074165	0.0498554	FGFR4 ligand binding and activation	Reactome	R-HSA-190322	FGF17; FGF9; FGF8	2254; 2253; 8822	14	14
0.00776779	0.0515801	Non-integrin membrane-ECM interactions	Reactome	R-HSA-3000171	TTR; DMD; NTN4; SDC2; VTN	7276; 59277; 1756; 6383; 7448	42	42
0.00776779	0.0515801	RND1 GTPase cycle	Reactome	R-HSA-9696273	PTPN13; FAM83B; STMN2; EPHA2; RND1	222584; 27289; 1969; 5783; 11075	42	42
0.00790087	0.0521458	SHP2 signaling	PID	shp2_pathway	TEK; SDC2; EGFR; NTRK3; IGF1; EGF	1950; 7010; 6383; 1956; 3479; 4916	59	59
0.00817985	0.0535183	LncRNA involvement in canonical Wnt signaling and colorectal cancer	Wikipathways	WP4258	H19; NKD2; WNT3; WNT10A; WNT6; SERPINF1; MYC; WNT7A	5176; 4609; 80326; 283120; 85409; 7473; 7475; 7476	97	97
0.00829113	0.0535183	TFAP2 (AP-2) family regulates transcription of cell cycle factors	Reactome	R-HSA-8866911	TFAP2C; MYC	7022; 4609	5	5
0.00829113	0.0535183	Neomycin, kanamycin and gentamicin biosynthesis - Homo sapiens (human)	KEGG	path:hsa00524	HKDC1; HK2	80201; 3099	5	5
0.00830541	0.0535183	Proteoglycans in cancer - Homo sapiens (human)	KEGG	path:hsa05205	DCN; IGF1; WNT3; WNT10A; SDC2; PRKCB; EGFR; WNT6; VTN; MET; MYC; WNT7A; CAV3	4609; 1634; 4233; 7448; 5579; 7475; 6383; 7473; 7476; 859; 3479; 1956; 80326	205	205
0.00858072	0.0549671	Voltage gated Potassium channels	Reactome	R-HSA-1296072	KCNG4; KCNH6; KCNQ2; KCNQ3; KCNF1	3786; 3785; 93107; 3754; 81033	43	43
0.00906898	0.0570874	Phospholipase C-mediated cascade; FGFR4	Reactome	R-HSA-5654228	FGF17; FGF9; FGF8	2254; 2253; 8822	15	15
0.00906898	0.0570874	Biogenic Amine Synthesis	Wikipathways	WP550	MAOA; AANAT; PNMT	4128; 15; 5409	15	15
0.00906898	0.0570874	H19 action Rb-E2F1 signaling and CDK-Beta-catenin activity	Wikipathways	WP3969	CDH1; H19; CSRP2	283120; 999; 1466	15	15
0.00930199	0.0582176	PI3K-Akt signaling pathway - Homo sapiens (human)	KEGG	path:hsa04151	PCK2; IGF1; GNGT1; COL2A1; EGFR; EPHA2; GNB3; VTN; MET; TEK; GNG2; GNGT2; FGF9; FGF8; MYC; PPP2R2B; FGF17; EGF; CREB3L1	3479; 4233; 2253; 2254; 4609; 8822; 2784; 2792; 2793; 7010; 5106; 54331; 90993; 1280; 7448; 5521; 1969; 1950; 1956	354	353
0.010115	0.0618835	Activation of G protein gated Potassium channels	Reactome	R-HSA-1296041	GNGT1; GNG2; GNGT2; GNB3	54331; 2784; 2793; 2792	29	29
0.010115	0.0618835	G protein gated Potassium channels	Reactome	R-HSA-1296059	GNGT1; GNG2; GNGT2; GNB3	54331; 2784; 2793; 2792	29	29
0.010115	0.0618835	Inhibition of voltage gated Ca2+ channels via Gbeta/gamma subunits	Reactome	R-HSA-997272	GNGT1; GNG2; GNGT2; GNB3	54331; 2784; 2793; 2792	29	29
0.010115	0.0618835	TNFs bind their physiological receptors	Reactome	R-HSA-5669034	EDARADD; EDA2R; CD70; TNFSF14	128178; 970; 8740; 60401	29	29
0.0103335	0.0627956	Wnt signaling pathway and pluripotency	Wikipathways	WP399	NKD2; WNT3; WNT10A; PRKCB; WNT6; PPP2R2B; MYC; WNT7A	4609; 80326; 85409; 5579; 5521; 7473; 7475; 7476	101	101
0.0103794	0.0627956	a6b1 and a6b4 Integrin signaling	PID	a6b1_a6b4_integrin_pathway	CDH1; MET; RXRG; EGFR; EGF	999; 1950; 1956; 6258; 4233	45	45
0.0109194	0.0653366	FGFR1 ligand binding and activation	Reactome	R-HSA-190242	FGF17; FGF9; FGF8	2254; 2253; 8822	16	16
0.0109194	0.0653366	Phospholipase C-mediated cascade: FGFR1	Reactome	R-HSA-5654219	FGF17; FGF9; FGF8	2254; 2253; 8822	16	16
0.0113688	0.0671265	Type II diabetes mellitus - Homo sapiens (human)	KEGG	path:hsa04930	HK2; CACNA1A; CACNA1G; HKDC1; MAFA	773; 3099; 389692; 80201; 8913	46	46
0.0114035	0.0671265	EGFR downregulation	Reactome	R-HSA-182971	EGFR; EGF; BTC; SH3GL2	1950; 685; 1956; 6456	30	30
0.0114035	0.0671265	Extracellular vesicle-mediated signaling in recipient cells	Wikipathways	WP2870	TGFBR3; MET; EGFR; PROM1	7049; 8842; 1956; 4233	30	30
0.0123378	0.0722355	EGFR Tyrosine Kinase Inhibitor Resistance	Wikipathways	WP4806	IGF1; PRKCB; EGFR; MET; NRG1; MYC; EGF	3084; 3479; 1950; 4609; 4233; 5579; 1956	84	84
0.0124205	0.0723314	NO-cGMP-PKG mediated Neuroprotection	Wikipathways	WP4008	CNGB1; NEFL; CNGB3; CNGA3; CNGA1	4747; 1261; 1258; 1259; 54714	47	47
0.0124949	0.0723774	Association Between Physico-Chemical Features and Toxicity Associated Pathways	Wikipathways	WP3680	ACTA1; NEFM; NEFL; EGFR; MYL1; MYC	4741; 4747; 4609; 58; 4632; 1956	65	65
0.0128815	0.0735744	Cargo recognition for clathrin-mediated endocytosis	Reactome	R-HSA-8856825	LRP2; EGFR; LDLRAP1; STON2; BTC; KIAA0319; EGF; SH3GL2	9856; 85439; 1956; 6456; 26119; 1950; 4036; 685	105	105
0.0129718	0.0735744	GAB1 signalosome	Reactome	R-HSA-180292	EGFR; EGF; BTC	685; 1956; 1950	17	17
0.0129718	0.0735744	Activated point mutants of FGFR2	Reactome	R-HSA-2033519	FGF17; FGF9; FGF8	2254; 2253; 8822	17	17
0.0129718	0.0735744	FGFR2 mutant receptor activation	Reactome	R-HSA-1839126	FGF17; FGF9; FGF8	2254; 2253; 8822	17	17
0.0131131	0.0739903	Platelet homeostasis	Reactome	R-HSA-418346	GNB3; GNG2; TRPC7; GNGT1; SLC8A3; PDE10A; GNGT2	54331; 10846; 2784; 6547; 2792; 57113; 2793	85	85
0.0142859	0.0799463	G-protein beta:gamma signalling	Reactome	R-HSA-397795	GNGT1; GNG2; GNGT2; GNB3	54331; 2793; 2784; 2792	32	32
0.0143154	0.0799463	Purine nucleotides nucleosides metabolism	INOH	None	GUCY2D; ENTPD2; XDH; PDE6B; PDE6A; PDE6G; PDE6H; PDE10A	7498; 5149; 5158; 954; 5145; 10846; 5148; 3000	107	107
0.0147176	0.0815534	Aquaporin-mediated transport	Reactome	R-HSA-445717	GNB3; AQP5; GNG2; GNGT2; GNGT1	54331; 2792; 362; 2793; 2784	49	49
0.014753	0.0815534	Purine metabolism - Homo sapiens (human)	KEGG	path:hsa00230	GUCY2D; ENTPD2; AK7; XDH; PDE6B; PDE6A; PDE6G; PDE6H; PDE10A	5145; 5149; 5158; 122481; 10846; 5148; 7498; 3000; 954	130	129
0.0152292	0.0825103	Mammary gland development pathway - Embryonic development (Stage 1 of 4)	Wikipathways	WP2813	CDH1; MYC; TERT	999; 4609; 7015	18	18
0.0152292	0.0825103	SHC-mediated cascade:FGFR3	Reactome	R-HSA-5654704	FGF17; FGF9; FGF8	2254; 2253; 8822	18	18
0.0152292	0.0825103	PI-3K cascade:FGFR3	Reactome	R-HSA-5654710	FGF17; FGF9; FGF8	2254; 2253; 8822	18	18
0.0152292	0.0825103	Phospholipase C-mediated cascade; FGFR2	Reactome	R-HSA-5654221	FGF17; FGF9; FGF8	2254; 2253; 8822	18	18
0.0158622	0.0852144	HIF-1 signaling pathway - Homo sapiens (human)	KEGG	path:hsa04066	EGLN3; TEK; HK2; PRKCB; EGFR; HKDC1; IGF1; EGF	3099; 112399; 80201; 7010; 3479; 1950; 1956; 5579	109	109
0.0158848	0.0852144	Regulation of Ras family activation	PID	ras_pathway	RASAL1; PRKCB; RASGRF1; RASGRF2	8437; 5924; 5923; 5579	33	33
0.0159661	0.0852306	Signaling by ERBB2	Reactome	R-HSA-1227986	NRG1; EGFR; EGF; BTC; MATK	1950; 3084; 685; 1956; 4145	50	50
0.0167378	0.0889144	Glycosphingolipid biosynthesis - lactoseries	EHMN	Glycosphingolipid biosynthesis - lactoseries	FUT3; ABO	28; 2525	7	7
0.016917	0.0894304	Dopaminergic synapse - Homo sapiens (human)	KEGG	path:hsa04728	CACNA1A; PRKCB; GNB3; PPP2R2B; MAOA; CREB3L1; GNG2; GNGT2; GNGT1	4128; 54331; 2784; 2792; 2793; 773; 90993; 5521; 5579	132	132
0.0175451	0.0917548	Central carbon metabolism in cancer - Homo sapiens (human)	KEGG	path:hsa05230	HK2; EGFR; NTRK3; MET; HKDC1; MYC	4609; 4233; 3099; 1956; 4916; 80201	70	70
0.0176938	0.0917548	Listeria monocytogenes entry into host cells	Reactome	R-HSA-8876384	CDH1; MET; SH3GL2	6456; 999; 4233	19	19
0.0176938	0.0917548	Globo Sphingolipid Metabolism	Wikipathways	WP1424	ST6GAL2; FUT9; ABO	84620; 28; 10690	19	19
0.0176938	0.0917548	Hypoxic and oxygen homeostasis regulation of HIF-1-alpha	PID	hif1apathway	EGLN3; HIF3A; CDKN2A	112399; 1029; 64344	19	19
0.0186703	0.0963597	Phosphodiesterases in neuronal function	Wikipathways	WP4222	PDE6B; PDE6H; PDE6A; PDE6G; PDE10A	5158; 5148; 5149; 5145; 10846	52	52
0.0194086	0.0987663	Striated Muscle Contraction	Reactome	R-HSA-390522	MYL4; DMD; TTN; MYL1	1756; 4632; 7273; 4635	35	35
0.0194086	0.0987663	Inwardly rectifying K+ channels	Reactome	R-HSA-1296065	GNGT1; GNG2; GNGT2; GNB3	54331; 2784; 2793; 2792	35	35
0.0194086	0.0987663	Glucagon-like Peptide-1 (GLP1) regulates insulin secretion	Reactome	R-HSA-381676	GNGT1; GNG2; GNGT2; GNB3	54331; 2793; 2784; 2792	35	35
0.0199085	0.0990163	Non-small cell lung cancer - Homo sapiens (human)	KEGG	path:hsa05223	CDKN2A; RXRG; EGFR; PRKCB; MET; EGF	1029; 4233; 1950; 1956; 5579; 6258	72	72
0.0199085	0.0990163	Non-small cell lung cancer	Wikipathways	WP4255	CDKN2A; CRABP2; RXRG; EGFR; PRKCB; EGF	1956; 1950; 5579; 1029; 6258; 1382	72	72
0.0200886	0.0990163	Axon guidance - Homo sapiens (human)	KEGG	path:hsa04360	BMP7; DPYSL5; RND1; ROBO3; SEMA3F; NTN4; EPHA2; PLXNA4; MET; ABLIM1; NTN3	6405; 56896; 655; 4233; 27289; 64221; 4917; 59277; 3983; 1969; 91584	182	182
0.020367	0.0990163	Blood group systems biosynthesis	Reactome	R-HSA-9033658	FUT3; FUT9; ABO	28; 2525; 10690	20	20
0.020367	0.0990163	egf signaling pathway	BioCarta	egfpathway	PRKCB; EGFR; EGF	1950; 1956; 5579	20	20
0.020367	0.0990163	FRS-mediated FGFR3 signaling	Reactome	R-HSA-5654706	FGF17; FGF9; FGF8	2254; 2253; 8822	20	20
0.020367	0.0990163	PI-3K cascade:FGFR4	Reactome	R-HSA-5654720	FGF17; FGF9; FGF8	2254; 2253; 8822	20	20
0.020367	0.0990163	FGFR2 ligand binding and activation	Reactome	R-HSA-190241	FGF17; FGF9; FGF8	2254; 2253; 8822	20	20
0.020367	0.0990163	SHC-mediated cascade:FGFR4	Reactome	R-HSA-5654719	FGF17; FGF9; FGF8	2254; 2253; 8822	20	20
0.020367	0.0990163	Regulation of expression of SLITs and ROBOs	Reactome	R-HSA-9010553	LHX9; ROBO3; LHX3	64221; 56956; 8022	20	20
0.0208828	0.101073	Signaling by WNT	Reactome	R-HSA-195721	WNT3; WNT10A; PRKCB; WNT6; GNB3; PDE6B; PDE6A; GNG2; GNGT2; GNGT1; MYC; TERT; WNT7A; SOX7; PDE6G	54331; 7015; 2784; 7473; 7476; 2792; 5158; 83595; 5145; 2793; 80326; 5148; 5579; 4609; 7475	282	281
0.021729	0.104063	Stimuli-sensing channels	Reactome	R-HSA-2672351	SCNN1B; NALCN; ANO2; SCNN1G; TRPC7; TRPM1; TRPM3	57113; 6340; 4308; 80036; 57101; 259232; 6338	94	94
0.0218828	0.104063	OAS antiviral response	Reactome	R-HSA-8983711	OAS1; OAS3	4940; 4938	8	8
0.0218828	0.104063	MECP2 regulates transcription of neuronal ligands	Reactome	R-HSA-9022702	SST; DLL1	6750; 28514	8	8
0.0218828	0.104063	Sema4D mediated inhibition of cell attachment and migration	Reactome	R-HSA-416550	RND1; MET	27289; 4233	8	8
0.0232495	0.106975	Signaling by EGFR in Cancer	Reactome	R-HSA-1643713	EGFR; EGF; BTC	685; 1950; 1956	21	21
0.0232495	0.106975	pkc-catalyzed phosphorylation of inhibitory phosphoprotein of myosin phosphatase	BioCarta	myosinpathway	CACNA1A; PRKCB; GNGT1	773; 5579; 2792	21	21
0.0232495	0.106975	PI-3K cascade:FGFR1	Reactome	R-HSA-5654689	FGF17; FGF9; FGF8	2254; 2253; 8822	21	21
0.0232495	0.106975	SHC-mediated cascade:FGFR1	Reactome	R-HSA-5654688	FGF17; FGF9; FGF8	2254; 2253; 8822	21	21
0.0233793	0.106975	NCAM1 interactions	Reactome	R-HSA-419037	CACNA1S; CACNA1G; NRTN; GFRA2	2675; 8913; 779; 4902	37	37
0.0233793	0.106975	Aldosterone-regulated sodium reabsorption - Homo sapiens (human)	KEGG	path:hsa04960	SCNN1G; IGF1; SCNN1B; PRKCB	3479; 6338; 6340; 5579	37	37
0.0233793	0.106975	Vitamin A Deficiency	SMPDB	SMP00336	RPE65; PDIA2; BCO1; CYP26A1	6121; 53630; 1592; 64714	37	37
0.0233793	0.106975	Retinol Metabolism	SMPDB	SMP00074	RPE65; PDIA2; BCO1; CYP26A1	6121; 53630; 1592; 64714	37	37
0.0233793	0.106975	Wnt signaling in kidney disease	Wikipathways	WP4150	WNT3; WNT10A; WNT7A; WNT6	7473; 7475; 7476; 80326	37	37
0.0238452	0.10865	Glioma - Homo sapiens (human)	KEGG	path:hsa05214	CDKN2A; CAMK1G; PRKCB; EGFR; IGF1; EGF	3479; 1950; 1029; 5579; 57172; 1956	75	75
0.0243393	0.11044	Osteoblast differentiation	Wikipathways	WP4787	WNT3; WNT10A; PRKCB; WNT6; DLL1; FGF9; FGF8; WNT7A	80326; 2254; 2253; 5579; 7473; 7475; 7476; 28514	118	118
0.0256204	0.11577	Platelet activation, signaling and aggregation	Reactome	R-HSA-76002	P2RY1; A1BG; PRKCB; LEFTY2; GNB3; IGF1; GNG2; TRPC7; GNGT1; F2RL2; TUBA4A; GNGT2; EGF; TTN	54331; 57113; 7273; 2784; 1950; 7044; 2793; 7277; 2151; 5028; 3479; 5579; 2792; 1	263	263
0.0263415	0.116609	Signaling by FGFR3 point mutants in cancer	Reactome	R-HSA-8853338	FGF17; FGF9; FGF8	2254; 2253; 8822	22	22
0.0263415	0.116609	Signaling by FGFR3 in disease	Reactome	R-HSA-5655332	FGF17; FGF9; FGF8	2254; 2253; 8822	22	22
0.0263415	0.116609	FRS-mediated FGFR4 signaling	Reactome	R-HSA-5654712	FGF17; FGF9; FGF8	2254; 2253; 8822	22	22
0.0263415	0.116609	Extracellular vesicles in the crosstalk of cardiac cells	Wikipathways	WP4300	IGF1; EGFR; EGF	3479; 1956; 1950	22	22
0.0263415	0.116609	Ras activation upon Ca2+ influx through NMDA receptor	Reactome	R-HSA-442982	NEFL; RASGRF1; RASGRF2	5924; 4747; 5923	22	22
0.0267408	0.117637	Arrhythmogenic right ventricular cardiomyopathy - Homo sapiens (human)	KEGG	path:hsa05412	DMD; CACNA1F; SLC8A3; CACNA1S; CACNG5; CACNA2D4	779; 93589; 1756; 778; 27091; 6547	77	77
0.0268516	0.117637	NRF2 pathway	Wikipathways	WP2884	SLC39A12; SLC6A20; GSTT2; SLC39A4; SLC2A14; EPHA2; CES3; NRG1; SLC6A17	388662; 23491; 54716; 144195; 3084; 2953; 1969; 55630; 221074	143	143
0.0268977	0.117637	G alpha (i) signalling events	Reactome	R-HSA-418594	CNR1; PYY; GNGT1; RGS16; SST; GNB3; PTGER3; GNAT1; GNG2; MCHR1; RHO; C3; HTR1E; NPW; RGS8; GNGT2	2784; 3354; 54331; 6010; 718; 5697; 1268; 2792; 2847; 2779; 2793; 6004; 283869; 6750; 5733; 85397	316	316
0.0275877	0.119698	Nuclear Receptors Meta-Pathway	Wikipathways	WP2882	TGFBR3; SLC39A12; SLC6A20; GSTT2; SLC39A4; SLC2A14; EGFR; EPHA2; SLCO1B1; FKBP5; CES3; ETNK2; NRG1; MYC; EDN2; SLC6A17	4609; 388662; 55224; 7049; 54716; 2289; 55630; 23491; 10599; 1956; 1907; 3084; 2953; 1969; 221074; 144195	317	317
0.0275889	0.119698	EGFR-dependent Endothelin signaling events	PID	et_egfrpathway	EGFR; EGF	1956; 1950	9	9
0.0278083	0.120172	Cooperation of PDCL (PhLP1) and TRiC/CCT in G-protein beta folding	Reactome	R-HSA-6814122	GNGT1; GNG2; GNGT2; GNB3	54331; 2793; 2784; 2792	39	39
0.0296422	0.125604	SHC-mediated cascade:FGFR2	Reactome	R-HSA-5654699	FGF17; FGF9; FGF8	2254; 2253; 8822	23	23
0.0296422	0.125604	FRS-mediated FGFR1 signaling	Reactome	R-HSA-5654693	FGF17; FGF9; FGF8	2254; 2253; 8822	23	23
0.0296422	0.125604	PI-3K cascade:FGFR2	Reactome	R-HSA-5654695	FGF17; FGF9; FGF8	2254; 2253; 8822	23	23
0.0296422	0.125604	Nephrin family interactions	Reactome	R-HSA-373753	KIRREL2; ASB15; NPHS1	4868; 84063; 142685	23	23
0.0296422	0.125604	GPCRs, Class B Secretin-like	Wikipathways	WP334	GIPR; VIPR2; PTH2R	5746; 7434; 2696	23	23
0.0301975	0.127462	Vasopressin regulates renal water homeostasis via Aquaporins	Reactome	R-HSA-432040	GNGT1; GNG2; GNGT2; GNB3	54331; 2793; 2784; 2792	40	40
0.0327043	0.13751	BMP receptor signaling	PID	bmppathway	BMP7; CHRD; FST; GREM1	8646; 655; 26585; 10468	41	41
0.0332097	0.138452	Regulation of nuclear beta catenin signaling and target gene transcription	PID	betacatenin_nuc_pathway	ZCCHC12; CDKN2A; CACNA1G; CDH1; MYC; TERT	170261; 7015; 8913; 4609; 1029; 999	81	81
0.0338184	0.138452	alternative complement pathway	BioCarta	alternativepathway	C3; C7	718; 730	10	10
0.0338184	0.138452	Mammary gland development pathway - Involution (Stage 4 of 4)	Wikipathways	WP2815	CDH1; MYC	999; 4609	10	10
0.0338184	0.138452	PI3K events in ERBB4 signaling	Reactome	R-HSA-1250342	NRG1; BTC	3084; 685	10	10
0.0338184	0.138452	overview of telomerase protein component gene htert transcriptional regulation	BioCarta	tertpathway	MYC; TERT	4609; 7015	10	10
0.0338184	0.138452	Crosslinking of collagen fibrils	Reactome	R-HSA-2243919	TLL2; LOXL4	7093; 84171	10	10
0.0338184	0.138452	Calcitonin-like ligand receptors	Reactome	R-HSA-419812	CALCB; RAMP1	10267; 797	10	10
0.0349883	0.142705	Adrenergic signaling in cardiomyocytes - Homo sapiens (human)	KEGG	path:hsa04261	PPP1R1A; CACNA1F; PPP2R2B; MYL4; CREB3L1; SLC8A3; CACNA1S; CACNG5; CACNA2D4	4635; 778; 779; 90993; 5502; 5521; 6547; 93589; 27091	150	150
0.0353292	0.143558	Prader-Willi and Angelman Syndrome	Wikipathways	WP3998	GABRA5; MSX1; GABRR2; GABRR3	2570; 200959; 2558; 4487	43	42
0.0362752	0.146517	Calcium Regulation in the Cardiac Cell	Wikipathways	WP536	RGS16; CACNA1A; PRKCB; GNB3; GNG2; GNGT1; SLC8A3; CACNA1S; GJD2	6004; 54331; 2784; 2792; 5579; 57369; 773; 779; 6547	151	151
0.0368647	0.146517	Relationship between inflammation, COX-2 and EGFR	Wikipathways	WP4483	CYP19A1; EGFR; PTGER3	1588; 1956; 5733	25	25
0.0368647	0.146517	NOTCH3 Activation and Transmission of Signal to the Nucleus	Reactome	R-HSA-9013507	DLL1; EGFR; EGF	1950; 28514; 1956	25	25
0.0368647	0.146517	FRS-mediated FGFR2 signaling	Reactome	R-HSA-5654700	FGF17; FGF9; FGF8	2254; 2253; 8822	25	25
0.0368647	0.146517	Downstream signaling of activated FGFR3	Reactome	R-HSA-5654708	FGF17; FGF9; FGF8	2254; 2253; 8822	25	25
0.0368647	0.146517	TRP channels	Reactome	R-HSA-3295583	TRPM3; TRPM1; TRPC7	4308; 57113; 80036	25	25
0.0380726	0.150221	Activation of GABAB receptors	Reactome	R-HSA-991365	GNGT1; GNG2; GNGT2; GNB3	54331; 2784; 2793; 2792	43	43
0.0380726	0.150221	GABA B receptor activation	Reactome	R-HSA-977444	GNGT1; GNG2; GNGT2; GNB3	54331; 2784; 2793; 2792	43	43
0.0386747	0.151745	Transport of bile salts and organic acids, metal ions and amine compounds	Reactome	R-HSA-425366	SLC6A20; SLC22A16; SLC22A8; RHBG; SLC13A4; SLC39A4	26266; 55630; 9376; 85413; 57127; 54716	84	84
0.0388768	0.151745	Endochondral Ossification	Wikipathways	WP474	BMP7; IGF1; COL2A1; NKX3-2; CTSV	579; 3479; 655; 1280; 1515	63	63
0.0388768	0.151745	Endochondral Ossification with Skeletal Dysplasias	Wikipathways	WP4808	BMP7; IGF1; COL2A1; NKX3-2; CTSV	579; 3479; 655; 1280; 1515	63	63
0.0405354	0.155197	ALK2 signaling events	PID	alk2pathway	BMP7; TLX2	655; 3196	11	11
0.0405354	0.155197	Apoptotic cleavage of cell adhesion proteins	Reactome	R-HSA-351906	CDH1; PKP1	999; 5317	11	11
0.0405354	0.155197	cardiac protection against ros	BioCarta	flumazenilpathway	GABRA5; GABRA2	2555; 2558	11	11
0.0405354	0.155197	Gene regulatory network modelling somitogenesis	Wikipathways	WP2854	DLL1; FGF8	28514; 2253	11	11
0.0406161	0.155197	ErbB signaling pathway - Homo sapiens (human)	KEGG	path:hsa04012	PRKCB; EGFR; BTC; NRG1; MYC; EGF	4609; 3084; 1950; 1956; 685; 5579	85	85
0.0407827	0.155197	A tetrasaccharide linker sequence is required for GAG synthesis	Reactome	R-HSA-1971475	DCN; SDC2; GPC6	1634; 6383; 10082	26	26
0.0409348	0.155197	Signaling by Retinoic Acid	Reactome	R-HSA-5362517	RXRG; CYP26A1; CRABP2; ALDH1A3	220; 6258; 1592; 1382	44	44
0.0409348	0.155197	Signaling by NOTCH3	Reactome	R-HSA-9012852	DLL1; WWC1; EGFR; EGF	1950; 28514; 1956; 23286	44	44
0.0411864	0.155197	GnRH secretion - Homo sapiens (human)	KEGG	path:hsa04929	PRKCB; HCN2; CACNA1S; CACNA1F; CACNA1G	778; 779; 5579; 8913; 610	64	64
0.0411864	0.155197	Lung fibrosis	Wikipathways	WP3624	BMP7; GREM1; TERT; EGF; IGF1	7015; 3479; 1950; 655; 26585	64	64
0.0418545	0.157171	Tyrosine metabolism	EHMN	Tyrosine metabolism	CYP19A1; SLCO1B1; MAOA; SLCO1A2; DCT; TYR; HPD	10599; 4128; 7299; 6579; 1638; 1588; 3242	108	108
0.0435774	0.163078	Cortisol synthesis and secretion - Homo sapiens (human)	KEGG	path:hsa04927	CACNA1S; CREB3L1; KCNK2; CACNA1F; CACNA1G	778; 90993; 3776; 8913; 779	65	65
0.0439159	0.163782	ABC transporters - Homo sapiens (human)	KEGG	path:hsa02010	ABCA7; ABCA4; ABCG4; ABCC6	10347; 64137; 24; 368	45	45
0.0446811	0.165196	Cardiac muscle contraction - Homo sapiens (human)	KEGG	path:hsa04260	CACNA1F; MYL4; SLC8A3; CACNA1S; CACNG5; CACNA2D4	4635; 778; 779; 6547; 93589; 27091	87	87
0.0449018	0.165196	Glycosphingolipid biosynthesis - lacto and neolacto series - Homo sapiens (human)	KEGG	path:hsa00601	FUT3; FUT9; ABO	28; 10690; 2525	27	27
0.0449018	0.165196	Signaling by FGFR2 in disease	Reactome	R-HSA-5655253	FGF17; FGF9; FGF8	2254; 2253; 8822	27	27
0.0449018	0.165196	Downstream signaling of activated FGFR4	Reactome	R-HSA-5654716	FGF17; FGF9; FGF8	2254; 2253; 8822	27	27
0.0450997	0.165366	Peptide ligand-binding receptors	Reactome	R-HSA-375276	PYY; SST; NTS; CCKAR; MCHR1; C3; F2RL2; NPW; EDN2; TACR3; MC4R	6870; 718; 5697; 1907; 2847; 283869; 2151; 886; 4160; 6750; 4922	207	207
0.0454704	0.166165	DNA damage response (only ATM dependent)	Wikipathways	WP710	PCK2; CDKN2A; WNT3; WNT10A; WNT6; MYC; WNT7A	80326; 4609; 5106; 1029; 7473; 7475; 7476	110	110
0.0477056	0.169596	lectin induced complement pathway	BioCarta	lectinpathway	C3; C7	718; 730	12	12
0.0477056	0.169596	Reversible hydration of carbon dioxide	Reactome	R-HSA-1475029	CA2; CA12	771; 760	12	12
0.0477056	0.169596	map kinase inactivation of smrt corepressor	BioCarta	smrtepathway	EGFR; EGF	1956; 1950	12	12
0.0477056	0.169596	Regulation of signaling by NODAL	Reactome	R-HSA-1433617	LEFTY2; DAND5	7044; 199699	12	12
0.0477056	0.169596	Signaling by Activin	Reactome	R-HSA-1502540	INHBB; FST	10468; 3625	12	12
0.0477056	0.169596	Transport of organic anions	Reactome	R-HSA-879518	SLCO1B1; SLCO1A2	10599; 6579	12	12
0.0477056	0.169596	LncRNA-mediated mechanisms of therapeutic resistance	Wikipathways	WP3672	MEG3; WNT6	55384; 7475	12	12
0.0477056	0.169596	terminal <i>O</i>-glycans residues modification	HumanCyc	PWY-7434	ST6GAL2; FUT9	84620; 10690	12	12
0.0478107	0.169596	Extracellular matrix organization	Reactome	R-HSA-1474244	DCN; BMP7; TLL2; LOXL4; TTR; SDC2; NTN4; OPTC; VTN; COL27A1; CDH1; DMD; COL2A1; CTSV	1634; 1756; 84171; 7448; 59277; 1515; 655; 26254; 85301; 1280; 7276; 999; 6383; 7093	287	287
0.0486047	0.171296	FGF	INOH	None	FGF11; FGF8; FGF17; FGF9; FGF14	2259; 2254; 2253; 8822; 2256	67	67
0.0486047	0.171296	Regulation of insulin secretion	Reactome	R-HSA-422356	GNGT1; CACNA1A; GNG2; GNGT2; GNB3	54331; 773; 2793; 2784; 2792	67	67
0.049219	0.172902	GPCR GroupI metabotropic glutamate receptor	INOH	None	PRKCB; GNGT2; GNB3	2793; 2784; 5579	28	28
0.0502337	0.174218	agrin in postsynaptic differentiation	BioCarta	agrpathway	NRG1; EGFR; ACTA1; DMD	1756; 3084; 1956; 58	47	47
0.0502337	0.174218	Validated transcriptional targets of deltaNp63 isoforms	PID	deltanp63pathway	NRG1; CDKN2A; PERP; RAB38	3084; 64065; 23682; 1029	47	47
0.0502337	0.174218	Carbohydrate digestion and absorption - Homo sapiens (human)	KEGG	path:hsa04973	HK2; HKDC1; SI; PRKCB	3099; 80201; 5579; 6476	47	47
0.0502337	0.174218	Other types of O-glycan biosynthesis - Homo sapiens (human)	KEGG	path:hsa00514	GALNTL6; ST6GAL2; GALNT13; B3GLCT	442117; 84620; 145173; 114805	47	47
0.0509554	0.176031	Epithelial to mesenchymal transition in colorectal cancer	Wikipathways	WP4239	WNT3; WNT10A; CLDN19; WNT6; VTN; DLL1; PKP1; CDH1; WNT7A	5317; 999; 7448; 80326; 149461; 7473; 7475; 7476; 28514	161	161
0.0512414	0.176031	Retinol metabolism - Homo sapiens (human)	KEGG	path:hsa00830	RPE65; CYP2W1; CYP26A1; BCO1; ALDH1A3	1592; 220; 6121; 54905; 53630	68	68
0.0512414	0.176031	PPAR signaling pathway	Wikipathways	WP3942	PCK2; FABP7; RXRG; SLC27A6; ACSL6	23305; 2173; 28965; 5106; 6258	68	68
0.0535698	0.181926	Signaling by EGFR	Reactome	R-HSA-177929	EGFR; EGF; BTC; SH3GL2	1950; 685; 1956; 6456	48	48
0.0535698	0.181926	Differentiation Pathway	Wikipathways	WP2848	IGF1; FST; EGF; FGF8	3479; 10468; 2253; 1950	48	48
0.0537311	0.181926	Nephrin/Neph1 signaling in the kidney podocyte	PID	nephrin_neph1_pathway	F2RL2; ASB15; NPHS1	2151; 4868; 142685	29	29
0.0538269	0.181926	Class A/1 (Rhodopsin-like receptors)	Reactome	R-HSA-373076	CNR1; PYY; EDN2; SST; NTS; CCKAR; MCHR1; PTGER3; RHO; F2RL2; C3; HTR1E; NPW; P2RY1; TACR3; MC4R	886; 283869; 4160; 6870; 5028; 6010; 5697; 1907; 2847; 6750; 5733; 3354; 4922; 1268; 718; 2151	346	346
0.0552962	0.181926	RHO GTPases activate IQGAPs	Reactome	R-HSA-5626467	CDH1; IQGAP2	999; 10788	13	13
0.0552962	0.181926	Mammary gland development pathway - Puberty (Stage 2 of 4)	Wikipathways	WP2814	MYC; EGF	1950; 4609	13	13
0.0552962	0.181926	FGFRL1 modulation of FGFR1 signaling	Reactome	R-HSA-5658623	FGF17; FGF8	2253; 8822	13	13
0.0552962	0.181926	Transcriptional regulation of testis differentiation	Reactome	R-HSA-9690406	ZFPM2; FGF9	2254; 23414	13	13
0.0552962	0.181926	Phenylalanine degradation	INOH	None	MAOA; ALDH1A3	4128; 220	13	13
0.0552962	0.181926	noradrenaline and adrenaline degradation	HumanCyc	PWY-6342	MAOA; PNMT	5409; 4128	13	13
0.0552962	0.181926	attenuation of gpcr signaling	BioCarta	agpcrpathway	PRKCB; GNGT1	5579; 2792	13	13
0.0552962	0.181926	Dopamine metabolism	Wikipathways	WP2436	MAOA; TYR	7299; 4128	13	13
0.0552962	0.181926	Organic cation/anion/zwitterion transport	Reactome	R-HSA-549132	SLC22A16; SLC22A8	9376; 85413	13	13
0.0552962	0.181926	EDA signaling in hair follicle development	Wikipathways	WP3930	EDARADD; WNT3	128178; 7473	13	13
0.0559217	0.18343	ErbB signaling pathway	Wikipathways	WP673	PRKCB; EGFR; BTC; NRG1; MYC; EGF	1956; 1950; 5579; 3084; 4609; 685	92	92
0.0584341	0.188827	mcalpain and friends in cell motility	BioCarta	mcalpainpathway	ACTA1; EGFR; EGF	1950; 58; 1956	30	30
0.0584341	0.188827	Negative regulation of FGFR3 signaling	Reactome	R-HSA-5654732	FGF17; FGF9; FGF8	2254; 2253; 8822	30	30
0.0584341	0.188827	Downstream signaling of activated FGFR2	Reactome	R-HSA-5654696	FGF17; FGF9; FGF8	2254; 2253; 8822	30	30
0.0584341	0.188827	Dopaminergic Neurogenesis	Wikipathways	WP2855	MSX1; EN2; FGF8	4487; 2020; 2253	30	30
0.0584341	0.188827	CREB1 phosphorylation through NMDA receptor-mediated activation of RAS signaling	Reactome	R-HSA-442742	NEFL; RASGRF1; RASGRF2	5924; 4747; 5923	30	30
0.0595788	0.191956	Wnt signaling pathway - Homo sapiens (human)	KEGG	path:hsa04310	PRICKLE2; NKD2; WNT3; WNT10A; PRKCB; WNT6; SERPINF1; MYC; WNT7A	4609; 5176; 5579; 166336; 7473; 7475; 7476; 85409; 80326	166	166
0.0605936	0.194078	TNFR2 non-canonical NF-kB pathway	Reactome	R-HSA-5668541	EDARADD; EDA2R; CD70; TNFSF14	970; 128178; 8740; 60401	50	50
0.0605936	0.194078	Cholesterol metabolism - Homo sapiens (human)	KEGG	path:hsa04979	LIPA; LRP2; LDLRAP1; LPA	26119; 3988; 4018; 4036	50	50
0.0608538	0.19434	Post-translational modification: synthesis of GPI-anchored proteins	Reactome	R-HSA-163125	ART3; LYPD2; LYPD1; CNTN3; MDGA2; RTN4RL1	137797; 419; 161357; 146760; 5067; 116372	94	94
0.0612339	0.194982	Ectoderm Differentiation	Wikipathways	WP2858	EDA2R; DMD; CDH8; PTPN13; ZFHX4; TFAP2C; ARHGDIG; MYC	398; 7022; 1006; 60401; 5783; 4609; 79776; 1756	142	142
0.0632762	0.198161	classical complement pathway	BioCarta	classicpathway	C3; C7	718; 730	14	14
0.0632762	0.198161	SHC1 events in ERBB4 signaling	Reactome	R-HSA-1250347	NRG1; BTC	3084; 685	14	14
0.0632762	0.198161	SEMA3A-Plexin repulsion signaling by inhibiting Integrin adhesion	Reactome	R-HSA-399955	RND1; PLXNA4	91584; 27289	14	14
0.0633242	0.198161	Downstream signaling of activated FGFR1	Reactome	R-HSA-5654687	FGF17; FGF9; FGF8	2254; 2253; 8822	31	31
0.0633242	0.198161	FGFR1 mutant receptor activation	Reactome	R-HSA-1839124	FGF17; FGF9; FGF8	2254; 2253; 8822	31	31
0.0633242	0.198161	Galactose metabolism - Homo sapiens (human)	KEGG	path:hsa00052	HK2; HKDC1; SI	3099; 80201; 6476	31	31
0.0656575	0.200508	MECP2 and Associated Rett Syndrome	Wikipathways	WP3584	SST; POU4F1; GABRR2; IGF1; FKBP5	5457; 2289; 3479; 6750; 2570	73	73
0.0656661	0.200508	Diseases of signal transduction by growth factor receptors and second messengers	Reactome	R-HSA-5663202	FAM131B; MYC; BTC; DLL1; EGFR; MET; FOXO6; FGF9; FGF8; NRG1; KSR2; FGF17; EGF	685; 1956; 9715; 1950; 4233; 2254; 28514; 100132074; 2253; 8822; 3084; 283455; 4609	274	274
0.0680804	0.200508	IRS-related events triggered by IGF1R	Reactome	R-HSA-2428928	IGF1; FGF17; FGF9; FGF8	8822; 2254; 3479; 2253	52	52
0.0683972	0.200508	Negative regulation of FGFR4 signaling	Reactome	R-HSA-5654733	FGF17; FGF9; FGF8	2254; 2253; 8822	32	32
0.0683972	0.200508	Development and heterogeneity of the ILC family	Wikipathways	WP3893	TBX21; GFI1; BCL11B	64919; 30009; 2672	32	32
0.0687214	0.200508	Circadian entrainment - Homo sapiens (human)	KEGG	path:hsa04713	PRKCB; GNB3; CACNA1G; GNG2; GNGT2; GNGT1	54331; 8913; 2784; 2792; 2793; 5579	97	97
0.0687863	0.200508	PPAR signaling pathway - Homo sapiens (human)	KEGG	path:hsa03320	PCK2; FABP7; RXRG; SLC27A6; ACSL6	5106; 23305; 28965; 6258; 2173	76	74
0.0687863	0.200508	Arrhythmogenic Right Ventricular Cardiomyopathy	Wikipathways	WP2118	CACNA1S; DMD; CACNA1F; CACNA2D4; CACNG5	93589; 1756; 779; 778; 27091	74	74
0.071469	0.200508	Aldosterone synthesis and secretion - Homo sapiens (human)	KEGG	path:hsa04925	CAMK1G; PRKCB; CACNA1F; CACNA1G; CREB3L1; CACNA1S	8913; 778; 779; 57172; 90993; 5579	98	98
0.0716157	0.200508	Constitutive Signaling by Ligand-Responsive EGFR Cancer Variants	Reactome	R-HSA-1236382	EGFR; EGF	1956; 1950	15	15
0.0716157	0.200508	Signaling by Ligand-Responsive EGFR Variants in Cancer	Reactome	R-HSA-5637815	EGFR; EGF	1956; 1950	15	15
0.0716157	0.200508	ERK Pathway in Huntington,s Disease	Wikipathways	WP3853	EGFR; EGF	1956; 1950	15	15
0.0716157	0.200508	gamma-aminobutyric acid receptor life cycle pathway	BioCarta	gabapathway	GABRA5; GABRA2	2555; 2558	15	15
0.0716157	0.200508	telomeres telomerase cellular aging and immortality	BioCarta	telpathway	MYC; TERT	4609; 7015	15	15
0.0716157	0.200508	InlB-mediated entry of Listeria monocytogenes into host cell	Reactome	R-HSA-8875360	MET; SH3GL2	6456; 4233	15	15
0.0716157	0.200508	PAR4-mediated thrombin signaling events	PID	thrombin_par4_pathway	F2RL2; GNG2	54331; 2151	15	15
0.0716157	0.200508	DCC mediated attractive signaling	Reactome	R-HSA-418885	ABLIM1; ASB15	142685; 3983	15	15
0.0719948	0.200508	Posttranslational regulation of adherens junction stability and dissassembly	PID	ajdiss_2pathway	CDH1; MET; EGFR; EGF	999; 1950; 1956; 4233	53	53
0.0719948	0.200508	IGF1R signaling cascade	Reactome	R-HSA-2428924	IGF1; FGF17; FGF9; FGF8	8822; 2254; 3479; 2253	53	53
0.0719948	0.200508	Signaling by Type 1 Insulin-like Growth Factor 1 Receptor (IGF1R)	Reactome	R-HSA-2404192	IGF1; FGF17; FGF9; FGF8	8822; 2254; 3479; 2253	53	53
0.0736484	0.200508	bioactive peptide induced signaling pathway	BioCarta	biopeptidespathway	PRKCB; GNGT1; MAPT	4137; 5579; 2792	33	33
0.0736484	0.200508	Spironolactone Action Pathway	SMPDB	SMP00134	SCNN1G; SLC6A20; SCNN1B	6338; 6340; 54716	33	33
0.0736484	0.200508	Eplerenone Action Pathway	SMPDB	SMP00135	SCNN1G; SLC6A20; SCNN1B	6338; 6340; 54716	33	33
0.0736484	0.200508	Triamterene Action Pathway	SMPDB	SMP00132	SCNN1G; SLC6A20; SCNN1B	6338; 6340; 54716	33	33
0.0736484	0.200508	Amiloride Action Pathway	SMPDB	SMP00133	SCNN1G; SLC6A20; SCNN1B	6338; 6340; 54716	33	33
0.0736484	0.200508	Torsemide Action Pathway	SMPDB	SMP00118	SCNN1G; SLC6A20; SCNN1B	6338; 6340; 54716	33	33
0.0736484	0.200508	Iminoglycinuria	SMPDB	SMP00193	SCNN1G; SLC6A20; SCNN1B	6338; 6340; 54716	33	33
0.0736484	0.200508	Lysinuric Protein Intolerance	SMPDB	SMP00197	SCNN1G; SLC6A20; SCNN1B	6338; 6340; 54716	33	33
0.0736484	0.200508	Blue diaper syndrome	SMPDB	SMP00583	SCNN1G; SLC6A20; SCNN1B	6338; 6340; 54716	33	33
0.0736484	0.200508	Lysinuric protein intolerance (LPI)	SMPDB	SMP00585	SCNN1G; SLC6A20; SCNN1B	6338; 6340; 54716	33	33
0.0736484	0.200508	Cystinuria	SMPDB	SMP00723	SCNN1G; SLC6A20; SCNN1B	6338; 6340; 54716	33	33
0.0736484	0.200508	Hartnup Disorder	SMPDB	SMP00189	SCNN1G; SLC6A20; SCNN1B	6338; 6340; 54716	33	33
0.0736484	0.200508	Glucose Transporter Defect (SGLT2)	SMPDB	SMP00184	SCNN1G; SLC6A20; SCNN1B	6338; 6340; 54716	33	33
0.0736484	0.200508	Kidney Function	SMPDB	SMP00483	SCNN1G; SLC6A20; SCNN1B	6338; 6340; 54716	33	33
0.0736484	0.200508	Glucose Transporter Defect (SGLT2)	SMPDB	SMP00245	SCNN1G; SLC6A20; SCNN1B	6338; 6340; 54716	33	33
0.0736484	0.200508	Quinethazone Action Pathway	SMPDB	SMP00091	SCNN1G; SLC6A20; SCNN1B	6338; 6340; 54716	33	33
0.0736484	0.200508	Bendroflumethiazide Action Pathway	SMPDB	SMP00090	SCNN1G; SLC6A20; SCNN1B	6338; 6340; 54716	33	33
0.0736484	0.200508	Chlorthalidone Action Pathway	SMPDB	SMP00122	SCNN1G; SLC6A20; SCNN1B	6338; 6340; 54716	33	33
0.0736484	0.200508	Trichlormethiazide Action Pathway	SMPDB	SMP00121	SCNN1G; SLC6A20; SCNN1B	6338; 6340; 54716	33	33
0.0736484	0.200508	Indapamide Action Pathway	SMPDB	SMP00110	SCNN1G; SLC6A20; SCNN1B	6338; 6340; 54716	33	33
0.0736484	0.200508	Metolazone Action Pathway	SMPDB	SMP00105	SCNN1G; SLC6A20; SCNN1B	6338; 6340; 54716	33	33
0.0736484	0.200508	Hydrochlorothiazide Action Pathway	SMPDB	SMP00100	SCNN1G; SLC6A20; SCNN1B	6338; 6340; 54716	33	33
0.0736484	0.200508	Cyclothiazide Action Pathway	SMPDB	SMP00103	SCNN1G; SLC6A20; SCNN1B	6338; 6340; 54716	33	33
0.0736484	0.200508	Hydroflumethiazide Action Pathway	SMPDB	SMP00108	SCNN1G; SLC6A20; SCNN1B	6338; 6340; 54716	33	33
0.0736484	0.200508	Bumetanide Action Pathway	SMPDB	SMP00088	SCNN1G; SLC6A20; SCNN1B	6338; 6340; 54716	33	33
0.0736484	0.200508	Ethacrynic Acid Action Pathway	SMPDB	SMP00097	SCNN1G; SLC6A20; SCNN1B	6338; 6340; 54716	33	33
0.0736484	0.200508	Furosemide Action Pathway	SMPDB	SMP00115	SCNN1G; SLC6A20; SCNN1B	6338; 6340; 54716	33	33
0.0736484	0.200508	Polythiazide Action Pathway	SMPDB	SMP00080	SCNN1G; SLC6A20; SCNN1B	6338; 6340; 54716	33	33
0.0736484	0.200508	Methyclothiazide Action Pathway	SMPDB	SMP00081	SCNN1G; SLC6A20; SCNN1B	6338; 6340; 54716	33	33
0.0736484	0.200508	Chlorothiazide Action Pathway	SMPDB	SMP00078	SCNN1G; SLC6A20; SCNN1B	6338; 6340; 54716	33	33
0.0736484	0.200508	Oxidative Stress	Wikipathways	WP408	MAOA; GSTT2; XDH	7498; 4128; 2953	33	33
0.0736484	0.200508	Mammary gland development pathway - Pregnancy and lactation (Stage 3 of 4)	Wikipathways	WP2817	EGFR; MYC; PNCK	139728; 1956; 4609	33	33
0.0752873	0.204459	Gastric acid secretion - Homo sapiens (human)	KEGG	path:hsa04971	SST; PRKCB; CA2; KCNK2; SLC26A7	3776; 115111; 6750; 5579; 760	76	76
0.0760216	0.20492	Signaling by PTK6	Reactome	R-HSA-8848021	NRG1; EGFR; EGF; BTC	685; 1950; 3084; 1956	54	54
0.0760216	0.20492	Signaling by Non-Receptor Tyrosine Kinases	Reactome	R-HSA-9006927	NRG1; EGFR; EGF; BTC	685; 1950; 3084; 1956	54	54
0.0760216	0.20492	Cardiac Hypertrophic Response	Wikipathways	WP2795	NRG1; IGF1; GUCA1A; EGF	3479; 1950; 2978; 3084	54	54
0.0790733	0.21068	Negative regulation of FGFR1 signaling	Reactome	R-HSA-5654726	FGF17; FGF9; FGF8	2254; 2253; 8822	34	34
0.0801594	0.21068	TGF-beta Receptor Signaling	Wikipathways	WP560	TGFBR3; FST; LEFTY2; EGF	7044; 7049; 10468; 1950	55	55
0.0801594	0.21068	Validated transcriptional targets of TAp63 isoforms	PID	tap63pathway	EVPL; TFAP2C; PERP; CDKN2A	64065; 7022; 2125; 1029	55	55
0.0802866	0.21068	Metabolism of amine-derived hormones	Reactome	R-HSA-209776	AANAT; PNMT	15; 5409	16	16
0.0802866	0.21068	Glycosphingolipid biosynthesis - neolactoseries	EHMN	Glycosphingolipid biosynthesis - neolactoseries	FUT9; ABO	28; 10690	16	16
0.0802866	0.21068	Signaling by ERBB2 ECD mutants	Reactome	R-HSA-9665348	EGFR; EGF	1956; 1950	16	16
0.0802866	0.21068	TFAP2 (AP-2) family regulates transcription of growth factors and their receptors	Reactome	R-HSA-8866910	TFAP2C; EGFR	1956; 7022	16	16
0.0802866	0.21068	cadmium induces dna synthesis and proliferation in macrophages	BioCarta	cdmacpathway	MYC; PRKCB	4609; 5579	16	16
0.0802866	0.21068	the visual cycle I (vertebrates)	HumanCyc	PWY-6861	RPE65; RBP3	5949; 6121	16	16
0.0802866	0.21068	Recycling of bile acids and salts	Reactome	R-HSA-159418	SLCO1B1; SLCO1A2	6579; 10599	16	16
0.0802866	0.21068	CRMPs in Sema3A signaling	Reactome	R-HSA-399956	DPYSL5; PLXNA4	56896; 91584	16	16
0.0810834	0.212259	Regulation of Actin Cytoskeleton	Wikipathways	WP51	MYL1; EGFR; FGF9; FGF8; FGF11; FGF17; EGF; FGF14	1956; 1950; 2259; 2256; 2254; 2253; 4632; 8822	151	151
0.0821097	0.21443	Regulatory circuits of the STAT3 signaling pathway	Wikipathways	WP4538	IL20RA; F2RL2; PRKCB; EGFR; MAPK15	53832; 2151; 5579; 225689; 1956	78	78
0.0844067	0.218489	Thromboxane A2 receptor signaling	PID	txa2pathway	EGFR; PRKCB; GNG2; EGF	54331; 1956; 1950; 5579	56	56
0.0846668	0.218489	Negative regulation of FGFR2 signaling	Reactome	R-HSA-5654727	FGF17; FGF9; FGF8	2254; 2253; 8822	35	35
0.0846668	0.218489	CRH	NetPath	Pathway_CRH	PRKCB; CRHBP; GNB3	2784; 1393; 5579	35	35
0.0846668	0.218489	EPHB-mediated forward signaling	Reactome	R-HSA-3928662	ARHGEF28; SDC2; ASB15	6383; 64283; 142685	35	35
0.0846668	0.218489	RET signaling	Reactome	R-HSA-8853659	GFRA2; NRTN; DOK5	55816; 2675; 4902	35	35
0.0859577	0.221295	Mesodermal commitment pathway	Wikipathways	WP2857	BMP7; WNT3; ZFHX4; LEFTY2; DLL1; CHRD; FGF8; CSRP2	1466; 2253; 655; 79776; 7473; 28514; 7044; 8646	153	153
0.0887619	0.224495	Proximal tubule transport	Wikipathways	WP4917	CA2; SLC6A20; SLC22A8; ATP6V0D2	760; 54716; 9376; 245972	57	57
0.0887619	0.224495	Neurexins and neuroligins	Reactome	R-HSA-6794361	DLGAP2; BEGAIN; NRXN3; NRXN2	9379; 9228; 9369; 57596	57	57
0.089249	0.224495	G alpha (12/13) signalling events	Reactome	R-HSA-416482	GNGT1; GNB3; GNG2; GNGT2; RASGRF2	54331; 5924; 2793; 2784; 2792	80	80
0.0892619	0.224495	Cells and molecules involved in local acute inflammatory response	Wikipathways	WP4493	C3; C7	730; 718	17	17
0.0892619	0.224495	Nitrogen metabolism - Homo sapiens (human)	KEGG	path:hsa00910	CA2; CA12	771; 760	17	17
0.0892619	0.224495	role of nicotinic acetylcholine receptors in the regulation of apoptosis	BioCarta	achpathway	CHRNB1; TERT	1140; 7015	17	17
0.0892619	0.224495	Phenylalanine metabolism - Homo sapiens (human)	KEGG	path:hsa00360	MAOA; HPD	4128; 3242	17	17
0.0892619	0.224495	aspirin blocks signaling pathway involved in platelet activation	BioCarta	sppapathway	PRKCB; GNGT1	5579; 2792	17	17
0.0892619	0.224495	Canonical and non-canonical TGF-B signaling	Wikipathways	WP3874	GREM1; LOXL4	26585; 84171	17	17
0.0892619	0.224495	Doxorubicin Metabolism Pathway	SMPDB	SMP00650	SLC22A16; XDH	85413; 7498	17	17
0.090424	0.225853	Starch and sucrose metabolism - Homo sapiens (human)	KEGG	path:hsa00500	HK2; HKDC1; SI	3099; 80201; 6476	36	36
0.090424	0.225853	Citalopram Action Pathway	SMPDB	SMP00424	PCSK2; CACNA1A; MAOA	4128; 773; 5126	36	36
0.090424	0.225853	Nucleobase catabolism	Reactome	R-HSA-8956319	DPYS; ENTPD2; XDH	7498; 1807; 954	36	36
0.0909999	0.226771	Myometrial relaxation and contraction pathways	Wikipathways	WP289	RGS16; ACTA1; PRKCB; RAMP1; GNB3; MYL4; GNG2; GNGT1	6004; 58; 2792; 54331; 2784; 5579; 10267; 4635	155	155
0.0929358	0.230205	Signaling events mediated by Hepatocyte Growth Factor Receptor (c-Met)	PID	met_pathway	CDH1; F2RL2; MET; ASB15; SH3GL2	2151; 999; 142685; 6456; 4233	81	81
0.0932233	0.230205	Signaling by ERBB4	Reactome	R-HSA-1236394	NRG1; EGFR; EGF; BTC	685; 1950; 3084; 1956	58	58
0.0932233	0.230205	Endometrial cancer - Homo sapiens (human)	KEGG	path:hsa05213	CDH1; MYC; EGFR; EGF	4609; 1950; 1956; 999	58	58
0.0932233	0.230205	ABC-family proteins mediated transport	Reactome	R-HSA-382556	ABCA7; ABCA4; ABCG4; ABCC6	10347; 24; 368; 64137	58	58
0.0955852	0.233226	Ciliopathies	Wikipathways	WP4803	RP1; CNGB1; UNC119; CRX; TULP1; AK7; CNGA1; PKHD1; RP1L1	122481; 1259; 9094; 5314; 1406; 1258; 7287; 94137; 6101	183	183
0.0963398	0.233226	Thyroid cancer - Homo sapiens (human)	KEGG	path:hsa05216	CDH1; MYC; RXRG	4609; 999; 6258	37	37
0.0977892	0.233226	NCAM signaling for neurite out-growth	Reactome	R-HSA-375165	CACNA1S; CACNA1G; NRTN; GFRA2	2675; 8913; 779; 4902	59	59
0.0977892	0.233226	TGF-beta receptor signaling in skeletal dysplasias	Wikipathways	WP4816	TGFBR3; FST; LEFTY2; EGF	7044; 7049; 10468; 1950	59	59
0.098516	0.233226	Genes targeted by miRNAs in adipocytes	Wikipathways	WP1992	HCN2; IGF1	610; 3479	18	18
0.098516	0.233226	Simplified Interaction Map Between LOXL4 and Oxidative Stress Pathway	Wikipathways	WP3670	LOXL4; COL2A1	1280; 84171	18	18
0.098516	0.233226	Fatty acid transporters	Wikipathways	WP5061	FABP7; ACSL6	2173; 23305	18	18
0.098516	0.233226	MECP2 regulates neuronal receptors and channels	Reactome	R-HSA-9022699	FKBP5; MET	2289; 4233	18	18
0.098516	0.233226	Lewis blood group biosynthesis	Reactome	R-HSA-9037629	FUT3; FUT9	2525; 10690	18	18
0.098516	0.233226	Glycogen synthetase deficiency	SMPDB	SMP00552	HK2; SI	3099; 6476	18	18
0.098516	0.233226	Glycogenosis, Type III. Cori disease, Debrancher glycogenosis	SMPDB	SMP00553	HK2; SI	3099; 6476	18	18
0.098516	0.233226	Mucopolysaccharidosis VI. Sly syndrome	SMPDB	SMP00556	HK2; SI	3099; 6476	18	18
0.098516	0.233226	Sucrase-isomaltase deficiency	SMPDB	SMP00557	HK2; SI	3099; 6476	18	18
0.098516	0.233226	Glycogenosis, Type IV. Amylopectinosis, Anderson disease	SMPDB	SMP00554	HK2; SI	3099; 6476	18	18
0.098516	0.233226	Glycogenosis, Type VI. Hers disease	SMPDB	SMP00555	HK2; SI	3099; 6476	18	18
0.098516	0.233226	Starch and Sucrose Metabolism	SMPDB	SMP00058	HK2; SI	3099; 6476	18	18
0.098516	0.233226	LDL clearance	Reactome	R-HSA-8964038	LIPA; CES3	3988; 23491	18	18
0.098516	0.233226	miR-509-3p alteration of YAP1-ECM axis	Wikipathways	WP3967	TEAD3; GPC6	7005; 10082	18	18
0.098516	0.233226	ABC transporters in lipid homeostasis	Reactome	R-HSA-1369062	ABCA7; ABCG4	10347; 64137	18	18
0.0999476	0.236102	Signaling by Nuclear Receptors	Reactome	R-HSA-9006931	GNGT1; CRABP2; RXRG; EGFR; GNB3; FKBP5; GNG2; GNGT2; BTC; MYC; ALDH1A3; EGF; CYP26A1	685; 1956; 54331; 6258; 2784; 1382; 2793; 2792; 1950; 2289; 1592; 220; 4609	295	294
0.102409	0.239834	Signaling events mediated by TCPTP	PID	tcptp_pathway	MET; EGFR; EGF	1950; 1956; 4233	38	38
0.102409	0.239834	Signaling by FGFR1 in disease	Reactome	R-HSA-5655302	FGF17; FGF9; FGF8	2254; 2253; 8822	38	38
0.102409	0.239834	Apoptotic cleavage of cellular proteins	Reactome	R-HSA-111465	CDH1; PKP1; MAPT	4137; 5317; 999	38	38
0.102409	0.239834	G13 Signaling Pathway	Wikipathways	WP524	ARHGDIG; IQGAP2; MYL1	4632; 398; 10788	38	38
0.107226	0.250579	Notch Signaling Pathway Netpath	Wikipathways	WP61	DLL1; MYC; DTX1; MAPT	1840; 28514; 4609; 4137	61	61
0.108025	0.251903	Small Ligand GPCRs	Wikipathways	WP247	CNR1; PTGER3	1268; 5733	19	19
0.108625	0.252763	Internalization of ErbB1	PID	erbb1_internalization_pathway	EGFR; EGF; SH3GL2	1950; 1956; 6456	39	39
0.110583	0.256769	Response to elevated platelet cytosolic Ca2+	Reactome	R-HSA-76005	IGF1; PRKCB; LEFTY2; TTN; TUBA4A; EGF; A1BG	1950; 7044; 7277; 3479; 5579; 7273; 1	136	136
0.112094	0.259724	Post NMDA receptor activation events	Reactome	R-HSA-438064	NEFL; RASGRF2; RASGRF1; MAPT	4137; 4747; 5923; 5924	62	62
0.112509	0.260132	Insulin secretion - Homo sapiens (human)	KEGG	path:hsa04911	PRKCB; CACNA1S; CCKAR; CACNA1F; CREB3L1	778; 779; 90993; 886; 5579	86	86
0.113755	0.262456	Apelin signaling pathway - Homo sapiens (human)	KEGG	path:hsa04371	GNB3; MYL4; GNG2; GNGT2; GNGT1; CDH1; SLC8A3	54331; 4635; 2784; 2792; 2793; 6547; 999	137	137
0.115446	0.265794	PIP3 activates AKT signaling	Reactome	R-HSA-1257604	BTC; EGFR; IER3; MET; FOXO6; FGF9; FGF8; NRG1; FGF17; EGF	1956; 8870; 2254; 100132074; 2253; 4233; 1950; 8822; 3084; 685	218	218
0.116125	0.266069	Transcriptional misregulation in cancer - Homo sapiens (human)	KEGG	path:hsa05202	IGF1; RXRG; BCL11B; FEV; MET; RUNX1T1; PROM1; MYC; HPGD	4609; 6258; 4233; 8842; 3248; 862; 64919; 3479; 54738	192	191
0.117058	0.266069	Endometrial cancer	Wikipathways	WP4155	CDH1; MYC; EGFR; EGF	999; 1956; 1950; 4609	63	63
0.117058	0.266069	Basal cell carcinoma - Homo sapiens (human)	KEGG	path:hsa05217	WNT3; WNT10A; WNT7A; WNT6	7473; 7475; 7476; 80326	63	63
0.117764	0.266069	TP53 network	Wikipathways	WP1742	MYC; CDKN2A	1029; 4609	20	20
0.117764	0.266069	sprouty regulation of tyrosine kinase signals	BioCarta	sprypathway	EGFR; EGF	1956; 1950	20	20
0.117764	0.266069	BMP Signaling Pathway in Eyelid Development	Wikipathways	WP3927	INHBB; EGFR	3625; 1956	20	20
0.117764	0.266069	Syndecan interactions	Reactome	R-HSA-3000170	SDC2; VTN	6383; 7448	20	20
0.117764	0.266069	SUMOylation of transcription factors	Reactome	R-HSA-3232118	TFAP2C; CDKN2A	7022; 1029	20	20
0.117764	0.266069	Signaling by NODAL	Reactome	R-HSA-1181150	LEFTY2; DAND5	7044; 199699	20	20
0.118698	0.267624	Ion channel transport	Reactome	R-HSA-983712	SCNN1B; NALCN; ANO2; SCNN1G; TRPC7; ATP6V0D2; TRPM1; TRPM3	57113; 6340; 4308; 245972; 80036; 57101; 259232; 6338	165	165
0.120852	0.270844	Gap junction - Homo sapiens (human)	KEGG	path:hsa04540	TUBA4A; PRKCB; EGFR; GJD2; EGF	57369; 1950; 1956; 7277; 5579	88	88
0.12148	0.270844	Transcriptional regulation by the AP-2 (TFAP2) family of transcription factors	Reactome	R-HSA-8864260	MYC; EGFR; TFAP2C	1956; 4609; 7022	41	41
0.12148	0.270844	Signaling by FGFR3	Reactome	R-HSA-5654741	FGF17; FGF9; FGF8	2254; 2253; 8822	41	41
0.12148	0.270844	Netrin-1 signaling	Reactome	R-HSA-373752	ABLIM1; NTN4; ASB15	59277; 3983; 142685	41	41
0.122116	0.270844	Regulation of retinoblastoma protein	PID	rb_1pathway	CKM; MET; CDKN2A; MYL1	1158; 4632; 1029; 4233	64	64
0.122116	0.270844	Transcriptional Regulation by MECP2	Reactome	R-HSA-8986944	DLL1; MET; FKBP5; SST	28514; 6750; 4233; 2289	64	64
0.122116	0.270844	Validated nuclear estrogen receptor alpha network	PID	era_genomic_pathway	C3; POU4F1; MYC; PDIA2	64714; 718; 5457; 4609	64	64
0.122116	0.270844	Semaphorin interactions	Reactome	R-HSA-373755	RND1; DPYSL5; MET; PLXNA4	91584; 27289; 56896; 4233	64	64
0.127489	0.276803	O-linked glycosylation	Reactome	R-HSA-5173105	ADAMTS7; GALNTL6; GALNT13; MUC19; MUC16; B3GLCT	114805; 283463; 442117; 145173; 94025; 11173	115	115
0.127713	0.276803	E-cadherin signaling in keratinocytes	PID	ecadherin_keratinocyte_pathway	CDH1; EGFR	999; 1956	21	21
0.127713	0.276803	Imatinib and Chronic Myeloid Leukemia	Wikipathways	WP3640	MYC; PVT1	5820; 4609	21	21
0.127713	0.276803	VxPx cargo-targeting to cilium	Reactome	R-HSA-5620916	CNGB1; RHO	6010; 1258	21	21
0.127713	0.276803	HS-GAG degradation	Reactome	R-HSA-2024096	SDC2; GPC6	6383; 10082	21	21
0.127713	0.276803	Negative regulation of MET activity	Reactome	R-HSA-6807004	MET; SH3GL2	6456; 4233	21	21
0.127713	0.276803	downregulated of mta-3 in er-negative breast tumors	BioCarta	mta3pathway	CDH1; TUBA4A	7277; 999	21	21
0.127713	0.276803	Oxygen-dependent proline hydroxylation of Hypoxia-inducible Factor Alpha	Reactome	R-HSA-1234176	EGLN3; HIF3A	112399; 64344	21	21
0.128107	0.276803	Cargo trafficking to the periciliary membrane	Reactome	R-HSA-5620920	CNGB1; MCHR1; RHO	1258; 6010; 2847	42	42
0.128107	0.276803	Signaling by FGFR4	Reactome	R-HSA-5654743	FGF17; FGF9; FGF8	2254; 2253; 8822	42	42
0.128107	0.276803	FOXM1 transcription factor network	PID	foxm1pathway	ONECUT1; CDKN2A; MYC	3175; 4609; 1029	42	42
0.128107	0.276803	Splicing factor NOVA regulated synaptic proteins	Wikipathways	WP4148	CHL1; DAB1; KCNQ2	10752; 1600; 3785	42	42
0.128107	0.276803	RND3 GTPase cycle	Reactome	R-HSA-9696264	PTPN13; FAM83B; EPHA2	222584; 1969; 5783	42	42
0.130321	0.281028	Direct p53 effectors	PID	p53downstreampathway	TYRP1; POU4F1; EGFR; EPHA2; MET; PERP; EDN2	1956; 1969; 7306; 4233; 64065; 1907; 5457	142	142
0.132506	0.285175	O-linked glycosylation of mucins	Reactome	R-HSA-913709	MUC16; GALNTL6; GALNT13; MUC19	114805; 442117; 94025; 283463	66	66
0.133796	0.286456	Human cytomegalovirus infection - Homo sapiens (human)	KEGG	path:hsa05163	CDKN2A; PRKCB; EGFR; GNB3; PTGER3; CREB3L1; GNG2; GNGT2; GNGT1; MYC	4609; 1029; 54331; 5733; 2784; 2792; 2793; 90993; 1956; 5579	225	225
0.13389	0.286456	Integration of energy metabolism	Reactome	R-HSA-163685	GNGT1; CACNA1A; GNG2; GNGT2; GNB3	54331; 2784; 773; 2793; 2792	91	91
0.13389	0.286456	Collagen formation	Reactome	R-HSA-1474290	COL2A1; COL27A1; LOXL4; TLL2; CTSV	85301; 84171; 1515; 1280; 7093	91	91
0.13486	0.28684	Bile acid and bile salt metabolism	Reactome	R-HSA-194068	SLCO1B1; AKR1C1; SLCO1A2	10599; 1645; 6579	43	43
0.13486	0.28684	PAR1-mediated thrombin signaling events	PID	thrombin_par1_pathway	F2RL2; PRKCB; GNG2	54331; 2151; 5579	43	43
0.13486	0.28684	RND2 GTPase cycle	Reactome	R-HSA-9696270	PTPN13; FAM83B; EPHA2	222584; 1969; 5783	43	43
0.135932	0.288557	Focal Adhesion	Wikipathways	WP306	IGF1; RASGRF1; EGFR; PRKCB; CAV3; VTN; MET; COL2A1; EGF	5923; 1950; 4233; 7448; 3479; 5579; 859; 1280; 1956	198	198
0.137833	0.28869	Integrated breast cancer pathway	Wikipathways	WP1984	CDH1; MYC; CYP19A1; RHO	1588; 999; 4609; 6010	67	67
0.13785	0.28869	RA biosynthesis pathway	Reactome	R-HSA-5365859	CYP26A1; ALDH1A3	220; 1592	22	22
0.13785	0.28869	Complement Activation	Wikipathways	WP545	C3; C7	730; 718	22	22
0.13785	0.28869	Type II diabetes mellitus	Wikipathways	WP1584	CACNA1A; MAFA	773; 389692	22	22
0.13785	0.28869	Wnt-beta-catenin signaling pathway in leukemia	Wikipathways	WP3658	MYC; RUNX1T1	4609; 862	22	22
0.13785	0.28869	erk1/erk2 mapk signaling pathway	BioCarta	erkpathway	MYC; TERT	7015; 4609	22	22
0.13785	0.28869	glutathione-mediated detoxification	HumanCyc	PWY-4061	GSTT2B; GSTT2	653689; 2953	22	22
0.141732	0.293993	nfat and hypertrophy of the heart	BioCarta	nfatpathway	ACTA1; ELSPBP1; IGF1	58; 3479; 64100	44	44
0.141732	0.293993	Prostaglandin Synthesis and Regulation	Wikipathways	WP98	HPGD; AKR1C1; PTGER3	5733; 1645; 3248	44	44
0.141732	0.293993	PI3K Cascade	Reactome	R-HSA-109704	FGF17; FGF9; FGF8	8822; 2254; 2253	44	44
0.141732	0.293993	Transport of vitamins, nucleosides, and related molecules	Reactome	R-HSA-425397	SLCO1B1; SLC27A6; SLCO1A2	10599; 28965; 6579	44	44
0.141732	0.293993	Morphine Action Pathway	SMPDB	SMP00406	PCSK2; CACNA1A; PDIA2	64714; 773; 5126	44	44
0.142917	0.294327	Complement system	Wikipathways	WP2806	C3; LRP2; C7; DCN; VTN	718; 4036; 7448; 1634; 730	93	93
0.142917	0.294327	Chaperonin-mediated protein folding	Reactome	R-HSA-390466	GNGT1; TUBA4A; GNG2; GNGT2; GNB3	54331; 2784; 2793; 7277; 2792	93	93
0.143083	0.294327	Growth hormone synthesis, secretion and action - Homo sapiens (human)	KEGG	path:hsa04935	IGF1; SST; PRKCB; CACNA1F; CREB3L1; CACNA1S	6750; 778; 779; 90993; 3479; 5579	119	119
0.143245	0.294327	RAC1-PAK1-p38-MMP2 Pathway	Wikipathways	WP3303	MYC; TEK; EGFR; RS1	7010; 6247; 4609; 1956	68	68
0.143245	0.294327	Regulation of Telomerase	PID	telomerasepathway	MYC; TERT; EGFR; EGF	7015; 1950; 1956; 4609	68	68
0.144926	0.297222	Focal adhesion - Homo sapiens (human)	KEGG	path:hsa04510	IGF1; RASGRF1; PRKCB; EGFR; VTN; MET; EGF; COL2A1; CAV3	4233; 1280; 7448; 5923; 859; 3479; 1950; 1956; 5579	201	201
0.148156	0.297678	Histidine degradation	INOH	None	MAOA; ALDH1A3	220; 4128	23	23
0.148156	0.297678	ctcf: first multivalent nuclear factor	BioCarta	ctcfpathway	MYC; CDKN2A	4609; 1029	23	23
0.148156	0.297678	Type I interferon induction and signaling during SARS-CoV-2 infection	Wikipathways	WP4868	OAS1; OAS3	4940; 4938	23	23
0.148156	0.297678	Proximal tubule bicarbonate reclamation - Homo sapiens (human)	KEGG	path:hsa04964	PCK2; CA2	5106; 760	23	23
0.148156	0.297678	ccr3 signaling in eosinophils	BioCarta	ccr3pathway	PRKCB; GNGT1	5579; 2792	23	23
0.148156	0.297678	Ibuprofen Metabolism Pathway	SMPDB	SMP00590	SLC22A8; PDIA2	9376; 64714	23	23
0.148156	0.297678	Irinotecan Action Pathway	SMPDB	SMP00433	SLCO1B1; PDIA2	10599; 64714	23	23
0.148156	0.297678	Irinotecan Metabolism Pathway	SMPDB	SMP00600	SLCO1B1; PDIA2	10599; 64714	23	23
0.148156	0.297678	Glutamate Neurotransmitter Release Cycle	Reactome	R-HSA-210500	SLC17A7; SLC1A7	57030; 6512	23	23
0.148156	0.297678	Cellular response to hypoxia	Reactome	R-HSA-1234174	HIF3A; EGLN3	64344; 112399	23	23
0.148156	0.297678	growth hormone signaling pathway	BioCarta	ghpathway	SLC2A14; PRKCB	144195; 5579	23	23
0.148719	0.297752	RhoA signaling pathway	PID	rhoa_pathway	F2RL2; ACTA1; SH3GL2	6456; 2151; 58	45	45
0.148739	0.297752	Wnt	NetPath	Pathway_Wnt	CDH1; WNT3; PRKCB; WNT7A	999; 7473; 7476; 5579	69	69
0.15169	0.303102	Cell adhesion molecules - Homo sapiens (human)	KEGG	path:hsa04514	LRRC4B; SDC2; CLDN19; NRXN3; NRXN2; CDH1; CDH4	9379; 6383; 94030; 9369; 149461; 999; 1002	149	148
0.154314	0.307779	AP-1 transcription factor network	PID	ap1_pathway	NTS; CDKN2A; ACTA1; MYC	58; 1029; 4609; 4922	70	70
0.155815	0.309075	Mechanoregulation and pathology of YAP-TAZ via Hippo and non-Hippo mechanisms	Wikipathways	WP4534	CDH1; TEAD3; ACTA1	999; 7005; 58	46	46
0.155815	0.309075	Regulation of Microtubule Cytoskeleton	Wikipathways	WP2038	F2RL2; MAPT; RHO	2151; 6010; 4137	46	46
0.155815	0.309075	Presenilin action in Notch and Wnt signaling	PID	ps1pathway	DLL1; MYC; DTX1	28514; 4609; 1840	46	46
0.158611	0.312346	GABA receptor Signaling	Wikipathways	WP4159	GABRA5; GABRA2	2555; 2558	24	24
0.158611	0.312346	tumor suppressor arf inhibits ribosomal biogenesis	BioCarta	arfpathway	MYC; CDKN2A	4609; 1029	24	24
0.158611	0.312346	Sema4D in semaphorin signaling	Reactome	R-HSA-400685	RND1; MET	27289; 4233	24	24
0.158611	0.312346	segmentation clock	BioCarta	hespathway	DLL1; NKD2	85409; 28514	24	24
0.159965	0.314445	CDC42 signaling events	PID	cdc42_pathway	CDH1; F2RL2; RASGRF1; ASB15	2151; 5923; 999; 142685	71	71
0.163013	0.31871	Signaling by FGFR in disease	Reactome	R-HSA-1226099	FGF17; FGF9; FGF8	2254; 2253; 8822	47	47
0.163013	0.31871	ion channels and their functional role in vascular endothelium	BioCarta	raccpathway	KCNQ2; KCNQ3; GNGT1	3786; 3785; 2792	47	47
0.163013	0.31871	Assembly of collagen fibrils and other multimeric structures	Reactome	R-HSA-2022090	TLL2; LOXL4; CTSV	7093; 1515; 84171	47	47
0.165692	0.323367	Joubert Syndrome	Wikipathways	WP4656	PDE6B; UNC119; PDE6A; PDE6G	5158; 9094; 5148; 5145	72	72
0.166582	0.324521	Protein folding	Reactome	R-HSA-391251	GNGT1; TUBA4A; GNG2; GNGT2; GNB3	54331; 2784; 2793; 7277; 2792	98	98
0.169198	0.327858	Differentiation of white and brown adipocyte	Wikipathways	WP2895	BMP7; ZIC1	655; 7545	25	25
0.169198	0.327858	C-MYC pathway	PID	myc_pathway	MYC; CDKN2A	4609; 1029	25	25
0.169198	0.327858	Mammalian disorder of sexual development	Wikipathways	WP4842	FST; FGF9	10468; 2254	25	25
0.17031	0.328843	Ceramide signaling pathway	PID	ceramide_pathway	MYC; IGF1; EGF	1950; 3479; 4609	48	48
0.17031	0.328843	IRS-mediated signalling	Reactome	R-HSA-112399	FGF17; FGF9; FGF8	8822; 2254; 2253	48	48
0.171491	0.330538	p53 signaling pathway - Homo sapiens (human)	KEGG	path:hsa04115	RPRM; CDKN2A; IGF1; PERP	1029; 3479; 56475; 64065	73	73
0.174578	0.335301	Oxytocin signaling pathway - Homo sapiens (human)	KEGG	path:hsa04921	CAMK1G; PRKCB; EGFR; CACNA1F; CACNA1S; CACNG5; CACNA2D4	778; 779; 57172; 93589; 1956; 5579; 27091	154	154
0.174578	0.335301	mTOR signaling pathway - Homo sapiens (human)	KEGG	path:hsa04150	IGF1; WNT3; WNT10A; PRKCB; WNT6; RNF152; WNT7A	5579; 220441; 7473; 7475; 7476; 3479; 80326	155	154
0.17736	0.339447	EPH-Ephrin signaling	Reactome	R-HSA-2682334	ARHGEF28; SDC2; EPHA2; ASB15	1969; 64283; 6383; 142685	74	74
0.17736	0.339447	Head and Neck Squamous Cell Carcinoma	Wikipathways	WP4674	CSMD3; CDKN2A; TERT; EGFR	7015; 1956; 114788; 1029	74	74
0.177698	0.339497	Transcriptional regulation by RUNX3	Reactome	R-HSA-8878159	TEAD3; MYC; CDKN2A	1029; 4609; 7005	49	49
0.179899	0.340121	Syndecan-3-mediated signaling events	PID	syndecan_3_pathway	EGFR; MC4R	1956; 4160	26	26
0.179899	0.340121	signaling pathway from g-protein families	BioCarta	gpcrpathway	PRKCB; GNGT1	5579; 2792	26	26
0.179899	0.340121	IL27-mediated signaling events	PID	il27pathway	TBX21; STAT4	6775; 30009	26	26
0.179899	0.340121	Platelet calcium homeostasis	Reactome	R-HSA-418360	SLC8A3; TRPC7	57113; 6547	26	26
0.179899	0.340121	Termination of O-glycan biosynthesis	Reactome	R-HSA-977068	MUC16; MUC19	94025; 283463	26	26
0.179899	0.340121	Maturity onset diabetes of the young - Homo sapiens (human)	KEGG	path:hsa04950	MAFA; ONECUT1	389692; 3175	26	26
0.181476	0.342508	Phase I - Functionalization of compounds	Reactome	R-HSA-211945	MAOA; CYP19A1; CYP2W1; CES3; CYP26A1	4128; 23491; 1592; 54905; 1588	101	101
0.183296	0.344154	Thyroid hormone synthesis - Homo sapiens (human)	KEGG	path:hsa04918	LRP2; TTR; CREB3L1; PRKCB	4036; 7276; 90993; 5579	75	75
0.183296	0.344154	Activation of NMDA receptors and postsynaptic events	Reactome	R-HSA-442755	NEFL; RASGRF2; RASGRF1; MAPT	4137; 4747; 5923; 5924	75	75
0.183296	0.344154	Formation of the cornified envelope	Reactome	R-HSA-6809371	EVPL; SPINK5; PERP; PKP1	11005; 64065; 5317; 2125	75	75
0.185173	0.346483	Chondroitin sulfate/dermatan sulfate metabolism	Reactome	R-HSA-1793185	DCN; SDC2; GPC6	10082; 6383; 1634	50	50
0.185173	0.346483	Neurotransmitter release cycle	Reactome	R-HSA-112310	MAOA; SLC17A7; SLC1A7	57030; 4128; 6512	50	50
0.185578	0.346645	Relaxin signaling pathway - Homo sapiens (human)	KEGG	path:hsa04926	EGFR; GNB3; CREB3L1; GNG2; GNGT2; GNGT1	2784; 2792; 2793; 54331; 90993; 1956	129	129
0.186548	0.34727	L1CAM interactions	Reactome	R-HSA-373760	CHL1; KCNQ2; EGFR; KCNQ3; SH3GL2	1956; 6456; 10752; 3786; 3785	102	102
0.18655	0.34727	Hepatitis C - Homo sapiens (human)	KEGG	path:hsa05160	CLDN19; EGFR; PPP2R2B; OAS1; OAS3; MYC; EGF	4609; 4938; 4940; 5521; 1950; 1956; 149461	157	157
0.187151	0.347795	Human papillomavirus infection - Homo sapiens (human)	KEGG	path:hsa05165	LLGL2; WNT3; COL2A1; PPP2R2B; EGFR; WNT6; VTN; CREB3L1; WNT10A; ATP6V0D2; TERT; WNT7A; EGF	245972; 1280; 7448; 7473; 7475; 7476; 7015; 90993; 1956; 3993; 1950; 5521; 80326	331	331
0.190699	0.35068	Transcriptional regulation of granulopoiesis	Reactome	R-HSA-9616222	MYC; GFI1	4609; 2672	27	27
0.190699	0.35068	thrombin signaling and protease-activated receptors	BioCarta	par1pathway	PRKCB; GNGT1	5579; 2792	27	27
0.190699	0.35068	alk in cardiac myocytes	BioCarta	alkpathway	BMP7; CHRD	8646; 655	27	27
0.190699	0.35068	Intracellular trafficking proteins involved in CMT neuropathy	Wikipathways	WP4856	NEFL; HSPB8	26353; 4747	27	27
0.190699	0.35068	Collecting duct acid secretion - Homo sapiens (human)	KEGG	path:hsa04966	ATP6V0D2; CA2	245972; 760	27	27
0.191671	0.35068	Degradation of the extracellular matrix	Reactome	R-HSA-1474228	DCN; CDH1; TLL2; OPTC; CTSV	1634; 1515; 999; 7093; 26254	103	103
0.192729	0.35068	Signaling by FGFR1	Reactome	R-HSA-5654736	FGF17; FGF9; FGF8	2253; 2254; 8822	51	51
0.192729	0.35068	Wnt Signaling Pathway	Wikipathways	WP363	MYC; TEK; PRKCB	7010; 4609; 5579	51	51
0.194125	0.35068	ESR-mediated signaling	Reactome	R-HSA-8939211	BTC; EGFR; GNB3; FKBP5; GNG2; GNGT2; GNGT1; MYC; EGF	54331; 1956; 2784; 2793; 2792; 1950; 685; 4609; 2289	217	216
0.194621	0.35068	Platelet degranulation	Reactome	R-HSA-114608	IGF1; LEFTY2; TTN; TUBA4A; EGF; A1BG	1950; 7044; 7277; 3479; 7273; 1	131	131
0.194621	0.35068	Adipogenesis	Wikipathways	WP236	PCK2; IGF1; RXRG; PNPLA3; CYP26A1; GDF10	3479; 80339; 5106; 6258; 2662; 1592	131	131
0.198849	0.35068	CDC42 GTPase cycle	Reactome	R-HSA-9013148	DOCK8; ASB15; RASGRF2; ARHGDIG; ARHGAP20; PLEKHG4; IQGAP2	5924; 81704; 398; 142685; 10788; 57569; 25894	160	160
0.20036	0.35068	Apoptotic execution phase	Reactome	R-HSA-75153	CDH1; PKP1; MAPT	999; 4137; 5317	52	52
0.200599	0.35068	Anti-inflammatory response favouring Leishmania parasite infection	Reactome	R-HSA-9662851	RAMP1; PTH2R; GNB3; GNG2; GNGT2; GNGT1; VIPR2; GIPR; CALCB; MC4R	54331; 2784; 10267; 2792; 2696; 2793; 4160; 797; 5746; 7434	247	247
0.200599	0.35068	Leishmania parasite growth and survival	Reactome	R-HSA-9664433	RAMP1; PTH2R; GNB3; GNG2; GNGT2; GNGT1; VIPR2; GIPR; CALCB; MC4R	54331; 2784; 10267; 2792; 2696; 2793; 4160; 797; 5746; 7434	247	247
0.201481	0.35068	Signaling by Insulin receptor	Reactome	R-HSA-74752	ATP6V0D2; FGF17; FGF9; FGF8	245972; 8822; 2253; 2254	78	78
0.201582	0.35068	EGF	INOH	None	EGFR; EGF	1950; 1956	28	28
0.201582	0.35068	Reelin signaling pathway	PID	reelinpathway	DAB1; MAPT	4137; 1600	28	28
0.201582	0.35068	Wnt signaling network	PID	wnt_signaling_pathway	WNT3; WNT7A	7473; 7476	28	28
0.201582	0.35068	IL8- and CXCR1-mediated signaling events	PID	il8cxcr1_pathway	PRKCB; GNG2	54331; 5579	28	28
0.201582	0.35068	FOXO-mediated transcription of oxidative stress, metabolic and neuronal genes	Reactome	R-HSA-9615017	FOXO6; PLXNA4	100132074; 91584	28	28
0.202063	0.35068	EGF-Core	Signalink	None	NRG1; MYC; EGFR; EGF; BTC	4609; 3084; 685; 1950; 1956	105	105
0.203827	0.35068	Vascular smooth muscle contraction - Homo sapiens (human)	KEGG	path:hsa04270	CACNA1S; PRKCB; RAMP1; CACNA1F; CALCB; EDN2	10267; 778; 779; 797; 1907; 5579	133	133
0.20733	0.35068	Parathyroid hormone synthesis, secretion and action - Homo sapiens (human)	KEGG	path:hsa04928	SLC34A2; RXRG; EGFR; PRKCB; CREB3L1	6258; 90993; 10568; 1956; 5579	106	106
0.208062	0.35068	keratinocyte differentiation	BioCarta	keratinocytepathway	PRKCB; EGFR; EGF	1950; 1956; 5579	53	53
0.208062	0.35068	Endocrine and other factor-regulated calcium reabsorption - Homo sapiens (human)	KEGG	path:hsa04961	SLC8A3; PRKCB; CALB1	6547; 793; 5579	53	53
0.208062	0.35068	Cardiac Progenitor Differentiation	Wikipathways	WP2406	NRG1; ZFP42; IGF1	132625; 3479; 3084	53	53
0.212533	0.35068	Levomethadyl Acetate Action Action Pathway	SMPDB	SMP00677	PCSK2; CACNA1A	773; 5126	29	29
0.212533	0.35068	Levallorphan Action Pathway	SMPDB	SMP00683	PCSK2; CACNA1A	773; 5126	29	29
0.212533	0.35068	Dimethylthiambutene Action Pathway	SMPDB	SMP00680	PCSK2; CACNA1A	773; 5126	29	29
0.212533	0.35068	Ethylmorphine Action Pathway	SMPDB	SMP00681	PCSK2; CACNA1A	773; 5126	29	29
0.212533	0.35068	Pentazocine Action Pathway	SMPDB	SMP00686	PCSK2; CACNA1A	773; 5126	29	29
0.212533	0.35068	Naltrexone Action Pathway	SMPDB	SMP00687	PCSK2; CACNA1A	773; 5126	29	29
0.212533	0.35068	Buprenorphine Action Pathway	SMPDB	SMP00684	PCSK2; CACNA1A	773; 5126	29	29
0.212533	0.35068	Alvimopan Action Pathway	SMPDB	SMP00685	PCSK2; CACNA1A	773; 5126	29	29
0.212533	0.35068	Naloxone Action Pathway	SMPDB	SMP00688	PCSK2; CACNA1A	773; 5126	29	29
0.212533	0.35068	Dihydromorphine Action Pathway	SMPDB	SMP00689	PCSK2; CACNA1A	773; 5126	29	29
0.212533	0.35068	Ketobemidone Action Pathway	SMPDB	SMP00690	PCSK2; CACNA1A	773; 5126	29	29
0.212533	0.35068	Levorphanol Action Pathway	SMPDB	SMP00673	PCSK2; CACNA1A	773; 5126	29	29
0.212533	0.35068	Propoxyphene Action Pathway	SMPDB	SMP00672	PCSK2; CACNA1A	773; 5126	29	29
0.212533	0.35068	Tramadol Action Action Pathway	SMPDB	SMP00671	PCSK2; CACNA1A	773; 5126	29	29
0.212533	0.35068	Diphenoxylate Action Pathway	SMPDB	SMP00675	PCSK2; CACNA1A	773; 5126	29	29
0.212533	0.35068	Anileridine Action Pathway	SMPDB	SMP00674	PCSK2; CACNA1A	773; 5126	29	29
0.212533	0.35068	Oxycodone Action Pathway	SMPDB	SMP00409	PCSK2; CACNA1A	773; 5126	29	29
0.212533	0.35068	Alfentanil Action Pathway	SMPDB	SMP00413	PCSK2; CACNA1A	773; 5126	29	29
0.212533	0.35068	Oxymorphone Action Pathway	SMPDB	SMP00412	PCSK2; CACNA1A	773; 5126	29	29
0.212533	0.35068	Hydrocodone Action Pathway	SMPDB	SMP00411	PCSK2; CACNA1A	773; 5126	29	29
0.212533	0.35068	Hydromorphone Action Pathway	SMPDB	SMP00410	PCSK2; CACNA1A	773; 5126	29	29
0.212533	0.35068	Sufentanil Action Pathway	SMPDB	SMP00417	PCSK2; CACNA1A	773; 5126	29	29
0.212533	0.35068	Remifentanil Action Pathway	SMPDB	SMP00416	PCSK2; CACNA1A	773; 5126	29	29
0.212533	0.35068	Fentanyl Action Pathway	SMPDB	SMP00415	PCSK2; CACNA1A	773; 5126	29	29
0.212533	0.35068	Carfentanil Action Pathway	SMPDB	SMP00414	PCSK2; CACNA1A	773; 5126	29	29
0.212533	0.35068	3-Methylthiofentanyl Action Pathway	SMPDB	SMP00679	PCSK2; CACNA1A	773; 5126	29	29
0.212533	0.35068	Methadyl Acetate Action Pathway	SMPDB	SMP00678	PCSK2; CACNA1A	773; 5126	29	29
0.212533	0.35068	Dezocine Action Pathway	SMPDB	SMP00676	PCSK2; CACNA1A	773; 5126	29	29
0.212533	0.35068	Mepivacaine Action Pathway	SMPDB	SMP00399	PCSK2; CACNA1A	773; 5126	29	29
0.212533	0.35068	Chloroprocaine Action Pathway	SMPDB	SMP00394	PCSK2; CACNA1A	773; 5126	29	29
0.212533	0.35068	Dibucaine Action Pathway	SMPDB	SMP00396	PCSK2; CACNA1A	773; 5126	29	29
0.212533	0.35068	Levobupivacaine Action Pathway	SMPDB	SMP00397	PCSK2; CACNA1A	773; 5126	29	29
0.212533	0.35068	Benzocaine Action Pathway	SMPDB	SMP00392	PCSK2; CACNA1A	773; 5126	29	29
0.212533	0.35068	Bupivacaine Action Pathway	SMPDB	SMP00393	PCSK2; CACNA1A	773; 5126	29	29
0.212533	0.35068	Oxybuprocaine Action Pathway	SMPDB	SMP00400	PCSK2; CACNA1A	773; 5126	29	29
0.212533	0.35068	Prilocaine Action Pathway	SMPDB	SMP00401	PCSK2; CACNA1A	773; 5126	29	29
0.212533	0.35068	Procaine Action Pathway	SMPDB	SMP00402	PCSK2; CACNA1A	773; 5126	29	29
0.212533	0.35068	Proparacaine Action Pathway	SMPDB	SMP00403	PCSK2; CACNA1A	773; 5126	29	29
0.212533	0.35068	Ropivacaine Action Pathway	SMPDB	SMP00404	PCSK2; CACNA1A	773; 5126	29	29
0.212533	0.35068	Cocaine Action Pathway	SMPDB	SMP00395	PCSK2; CACNA1A	773; 5126	29	29
0.212533	0.35068	Escitalopram Action Pathway	SMPDB	SMP00425	PCSK2; CACNA1A	773; 5126	29	29
0.212533	0.35068	Myogenesis	Reactome	R-HSA-525793	NTN3; CDH4	1002; 4917	29	29
0.212533	0.35068	Interaction between L1 and Ankyrins	Reactome	R-HSA-445095	KCNQ2; KCNQ3	3786; 3785	29	29
0.212533	0.35068	Plasma lipoprotein clearance	Reactome	R-HSA-8964043	LIPA; CES3	3988; 23491	29	29
0.212533	0.35068	Hippo signaling pathway - multiple species - Homo sapiens (human)	KEGG	path:hsa04392	TEAD3; WWC1	7005; 23286	29	29
0.212533	0.35068	Dectin-2 family	Reactome	R-HSA-5621480	MUC16; MUC19	94025; 283463	29	29
0.212533	0.35068	mucin core 1 and core 2 <i>O</i>-glycosylation	HumanCyc	PWY-7433	GALNTL6; GALNT13	114805; 442117	29	29
0.213891	0.352386	Drug metabolism - other enzymes - Homo sapiens (human)	KEGG	path:hsa00983	DPYS; GSTT2B; GSTT2; XDH	1807; 7498; 2953; 653689	80	80
0.215829	0.354507	Heparan sulfate/heparin (HS-GAG) metabolism	Reactome	R-HSA-1638091	DCN; SDC2; GPC6	1634; 6383; 10082	54	54
0.215829	0.354507	Insulin receptor signalling cascade	Reactome	R-HSA-74751	FGF17; FGF9; FGF8	8822; 2254; 2253	54	54
0.223541	0.364425	vegf hypoxia and angiogenesis	BioCarta	vegfpathway	ACTA1; PRKCB	58; 5579	30	30
0.223541	0.364425	Molecules associated with elastic fibres	Reactome	R-HSA-2129379	BMP7; VTN	655; 7448	30	30
0.223541	0.364425	Nalbuphine Action Pathway	SMPDB	SMP00691	PCSK2; CACNA1A	773; 5126	30	30
0.223541	0.364425	Desipramine Action Pathway	SMPDB	SMP00423	PCSK2; CACNA1A	773; 5126	30	30
0.223541	0.364425	fmlp induced chemokine gene expression in hmc-1 cells	BioCarta	fmlppathway	PRKCB; GNGT1	2792; 5579	30	30
0.231538	0.376336	FGF signaling pathway	PID	fgf_pathway	CDH1; MET; SDC2	999; 6383; 4233	56	56
0.231538	0.376336	BMP2 signaling TGF-beta MV	INOH	None	BMP7; INHBB; GDF10	3625; 2662; 655	56	56
0.232884	0.376797	Glioblastoma signaling pathways	Wikipathways	WP2261	MET; CDKN2A; PRKCB; EGFR	1956; 4233; 5579; 1029	83	83
0.23459	0.376797	Nuclear signaling by ERBB4	Reactome	R-HSA-1251985	NRG1; BTC	685; 3084	31	31
0.23459	0.376797	Lidocaine (Local Anaesthetic) Action Pathway	SMPDB	SMP00398	PCSK2; CACNA1A	773; 5126	31	31
0.23459	0.376797	IL12 signaling mediated by STAT4	PID	il12_stat4pathway	TBX21; STAT4	6775; 30009	31	31
0.23459	0.376797	HS-GAG biosynthesis	Reactome	R-HSA-2022928	SDC2; GPC6	10082; 6383	31	31
0.23459	0.376797	Activated NOTCH1 Transmits Signal to the Nucleus	Reactome	R-HSA-2122948	DLL1; DTX1	28514; 1840	31	31
0.23459	0.376797	wnt signaling pathway	BioCarta	wntpathway	MYC; NKD2	85409; 4609	31	31
0.23459	0.376797	Tight junction interactions	Reactome	R-HSA-420029	PKHD1; CLDN19	149461; 5314	31	31
0.23947	0.384069	Cytochrome P450 - arranged by substrate type	Reactome	R-HSA-211897	CYP19A1; CYP2W1; CYP26A1	54905; 1592; 1588	57	57
0.242099	0.387714	Intracellular signaling by second messengers	Reactome	R-HSA-9006925	BTC; EGFR; IER3; MET; FOXO6; FGF9; FGF8; NRG1; FGF17; EGF	685; 1956; 8870; 2254; 100132074; 2253; 1950; 3084; 8822; 4233	259	259
0.245669	0.390148	Heroin Action Pathway	SMPDB	SMP00407	PCSK2; CACNA1A	773; 5126	32	32
0.245669	0.390148	Codeine Action Pathway	SMPDB	SMP00405	PCSK2; CACNA1A	773; 5126	32	32
0.245669	0.390148	Gastric Cancer Network 2	Wikipathways	WP2363	MYC; EGFR	1956; 4609	32	32
0.245669	0.390148	Amino acid transport across the plasma membrane	Reactome	R-HSA-352230	SLC6A20; SLC7A3	84889; 54716	32	32
0.245669	0.390148	Mucin type O-glycan biosynthesis - Homo sapiens (human)	KEGG	path:hsa00512	GALNTL6; GALNT13	442117; 114805	32	32
0.245768	0.390148	Complement and coagulation cascades - Homo sapiens (human)	KEGG	path:hsa04610	C3; F2RL2; C7; VTN	7448; 730; 718; 2151	85	85
0.250938	0.397775	Gastrin signaling pathway	Wikipathways	WP4659	CDH1; ARHGEF28; MYC; CDKN2A; EGFR	999; 64283; 4609; 1029; 1956	114	114
0.253796	0.399457	Leishmania infection	Reactome	R-HSA-9658195	ASB15; RAMP1; PTH2R; GNB3; VIPR2; GNGT2; GNGT1; C3; GNG2; GIPR; CALCB; MC4R	54331; 2784; 10267; 142685; 718; 7434; 2696; 2793; 4160; 797; 2792; 5746	323	323
0.255465	0.399457	Kit receptor signaling pathway	Wikipathways	WP304	PRKCB; MATK; MAPT	4145; 5579; 4137	59	59
0.255465	0.399457	Mineral absorption - Homo sapiens (human)	KEGG	path:hsa04978	SLC8A3; SLC34A2; SLC39A4	6547; 10568; 55630	59	59
0.256768	0.399457	Imipramine Action Pathway	SMPDB	SMP00422	PCSK2; CACNA1A	773; 5126	33	33
0.256768	0.399457	Purinergic signaling	Wikipathways	WP4900	GNAT1; P2RY1	2779; 5028	33	33
0.256768	0.399457	Fructose and mannose metabolism - Homo sapiens (human)	KEGG	path:hsa00051	HK2; HKDC1	3099; 80201	33	33
0.256768	0.399457	Prostaglandin formation from arachidonate	EHMN	Prostaglandin formation from arachidonate	HPGD; SLCO1A2	3248; 6579	33	33
0.256768	0.399457	Endothelin Pathways	Wikipathways	WP2197	RAMP1; MYL1	4632; 10267	33	33
0.256768	0.399457	Host-pathogen interaction of human coronaviruses - interferon induction	Wikipathways	WP4880	OAS1; OAS3	4940; 4938	33	33
0.256768	0.399457	Type I collagen synthesis in the context of Osteogenesis imperfecta	Wikipathways	WP4786	CREB3L1; SERPINF1	5176; 90993	33	33
0.256768	0.399457	phospholipids as signalling intermediaries	BioCarta	edg1pathway	PRKCB; GNGT1	5579; 2792	33	33
0.256768	0.399457	Disruption of postsynaptic signaling by CNV	Wikipathways	WP4875	NRXN3; NRXN2	9369; 9379	33	33
0.256768	0.399457	Glucagon signaling in metabolic regulation	Reactome	R-HSA-163359	GNG2; GNB3	54331; 2784	33	33
0.258805	0.402052	Androgen and estrogen biosynthesis and metabolism	EHMN	Androgen and estrogen biosynthesis and metabolism	SLCO1B1; CYP19A1; AKR1C1; SLCO1A2	10599; 1645; 6579; 1588	87	87
0.259984	0.403308	Muscle contraction	Reactome	R-HSA-397014	DMD; KCNK2; MYL4; TTN; MYL1; SLC8A3; CAV3	859; 4635; 3776; 7273; 1756; 4632; 6547	174	174
0.263518	0.407629	Long-term depression - Homo sapiens (human)	KEGG	path:hsa04730	CACNA1A; IGF1; PRKCB	773; 3479; 5579	60	60
0.263518	0.407629	Plasma lipoprotein assembly, remodeling, and clearance	Reactome	R-HSA-174824	LIPA; CES3; LPA	3988; 4018; 23491	60	60
0.265374	0.409711	ECM-receptor interaction - Homo sapiens (human)	KEGG	path:hsa04512	FREM2; FREM1; COL2A1; VTN	158326; 341640; 1280; 7448	88	88
0.267873	0.409711	Fluoxetine Action Pathway	SMPDB	SMP00426	PCSK2; CACNA1A	773; 5126	34	34
0.267873	0.409711	RHOV GTPase cycle	Reactome	R-HSA-9013424	EPHA2; ASB15	1969; 142685	34	34
0.267873	0.409711	BMP signaling Dro	INOH	None	BMP7; GDF10	2662; 655	34	34
0.267873	0.409711	Melatonin metabolism and effects	Wikipathways	WP3298	MAOA; AANAT	4128; 15	34	34
0.267873	0.409711	p38 MAPK Signaling Pathway	Wikipathways	WP400	MYC; RASGRF1	5923; 4609	34	34
0.267873	0.409711	IL8- and CXCR2-mediated signaling events	PID	il8cxcr2_pathway	PRKCB; GNG2	54331; 5579	34	34
0.267873	0.409711	Type 2 papillary renal cell carcinoma	Wikipathways	WP4241	EGLN3; CADM2	253559; 112399	34	34
0.278601	0.422478	Bile secretion - Homo sapiens (human)	KEGG	path:hsa04976	SLCO1B1; CA2; SLC22A8; SLCO1A2	9376; 760; 10599; 6579	90	90
0.278977	0.422478	Elastic fibre formation	Reactome	R-HSA-1566948	BMP7; VTN	655; 7448	35	35
0.278977	0.422478	angiotensin ii mediated activation of jnk pathway via pyk2 dependent signaling	BioCarta	at1rpathway	PRKCB; EGFR	1956; 5579	35	35
0.278977	0.422478	Vitamin D-sensitive calcium signaling in depression	Wikipathways	WP4698	KCNQ2; KCNQ3	3786; 3785	35	35
0.278977	0.422478	Amyotrophic lateral sclerosis (ALS)	Wikipathways	WP2447	NEFM; NEFL	4741; 4747	35	35
0.278977	0.422478	Lysosome Vesicle Biogenesis	Reactome	R-HSA-432720	SH3GL2; CLVS2	134829; 6456	35	35
0.278977	0.422478	Overview of leukocyte-intrinsic Hippo pathway functions	Wikipathways	WP4542	TEAD3; FOXO6	100132074; 7005	35	35
0.279712	0.422478	Oxidation by Cytochrome P450	Wikipathways	WP43	CYP19A1; CYP2W1; CYP26A1	1588; 1592; 54905	62	62
0.279712	0.422478	Signaling events mediated by focal adhesion kinase	PID	fak_pathway	ARHGEF28; ACTA1; ASB15	142685; 58; 64283	62	62
0.285027	0.428472	Wnt Mammals	INOH	None	WNT3; WNT10A; SDC2; WNT7A; WNT6	80326; 7473; 7476; 6383; 7475	120	120
0.285027	0.428472	Wnt Canonical	INOH	None	WNT3; WNT10A; SDC2; WNT7A; WNT6	80326; 7473; 7476; 6383; 7475	120	120
0.285255	0.428472	G Protein Signaling Pathways	Wikipathways	WP35	PRKCB; GNB3; GNGT2; GNGT1	2792; 2793; 2784; 5579	91	91
0.285255	0.428472	Opioid Signalling	Reactome	R-HSA-111885	GNGT1; GNG2; GNGT2; GNB3	54331; 2784; 2793; 2792	91	91
0.287703	0.429402	Metabolism of vitamins and cofactors	Reactome	R-HSA-196854	LRP2; TTR; SDC2; MOCOS; BCO1; GPC6; AKR1C1	10082; 55034; 1645; 7276; 6383; 4036; 53630	180	180
0.287845	0.429402	Integrins in angiogenesis	PID	avb3_integrin_pathway	IGF1; COL2A1; VTN	1280; 7448; 3479	63	63
0.287845	0.429402	IL12-mediated signaling events	PID	il12_2pathway	TBX21; STAT4; HLX	3142; 6775; 30009	63	63
0.287845	0.429402	Neurotrophic factor-mediated Trk receptor signaling	PID	trkrpathway	NTRK3; MATK; RASGRF1	4145; 5923; 4916	63	63
0.287845	0.429402	LPA receptor mediated events	PID	lysophospholipid_pathway	EGFR; GNG2; MAPT	54331; 1956; 4137	63	63
0.290068	0.429775	Nicotine Action Pathway	SMPDB	SMP00431	PCSK2; CACNA1A	773; 5126	36	36
0.290068	0.429775	Methadone Action Pathway	SMPDB	SMP00408	PCSK2; CACNA1A	773; 5126	36	36
0.290068	0.429775	Regulation of TP53 Degradation	Reactome	R-HSA-6804757	USP2; CDKN2A	1029; 9099	36	36
0.290068	0.429775	Triglyceride metabolism	Reactome	R-HSA-8979227	AGMO; FABP7	2173; 392636	36	36
0.290068	0.429775	GPCR Adenosine A2A receptor	INOH	None	GNGT2; GNB3	2793; 2784	36	36
0.295996	0.43321	G1 to S cell cycle control	Wikipathways	WP45	MYC; CREB3L1; CDKN2A	90993; 4609; 1029	64	64
0.298628	0.43321	GnRH signaling pathway - Homo sapiens (human)	KEGG	path:hsa04912	PRKCB; CACNA1S; EGFR; CACNA1F	778; 779; 1956; 5579	93	93
0.301138	0.43321	Validated transcriptional targets of AP1 family members Fra1 and Fra2	PID	fra_pathway	DCN; CDKN2A	1634; 1029	37	37
0.301138	0.43321	Antiviral mechanism by IFN-stimulated genes	Reactome	R-HSA-1169410	OAS1; OAS3	4938; 4940	37	37
0.301138	0.43321	IL2 signaling events mediated by PI3K	PID	il2_pi3kpathway	MYC; TERT	7015; 4609	37	37
0.301138	0.43321	Purine Nucleoside Phosphorylase Deficiency	SMPDB	SMP00210	PDE10A; XDH	7498; 10846	37	37
0.301138	0.43321	Xanthine Dehydrogenase Deficiency (Xanthinuria)	SMPDB	SMP00220	PDE10A; XDH	7498; 10846	37	37
0.301138	0.43321	Adenylosuccinate Lyase Deficiency	SMPDB	SMP00167	PDE10A; XDH	7498; 10846	37	37
0.301138	0.43321	AICA-Ribosiduria	SMPDB	SMP00168	PDE10A; XDH	7498; 10846	37	37
0.301138	0.43321	Adenine phosphoribosyltransferase deficiency (APRT)	SMPDB	SMP00535	PDE10A; XDH	7498; 10846	37	37
0.301138	0.43321	Mitochondrial DNA depletion syndrome	SMPDB	SMP00536	PDE10A; XDH	7498; 10846	37	37
0.301138	0.43321	Myoadenylate deaminase deficiency	SMPDB	SMP00537	PDE10A; XDH	7498; 10846	37	37
0.301138	0.43321	Purine Metabolism	SMPDB	SMP00050	PDE10A; XDH	7498; 10846	37	37
0.301138	0.43321	Molybdenum Cofactor Deficiency	SMPDB	SMP00203	PDE10A; XDH	7498; 10846	37	37
0.301138	0.43321	Adenosine Deaminase Deficiency	SMPDB	SMP00144	PDE10A; XDH	7498; 10846	37	37
0.301138	0.43321	Gout or Kelley-Seegmiller Syndrome	SMPDB	SMP00365	PDE10A; XDH	7498; 10846	37	37
0.301138	0.43321	Lesch-Nyhan Syndrome (LNS)	SMPDB	SMP00364	PDE10A; XDH	7498; 10846	37	37
0.301138	0.43321	Xanthinuria type I	SMPDB	SMP00512	PDE10A; XDH	7498; 10846	37	37
0.301138	0.43321	Xanthinuria type II	SMPDB	SMP00513	PDE10A; XDH	7498; 10846	37	37
0.301138	0.43321	Regulation of TP53 Expression and Degradation	Reactome	R-HSA-6806003	USP2; CDKN2A	9099; 1029	37	37
0.301138	0.43321	Zinc homeostasis	Wikipathways	WP3529	SLC39A12; SLC39A4	221074; 55630	37	37
0.301138	0.43321	Glutathione conjugation	Reactome	R-HSA-156590	GSTT2B; GSTT2	653689; 2953	37	37
0.30416	0.436979	Signaling by ROBO receptors	Reactome	R-HSA-376176	LHX9; ROBO3; LHX3	56956; 8022; 64221	65	65
0.311309	0.445199	RAC1 GTPase cycle	Reactome	R-HSA-9013149	DOCK8; ASB15; RASGRF2; EPHA2; ARHGAP20; PLEKHG4; IQGAP2	1969; 81704; 5924; 142685; 10788; 57569; 25894	185	185
0.312179	0.445199	mBDNF and proBDNF regulation of GABA neurotransmission	Wikipathways	WP4829	GABRA5; GABRA2	2555; 2558	38	38
0.312179	0.445199	Regulation of RAC1 activity	PID	rac1_reg_pathway	RASGRF1; RASGRF2	5924; 5923	38	38
0.312334	0.445199	Tryptophan degradation	INOH	None	MAOA; CYP19A1; AANAT	4128; 15; 1588	66	66
0.312334	0.445199	AGE-RAGE pathway	Wikipathways	WP2324	INHBB; PRKCB; EGFR	5579; 3625; 1956	66	66
0.312334	0.445199	HIF-1-alpha transcription factor network	PID	hif1_tfpathway	EGLN3; HK2; TERT	112399; 7015; 3099	66	66
0.316076	0.449943	Metapathway biotransformation Phase I and II	Wikipathways	WP702	GSTT2B; GSTT2; GLYATL2; CYP19A1; CYP2W1; CYP26A1; AKR1C1	2953; 653689; 1592; 1645; 1588; 219970; 54905	186	186
0.320514	0.455071	Glycolysis / Gluconeogenesis - Homo sapiens (human)	KEGG	path:hsa00010	HK2; HKDC1; PCK2	3099; 80201; 5106	67	67
0.320514	0.455071	Collagen biosynthesis and modifying enzymes	Reactome	R-HSA-1650814	COL27A1; COL2A1; TLL2	85301; 1280; 7093	67	67
0.323182	0.458262	O-glycosylation of TSR domain-containing proteins	Reactome	R-HSA-5173214	ADAMTS7; B3GLCT	145173; 11173	39	39
0.325578	0.460652	Prostate cancer - Homo sapiens (human)	KEGG	path:hsa05215	CREB3L1; EGFR; EGF; IGF1	90993; 3479; 1950; 1956	97	97
0.325787	0.460652	Apoptosis	Reactome	R-HSA-109581	CDH1; CDKN2A; PKP1; MAPT; DAPK2	4137; 1029; 999; 5317; 23604	127	127
0.326137	0.460652	Biological oxidations	Reactome	R-HSA-211859	GSTT2B; GSTT2; GLYATL2; CYP19A1; CES3; MAOA; CYP2W1; CYP26A1	4128; 23491; 653689; 2953; 1592; 219970; 54905; 1588	219	219
0.331668	0.467858	Lysosome - Homo sapiens (human)	KEGG	path:hsa04142	LIPA; ATP6V0D2; PSAPL1; CTSV; LAPTM4B	55353; 245972; 768239; 3988; 1515	128	128
0.33414	0.470476	IL-5 signaling pathway	Wikipathways	WP127	MYC; MAPT	4137; 4609	40	40
0.334388	0.470476	Sudden Infant Death Syndrome (SIDS) Susceptibility Pathways	Wikipathways	WP706	SST; GNB3; FEV; MAOA; VIPR2; CAV3	54738; 2784; 4128; 7434; 859; 6750	159	159
0.335	0.470728	RHO GTPase cycle	Reactome	R-HSA-9012999	DOCK8; ASB15; PLEKHG4; ARHGDIG; PTPN13; STMN2; EPHA2; RND1; ARHGAP20; ARHGAP18; RASGRF2; TRIP10; FAM83B; IQGAP2; ARHGEF28	5783; 27289; 398; 57569; 1969; 81704; 10788; 25894; 142685; 5924; 11075; 9322; 64283; 222584; 93663	442	442
0.336875	0.471539	Renin secretion - Homo sapiens (human)	KEGG	path:hsa04924	EDN2; CACNA1S; CACNA1F	778; 779; 1907	69	69
0.336875	0.471539	Amphetamine addiction - Homo sapiens (human)	KEGG	path:hsa05031	MAOA; PRKCB; CREB3L1	4128; 5579; 90993	69	69
0.336875	0.471539	Adipocytokine signaling pathway - Homo sapiens (human)	KEGG	path:hsa04920	PCK2; RXRG; ACSL6	23305; 6258; 5106	69	69
0.345045	0.48051	Common Pathways Underlying Drug Addiction	Wikipathways	WP2636	PPP1R1A; PRKCB	5502; 5579	41	41
0.345045	0.48051	phospholipases	HumanCyc	LIPASYN-PWY	PLCH2; OC90	729330; 9651	41	41
0.34505	0.48051	Drug metabolism - cytochrome P450 - Homo sapiens (human)	KEGG	path:hsa00982	MAOA; GSTT2B; GSTT2	2953; 4128; 653689	72	70
0.34505	0.48051	Epithelial cell signaling in Helicobacter pylori infection - Homo sapiens (human)	KEGG	path:hsa05120	MET; EGFR; ATP6V0D2	4233; 1956; 245972	70	70
0.349364	0.485897	FoxO signaling pathway - Homo sapiens (human)	KEGG	path:hsa04068	PCK2; IGF1; EGFR; FOXO6; EGF	100132074; 3479; 1950; 1956; 5106	131	131
0.353215	0.48997	Glucocorticoid Receptor Pathway	Wikipathways	WP2880	TGFBR3; EDN2; ETNK2	1907; 7049; 55224	71	71
0.353215	0.48997	Adherens junction - Homo sapiens (human)	KEGG	path:hsa04520	CDH1; MET; EGFR	4233; 1956; 999	71	71
0.355892	0.48997	Tryptophan metabolism	Wikipathways	WP465	AANAT; CYP19A1	15; 1588	42	42
0.355892	0.48997	Tryptophan metabolism - Homo sapiens (human)	KEGG	path:hsa00380	AANAT; MAOA	15; 4128	42	42
0.355892	0.48997	actions of nitric oxide in the heart	BioCarta	no1pathway	GUCY2D; GNGT1	2792; 3000	42	42
0.355892	0.48997	TGF-Core	Signalink	None	BMP7; MYC	4609; 655	42	42
0.355892	0.48997	IL-2 signaling pathway	Wikipathways	WP49	MYC; MAPT	4609; 4137	42	42
0.355892	0.48997	Plasma membrane estrogen receptor signaling	PID	er_nongenomic_pathway	IGF1; GNG2	54331; 3479	42	42
0.359454	0.49425	Metabolism of nucleotides	Reactome	R-HSA-15869	DPYS; AK7; ENTPD2; XDH	7498; 1807; 954; 122481	102	102
0.366185	0.500386	Chemokine signaling pathway	Wikipathways	WP3929	PRKCB; GNB3; GRK1; GNG2; GNGT2; GNGT1	6011; 2792; 2793; 54331; 2784; 5579	165	165
0.366233	0.500386	NF-kappa B signaling pathway - Homo sapiens (human)	KEGG	path:hsa04064	EDARADD; EDA2R; PRKCB; TNFSF14	8740; 128178; 5579; 60401	104	103
0.366674	0.500386	superpathway of tryptophan utilization	HumanCyc	PWY66-401	AANAT; MAOA	15; 4128	43	43
0.366674	0.500386	Syndecan-1-mediated signaling events	PID	syndecan_1_pathway	MET; COL2A1	1280; 4233	43	43
0.366674	0.500386	LKB1 signaling events	PID	lkb1_pathway	MYC; MAPT	4137; 4609	43	43
0.366674	0.500386	Genes controlling nephrogenesis	Wikipathways	WP4823	FGF8; NPHS1	4868; 2253	43	43
0.369506	0.503619	Primary focal segmental glomerulosclerosis (FSGS)	Wikipathways	WP2572	KIRREL2; VTN; NPHS1	4868; 7448; 84063	73	73
0.37194	0.506304	GPCRs, Class A Rhodopsin-like	Wikipathways	WP455	CNR1; CCKAR; MCHR1; PTGER3; RHO; F2RL2; HTR1E; P2RY1; MC4R	1268; 2847; 6010; 3354; 886; 2151; 5028; 4160; 5733	261	261
0.373009	0.507125	MicroRNAs in cardiomyocyte hypertrophy	Wikipathways	WP1544	NRG1; IGF1; EGF; PRKCB	3479; 5579; 3084; 1950	104	104
0.376826	0.508323	cGMP-PKG signaling pathway - Homo sapiens (human)	KEGG	path:hsa04022	CNGB1; CACNA1F; CNGA1; CREB3L1; SLC8A3; CACNA1S	1258; 1259; 778; 779; 90993; 6547	167	167
0.377386	0.508323	Vasopressin-regulated water reabsorption - Homo sapiens (human)	KEGG	path:hsa04962	ARHGDIG; CREB3L1	398; 90993	44	44
0.377386	0.508323	Collagen chain trimerization	Reactome	R-HSA-8948216	COL27A1; COL2A1	1280; 85301	44	44
0.377386	0.508323	Urokinase-type plasminogen activator (uPA) and uPAR-mediated signaling	PID	upa_upar_pathway	EGFR; VTN	1956; 7448	44	44
0.377386	0.508323	Renin-angiotensin-aldosterone system (RAAS)	Wikipathways	WP4756	CREB3L1; CAMK1G	57172; 90993	44	44
0.377625	0.508323	Signaling by FGFR2	Reactome	R-HSA-5654738	FGF17; FGF9; FGF8	2253; 2254; 8822	74	74
0.377625	0.508323	RHOG GTPase cycle	Reactome	R-HSA-9013408	ARHGDIG; EPHA2; IQGAP2	10788; 1969; 398	74	74
0.377625	0.508323	Signaling by NOTCH1	Reactome	R-HSA-1980143	DLL1; MYC; DTX1	28514; 4609; 1840	74	74
0.385722	0.517766	Peptide GPCRs	Wikipathways	WP24	TACR3; CCKAR; MC4R	886; 6870; 4160	75	75
0.385722	0.517766	E2F transcription factor network	PID	e2f_pathway	CES3; CDKN2A; MYC	23491; 4609; 1029	75	75
0.386542	0.517766	ErbB1 downstream signaling	PID	erbb1_downstream_pathway	F2RL2; EGFR; ASB15; EGF	1956; 142685; 2151; 1950	106	106
0.386542	0.517766	Senescence and Autophagy in Cancer	Wikipathways	WP615	CDKN2A; IGF1; SLC39A4; VTN	3479; 7448; 55630; 1029	106	106
0.388021	0.51911	Notch Signaling	Wikipathways	WP268	DLL1; DTX1	28514; 1840	45	45
0.393794	0.525541	Pancreatic cancer - Homo sapiens (human)	KEGG	path:hsa05212	CDKN2A; EGFR; EGF	1950; 1029; 1956	76	76
0.393794	0.525541	Metabolism of xenobiotics by cytochrome P450 - Homo sapiens (human)	KEGG	path:hsa00980	GSTT2B; GSTT2; AKR1C1	2953; 1645; 653689	78	76
0.398576	0.528684	Regulation of RhoA activity	PID	rhoa_reg_pathway	ARHGDIG; ARHGEF28	398; 64283	46	46
0.398576	0.528684	Aryl Hydrocarbon Receptor Netpath	Wikipathways	WP2586	MYC; EGFR	1956; 4609	46	46
0.398576	0.528684	Insulin Pathway	PID	insulin_pathway	TRIP10; F2RL2	2151; 9322	46	46
0.398576	0.528684	Signaling by MET	Reactome	R-HSA-6806834	MET; SH3GL2	6456; 4233	46	46
0.398576	0.528684	Aryl Hydrocarbon Receptor Pathway	Wikipathways	WP2873	CES3; EGFR	23491; 1956	46	46
0.400038	0.529977	Insulin resistance - Homo sapiens (human)	KEGG	path:hsa04931	PCK2; SLC27A6; CREB3L1; PRKCB	90993; 28965; 5579; 5106	108	108
0.401839	0.531716	Bacterial invasion of epithelial cells - Homo sapiens (human)	KEGG	path:hsa05100	CDH1; MET; CAV3	4233; 859; 999	77	77
0.405537	0.535959	Signaling by Receptor Tyrosine Kinases	Reactome	R-HSA-9006934	IGF1; FGF9; PRKCB; EGFR; EGF; MET; ATP6V0D2; BTC; FGF8; NRG1; DUSP4; NTRK3; FGF17; MATK; SH3GL2	8822; 4145; 6456; 4233; 3479; 5579; 685; 1846; 2254; 1950; 3084; 1956; 2253; 4916; 245972	464	464
0.409046	0.536688	Vitamin B3 (nicotinate and nicotinamide) metabolism	EHMN	Vitamin B3 (nicotinate and nicotinamide) metabolism	ART3; ENPP2	419; 5168	47	47
0.409046	0.536688	Thymic Stromal LymphoPoietin (TSLP) Signaling Pathway	Wikipathways	WP2203	MYC; STAT4	4609; 6775	47	47
0.409046	0.536688	Mercaptopurine Action Pathway	SMPDB	SMP00428	PDE10A; XDH	7498; 10846	47	47
0.409046	0.536688	Azathioprine Action Pathway	SMPDB	SMP00427	PDE10A; XDH	7498; 10846	47	47
0.409046	0.536688	Thioguanine Action Pathway	SMPDB	SMP00430	PDE10A; XDH	7498; 10846	47	47
0.409046	0.536688	Development of ureteric collection system	Wikipathways	WP5053	FREM2; FREM1	341640; 158326	47	47
0.414399	0.543057	Programmed Cell Death	Reactome	R-HSA-5357801	CDH1; CDKN2A; PKP1; MAPT; DAPK2	4137; 1029; 999; 5317; 23604	142	142
0.419426	0.548984	Amino sugar and nucleotide sugar metabolism - Homo sapiens (human)	KEGG	path:hsa00520	HK2; HKDC1	3099; 80201	48	48
0.42578	0.556456	Glucocorticoid receptor regulatory network	PID	reg_gr_pathway	PCK2; FKBP5; TBX21	2289; 5106; 30009	80	80
0.426157	0.556456	Brain-derived neurotrophic factor (BDNF) signaling pathway	Wikipathways	WP2380	CNR1; NTRK3; RASGRF1; MAPT; DOK5	1268; 4137; 55816; 5923; 4916	144	144
0.429712	0.55842	Cocaine addiction - Homo sapiens (human)	KEGG	path:hsa05030	MAOA; CREB3L1	4128; 90993	49	49
0.429712	0.55842	Cell Differentiation - Index	Wikipathways	WP2029	LEFTY2; TLX2	7044; 3196	49	49
0.429712	0.55842	NHR	Signalink	None	RXRG; NR2E3	10002; 6258	49	49
0.429712	0.55842	Ether lipid metabolism - Homo sapiens (human)	KEGG	path:hsa00565	ENPP6; ENPP2	133121; 5168	49	49
0.439901	0.568946	Arginine and proline metabolism - Homo sapiens (human)	KEGG	path:hsa00330	CKM; MAOA	4128; 1158	51	50
0.439901	0.568946	Malaria - Homo sapiens (human)	KEGG	path:hsa05144	MET; SDC2	4233; 6383	50	50
0.439901	0.568946	Ibuprofen Action Pathway	SMPDB	SMP00086	SLC22A8; PDIA2	9376; 64714	50	50
0.439901	0.568946	Sensory processing of sound by outer hair cells of the cochlea	Reactome	R-HSA-9662361	MYO3A; PCDH15	65217; 53904	50	50
0.44999	0.580615	Xenobiotics metabolism	EHMN	Xenobiotics metabolism	CYP19A1; AKR1C1	1588; 1645	51	51
0.44999	0.580615	Ovarian steroidogenesis - Homo sapiens (human)	KEGG	path:hsa04913	IGF1; CYP19A1	3479; 1588	51	51
0.450752	0.580909	Hemostasis	Reactome	R-HSA-109582	TTN; DOCK8; IGF1; GNGT1; GNGT2; ZFPM2; SDC2; PRKCB; LEFTY2; GNB3; EGF; TEK; GNG2; TRPC7; KIF12; F2RL2; TUBA4A; SLC8A3; P2RY1; PDE10A; A1BG	57113; 2784; 113220; 23414; 6547; 81704; 10846; 3479; 2792; 6383; 1; 5579; 7277; 1950; 7010; 5028; 54331; 7044; 2793; 2151; 7273	677	677
0.455334	0.586121	RHOA GTPase cycle	Reactome	R-HSA-8980692	ARHGEF28; ARHGAP20; PLEKHG4; ARHGAP18; RASGRF2	5924; 64283; 93663; 57569; 25894	149	149
0.459975	0.590003	Signaling events mediated by PTP1B	PID	ptp1bpathway	EGFR; EGF	1950; 1956	52	52
0.459975	0.590003	mechanism of gene regulation by peroxisome proliferators via ppara	BioCarta	pparapathway	MYC; PRKCB	4609; 5579	52	52
0.459975	0.590003	Netrin-UNC5B signaling pathway	Wikipathways	WP4747	NTN3; NTN4	59277; 4917	52	52
0.469854	0.599146	Apoptosis-related network due to altered Notch3 in ovarian cancer	Wikipathways	WP2864	NRG1; IER3	3084; 8870	53	53
0.469854	0.599146	Nuclear Receptor transcription pathway	Reactome	R-HSA-383280	RXRG; NR2E3	6258; 10002	53	53
0.469854	0.599146	Bile acid biosynthesis	EHMN	Bile acid biosynthesis	SLCO1B1; SLCO1A2	10599; 6579	53	53
0.469854	0.599146	Notch signaling pathway	PID	notch_pathway	DLL1; MYC	28514; 4609	53	53
0.469854	0.599146	Sensory processing of sound by inner hair cells of the cochlea	Reactome	R-HSA-9662360	MYO3A; PCDH15	65217; 53904	53	53
0.472581	0.601216	Colorectal cancer - Homo sapiens (human)	KEGG	path:hsa05210	MYC; EGFR; EGF	4609; 1950; 1956	86	86
0.472581	0.601216	Pathways in clear cell renal cell carcinoma	Wikipathways	WP4018	HK2; RAPGEF5; EGFR	9771; 1956; 3099	86	86
0.477197	0.604526	Alcoholism - Homo sapiens (human)	KEGG	path:hsa05034	GNB3; MAOA; CREB3L1; GNG2; GNGT2; GNGT1	4128; 54331; 90993; 2784; 2792; 2793	187	186
0.479468	0.604526	AMPK signaling pathway - Homo sapiens (human)	KEGG	path:hsa04152	PCK2; PPP2R2B; IGF1; CREB3L1	3479; 90993; 5521; 5106	120	120
0.479624	0.604526	IL2-mediated signaling events	PID	il2_1pathway	MYC; PRKCB	5579; 4609	54	54
0.479624	0.604526	Constitutive Signaling by NOTCH1 HD+PEST Domain Mutants	Reactome	R-HSA-2894862	DLL1; MYC	28514; 4609	54	54
0.479624	0.604526	Constitutive Signaling by NOTCH1 PEST Domain Mutants	Reactome	R-HSA-2644606	DLL1; MYC	28514; 4609	54	54
0.479624	0.604526	Signaling by NOTCH1 PEST Domain Mutants in Cancer	Reactome	R-HSA-2644602	DLL1; MYC	28514; 4609	54	54
0.479624	0.604526	Signaling by NOTCH1 HD+PEST Domain Mutants in Cancer	Reactome	R-HSA-2894858	DLL1; MYC	28514; 4609	54	54
0.479624	0.604526	Signaling by NOTCH1 in Cancer	Reactome	R-HSA-2644603	DLL1; MYC	28514; 4609	54	54
0.480216	0.604572	Apoptosis	Wikipathways	WP254	MYC; IGF1; CDKN2A	3479; 4609; 1029	87	87
0.487798	0.613409	Signaling by FGFR	Reactome	R-HSA-190236	FGF17; FGF9; FGF8	2254; 2253; 8822	88	88
0.489283	0.614567	Arginine Proline metabolism	INOH	None	CKM; MAOA	4128; 1158	55	55
0.492697	0.618142	Signaling by NOTCH	Reactome	R-HSA-157118	DTX1; WWC1; EGFR; DLL1; MYC; EGF	1956; 28514; 1950; 1840; 23286; 4609	190	189
0.495327	0.620726	Pancreatic adenocarcinoma pathway	Wikipathways	WP4263	CDKN2A; EGFR; EGF	1956; 1029; 1950	89	89
0.498829	0.622251	Pathogenic Escherichia coli infection	Wikipathways	WP2272	CDH1; TUBA4A	999; 7277	56	56
0.498829	0.622251	ECM proteoglycans	Reactome	R-HSA-3000178	DCN; VTN	1634; 7448	56	56
0.498829	0.622251	EGF-Ncore	Signalink	None	DUSP4; KSR2	1846; 283455	56	56
0.498829	0.622251	RHOJ GTPase cycle	Reactome	R-HSA-9013409	DOCK8; ASB15	81704; 142685	56	56
0.505071	0.627879	Regulation of Insulin-like Growth Factor (IGF) transport and uptake by Insulin-like Growth Factor Binding Proteins (IGFBPs)	Reactome	R-HSA-381426	C3; SDC2; IGF1; ENAM	718; 3479; 6383; 10117	124	124
0.505071	0.627879	Metabolism of steroids	Reactome	R-HSA-8957322	SLCO1B1; CYP19A1; AKR1C1; SLCO1A2	10599; 6579; 1645; 1588	124	124
0.505071	0.627879	Integrin	INOH	None	DCN; DOCK8; COL2A1; SDC2	81704; 1634; 1280; 6383	124	124
0.508044	0.629688	Chemokine signaling pathway - Homo sapiens (human)	KEGG	path:hsa04062	PRKCB; GNB3; GRK1; GNG2; GNGT2; GNGT1	54331; 2793; 2784; 2792; 6011; 5579	192	192
0.50826	0.629688	C21-steroid hormone biosynthesis and metabolism	EHMN	C21-steroid hormone biosynthesis and metabolism	CYP19A1; AKR1C1	1588; 1645	57	57
0.50826	0.629688	Glutathione metabolism - Homo sapiens (human)	KEGG	path:hsa00480	GSTT2B; GSTT2	2953; 653689	57	57
0.513123	0.63499	Kaposi sarcoma-associated herpesvirus infection - Homo sapiens (human)	KEGG	path:hsa05167	GNB3; GNG2; GNGT2; GNGT1; C3; MYC	4609; 54331; 718; 2784; 2792; 2793	193	193
0.517575	0.636881	Corticotropin-releasing hormone signaling pathway	Wikipathways	WP2355	PRKCB; CRHBP; GNB3	2784; 1393; 5579	92	92
0.517575	0.636881	Th1 and Th2 cell differentiation - Homo sapiens (human)	KEGG	path:hsa04658	TBX21; DLL1; STAT4	6775; 30009; 28514	92	92
0.517575	0.636881	Cell Differentiation - Index expanded	Wikipathways	WP2023	LEFTY2; TLX2	3196; 7044	58	58
0.517575	0.636881	Notch	NetPath	Pathway_Notch	DLL1; DTX1	28514; 1840	58	58
0.517575	0.636881	Sensory processing of sound	Reactome	R-HSA-9659379	MYO3A; PCDH15	65217; 53904	58	58
0.526772	0.646008	Complement and Coagulation Cascades	Wikipathways	WP558	C3; C7	730; 718	59	59
0.526772	0.646008	Notch signaling pathway - Homo sapiens (human)	KEGG	path:hsa04330	DLL1; DTX1	1840; 28514	59	59
0.526772	0.646008	Pre-implantation embryo	Wikipathways	WP3527	CDH1; ZFP42	132625; 999	59	59
0.528937	0.647933	JAK-STAT signaling pathway - Homo sapiens (human)	KEGG	path:hsa04630	IL20RA; MYC; STAT4; EGFR; EGF	4609; 53832; 6775; 1950; 1956	162	162
0.53585	0.653968	MHC class II antigen presentation	Reactome	R-HSA-2132295	CTSV; SH3GL2	1515; 6456	60	60
0.53585	0.653968	TYROBP causal network in microglia	Wikipathways	WP3945	C3; HLX	3142; 718	60	60
0.53585	0.653968	RHOQ GTPase cycle	Reactome	R-HSA-9013406	TRIP10; ASB15	142685; 9322	60	60
0.536265	0.653968	Keratinization	Reactome	R-HSA-6805567	EVPL; SPINK5; PERP; PKP1	11005; 64065; 2125; 5317	129	129
0.542386	0.660692	Glycerophospholipid biosynthesis	Reactome	R-HSA-1483206	PNPLA3; CPNE7; CPNE6; ETNK2	27132; 80339; 9362; 55224	130	130
0.544807	0.66216	Steroid hormone biosynthesis - Homo sapiens (human)	KEGG	path:hsa00140	CYP19A1; AKR1C1	1588; 1645	61	61
0.544807	0.66216	Signaling by BRAF and RAF fusions	Reactome	R-HSA-6802952	KSR2; FAM131B	283455; 9715	61	61
0.546397	0.663351	Signaling by TGFB family members	Reactome	R-HSA-9006936	PKHD1; INHBB; FST	3625; 10468; 5314	96	96
0.553644	0.670654	Fc-epsilon receptor I signaling in mast cells	PID	fcer1pathway	PTPN13; PRKCB	5783; 5579	62	62
0.553644	0.670654	FOXO-mediated transcription	Reactome	R-HSA-9614085	FOXO6; PLXNA4	100132074; 91584	62	62
0.554503	0.670949	TGF-beta Signaling Pathway	Wikipathways	WP366	TGFBR3; MET; MYC; TERT	7049; 4233; 7015; 4609	132	132
0.560427	0.676612	Choline metabolism in cancer - Homo sapiens (human)	KEGG	path:hsa05231	PRKCB; EGFR; EGF	1950; 5579; 1956	98	98
0.560427	0.676612	Inflammatory mediator regulation of TRP channels - Homo sapiens (human)	KEGG	path:hsa04750	ASIC4; IGF1; PRKCB	55515; 3479; 5579	98	98
0.566712	0.683443	Tight junction - Homo sapiens (human)	KEGG	path:hsa04530	CLDN19; TUBA4A; PPP2R2B; LLGL2; MPP4	7277; 58538; 5521; 3993; 149461	169	169
0.570951	0.687794	Endothelins	PID	endothelinpathway	EDN2; PRKCB	1907; 5579	64	64
0.579421	0.697225	Inflammatory bowel disease - Homo sapiens (human)	KEGG	path:hsa05321	TBX21; STAT4	30009; 6775	65	65
0.584029	0.701995	Insulin signaling pathway - Homo sapiens (human)	KEGG	path:hsa04910	HK2; TRIP10; PCK2; HKDC1	3099; 9322; 80201; 5106	137	137
0.587685	0.702611	Pancreatic secretion - Homo sapiens (human)	KEGG	path:hsa04972	CA2; PRKCB; CCKAR	760; 886; 5579	102	102
0.587685	0.702611	Leukotriene metabolism	EHMN	Leukotriene metabolism	SLCO1B1; CYP19A1; ACSL6	10599; 1588; 23305	102	102
0.587767	0.702611	Beta1 integrin cell surface interactions	PID	integrin1_pathway	COL2A1; VTN	1280; 7448	66	66
0.587767	0.702611	Integrin cell surface interactions	Reactome	R-HSA-216083	CDH1; VTN	7448; 999	66	66
0.587767	0.702611	Thyroid stimulating hormone (TSH) signaling pathway	Wikipathways	WP2032	MYC; GNG2	54331; 4609	66	66
0.594034	0.708552	EGFR1	NetPath	Pathway_EGFR1	RGS16; SLITRK6; UBASH3B; ASB15; PRKCB; EGFR; EPHA2; EPPK1; MET; CDH1; MYC; EGF; SH3GL2	1969; 6456; 83481; 5579; 6004; 142685; 84189; 84959; 4609; 1956; 1950; 4233; 999	455	454
0.594329	0.708552	Protein digestion and absorption - Homo sapiens (human)	KEGG	path:hsa04974	COL27A1; COL2A1; SLC8A3	1280; 85301; 6547	103	103
0.595519	0.708552	Fluid shear stress and atherosclerosis - Homo sapiens (human)	KEGG	path:hsa05418	SDC2; GSTT2B; CAV3; GSTT2	6383; 859; 653689; 2953	139	139
0.59599	0.708552	Acute myeloid leukemia - Homo sapiens (human)	KEGG	path:hsa05221	MYC; RUNX1T1	4609; 862	67	67
0.59599	0.708552	Long-term potentiation - Homo sapiens (human)	KEGG	path:hsa04720	PPP1R1A; PRKCB	5579; 5502	67	67
0.600903	0.713613	JAK-STAT-Core	Signalink	None	IL20RA; STAT4; EGFR	53832; 6775; 1956	104	104
0.60409	0.714282	Melanoma	Wikipathways	WP4685	CDH1; CDKN2A	999; 1029	68	68
0.60409	0.714282	Non-genomic actions of 1,25 dihydroxyvitamin D3	Wikipathways	WP4341	RXRG; PRKCB	5579; 6258	68	68
0.60409	0.714282	Downstream signaling in na&#xef;ve CD8+ T cells	PID	cd8tcrdownstreampathway	STAT4; PRKCB	6775; 5579	68	68
0.60409	0.714282	Signaling events mediated by VEGFR1 and VEGFR2	PID	vegfr1_2_pathway	PRKCB; VTN	7448; 5579	68	68
0.60982	0.720276	Phospholipid metabolism	Reactome	R-HSA-1483257	PTPN13; CPNE7; CPNE6; PNPLA3; ENPP6; ETNK2	27132; 5783; 133121; 80339; 9362; 55224	213	213
0.610779	0.720584	Metabolism of carbohydrates	Reactome	R-HSA-71387	DCN; PCK2; HK2; SDC2; ABO; FUT3; GPC6; FUT9	1634; 3099; 5106; 10082; 28; 6383; 10690; 2525	285	284
0.612067	0.720584	Renal cell carcinoma - Homo sapiens (human)	KEGG	path:hsa05211	EGLN3; MET	112399; 4233	69	69
0.612067	0.720584	Oncogenic MAPK signaling	Reactome	R-HSA-6802957	KSR2; FAM131B	283455; 9715	69	69
0.617924	0.726695	Spinocerebellar ataxia - Homo sapiens (human)	KEGG	path:hsa05017	CACNA1A; DAB1; PRKCB; FGF14	1600; 2259; 773; 5579	143	143
0.61992	0.727017	RHOB GTPase cycle	Reactome	R-HSA-9013026	ARHGDIG; ARHGEF28	398; 64283	70	70
0.61992	0.727017	KitReceptor	NetPath	Pathway_KitReceptor	PRKCB; MATK	4145; 5579	70	70
0.620201	0.727017	Post-translational protein phosphorylation	Reactome	R-HSA-8957275	C3; SDC2; ENAM	718; 6383; 10117	107	107
0.624729	0.731537	Endocytosis - Homo sapiens (human)	KEGG	path:hsa04144	RAB11FIP1; CAV3; EGFR; GRK1; PSD3; LDLRAP1; SH3GL2	26119; 23362; 6456; 80223; 6011; 1956; 859	252	252
0.626491	0.732813	Thermogenesis	Wikipathways	WP4321	CNR1; CREB3L1; ACSL6	1268; 23305; 90993	108	108
0.627651	0.733381	Alpha6Beta4Integrin	NetPath	Pathway_Alpha6Beta4Integrin	MET; EGFR	1956; 4233	71	71
0.63229	0.738011	Regulation of actin cytoskeleton - Homo sapiens (human)	KEGG	path:hsa04810	EGFR; FGF9; FGF8; FGF17; EGF; IQGAP2	8822; 2253; 2254; 10788; 1950; 1956	218	218
0.634162	0.73831	Metabolism	Reactome	R-HSA-1430728	PCK2; ASB15; CKM; ACSL6; SERINC2; SLCO1B1; FABP7; SPNS2; CYP2W1; HK2; AANAT; AKR1C1; DCN; DPYS; ASPG; HPGD; GNGT2; CACNA1A; CPNE7; CPNE6; XDH; PNPLA3; AGMO; SLCO1A2; BCO1; GNG2; DCT; PLCH2; PNMT; TYRP1; ENTPD2; ENPP6; ETNK2; CA12; GNB3; ABO; CES3; GPC6; HPD; LRP2; GSTT2B; GSTT2; MOCOS; PTPN13; CA2; SDC2; CYP19A1; AK7; GLYATL2; MAOA; FUT3; FUT9; GNGT1; TTR; TYR; CYP26A1	5783; 1807; 10690; 80339; 2792; 771; 1158; 23491; 1645; 28; 653689; 2784; 773; 7276; 53630; 27132; 7306; 7299; 6383; 133121; 10599; 1634; 4128; 122481; 5106; 9362; 374569; 1588; 3242; 23305; 7498; 760; 2525; 4036; 142685; 392636; 15; 54331; 10082; 2173; 5409; 9651; 219970; 1638; 55224; 124976; 3099; 1592; 2953; 6579; 2793; 55034; 954; 54905; 347735; 3248	1954	1952
0.635259	0.73831	Interferon alpha/beta signaling	Reactome	R-HSA-909733	OAS1; OAS3	4938; 4940	72	72
0.635259	0.73831	p53 transcriptional gene network	Wikipathways	WP4963	RPRM; PERP	64065; 56475	72	72
0.635259	0.73831	trans-Golgi Network Vesicle Budding	Reactome	R-HSA-199992	SH3GL2; CLVS2	134829; 6456	72	72
0.64205	0.745408	Vitamin D Receptor Pathway	Wikipathways	WP2877	MYC; SLC34A2; CLMN; CDKN2A; MEG8	79104; 4609; 10568; 1029; 79789	184	184
0.642745	0.745419	Transcriptional regulation by RUNX2	Reactome	R-HSA-8878166	ZNF521; NKX3-2	25925; 579	73	73
0.644931	0.747159	Phase II - Conjugation of compounds	Reactome	R-HSA-156580	GLYATL2; GSTT2B; GSTT2	653689; 219970; 2953	111	111
0.650046	0.749967	22q11.2 copy number variation syndrome	Wikipathways	WP4657	CHRD; EGFR; CYP26A1; FGF8	1956; 2253; 1592; 8646	149	149
0.650109	0.749967	Validated targets of C-MYC transcriptional repression	PID	myc_represspathway	MYC; GFI1	4609; 2672	74	74
0.650109	0.749967	RHOC GTPase cycle	Reactome	R-HSA-9013106	ARHGEF28; ARHGAP18	93663; 64283	74	74
0.650109	0.749967	Thyroid hormones production and their peripheral downstream signaling effects	Wikipathways	WP4746	MAFA; MC4R	389692; 4160	74	74
0.664476	0.764112	Chronic myeloid leukemia - Homo sapiens (human)	KEGG	path:hsa05220	MYC; CDKN2A	4609; 1029	76	76
0.664476	0.764112	Leishmaniasis - Homo sapiens (human)	KEGG	path:hsa05140	C3; PRKCB	5579; 718	77	76
0.664476	0.764112	IL2	NetPath	Pathway_IL2	STAT4; TERT	6775; 7015	76	76
0.66542	0.76439	Hepatitis B infection	Wikipathways	WP4666	STAT4; MYC; PRKCB; CREB3L1	5579; 6775; 4609; 90993	152	152
0.668503	0.767123	TGF-beta super family signaling pathway canonical	INOH	None	BMP7; INHBB; GDF10	3625; 655; 2662	115	115
0.678364	0.775986	insulin	INOH	None	FOXO6; PPP2R2B	5521; 100132074	78	78
0.678364	0.775986	Methionine and cysteine metabolism	EHMN	Methionine and cysteine metabolism	SLC13A4; SLC26A7	26266; 115111	78	78
0.678364	0.775986	Notch	INOH	None	DLL1; DTX1	28514; 1840	78	78
0.679854	0.776874	Spinal Cord Injury	Wikipathways	WP2431	COL2A1; MYC; EGFR	1956; 4609; 1280	117	117
0.681248	0.777651	Metabolism of amino acids and derivatives	Reactome	R-HSA-71291	TYRP1; ASPG; CKM; SERINC2; PNMT; AANAT; DCT; TYR; HPD	7306; 15; 5409; 7299; 1158; 347735; 374569; 1638; 3242	339	339
0.687034	0.783435	Coronavirus disease - COVID-19 - Homo sapiens (human)	KEGG	path:hsa05171	PRKCB; EGFR; OAS1; OAS3; C3; C7	718; 730; 4938; 4940; 1956; 5579	232	231
0.690914	0.786213	Glycosaminoglycan metabolism	Reactome	R-HSA-1630316	DCN; SDC2; GPC6	1634; 10082; 6383	119	119
0.690914	0.786213	Neurotrophin signaling pathway - Homo sapiens (human)	KEGG	path:hsa04722	ARHGDIG; MATK; NTRK3	4145; 4916; 398	119	119
0.701685	0.797636	Thyroid hormone signaling pathway - Homo sapiens (human)	KEGG	path:hsa04919	MYC; RXRG; PRKCB	4609; 6258; 5579	121	121
0.704734	0.798601	insulin Mam	INOH	None	FOXO6; PPP2R2B	5521; 100132074	82	82
0.704734	0.798601	Peroxisome - Homo sapiens (human)	KEGG	path:hsa04146	ACSL6; XDH	23305; 7498	82	82
0.704734	0.798601	Phenytoin (Antiarrhythmic) Action Pathway	SMPDB	SMP00327	PDIA2; CACNA1G	64714; 8913	82	82
0.709582	0.803259	IL-18 signaling pathway	Wikipathways	WP4754	RGS16; ACTA1; TBX21; PRKCB; HSPB8; IER3; ARL4D	6004; 8870; 379; 58; 26353; 5579; 30009	274	274
0.711039	0.804073	Chemical carcinogenesis - Homo sapiens (human)	KEGG	path:hsa05204	GSTT2B; GSTT2	2953; 653689	83	83
0.713287	0.804943	EGF-EGFR signaling pathway	Wikipathways	WP437	PRKCB; EGFR; EGF; SH3GL2	1956; 1950; 6456; 5579	162	162
0.713287	0.804943	Hepatitis B - Homo sapiens (human)	KEGG	path:hsa05161	MYC; STAT4; PRKCB; CREB3L1	4609; 6775; 90993; 5579	162	162
0.715051	0.806098	Disease	Reactome	R-HSA-1643685	STX1B; ASB15; EGFR; FOXO6; GIPR; EGF; MC4R; SH3GL2; CDH1; VIPR2; NRG1; MYC; FGF17; C3; FAM131B; BTC; RAMP1; PTH2R; GNB3; DLL1; FGF9; FGF8; KSR2; MET; GNG2; GNGT2; GNGT1; CALCB	4233; 2253; 28514; 4160; 8822; 797; 9715; 5746; 6456; 685; 2696; 283455; 2792; 2254; 2784; 142685; 3084; 7434; 4609; 54331; 1956; 10267; 1950; 718; 100132074; 2793; 999; 112755	1029	1029
0.717231	0.806885	PI Metabolism	Reactome	R-HSA-1483255	PTPN13; ENPP6	5783; 133121	84	84
0.717231	0.806885	C-type lectin receptors (CLRs)	Reactome	R-HSA-5621481	MUC16; MUC19	283463; 94025	84	84
0.723312	0.812886	C-MYB transcription factor network	PID	cmyb_pathway	MYC; CDKN2A	4609; 1029	85	85
0.732283	0.820428	Signaling by NTRKs	Reactome	R-HSA-166520	DUSP4; NTRK3; SH3GL2	1846; 6456; 4916	127	127
0.732283	0.820428	PDGFR-beta signaling pathway	PID	pdgfrbpathway	MYC; ASB15; PPP2R2B	5521; 142685; 4609	127	127
0.732283	0.820428	Regulation of Complement cascade	Reactome	R-HSA-977606	C3; C7; VTN	7448; 718; 730	127	127
0.735142	0.822785	Validated targets of C-MYC transcriptional activation	PID	myc_activpathway	MYC; TERT	7015; 4609	87	87
0.741446	0.828988	Membrane Trafficking	Reactome	R-HSA-199991	LRP2; BTC; EGFR; CLVS2; ASB15; EGF; RAB38; STON2; KIF12; TRIP10; LMAN1L; KIAA0319; PACSIN1; LDLRAP1; SH3GL2	9856; 26119; 113220; 85439; 6456; 79748; 4036; 29993; 685; 142685; 1950; 9322; 1956; 23682; 134829	578	578
0.746539	0.832973	PD-L1 expression and PD-1 checkpoint pathway in cancer - Homo sapiens (human)	KEGG	path:hsa05235	EGFR; EGF	1950; 1956	89	89
0.746539	0.832973	Longevity regulating pathway - Homo sapiens (human)	KEGG	path:hsa04211	CREB3L1; IGF1	90993; 3479	89	89
0.757514	0.844353	Amino Acid metabolism	Wikipathways	WP3925	MAOA; PNMT	4128; 5409	91	91
0.759047	0.845196	Human immunodeficiency virus 1 infection - Homo sapiens (human)	KEGG	path:hsa05170	PRKCB; GNG2; GNGT1; GNB3; GNGT2	54331; 2784; 2792; 2793; 5579	212	212
0.762846	0.845967	Glucose metabolism	Reactome	R-HSA-70326	HK2; PCK2	3099; 5106	93	92
0.762846	0.845967	Small cell lung cancer - Homo sapiens (human)	KEGG	path:hsa05222	MYC; RXRG	4609; 6258	92	92
0.762846	0.845967	Apoptosis Modulation and Signaling	Wikipathways	WP1772	PTPN13; CDKN2A	5783; 1029	92	92
0.762846	0.845967	Rheumatoid arthritis - Homo sapiens (human)	KEGG	path:hsa05323	ATP6V0D2; TEK	245972; 7010	93	92
0.768076	0.850036	Salivary secretion - Homo sapiens (human)	KEGG	path:hsa04970	AQP5; PRKCB	362; 5579	93	93
0.768076	0.850036	Allograft Rejection	Wikipathways	WP2328	C3; C7	718; 730	93	93
0.773206	0.854281	Formation of the beta-catenin:TCF transactivating complex	Reactome	R-HSA-201722	MYC; TERT	7015; 4609	95	94
0.773481	0.854281	Apoptosis - Homo sapiens (human)	KEGG	path:hsa04210	PTPN13; TUBA4A; CTSV	7277; 5783; 1515	136	136
0.777723	0.85638	Complement cascade	Reactome	R-HSA-166658	C3; C7; VTN	718; 7448; 730	137	137
0.777723	0.85638	Estrogen signaling pathway - Homo sapiens (human)	KEGG	path:hsa04915	FKBP5; CREB3L1; EGFR	2289; 90993; 1956	138	137
0.77774	0.85638	Cytokine-cytokine receptor interaction - Homo sapiens (human)	KEGG	path:hsa04060	IL20RA; EDA2R; CD70; TNFSF14; INHBB; BMP7; GDF10	60401; 8740; 53832; 2662; 655; 3625; 970	295	295
0.779113	0.857024	Cilium Assembly	Reactome	R-HSA-5617833	CNGB1; TUBA4A; MCHR1; RHO	6010; 1258; 7277; 2847	178	178
0.783169	0.859044	Interferon gamma signaling	Reactome	R-HSA-877300	OAS1; OAS3	4938; 4940	96	96
0.783169	0.859044	Small cell lung cancer	Wikipathways	WP4658	MYC; RXRG	6258; 4609	96	96
0.783316	0.859044	Human T-cell leukemia virus 1 infection - Homo sapiens (human)	KEGG	path:hsa05166	MSX1; MYC; CDKN2A; TERT; CREB3L1	4609; 1029; 90993; 7015; 4487	219	219
0.792747	0.867639	Arachidonic acid metabolism	EHMN	Arachidonic acid metabolism	CYP19A1; HPGD	3248; 1588	98	98
0.792747	0.867639	B Cell Receptor Signaling Pathway	Wikipathways	WP23	MYC; PRKCB	5579; 4609	98	98
0.801949	0.87683	Viral protein interaction with cytokine and cytokine receptor - Homo sapiens (human)	KEGG	path:hsa04061	IL20RA; TNFSF14	8740; 53832	100	100
0.805615	0.879063	Alzheimer,s disease	Wikipathways	WP2059	CACNA1S; CACNA1F; MAPT	4137; 779; 778	144	144
0.806414	0.879063	GPCRs, Other	Wikipathways	WP117	CNR1; GPR61	1268; 83873	101	101
0.806414	0.879063	Integrin-mediated Cell Adhesion	Wikipathways	WP185	CAV3; RHO	6010; 859	101	101
0.80935	0.880502	Factors involved in megakaryocyte development and platelet production	Reactome	R-HSA-983231	ZFPM2; DOCK8; KIF12	23414; 81704; 113220	145	145
0.80935	0.880502	Male infertility	Wikipathways	WP4673	OR2W3; ABLIM1; CTCFL	140690; 343171; 3983	145	145
0.810788	0.881186	Chagas disease - Homo sapiens (human)	KEGG	path:hsa05142	C3; PPP2R2B	718; 5521	102	102
0.816513	0.886523	Signaling by Rho GTPases	Reactome	R-HSA-194315	CDH1; DOCK8; RASGRF2; PLEKHG4; ARHGDIG; PTPN13; PRKCB; STMN2; EPHA2; RND1; ARHGAP20; ARHGAP18; FAM83B; TRIP10; ARHGEF28; IQGAP2; ASB15	5783; 27289; 398; 57569; 1969; 5579; 10788; 25894; 5924; 142685; 11075; 9322; 64283; 222584; 93663; 81704; 999	689	688
0.818694	0.887751	MicroRNAs in cancer - Homo sapiens (human)	KEGG	path:hsa05206	WNT3; CDKN2A; ZFPM2; PRKCB; EGFR; MET; MYC	4609; 5579; 4233; 23414; 1029; 7473; 1956	310	310
0.819274	0.887751	Mitotic G1 phase and G1/S transition	Reactome	R-HSA-453279	MYC; CDKN2A	1029; 4609	104	104
0.820188	0.887857	TCF dependent signaling in response to WNT	Reactome	R-HSA-201681	WNT3; MYC; TERT; SOX7	7015; 7473; 4609; 83595	191	190
0.822555	0.889536	Vesicle-mediated transport	Reactome	R-HSA-5653656	LRP2; BTC; EGFR; CLVS2; ASB15; EGF; RAB38; STON2; KIF12; TRIP10; LMAN1L; SH3GL2; PACSIN1; LDLRAP1; KIAA0319	9856; 26119; 113220; 79748; 4036; 29993; 685; 142685; 85439; 9322; 1956; 1950; 6456; 23682; 134829	617	617
0.823388	0.889553	Cardiac conduction	Reactome	R-HSA-5576891	SLC8A3; KCNK2	3776; 6547	105	105
0.82537	0.890811	Prion disease - Homo sapiens (human)	KEGG	path:hsa05020	CACNA1F; CREB3L1; TUBA4A; CACNA1S; C7; CAV3	7277; 778; 779; 730; 859; 90993	273	273
0.830509	0.894621	Phagosome - Homo sapiens (human)	KEGG	path:hsa04145	C3; TUBA4A; ATP6V0D2	7277; 718; 245972	152	151
0.831365	0.894621	Th17 cell differentiation - Homo sapiens (human)	KEGG	path:hsa04659	TBX21; RXRG	6258; 30009	107	107
0.831365	0.894621	Glucagon signaling pathway - Homo sapiens (human)	KEGG	path:hsa04922	PCK2; CREB3L1	90993; 5106	107	107
0.840029	0.903051	Pathways of neurodegeneration - multiple diseases - Homo sapiens (human)	KEGG	path:hsa05022	NEFM; WNT10A; PRKCB; WNT6; CACNA1F; WNT3; MAPT; NEFL; TUBA4A; CACNA1S; WNT7A	4137; 80326; 4741; 4747; 7277; 5579; 778; 779; 7475; 7476; 7473	475	475
0.843169	0.905533	Signaling by Rho GTPases, Miro GTPases and RHOBTB3	Reactome	R-HSA-9716542	CDH1; DOCK8; RASGRF2; PLEKHG4; ARHGDIG; PTPN13; PRKCB; STMN2; EPHA2; RND1; ARHGAP20; ARHGAP18; FAM83B; TRIP10; ARHGEF28; IQGAP2; ASB15	5783; 27289; 398; 57569; 1969; 5579; 10788; 25894; 5924; 142685; 11075; 9322; 64283; 222584; 93663; 81704; 999	705	704
0.846939	0.908686	Olfactory transduction - Homo sapiens (human)	KEGG	path:hsa04740	GUCY2D; OR8G5; ANO2; OR8B3; CNGA3; OR2T8; CNGB1; OR2W3; SLC8A3; OR1J2	26740; 6547; 57101; 219865; 343171; 390271; 343172; 1258; 1261; 3000	443	440
0.856787	0.917178	Signaling by NTRK1 (TRKA)	Reactome	R-HSA-187037	DUSP4; SH3GL2	1846; 6456	114	114
0.856787	0.917178	Leukocyte transendothelial migration - Homo sapiens (human)	KEGG	path:hsa04670	CLDN19; PRKCB	5579; 149461	114	114
0.85738	0.917178	Viral carcinogenesis - Homo sapiens (human)	KEGG	path:hsa05203	C3; ATP6V0D2; CDKN2A; CREB3L1	1029; 90993; 718; 245972	204	203
0.859522	0.918567	Shigellosis - Homo sapiens (human)	KEGG	path:hsa05131	HK2; C3; EGFR; FOXO6; HKDC1	3099; 718; 100132074; 80201; 1956	246	246
0.861636	0.919923	Alzheimer disease - Homo sapiens (human)	KEGG	path:hsa05010	WNT3; WNT10A; WNT6; CACNA1F; MAPT; TUBA4A; CACNA1S; WNT7A	4137; 80326; 778; 779; 7277; 7473; 7475; 7476	369	369
0.866839	0.924571	Regulation of TP53 Activity	Reactome	R-HSA-5633007	POU4F1; USP2; CDKN2A	9099; 1029; 5457	163	163
0.868112	0.925023	Metabolism of lipids	Reactome	R-HSA-556833	SLCO1B1; AGMO; FABP7; PTPN13; ACSL6; CYP19A1; CPNE7; CPNE6; HPGD; PNPLA3; ENPP6; SPNS2; ETNK2; SLCO1A2; AKR1C1	5783; 1645; 55224; 27132; 124976; 80339; 1588; 133121; 10599; 9362; 6579; 392636; 23305; 2173; 3248	646	645
0.872753	0.928152	Fragile X Syndrome	Wikipathways	WP4549	CNR1; CDKN2A	1268; 1029	119	119
0.872753	0.928152	Sphingolipid signaling pathway - Homo sapiens (human)	KEGG	path:hsa04071	PRKCB; PPP2R2B	5579; 5521	119	119
0.875743	0.930423	Cell cycle	Wikipathways	WP179	MYC; CDKN2A	4609; 1029	120	120
0.881351	0.935469	Ciliary landscape	Wikipathways	WP4352	NEFM; NEFL; TFAP2C; IQGAP2	7022; 10788; 4741; 4747	213	213
0.887067	0.94062	Cell cycle - Homo sapiens (human)	KEGG	path:hsa04110	MYC; CDKN2A	4609; 1029	124	124
0.889411	0.942188	Influenza A - Homo sapiens (human)	KEGG	path:hsa05164	OAS1; OAS3; PRKCB	4938; 4940; 5579	172	172
0.891696	0.94369	TGF_beta_Receptor	NetPath	Pathway_TGF_beta_Receptor	TGFBR3; SDC2; MYC	7049; 6383; 4609	173	173
0.89986	0.951405	Purine metabolism	EHMN	Purine metabolism	PDE6A; SLC1A7; GUCY2D; XDH	6512; 7498; 5145; 3000	222	222
0.902274	0.952109	Toll-like Receptor Cascades	Reactome	R-HSA-168898	DUSP4; CTSV	1846; 1515	130	130
0.902274	0.952109	Ebola Virus Pathway on Host	Wikipathways	WP4217	EGFR; CAV3	1956; 859	130	130
0.903636	0.952623	Infectious disease	Reactome	R-HSA-5663205	STX1B; ASB15; CDH1; RAMP1; EGFR; PTH2R; GNB3; MET; VIPR2; GNGT2; GNGT1; C3; GNG2; CALCB; GIPR; MC4R; SH3GL2	4233; 4160; 797; 5746; 2784; 2792; 142685; 7434; 54331; 112755; 1956; 10267; 6456; 718; 2793; 2696; 999	750	750
0.911328	0.959803	Systemic lupus erythematosus - Homo sapiens (human)	KEGG	path:hsa05322	C3; C7	718; 730	136	134
0.91578	0.962851	Organelle biogenesis and maintenance	Reactome	R-HSA-1852241	CNGB1; TUBA4A; MCHR1; RHO	6010; 1258; 7277; 2847	231	231
0.915991	0.962851	IL-7 signaling	INOH	None	MET; PRKCB; EGFR	1956; 4233; 5579	185	185
0.917774	0.963795	EPO signaling	INOH	None	MET; PRKCB; EGFR	1956; 4233; 5579	186	186
0.920563	0.964961	TNFalpha	NetPath	Pathway_TNFalpha	FKBP5; USP2; EGFR; IQGAP2	1956; 9099; 2289; 10788	234	234
0.921236	0.964961	VEGF	INOH	None	MET; PRKCB; EGFR	1956; 4233; 5579	188	188
0.921543	0.964961	Measles - Homo sapiens (human)	KEGG	path:hsa05162	OAS1; OAS3	4938; 4940	139	139
0.932332	0.975321	Transcriptional regulation by RUNX1	Reactome	R-HSA-8878171	LMO1; PRKCB; CTSV	4004; 5579; 1515	196	195
0.933486	0.975592	TCR	NetPath	Pathway_TCR	TUBA4A; ACTA1; UBASH3B; UNC119	58; 7277; 84959; 9094	244	243
0.935616	0.97688	Phospholipase D signaling pathway - Homo sapiens (human)	KEGG	path:hsa04072	EGFR; EGF	1950; 1956	148	147
0.94068	0.981226	Epstein-Barr virus infection - Homo sapiens (human)	KEGG	path:hsa05169	OAS1; MYC; OAS3	4609; 4938; 4940	202	201
0.943478	0.983204	Cytokine Signaling in Immune system	Reactome	R-HSA-1280215	EDARADD; IL20RA; STAT4; CD70; TNFSF14; EDA2R; OAS1; OAS3; DUSP4	4940; 128178; 8740; 1846; 4938; 970; 53832; 60401; 6775	471	471
0.948585	0.98758	Cellular senescence - Homo sapiens (human)	KEGG	path:hsa04218	MYC; CDKN2A	4609; 1029	156	156
0.955806	0.994147	Interferon Signaling	Reactome	R-HSA-913531	OAS1; OAS3	4938; 4940	162	162
0.961073	0.998672	Transport to the Golgi and subsequent modification	Reactome	R-HSA-948021	LMAN1L; FUT3	79748; 2525	167	167
0.969075	0.999991	Fatty acid metabolism	Reactome	R-HSA-8978868	ACSL6; HPGD	3248; 23305	177	176
0.96986	0.999991	SUMO E3 ligases SUMOylate target proteins	Reactome	R-HSA-3108232	TFAP2C; CDKN2A	1029; 7022	177	177
0.970549	0.999991	Thermogenesis - Homo sapiens (human)	KEGG	path:hsa04714	CNR1; CREB3L1; ACSL6	1268; 23305; 90993	232	232
0.971372	0.999991	Tuberculosis - Homo sapiens (human)	KEGG	path:hsa05152	C3; ATP6V0D2	718; 245972	180	179
0.972811	0.999991	NOD-like receptor signaling pathway - Homo sapiens (human)	KEGG	path:hsa04621	OAS1; OAS3	4940; 4938	181	181
0.973152	0.999991	Neddylation	Reactome	R-HSA-8951664	HIF3A; KLHL13; ASB15	142685; 90293; 64344	236	236
0.973505	0.999991	SUMOylation	Reactome	R-HSA-2990846	TFAP2C; CDKN2A	1029; 7022	182	182
0.975537	0.999991	Signaling by Interleukins	Reactome	R-HSA-449147	IL20RA; DUSP4; STAT4	1846; 53832; 6775	240	240
0.977319	0.999991	Neutrophil extracellular trap formation - Homo sapiens (human)	KEGG	path:hsa04613	C3; PRKCB	718; 5579	190	188
0.980189	0.999991	Parkinson disease - Homo sapiens (human)	KEGG	path:hsa05012	TUBA4A; MAOA; MAPT	4128; 4137; 7277	249	249
0.981588	0.999991	Pathogenic Escherichia coli infection - Homo sapiens (human)	KEGG	path:hsa05130	TUBA4A; CLDN19	7277; 149461	197	196
0.983752	0.999991	JAK STAT pathway and regulation	INOH	None	MET; STAT4; EGFR; PRKCB	1956; 4233; 6775; 5579	310	310
0.984793	0.999991	RHO GTPase Effectors	Reactome	R-HSA-195258	CDH1; PRKCB; ASB15; IQGAP2	10788; 142685; 999; 5579	314	313
0.985771	0.999991	Class I MHC mediated antigen processing & presentation	Reactome	R-HSA-983169	TRIM9; KLHL13; ASB15; CTSV	142685; 90293; 1515; 114088	316	316
0.986455	0.999991	Antigen processing: Ubiquitination & Proteasome degradation	Reactome	R-HSA-983168	TRIM9; KLHL13; ASB15	142685; 90293; 114088	265	265
0.988539	0.999991	Ub-specific processing proteases	Reactome	R-HSA-5689880	USP2; MYC	9099; 4609	214	214
0.988839	0.999991	Immunoregulatory interactions between a Lymphoid and a non-Lymphoid cell	Reactome	R-HSA-198933	CDH1; C3	999; 718	215	215
0.988839	0.999991	Cell surface interactions at the vascular wall	Reactome	R-HSA-202733	SDC2; TEK	7010; 6383	215	215

## Sheet: ORA_Blue_Module
p-value	q-value	pathway	source	external_id	members_input_overlap	members_input_overlap_geneids	size	effective_size
1.53061e-14	1.40357e-11	Extracellular matrix organization	Reactome	R-HSA-1474244	ITGA8; TGFB2; COL11A1; SDC4; ADAMTS14; FBLN2; COL3A1; LUM; FBLN5; ADAMTS5; FMOD; PCOLCE; PDGFA; COL8A1; LTBP4; COL25A1; LTBP1; EFEMP1; FBN3; FBN1; COL4A6; COL4A5; COL5A1; LAMC3; COL15A1; BMP2; LRP4; DDR2; COL14A1; COL1A2; COL1A1; COL6A3; COL6A2; MMP2; COL12A1	1306; 1292; 84467; 7042; 650; 2199; 1278; 2331; 10319; 2202; 4038; 4060; 1277; 1288; 1295; 1301; 7373; 4921; 8425; 1281; 10516; 2200; 5154; 4313; 5118; 4052; 1293; 11096; 1287; 84570; 8516; 140766; 1303; 6385; 1289	287	287
2.48735e-12	1.14045e-09	Collagen chain trimerization	Reactome	R-HSA-8948216	COL15A1; COL8A1; COL25A1; COL11A1; COL14A1; COL4A6; COL4A5; COL5A1; COL1A2; COL1A1; COL3A1; COL6A3; COL6A2; COL12A1	1306; 1293; 1277; 1288; 1301; 1292; 1287; 84570; 1295; 1303; 7373; 1281; 1278; 1289	44	44
9.05871e-12	2.76895e-09	Collagen biosynthesis and modifying enzymes	Reactome	R-HSA-1650814	COL15A1; COL8A1; COL25A1; COL11A1; COL14A1; COL4A6; COL4A5; COL5A1; COL1A2; ADAMTS14; COL1A1; PCOLCE; COL3A1; COL6A3; COL6A2; COL12A1	1306; 1287; 1277; 1288; 1301; 1292; 5118; 7373; 1295; 84570; 140766; 1303; 1281; 1293; 1278; 1289	67	67
4.28743e-11	9.82893e-09	Basal cell carcinoma - Homo sapiens (human)	KEGG	path:hsa05217	FZD1; FZD2; BMP2; FZD7; TCF7L1; TCF7L2; GLI2; GLI3; GLI1; FZD5; WNT9A; WNT5A; LEF1; WNT11; HHIP	8321; 8324; 650; 64399; 6934; 2735; 2736; 2737; 7474; 7483; 7481; 83439; 2535; 51176; 7855	63	63
9.25639e-11	1.46679e-08	Hippo signaling pathway - Homo sapiens (human)	KEGG	path:hsa04390	TGFB2; SMAD3; SOX2; FZD1; FZD2; FZD5; FZD7; GLI2; AJUBA; CRB1; PRKCZ; LEF1; YAP1; BMP5; BMP2; CCND1; TCF7L1; TCF7L2; ID1; WNT9A; WNT5A; WNT11	6657; 595; 8321; 8324; 650; 653; 10413; 7855; 2736; 6934; 7474; 7481; 7483; 3397; 2535; 23418; 7042; 5590; 84962; 51176; 83439; 4088	157	157
9.95922e-11	1.46679e-08	Dopaminergic Neurogenesis	Wikipathways	WP2855	GBX2; CDKN1C; ASCL1; LMX1A; OTX2; GLI2; EN1; GLI1; SOX2; ALDH1A1; NKX6-1	216; 2735; 2736; 5015; 2637; 4009; 4825; 429; 2019; 1028; 6657	30	30
1.11968e-10	1.46679e-08	Development of ureteric collection system	Wikipathways	WP5053	ITGA8; MYCN; TGFB2; CCND1; ROBO1; ROBO2; GLI2; GLI3; GLI1; SALL1; GFRA1; FGFR2; WNT11	2736; 2737; 595; 2735; 4613; 2263; 8516; 7481; 7042; 6091; 6092; 6299; 2674	47	47
1.19763e-09	1.37279e-07	Collagen formation	Reactome	R-HSA-1474290	COL15A1; COL8A1; COL25A1; COL11A1; COL14A1; COL4A6; COL4A5; COL5A1; COL1A2; ADAMTS14; COL1A1; PCOLCE; COL3A1; COL6A3; COL6A2; COL12A1	1306; 1292; 1278; 1277; 1288; 1301; 1295; 7373; 1281; 5118; 1293; 1287; 84570; 140766; 1303; 1289	91	91
2.74637e-09	2.79824e-07	Integrin	INOH	None	ITGA8; COL15A1; COL8A1; ELN; COL11A1; DOCK1; SDC4; DOCK5; COL4A6; COL4A5; COL5A1; COL1A2; COL1A1; COL3A1; COL6A2; GPC4; LUM; COL12A1	1306; 1292; 1278; 4060; 1277; 1288; 1301; 1793; 2006; 1295; 1281; 80005; 2239; 1287; 8516; 1303; 6385; 1289	124	124
7.79944e-09	7.15209e-07	Protein digestion and absorption - Homo sapiens (human)	KEGG	path:hsa04974	COL15A1; COL8A1; COL25A1; COL11A1; KCNK5; COL14A1; COL4A6; COL4A5; COL5A1; COL1A2; COL1A1; ELN; COL3A1; COL6A3; COL6A2; COL12A1	1287; 84570; 7373; 1277; 1278; 1281; 1288; 1289; 1292; 1293; 1295; 1301; 1303; 1306; 8645; 2006	103	103
9.83304e-09	8.19718e-07	Wnt signaling pathway - Homo sapiens (human)	KEGG	path:hsa04310	FZD1; FZD2; SFRP5; NFATC4; FZD5; SFRP4; RSPO4; CCND1; FZD7; TCF7L1; TCF7L2; TLE4; GPC4; ROR1; WNT9A; NFATC1; WNT5A; SMAD3; LEF1; WNT11	7091; 595; 343637; 8321; 8324; 4772; 4776; 7855; 2239; 6424; 6425; 7474; 7481; 7483; 4919; 6934; 2535; 51176; 83439; 4088	166	166
1.16808e-08	8.92604e-07	Elastic fibre formation	Reactome	R-HSA-1566948	ITGA8; TGFB2; LTBP4; BMP2; LTBP1; EFEMP1; FBN3; FBN1; FBLN2; FBLN5	4052; 2202; 84467; 7042; 10516; 2200; 8516; 650; 2199; 8425	35	35
3.46381e-08	2.32956e-06	Wnt signaling	Wikipathways	WP428	NFATC1; FZD2; SFRP5; NFATC4; FZD5; SFRP4; FZD1; CCND1; FZD7; TCF7L1; TCF7L2; GPC4; ROR1; LEF1; WNT5A; WNT11	51176; 4772; 83439; 595; 8324; 8321; 6934; 6424; 6425; 7855; 4776; 7481; 7474; 2239; 4919; 2535	114	114
3.55657e-08	2.32956e-06	Pathways in cancer - Homo sapiens (human)	KEGG	path:hsa05200	PDGFRA; PMAIP1; TGFB2; TCF7L1; TCF7L2; MITF; EDNRB; FZD1; FZD2; FZD5; FZD7; NTRK1; PTGER2; GLI2; GLI3; GLI1; CXCR4; IGF2; PDGFA; WNT11; COL4A6; COL4A5; DLL3; LAMC3; LEF1; SMAD3; FGFR2; BMP2; CCND1; NOTCH1; NOTCH2; GNG3; WNT9A; WNT5A; MMP2; LPAR4; HHIP	2736; 10319; 8321; 8324; 4286; 2263; 4313; 10683; 2535; 595; 650; 2735; 2737; 2785; 4851; 4853; 6934; 2846; 4914; 64399; 83439; 5154; 5156; 5366; 1287; 1288; 7042; 7474; 7481; 7483; 3481; 5732; 7852; 7855; 1910; 51176; 4088	531	531
5.69687e-08	3.48269e-06	Osteoblast differentiation	Wikipathways	WP4787	FZD1; FZD2; FZD5; FZD7; SOX9; NOTCH1; NOTCH2; GLI2; GLI3; DLL3; WNT11; WNT9A; WNT5A; FGFR2; PRKCZ; BMP2	10683; 5590; 8324; 8321; 6662; 2263; 7855; 650; 7481; 7483; 2736; 2737; 7474; 4853; 4851; 2535	118	118
1.01552e-07	5.82019e-06	Syndecan-1-mediated signaling events	PID	syndecan_1_pathway	COL11A1; COL4A6; COL4A5; COL5A1; COL1A2; COL1A1; COL3A1; COL6A3; COL6A2; FGFR2	1293; 1277; 1288; 2263; 1301; 1292; 1287; 1281; 1278; 1289	43	43
1.17609e-07	6.34396e-06	TGF-beta signaling pathway - Homo sapiens (human)	KEGG	path:hsa04350	BMP5; BMP2; LTBP1; THSD4; ID3; FBN1; SMAD3; INHBE; FMOD; PITX2; SMAD6; ID1; TGIF2; TGFB2	79875; 60436; 650; 653; 2200; 5308; 4052; 83729; 2331; 3397; 3399; 7042; 4088; 4091	94	94
1.66205e-07	8.06966e-06	Nervous system development	Reactome	R-HSA-9675108	SCN7A; EPHA8; EPHA7; DOCK1; CNTN2; SEMA6A; LHX4; GAP43; ALCAM; NRCAM; DOK6; CXCR4; POU3F2; EPHB4; UNC5C; EFNA5; EFNA4; UNC5D; COL4A5; YAP1; PMP22; COL6A2; SEMA5A; ROBO1; NTN1; ROBO2; GFRA1; COL6A3; SCN5A	2046; 5376; 10413; 1945; 2050; 220164; 1292; 89884; 6331; 2045; 1287; 2596; 8633; 9423; 6900; 5454; 7852; 9037; 6332; 6091; 1293; 2674; 6092; 57556; 1793; 4897; 1946; 214; 137970	379	379
1.73083e-07	8.06966e-06	Epithelial to mesenchymal transition in colorectal cancer	Wikipathways	WP4239	FZD1; TGFB2; FZD2; FZD5; FZD7; TWIST2; NOTCH1; NOTCH2; ID1; COL4A6; COL4A5; DLL3; WNT9A; CLDN1; WNT5A; SMAD3; MMP2; WNT11	9076; 7042; 10683; 4313; 7483; 8324; 7474; 7481; 3397; 117581; 7855; 4088; 8321; 1287; 1288; 4853; 4851; 2535	161	161
1.76001e-07	8.06966e-06	LncRNA involvement in canonical Wnt signaling and colorectal cancer	Wikipathways	WP4258	FZD1; FZD2; FZD5; SFRP4; FZD7; CCND1; SFRP5; TCF7L1; TCF7L2; TFAP2A; ROR1; WNT5A; LEF1; WNT11	51176; 83439; 7474; 595; 8324; 8321; 7020; 6934; 6424; 6425; 7855; 7481; 4919; 2535	97	97
2.02466e-07	8.84102e-06	PI3K-Akt signaling pathway	Wikipathways	WP4172	ITGA8; PDGFRA; NGFR; PRL; NTRK1; FGF13; CREB5; IGF2; PDGFA; NTF3; PDGFD; EFNA5; EFNA4; COL4A6; COL4A5; LAMC3; FGFR2; SGK1; CCND1; CREB3L2; SYK; COL1A2; GNG3; COL1A1; COL6A3; COL6A2; LPAR4	2846; 4908; 1946; 1945; 80310; 595; 3481; 5617; 4914; 6850; 5154; 5156; 2785; 4804; 2263; 8516; 64764; 2258; 1277; 10319; 1292; 1293; 1278; 1287; 1288; 9586; 6446	340	339
2.21676e-07	9.23984e-06	GLI proteins bind promoters of Hh responsive genes to promote transcription	Reactome	R-HSA-5635851	BOC; GLI2; GLI1; HHIP; GLI3	2735; 91653; 2736; 2737; 64399	7	7
2.83726e-07	1.12391e-05	Developmental Biology	Reactome	R-HSA-1266738	SCN7A; EPHA8; NRCAM; DOCK1; SMAD3; CNTN2; SOX9; SOX2; KRT8; SEMA6A; BOC; LHX4; GAP43; ALCAM; EOMES; EPHA7; DOK6; CXCR4; POU3F2; EPHB4; UNC5C; EFNA5; EFNA4; UNC5D; COL4A5; FOXL2; GATA6; LEF1; COL6A3; YAP1; PMP22; SCN5A; SEMA5A; ROBO1; NTN1; ROBO2; KRT17; GFRA1; SALL1; CACNG2; COL6A2	6662; 2046; 5376; 10413; 1945; 3856; 2050; 220164; 1292; 4088; 4897; 668; 6657; 2045; 1287; 8633; 9423; 8320; 6900; 5454; 7852; 9037; 6332; 51176; 6331; 10369; 6091; 1293; 89884; 2596; 2674; 6092; 57556; 1793; 3872; 91653; 1946; 214; 137970; 2627; 6299	676	676
2.94154e-07	1.12391e-05	Neural Crest Differentiation	Wikipathways	WP2064	GBX2; PMP22; TFAP2A; FGFR2; ASCL1; TCF7L1; NOTCH2; ID1; DLL3; PAX3; MITF; NEUROG1; SOX9; NOTCH1	5077; 5376; 10683; 83439; 4286; 6662; 429; 2263; 7020; 3397; 2637; 4762; 4853; 4851	101	101
4.39149e-07	1.54214e-05	Wnt Mammals	INOH	None	FZD1; FZD2; FZD5; SFRP4; FZD7; FRZB; SDC4; TCF7L1; TCF7L2; TLE4; GPC4; WNT9A; LEF1; WNT5A; WNT11	6385; 6934; 51176; 7474; 83439; 6424; 7855; 2487; 7483; 2239; 8321; 7091; 2535; 8324; 7481	120	120
4.39149e-07	1.54214e-05	Wnt Canonical	INOH	None	FZD1; FZD2; FZD5; SFRP4; FZD7; FRZB; SDC4; TCF7L1; TCF7L2; TLE4; GPC4; WNT9A; LEF1; WNT5A; WNT11	6385; 6934; 51176; 7474; 83439; 6424; 7855; 2487; 7483; 2239; 8321; 7091; 2535; 8324; 7481	120	120
4.54066e-07	1.54214e-05	PI3K-Akt signaling pathway - Homo sapiens (human)	KEGG	path:hsa04151	ITGA8; PDGFRA; NGFR; PRL; NTRK1; EFNA5; IGF2; PDGFA; NTF3; PDGFD; ERBB4; CREB5; EFNA4; COL4A6; COL4A5; LAMC3; FGFR2; SGK1; CCND1; CREB3L2; SYK; COL1A2; GNG3; COL1A1; COL6A3; COL6A2; LPAR4	2066; 10319; 2263; 6446; 8516; 3481; 80310; 595; 6850; 4804; 2785; 2846; 4908; 4914; 5617; 5154; 5156; 64764; 1277; 1287; 1288; 1292; 1293; 9586; 1278; 1945; 1946	354	353
4.81772e-07	1.5778e-05	ncRNAs involved in Wnt signaling in hepatocellular carcinoma	Wikipathways	WP4336	FZD1; FZD2; FZD5; SFRP4; FZD7; CCND1; SFRP5; TCF7L1; TCF7L2; ROR1; WNT5A; LEF1; WNT11	51176; 83439; 7474; 595; 8324; 8321; 6934; 6424; 6425; 7855; 7481; 4919; 2535	90	90
5.7864e-07	1.8297e-05	RUNX3 regulates WNT signaling	Reactome	R-HSA-8951430	CCND1; RUNX3; LEF1; TCF7L1; TCF7L2	864; 83439; 595; 6934; 51176	8	8
6.36982e-07	1.94704e-05	Molecules associated with elastic fibres	Reactome	R-HSA-2129379	ITGA8; TGFB2; LTBP4; BMP2; LTBP1; EFEMP1; FBLN2; FBLN5	4052; 2202; 7042; 10516; 8516; 650; 2199; 8425	30	30
6.6692e-07	1.97279e-05	GPCR signaling-G alpha q	INOH	None	TGFB2; FZD1; FZD2; FZD5; FZD7; PRL; RGS4; GAL; INHBE; FGF13; RGS9; IGF2; PDGFA; NTF3; DLL3; NDP; ITPR1; BMP5; BMP2; PRKCZ; WNT9A; WNT5A; WNT11	653; 8787; 5999; 650; 4693; 10683; 7474; 51083; 5590; 8321; 7481; 7855; 5617; 7483; 2258; 83729; 5154; 7042; 2535; 8324; 3481; 3708; 4908	274	274
8.04839e-07	2.30637e-05	Beta-catenin independent WNT signaling	Reactome	R-HSA-3858494	NFATC1; FZD2; FZD5; FZD1; WNT11; FZD7; TCF7L1; TCF7L2; GNG3; LEF1; ITPR1; WNT5A; ROR1	6934; 51176; 7474; 83439; 7855; 4772; 8321; 4919; 2535; 8324; 3708; 2785; 7481	94	94
8.53964e-07	2.37298e-05	Beta1 integrin cell surface interactions	PID	integrin1_pathway	ITGA8; COL11A1; FBN1; COL4A6; COL4A5; COL5A1; COL1A2; COL1A1; COL3A1; COL6A3; COL6A2	1277; 1288; 1301; 1278; 1293; 8516; 2200; 1281; 1292; 1287; 1289	66	66
1.17704e-06	3.17456e-05	Ca2+ pathway	Reactome	R-HSA-4086398	NFATC1; FZD2; FZD5; TCF7L1; TCF7L2; GNG3; WNT5A; ITPR1; LEF1; WNT11	2535; 7474; 83439; 4772; 3708; 2785; 7481; 7855; 6934; 51176	55	55
1.46269e-06	3.83225e-05	Proteoglycans in cancer - Homo sapiens (human)	KEGG	path:hsa05205	IGF2; FZD1; FZD2; FLNC; FZD5; ERBB4; FZD7; CCND1; TWIST2; SDC4; TGFB2; COL1A2; WNT9A; COL1A1; WNT5A; ITPR1; MMP2; LUM; WNT11	2066; 7855; 595; 3708; 8321; 8324; 7474; 4313; 1277; 2318; 7481; 7483; 117581; 2535; 7042; 3481; 6385; 4060; 1278	205	205
1.54316e-06	3.93077e-05	Human papillomavirus infection - Homo sapiens (human)	KEGG	path:hsa05165	ITGA8; MFNG; TCF7L1; NOTCH2; TICAM1; FZD2; FZD5; FZD7; FZD1; CREB5; COL4A6; COL4A5; PRKCZ; LAMC3; COL6A3; CCND1; NOTCH1; TCF7L2; CREB3L2; COL1A2; WNT9A; COL1A1; WNT5A; COL6A2; WNT11	148022; 10319; 595; 8321; 8324; 4242; 7855; 4851; 1277; 1278; 1287; 1288; 1292; 1293; 6934; 7474; 7481; 7483; 4853; 9586; 5590; 2535; 64764; 83439; 8516	331	331
1.78092e-06	4.41379e-05	Axon guidance	Reactome	R-HSA-422475	SCN7A; EPHA8; EPHA7; DOCK1; CNTN2; SEMA6A; LHX4; GAP43; ALCAM; NRCAM; DOK6; CXCR4; EPHB4; UNC5C; EFNA5; EFNA4; UNC5D; COL4A5; COL6A2; SEMA5A; ROBO1; NTN1; ROBO2; GFRA1; COL6A3; SCN5A	2046; 1945; 2050; 220164; 1292; 89884; 6331; 2045; 1287; 2596; 8633; 9423; 6900; 7852; 9037; 6332; 6091; 1293; 2674; 6092; 57556; 1793; 4897; 1946; 214; 137970	356	356
1.85404e-06	4.47409e-05	Melanogenesis - Homo sapiens (human)	KEGG	path:hsa04916	FZD1; FZD2; FZD5; FZD7; TCF7L1; TCF7L2; CREB3L2; WNT9A; MITF; WNT5A; LEF1; EDNRB; WNT11	8321; 8324; 7855; 4286; 64764; 6934; 7474; 7481; 7483; 1910; 2535; 51176; 83439	101	101
2.1191e-06	4.9826e-05	WNT5A-dependent internalization of FZD2, FZD5 and ROR2	Reactome	R-HSA-5140745	FZD2; WNT5A; ROR1; FZD5	4919; 2535; 7474; 7855	5	5
2.40865e-06	5.52184e-05	Transcriptional regulation by RUNX2	Reactome	R-HSA-8878166	CCND1; SMAD6; TWIST2; GLI2; GLI3; SOX9; SATB2; HAND2; COL1A1; MAF; YAP1	2737; 10413; 9464; 595; 1277; 4091; 6662; 117581; 2736; 23314; 4094	73	73
4.15323e-06	9.13238e-05	Signaling pathways regulating pluripotency of stem cells - Homo sapiens (human)	KEGG	path:hsa04550	FZD1; FZD2; FZD5; FZD7; ID3; MEIS1; ID1; INHBE; WNT9A; SOX2; NEUROG1; SMAD3; FGFR2; WNT5A; WNT11	6657; 7855; 4211; 8321; 4762; 2263; 83729; 8324; 7474; 7481; 7483; 3397; 3399; 2535; 4088	143	143
4.28236e-06	9.13238e-05	GPCR signaling-G alpha i	INOH	None	IGF2; FZD1; BMP5; TGFB2; BMP2; PDGFA; PRL; FZD7; NTF3; GAL; RGS4; DLL3; INHBE; WNT9A; FGF13; NDP; WNT5A; FZD2; RGS9; WNT11; FZD5	653; 8787; 650; 4693; 10683; 7474; 51083; 8321; 7481; 5999; 7855; 5617; 7483; 2258; 83729; 5154; 7042; 2535; 8324; 3481; 4908	262	262
4.28236e-06	9.13238e-05	GPCR signaling-pertussis toxin	INOH	None	IGF2; FZD1; BMP5; TGFB2; BMP2; PDGFA; PRL; FZD7; NTF3; GAL; RGS4; DLL3; INHBE; WNT9A; FGF13; NDP; WNT5A; FZD2; RGS9; WNT11; FZD5	653; 8787; 650; 4693; 10683; 7474; 51083; 8321; 7481; 5999; 7855; 5617; 7483; 2258; 83729; 5154; 7042; 2535; 8324; 3481; 4908	262	262
4.72078e-06	9.83854e-05	Axon guidance - Homo sapiens (human)	KEGG	path:hsa04360	ROBO2; NFATC4; SEMA5A; EPHB4; EPHA8; ROBO1; NTN1; EFNA5; EFNA4; UNC5C; UNC5D; EPHA7; PRKCZ; CXCR4; WNT5A; BOC; SEMA6A	2050; 91653; 4776; 7852; 9423; 57556; 137970; 7474; 9037; 1945; 1946; 8633; 6091; 6092; 5590; 2045; 2046	182	182
6.84622e-06	0.000139511	GPCR signaling-cholera toxin	INOH	None	IGF2; FZD1; BMP5; TGFB2; BMP2; PDGFA; PRL; FZD7; NTF3; GAL; RGS4; DLL3; INHBE; WNT9A; FGF13; NDP; WNT5A; FZD2; RGS9; WNT11; FZD5	653; 8787; 650; 4693; 10683; 7474; 51083; 8321; 7481; 5999; 7855; 5617; 7483; 2258; 83729; 5154; 7042; 2535; 8324; 3481; 4908	270	270
7.674e-06	0.00015298	GPCR signaling-G alpha s Epac and ERK	INOH	None	IGF2; FZD1; BMP5; TGFB2; BMP2; PDGFA; PRL; FZD7; NTF3; GAL; RGS4; DLL3; INHBE; WNT9A; FGF13; NDP; WNT5A; FZD2; RGS9; WNT11; FZD5	653; 8787; 5999; 650; 4693; 10683; 7474; 51083; 8321; 7481; 7855; 5617; 7483; 2258; 83729; 5154; 7042; 2535; 8324; 3481; 4908	272	272
8.6416e-06	0.000168603	Deactivation of the beta-catenin transactivating complex	Reactome	R-HSA-3769402	TCF7L1; TCF7L2; TLE4; SOX9; SOX2; SOX3; LEF1	83439; 6658; 6662; 6657; 7091; 6934; 51176	30	30
9.00281e-06	0.000171991	Signal Transduction	Reactome	R-HSA-162582	FGFRL1; CHN2; BOC; PLIN3; RGS4; NTRK1; PTGER2; PROKR2; GLI1; GLP1R; ERBB4; FLRT2; TLE4; FGFR2; ROR1; BMP2; RSPO4; CCND1; TCF7L1; TCF7L2; VIM; SYK; GFRA1; GNG3; HHIP; NFATC1; RGR; RRAD; GABRG2; DOCK1; KHDRBS2; EDNRB; ID1; IGF2; APOD; PLPPR4; PLPPR5; PLPPR3; COL4A5; ITPR1; GJA1; GABRQ; HCAR1; WNT5A; PDGFRA; MFNG; SMAD6; SMAD3; SH3GL3; FZD1; FZD2; FZD5; FZD7; ADAP1; NTF3; ASCL1; CHRDL1; NPY2R; LEF1;…	8321; 5732; 5590; 2737; 2566; 79948; 1292; 4914; 91851; 2736; 6446; 2263; 3397; 7431; 6658; 2785; 216; 595; 6934; 7474; 83439; 51083; 9890; 4772; 7855; 55879; 27198; 343637; 8324; 5138; 60436; 1131; 5154; 4242; 3708; 1730; 4804; 4088; 4851; 4919; 1287; 23179; 4908; 3399; 51176; 4161; 1910; 5156; 6850; 3350; 429; 1793; 4091; 2846; 53834; 5995; 80310; 163404; 2066; 23768; 10226; 9365; 6662; 7481; 2…	2432	2431
9.66873e-06	0.000180943	AGE-RAGE signaling pathway in diabetic complications - Homo sapiens (human)	KEGG	path:hsa04933	NFATC1; TGFB2; F3; CCND1; SMAD3; COL4A6; COL4A5; PRKCZ; COL1A2; COL1A1; COL3A1; MMP2	595; 2152; 4772; 4313; 1277; 1281; 1287; 1288; 7042; 4088; 5590; 1278	100	100
1.07224e-05	0.000196296	Wnt signaling pathway and pluripotency	Wikipathways	WP399	FZD1; FZD2; FZD5; FZD7; CCND1; TCF7L1; TCF7L2; PRKCZ; SOX2; LEF1; WNT5A; WNT11	51176; 5590; 6657; 83439; 595; 8324; 8321; 6934; 7855; 7481; 7474; 2535	101	101
1.09172e-05	0.000196296	RUNX2 regulates bone development	Reactome	R-HSA-8941326	SMAD6; MAF; GLI2; GLI3; SATB2; COL1A1; YAP1	1277; 10413; 2737; 4091; 2736; 23314; 4094	31	31
1.17528e-05	0.000207256	Focal Adhesion-PI3K-Akt-mTOR-signaling pathway	Wikipathways	WP3932	ITGA8; PDGFRA; COL11A1; NGFR; COL3A1; PRL; FGF13; CREB5; PDGFA; PDGFD; EFNA5; EFNA4; COL4A6; COL5A1; LAMC3; FGFR2; CREB3L2; COL1A2; GNG3; COL1A1; COL6A2; LPAR4	1301; 2846; 1946; 1945; 80310; 2258; 5617; 5154; 5156; 2785; 4804; 2263; 8516; 64764; 1277; 10319; 9586; 1292; 1278; 1281; 1289; 1288	302	302
1.40808e-05	0.000243625	WNT-Core	Signalink	None	FZD1; FZD5; FZD7; FRZB; NOTCH1; SMAD3; WNT5A; LEF1	8321; 8324; 7474; 2487; 51176; 4851; 4088; 7855	44	44
1.5654e-05	0.000265829	GPCR signaling-G alpha s PKA and ERK	INOH	None	IGF2; FZD1; BMP5; TGFB2; BMP2; PDGFA; PRL; FZD7; NTF3; GAL; RGS4; DLL3; INHBE; WNT9A; FGF13; NDP; WNT5A; FZD2; RGS9; WNT11; FZD5	653; 8787; 5999; 650; 4693; 10683; 7474; 51083; 8321; 7481; 7855; 5617; 7483; 2258; 83729; 5154; 7042; 2535; 8324; 3481; 4908	285	285
2.62539e-05	0.00042981	Breast cancer - Homo sapiens (human)	KEGG	path:hsa05224	FZD1; FZD2; FZD5; FZD7; CCND1; NOTCH1; NOTCH2; TCF7L1; DLL3; TCF7L2; WNT9A; WNT5A; LEF1; WNT11	7855; 595; 8321; 8324; 4851; 4853; 6934; 7474; 7481; 7483; 10683; 2535; 51176; 83439	147	147
2.66024e-05	0.00042981	Signaling by Receptor Tyrosine Kinases	Reactome	R-HSA-9006934	PDGFRA; RRAD; GABRG2; DOCK1; FGFRL1; ID1; SH3GL3; NTRK1; ADAP1; IGF2; PDGFA; NTF3; PDGFD; ERBB4; ASCL1; COL4A5; FLRT2; ITPR1; FGFR2; YAP1; F3; SGK1; GABRQ; ID3; KL; PRKCZ; COL6A3; COL6A2	23768; 6236; 5590; 2566; 5154; 1793; 10413; 3708; 1292; 4914; 6446; 2263; 3397; 1287; 4908; 11033; 3399; 9365; 55879; 1293; 5156; 6457; 429; 53834; 80310; 3481; 2066; 2152	464	464
2.67166e-05	0.00042981	Arrhythmogenic right ventricular cardiomyopathy - Homo sapiens (human)	KEGG	path:hsa05412	ITGA8; GJA1; ATP2A3; DES; TCF7L1; TCF7L2; SGCA; CACNG2; CACNA2D1; LEF1	10369; 2697; 1674; 781; 6934; 83439; 6442; 8516; 489; 51176	77	77
3.05545e-05	0.000469183	Gastric cancer - Homo sapiens (human)	KEGG	path:hsa05226	FZD1; TGFB2; FZD5; FZD7; CCND1; FZD2; TCF7L2; TCF7L1; WNT9A; WNT5A; SMAD3; FGFR2; LEF1; WNT11	595; 8321; 8324; 7855; 2263; 7042; 6934; 7474; 7481; 7483; 2535; 51176; 83439; 4088	149	149
3.12107e-05	0.000469183	Integrins in angiogenesis	PID	avb3_integrin_pathway	COL11A1; COL4A6; COL4A5; COL5A1; COL1A2; COL1A1; COL3A1; COL6A3; COL6A2	1293; 1287; 1277; 1288; 1292; 1278; 1281; 1301; 1289	63	63
3.12107e-05	0.000469183	Endochondral Ossification	Wikipathways	WP474	ADAMTS5; IGF2; TGFB2; RUNX3; FRZB; GLI3; SOX9; CDKN1C; DDR2	11096; 2737; 4921; 6662; 2487; 3481; 7042; 864; 1028	63	63
3.12107e-05	0.000469183	Endochondral Ossification with Skeletal Dysplasias	Wikipathways	WP4808	ADAMTS5; IGF2; TGFB2; RUNX3; FRZB; GLI3; SOX9; CDKN1C; DDR2	11096; 2737; 4921; 6662; 2487; 3481; 7042; 864; 1028	63	63
3.20295e-05	0.000473727	Transcriptional regulation by RUNX3	Reactome	R-HSA-8878159	CCND1; NOTCH1; TCF7L1; TCF7L2; SMAD3; RUNX3; LEF1; YAP1	595; 83439; 10413; 4088; 4851; 864; 6934; 51176	49	49
3.806e-05	0.000553985	Amplification and Expansion of Oncogenic Pathways as Metastatic Traits	Wikipathways	WP3678	LEF1; CXCR4; TCF7L1; TCF7L2; NOTCH1	51176; 83439; 4851; 7852; 6934	16	16
3.88218e-05	0.000556243	Prostate cancer - Homo sapiens (human)	KEGG	path:hsa05215	PDGFA; PDGFRA; ETV5; CCND1; CREB5; TCF7L1; TCF7L2; CREB3L2; PDGFD; LEF1; FGFR2	5154; 2119; 595; 2263; 5156; 64764; 6934; 9586; 80310; 51176; 83439	97	97
4.17637e-05	0.000589189	Regulation of nuclear beta catenin signaling and target gene transcription	PID	betacatenin_nuc_pathway	CCND1; MDFIC; TCF7L1; TCF7L2; TLE4; PITX2; MITF; NEUROG1; MMP2; LEF1	4762; 595; 29969; 83439; 4286; 6934; 4313; 7091; 5308; 51176	81	81
4.4118e-05	0.000612972	Breast cancer pathway	Wikipathways	WP4262	FZD1; FZD2; FZD5; SFRP4; FZD7; CCND1; TCF7L1; TCF7L2; NOTCH1; DLL3; NOTCH2; LEF1; WNT5A; WNT11	51176; 7481; 10683; 83439; 595; 8324; 8321; 6934; 6424; 7855; 7474; 4853; 4851; 2535	154	154
4.73882e-05	0.000648582	Cushing syndrome - Homo sapiens (human)	KEGG	path:hsa04934	FZD1; FZD2; FZD5; FZD7; CCND1; CREB5; TCF7L1; TCF7L2; CREB3L2; WNT9A; WNT5A; ITPR1; LEF1; WNT11	595; 3708; 8321; 8324; 7855; 6934; 7474; 7481; 7483; 9586; 2535; 51176; 64764; 83439	155	155
5.34898e-05	0.000721326	O-glycosylation of TSR domain-containing proteins	Reactome	R-HSA-5173214	ADAMTS5; ADAMTS6; SEMA5A; THSD4; ADAMTS12; ADAMTS14; ADAMTS19	81792; 11096; 11174; 79875; 171019; 9037; 140766	39	39
6.34184e-05	0.000842821	NGF-stimulated transcription	Reactome	R-HSA-9031628	F3; SGK1; RRAD; ASCL1; ID3; ID1; SH3GL3	6446; 6236; 3397; 429; 6457; 3399; 2152	40	40
6.60695e-05	0.000865511	The Overlap Between Signal Transduction Pathways that Contribute to a Range of LMNA Laminopathies	Wikipathways	WP4879	TGFB2; BMP2; NOTCH1; TCF7L1; TCF7L2; SMAD3; TNFRSF11B; LEF1	6934; 4088; 51176; 4982; 650; 7042; 83439; 4851	54	54
7.15503e-05	0.000924108	miR-509-3p alteration of YAP1-ECM axis	Wikipathways	WP3967	COL3A1; YAP1; COL5A1; PBX3; COL1A1	1281; 5090; 1289; 1277; 10413	18	18
7.47199e-05	0.000951641	Neuroactive ligand-receptor interaction - Homo sapiens (human)	KEGG	path:hsa04080	GABRG2; GRIA4; EDNRB; PRL; THRB; PTGER2; GAL; GLP1R; GRID1; CHRM3; NPY2R; CHRNA1; GCGR; TSPO; MC5R; NPY5R; GRIK2; GRIK3; GABRQ; GABRE; HTR1A; LPAR4	2566; 2564; 4161; 5617; 2642; 5732; 1134; 1131; 2740; 2846; 706; 7068; 3350; 4889; 4887; 2898; 2899; 1910; 51083; 2894; 55879; 2893	341	341
7.66118e-05	0.000962371	Ectoderm Differentiation	Wikipathways	WP2858	NFATC1; PAX3; GLI3; TFAP2A; SIX6; TCF7L1; GATA6; TNFRSF11B; SOX2; GRAMD1B; BOC; FGFR2; FZD5	5077; 4982; 83439; 6657; 91653; 2263; 57476; 7020; 7855; 2627; 4772; 2737; 4990	142	142
8.55802e-05	0.0010605	ECM-receptor interaction - Homo sapiens (human)	KEGG	path:hsa04512	ITGA8; SDC4; COL4A6; COL4A5; COL1A2; COL1A1; LAMC3; COL6A3; COL6A2; SV2C	10319; 6385; 1277; 1287; 1288; 1292; 1293; 8516; 22987; 1278	88	88
9.50645e-05	0.00116232	Asymmetric localization of PCP proteins	Reactome	R-HSA-4608870	FZD1; WNT5A; FZD2; FZD5; FZD7	7855; 8321; 7474; 2535; 8324	19	19
0.000102584	0.00122168	Hedgehog Signaling Pathway	Wikipathways	WP4249	CCND1; EVC2; GLI2; GLI3; GLI1; BOC; HHIP	2735; 2736; 2737; 132884; 595; 91653; 64399	43	43
0.000102584	0.00122168	Genes controlling nephrogenesis	Wikipathways	WP4823	ITGA8; EYA1; ROBO2; NOTCH2; GLI3; CXCR4; FGFR2	2737; 7852; 2138; 2263; 8516; 6092; 4853	43	43
0.000113658	0.0013196	Hepatocellular carcinoma - Homo sapiens (human)	KEGG	path:hsa05225	IGF2; FZD1; TGFB2; FZD5; FZD7; CCND1; FZD2; TCF7L2; TCF7L1; WNT9A; WNT5A; SMAD3; LEF1; WNT11	7855; 595; 8321; 8324; 6934; 7474; 7481; 7483; 7042; 3481; 2535; 51176; 83439; 4088	168	168
0.000113684	0.0013196	Arrhythmogenic Right Ventricular Cardiomyopathy	Wikipathways	WP2118	ITGA8; GJA1; DES; TCF7L1; TCF7L2; SGCA; LEF1; CACNA2D1; CACNG2	6442; 8516; 6934; 51176; 1674; 781; 83439; 2697; 10369	74	74
0.000119328	0.00135091	Beta3 integrin cell surface interactions	PID	integrin3_pathway	PVR; SDC4; FBN1; COL4A6; COL4A5; COL1A2; COL1A1	1287; 1277; 1288; 2200; 5817; 1278; 6385	44	44
0.000119328	0.00135091	Prostaglandin Synthesis and Regulation	Wikipathways	WP98	ANXA2; PRL; PTGER2; SOX9; PTGIS; MITF; EDNRB	5740; 4286; 6662; 5732; 302; 1910; 5617	44	44
0.000125541	0.00140391	Signaling by WNT	Reactome	R-HSA-195721	NFATC1; FZD2; ITPR1; FZD5; RSPO4; WNT11; FZD7; TCF7L1; TCF7L2; TLE4; SOX9; GNG3; WNT9A; SOX2; SOX3; LEF1; FZD1; WNT5A; ROR1	343637; 6934; 51176; 7474; 83439; 7091; 4919; 7483; 4772; 6662; 7855; 8321; 6657; 2535; 8324; 3708; 6658; 2785; 7481	282	281
0.000163526	0.00180667	Mesodermal commitment pathway	Wikipathways	WP2857	FZD5; CCND1; SMAD6; TCF7L1; MEIS1; GATA6; EOMES; SOX2; PITX2; LEF1; SMAD3; PBX3; YAP1	51176; 5308; 83439; 6657; 595; 7855; 8320; 5090; 4211; 10413; 2627; 4088; 4091	153	153
0.000171895	0.00187652	Type I collagen synthesis in the context of Osteogenesis imperfecta	Wikipathways	WP4786	FZD1; FKBP10; COL1A2; TNFRSF11B; COL1A1; ITPR1	8321; 60681; 4982; 1278; 1277; 3708	33	33
0.000183298	0.00195446	PCP/CE pathway	Reactome	R-HSA-4086400	FZD1; FZD2; FZD5; FZD7; ROR1; WNT5A; WNT11	2535; 7474; 8324; 7481; 7855; 8321; 4919	47	47
0.000183298	0.00195446	Heart Development	Wikipathways	WP1591	NFATC1; NFATC4; BMP2; NOTCH1; PITX2; HAND2; GATA6	4851; 9464; 650; 2627; 4776; 5308; 4772	47	47
0.000198686	0.0020942	ESC Pluripotency Pathways	Wikipathways	WP3931	PDGFA; PDGFRA; FZD5; FZD1; SMAD6; FZD7; FZD2; FGF13; WNT5A; FGFR2; WNT11	5154; 5156; 8324; 8321; 2263; 2258; 7855; 7481; 7474; 4091; 2535	116	116
0.000252735	0.00260403	RUNX2 regulates osteoblast differentiation	Reactome	R-HSA-8940973	MAF; GLI3; YAP1; SATB2; COL1A1	1277; 10413; 2737; 23314; 4094	23	23
0.000252735	0.00260403	GDNF-RET signaling axis	Wikipathways	WP4830	SALL1; GLI3; ROBO2; EYA1; GFRA1	2737; 2138; 6092; 6299; 2674	23	23
0.000330846	0.00333391	Hedgehog ,on, state	Reactome	R-HSA-5632684	EVC2; GLI2; GLI3; GLI1; BOC; HHIP	2737; 132884; 64399; 2736; 2735; 91653	37	37
0.000330846	0.00333391	Wnt signaling in kidney disease	Wikipathways	WP4150	FZD1; FZD2; FZD5; FZD7; WNT5A; WNT11	7855; 8324; 8321; 7474; 7481; 2535	37	37
0.000352774	0.0035116	Repression of WNT target genes	Reactome	R-HSA-4641265	LEF1; TCF7L1; TCF7L2; TLE4	83439; 7091; 6934; 51176	14	14
0.000356138	0.0035116	Regulation of Insulin-like Growth Factor (IGF) transport and uptake by Insulin-like Growth Factor Binding Proteins (IGFBPs)	Reactome	R-HSA-381426	IGF2; LTBP1; EVA1A; PAPPA2; FAM20C; CHRDL1; FBN1; IGFBP2; IGFBP5; MMP2; CHGB	91851; 4313; 3488; 4052; 60676; 3485; 56975; 2200; 84141; 3481; 1114	124	124
0.000379845	0.00370551	Wnt	NetPath	Pathway_Wnt	FZD1; FZD5; FZD7; CCND1; TCF7L2; WNT5A; LEF1; ROR1	7474; 8324; 595; 7855; 8321; 6934; 51176; 4919	69	69
0.000393634	0.00379961	Cardiac Progenitor Differentiation	Wikipathways	WP2406	IGF2; PDGFRA; NOTCH1; LIN28B; CXCR4; SOX2; SCN5A	5156; 7852; 3481; 389421; 6657; 4851; 6331	53	53
0.000499908	0.00477516	Relaxin signaling pathway - Homo sapiens (human)	KEGG	path:hsa04926	CREB5; CREB3L2; COL4A6; COL4A5; PRKCZ; COL1A2; GNG3; COL1A1; COL3A1; EDNRB; MMP2	9586; 4313; 2785; 64764; 1277; 1278; 1281; 1287; 1288; 1910; 5590	129	129
0.000548871	0.00507183	PDGF receptor signaling network	PID	pdgf_pathway	PDGFA; PDGFRA; PDGFD	5156; 80310; 5154	7	7
0.000548871	0.00507183	Binding of TCF/LEF:CTNNB1 to target gene promoters	Reactome	R-HSA-4411364	LEF1; TCF7L1; TCF7L2	83439; 6934; 51176	7	7
0.000549823	0.00507183	Class B/2 (Secretin family receptors)	Reactome	R-HSA-373080	FZD1; FZD2; FZD5; FZD7; GNG3; WNT9A; GLP1R; WNT5A; WNT11	2740; 7474; 2785; 7855; 7483; 8324; 8321; 2535; 7481	91	91
0.000554437	0.00507183	Hedgehog signaling pathway - Homo sapiens (human)	KEGG	path:hsa04340	CCND1; EVC2; GLI2; GLI3; GLI1; BOC; HHIP	91653; 64399; 132884; 2736; 2735; 2737; 595	56	56
0.000558621	0.00507183	Chromosomal and microsatellite instability in colorectal cancer	Wikipathways	WP4216	TGFB2; PMAIP1; CCND1; NTN1; TCF7L1; TCF7L2; SMAD3; LEF1	595; 6934; 4088; 51176; 9423; 7042; 5366; 83439	73	73
0.000603665	0.00542707	GPCR ligand binding	Reactome	R-HSA-500792	RGR; EDNRB; FZD1; FZD2; FZD5; FZD7; PTGER2; PROKR2; GAL; CXCR4; PLPPR4; PLPPR5; PLPPR3; WNT11; GLP1R; CHRM3; HCAR1; MC5R; NPY5R; NPY2R; GNG3; WNT9A; WNT5A; HTR1A; LPAR4	5732; 1131; 7481; 79948; 7483; 2740; 4889; 7852; 7474; 4161; 51083; 1910; 9890; 128674; 7855; 8321; 2535; 27198; 3350; 2785; 8324; 2846; 5995; 4887; 163404	476	476
0.000664144	0.00591282	Wnt signaling network	PID	wnt_signaling_pathway	FZD1; FZD2; FZD5; WNT5A; FZD7	2535; 7474; 8324; 7855; 8321	28	28
0.000717401	0.00632554	Focal adhesion - Homo sapiens (human)	KEGG	path:hsa04510	ITGA8; PDGFA; PDGFRA; COL6A2; PDGFD; CCND1; DOCK1; COL4A6; COL4A5; COL1A2; COL1A1; LAMC3; COL6A3; FLNC	5154; 5156; 10319; 595; 2318; 1277; 1793; 1287; 1288; 1292; 1293; 8516; 80310; 1278	201	201
0.000788985	0.00689047	Regulation of Wnt-B-catenin Signaling by Small Molecule Compounds	Wikipathways	WP3664	FZD1; LEF1; SFRP4; FZD7	6424; 51176; 8324; 8321	17	17
0.000846059	0.00731921	Sudden Infant Death Syndrome (SIDS) Susceptibility Pathways	Wikipathways	WP706	GJA1; RUNX3; GCK; ASCL1; THRB; TLX3; EN1; POU3F2; SOX2; SCN5A; HTR1A; DLX2	429; 2019; 6657; 864; 30012; 2697; 1746; 5454; 2645; 3350; 7068; 6331	159	159
0.000861457	0.00738277	Netrin mediated repulsion signals	Reactome	R-HSA-418886	NTN1; UNC5D; UNC5C	9423; 137970; 8633	8	8
0.000934542	0.00793495	Nuclear Events (kinase and transcription factor activation)	Reactome	R-HSA-198725	F3; SGK1; RRAD; ASCL1; ID3; ID1; SH3GL3	6446; 429; 6236; 3397; 6457; 3399; 2152	61	61
0.000943446	0.00793707	Pathways Regulating Hippo Signaling	Wikipathways	WP4540	PDGFRA; TCF7L1; TCF7L2; SMAD3; PRKCZ; NGFR; LEF1; FGFR2; NTRK1	51176; 5590; 83439; 5156; 4804; 2263; 6934; 4088; 4914	98	98
0.00123124	0.0102641	Assembly of collagen fibrils and other multimeric structures	Reactome	R-HSA-2022090	COL15A1; COL8A1; COL4A5; PCOLCE; COL6A3; COL6A2	1306; 1292; 1287; 1293; 1295; 5118	47	47
0.00125081	0.0103333	Noncanonical Wnt signaling pathway	PID	wnt_noncanonical_pathway	FZD5; FZD2; PRKCZ; WNT5A; FZD7	2535; 7474; 8324; 5590; 7855	32	32
0.00126759	0.0103784	Tgif disruption of Shh signaling	Wikipathways	WP3674	GLI3; FOXG1; TGIF2	2737; 2290; 60436	9	9
0.00129546	0.0105128	TCF dependent signaling in response to WNT	Reactome	R-HSA-201681	FZD1; FZD2; FZD5; RSPO4; TCF7L1; TCF7L2; TLE4; SOX9; WNT9A; SOX2; SOX3; LEF1; WNT5A	343637; 6934; 51176; 7474; 83439; 7091; 7483; 6662; 7855; 8321; 6657; 2535; 6658	191	190
0.00143768	0.0115645	cAMP signaling pathway - Homo sapiens (human)	KEGG	path:hsa04024	NFATC1; ATP2A3; CREB5; PTGER2; HTR1A; CREB3L2; GLI3; HCAR1; SOX9; GRIA4; GLP1R; ATP2B3; GLI1; HHIP	6662; 2735; 5732; 9586; 27198; 4772; 2737; 2740; 64764; 3350; 2893; 64399; 489; 492	216	216
0.00151107	0.0120491	Regulation of expression of SLITs and ROBOs	Reactome	R-HSA-9010553	ROBO1; COL4A5; ROBO2; LHX4	6092; 1287; 89884; 6091	20	20
0.00183995	0.0145451	Muscle contraction	Reactome	R-HSA-397014	SCN7A; KCNJ12; ANXA2; MYH7; KCNJ2; KCNK5; DES; VIM; SCN5A; ATP2B3; ITPR1; ATP2A3	492; 7431; 4625; 1674; 6332; 8645; 3759; 3768; 302; 3708; 489; 6331	174	174
0.00203288	0.0159329	Transmission across Chemical Synapses	Reactome	R-HSA-112315	KCNJ2; CACNA2D1; KCNJ12; SYT1; GRIK2; GRIK3; GABRQ; GRIA4; BCHE; GNG3; GABRG2; CACNG2; GRIP2; SLC6A11; CHRNA1	2893; 10369; 2785; 1134; 3759; 2899; 590; 6857; 2566; 6538; 55879; 80852; 3768; 781; 2898	249	249
0.00220909	0.0171672	Hypertrophic cardiomyopathy - Homo sapiens (human)	KEGG	path:hsa05410	ITGA8; TGFB2; MYH7; ATP2A3; DES; SGCA; CACNG2; CACNA2D1	4625; 10369; 1674; 781; 6442; 7042; 8516; 489	90	90
0.0022887	0.0176365	Endoderm differentiation	Wikipathways	WP2853	NOTCH1; SMAD3; EOMES; SOX2; GATA6; LEF1; OTX2	5015; 4088; 8320; 2627; 51176; 6657; 4851	71	71
0.00239621	0.0181719	POU5F1 (OCT4), SOX2, NANOG repress genes related to differentiation	Reactome	R-HSA-2892245	GATA6; EOMES; SOX2	2627; 8320; 6657	11	11
0.00243745	0.0181719	Validated transcriptional targets of AP1 family members Fra1 and Fra2	PID	fra_pathway	CCND1; NFATC1; GJA1; MMP2; COL1A2	595; 4772; 4313; 1278; 2697	37	37
0.00243745	0.0181719	NCAM1 interactions	Reactome	R-HSA-419037	CNTN2; COL6A3; COL6A2; GFRA1; COL4A5	1293; 6900; 1292; 1287; 2674	37	37
0.00243745	0.0181719	Thyroid cancer - Homo sapiens (human)	KEGG	path:hsa05216	CCND1; LEF1; TCF7L1; TCF7L2; NTRK1	6934; 83439; 4914; 595; 51176	37	37
0.00254756	0.0188396	Signaling by PDGF	Reactome	R-HSA-186797	PDGFA; PDGFRA; PDGFD; COL4A5; COL6A3; COL6A2	1293; 80310; 1292; 1287; 5156; 5154	54	54
0.00259865	0.0189124	FGF23 signaling in hypophosphatemic rickets and related disorders	Wikipathways	WP4790	CCND1; FAM20C; FGFR2; KL	595; 9365; 56975; 2263	23	23
0.00259865	0.0189124	Signaling events mediated by the Hedgehog family	PID	hedgehog_2pathway	GLI2; TGFB2; BOC; HHIP	7042; 64399; 2736; 91653	23	23
0.00268423	0.0193814	Primary focal segmental glomerulosclerosis (FSGS)	Wikipathways	WP2572	CDKN1C; NOTCH1; COL4A5; VIM; FAT1; CLDN1; KRT8	9076; 1028; 2195; 3856; 7431; 1287; 4851	73	73
0.00283161	0.0202859	Neuronal System	Reactome	R-HSA-112316	KCNJ2; CACNA2D1; GRIP2; KCNJ12; GABRG2; GRIK2; GRIK3; GABRQ; GRIA4; SYT7; GNG3; LRRTM1; BCHE; CHRNA1; SYT1; KCNB2; SLC6A11; KCNA5; CACNG2; KCNA1	9066; 9312; 3759; 2566; 3736; 3741; 1134; 2899; 6857; 6538; 781; 2785; 2893; 3768; 590; 10369; 55879; 80852; 347730; 2898	391	391
0.00305587	0.021642	GABA receptor Signaling	Wikipathways	WP4159	GABRE; GABRG2; SLC6A11; GABRQ	55879; 6538; 2564; 2566	24	24
0.00306811	0.021642	BMP2 signaling TGF-beta MV	INOH	None	BMP5; BMP2; SMAD6; TGFB2; SMAD3; INHBE	653; 83729; 4088; 7042; 4091; 650	56	56
0.00310152	0.0217106	Dilated cardiomyopathy - Homo sapiens (human)	KEGG	path:hsa05414	ITGA8; TGFB2; MYH7; ATP2A3; DES; SGCA; CACNG2; CACNA2D1	4625; 10369; 1674; 781; 6442; 7042; 8516; 489	96	95
0.00313437	0.0217744	Pre-NOTCH Processing in Golgi	Reactome	R-HSA-1912420	MFNG; NOTCH1; NOTCH2	4851; 4242; 4853	12	12
0.00356508	0.0243968	Hedgehog	NetPath	Pathway_Hedgehog	GLI2; GLI3; GLI1; HHIP	2737; 64399; 2736; 2735	25	25
0.00356508	0.0243968	Hypothesized Pathways in Pathogenesis of Cardiovascular Disease	Wikipathways	WP3668	FBN1; FBN3; LTBP1; SMAD3	4088; 2200; 4052; 84467	25	25
0.00383465	0.025607	Classical Kir channels	Reactome	R-HSA-1296053	KCNJ12; KCNJ2	3768; 3759	4	4
0.00383465	0.025607	TFAP2 (AP-2) family regulates transcription of other transcription factors	Reactome	R-HSA-8866906	PITX2; TFAP2A	5308; 7020	4	4
0.00383465	0.025607	Regulation of cortical dendrite branching	Reactome	R-HSA-8985801	ROBO1; ROBO2	6092; 6091	4	4
0.00385361	0.025607	Netrin-1 signaling	Reactome	R-HSA-373752	ROBO1; NTN1; DOCK1; UNC5D; UNC5C	9423; 137970; 8633; 1793; 6091	41	41
0.00396145	0.0261342	Transcriptional misregulation in cancer - Homo sapiens (human)	KEGG	path:hsa05202	MYCN; ETV5; PDGFA; NTRK1; MEIS1; TLX3; NGFR; PAX3; MAF; MITF; EYA1; PBX3	4613; 5154; 2119; 2138; 4211; 4804; 4286; 5077; 5090; 4914; 30012; 4094	192	191
0.00399259	0.0261514	TGF-beta receptor signaling in skeletal dysplasias	Wikipathways	WP4816	LTBP1; SMAD6; SMAD3; RUNX3; LEF1; FBN1	2200; 51176; 4088; 4091; 4052; 864	59	59
0.00402554	0.0261803	MAPK signaling pathway - Homo sapiens (human)	KEGG	path:hsa04010	IGF2; PDGFA; PDGFRA; CACNA2D1; PDGFD; ERBB4; NFATC1; EFNA5; EFNA4; NTRK1; NTF3; NGFR; CACNG2; FLNC; FGFR2; TGFB2	2066; 5154; 5156; 1945; 1946; 2318; 10369; 4772; 4804; 2263; 781; 4908; 4914; 7042; 3481; 80310	294	294
0.00412897	0.0266638	ID	NetPath	Pathway_ID	ID1; ID3; TCF7L2; SMAD3	4088; 3397; 3399; 6934	26	26
0.00474722	0.0300406	miRNA targets in ECM and membrane receptors	Wikipathways	WP2911	COL3A1; COL6A3; COL5A1; COL1A2; COL6A2	1289; 1292; 1293; 1278; 1281	43	43
0.00475015	0.0300406	alk in cardiac myocytes	BioCarta	alkpathway	BMP5; SMAD6; TGFB2; BMP2	653; 7042; 4091; 650	27	27
0.00475015	0.0300406	Canonical and non-canonical Notch signaling	Wikipathways	WP3845	LEF1; DLL3; NOTCH1; NOTCH2	51176; 10683; 4853; 4851	27	27
0.00499155	0.0309274	Osteoblast Signaling	Wikipathways	WP322	PDGFRA; TNFRSF11B; COL1A1	1277; 4982; 5156	14	14
0.00499155	0.0309274	TGF-B Signaling in Thyroid Cells for Epithelial-Mesenchymal Transition	Wikipathways	WP3859	SMAD3; VIM; ID1	3397; 4088; 7431	14	14
0.00499155	0.0309274	Lysosphingolipid and LPA receptors	Reactome	R-HSA-419408	PLPPR4; PLPPR5; PLPPR3	79948; 163404; 9890	14	14
0.00527123	0.0324411	Focal Adhesion	Wikipathways	WP306	ITGA8; PDGFA; PDGFRA; COL6A2; PDGFD; CCND1; DOCK1; COL4A6; COL1A2; COL1A1; LAMC3; FLNC	1793; 2318; 595; 5154; 5156; 8516; 10319; 80310; 1292; 1278; 1277; 1288	198	198
0.00543115	0.0329825	Keratan sulfate biosynthesis	Reactome	R-HSA-2022854	CHST1; PRELP; LUM; FMOD	4060; 5549; 8534; 2331	28	28
0.00543115	0.0329825	Transcriptional regulation of pluripotent stem cells	Reactome	R-HSA-452723	EOMES; GATA6; SOX2; SALL1	8320; 2627; 6657; 6299	28	28
0.00552699	0.0333228	Neurotrophic factor-mediated Trk receptor signaling	PID	trkrpathway	NTF3; CCND1; DOCK1; NTRK1; PRKCZ; NGFR	4914; 595; 5590; 4908; 4804; 1793	63	63
0.00555986	0.0333228	Signaling by NTRKs	Reactome	R-HSA-166520	NTF3; SGK1; ID3; ASCL1; RRAD; NTRK1; ID1; F3; SH3GL3	6236; 3397; 3399; 429; 6446; 4914; 4908; 6457; 2152	127	127
0.00570658	0.0339801	Cardiac conduction	Reactome	R-HSA-5576891	KCNJ12; ITPR1; SCN7A; KCNK5; ATP2A3; KCNJ2; ATP2B3; SCN5A	492; 6332; 8645; 3759; 3768; 6331; 3708; 489	105	105
0.00617441	0.0365286	Neovascularisation processes	Wikipathways	WP4331	TGFB2; CXCR4; EPHB4; SMAD3	4088; 7852; 2050; 7042	29	29
0.00628243	0.0366942	RUNX3 regulates BCL2L11 (BIM) transcription	Reactome	R-HSA-8952158	RUNX3; SMAD3	4088; 864	5	5
0.00628243	0.0366942	RUNX3 regulates CDKN1A transcription	Reactome	R-HSA-8941855	RUNX3; SMAD3	4088; 864	5	5
0.00643802	0.03713	Association Between Physico-Chemical Features and Toxicity Associated Pathways	Wikipathways	WP3680	FZD1; FZD2; FZD5; ERBB4; FZD7; WNT11	8324; 8321; 7481; 7855; 2066; 2535	65	65
0.00643802	0.03713	Signaling by ROBO receptors	Reactome	R-HSA-376176	LHX4; ROBO1; NTN1; ROBO2; COL4A5; CXCR4	9423; 1287; 7852; 89884; 6092; 6091	65	65
0.00667029	0.0382291	Colorectal cancer - Homo sapiens (human)	KEGG	path:hsa05210	TGFB2; PMAIP1; CCND1; TCF7L1; TCF7L2; SMAD3; LEF1	595; 5366; 6934; 7042; 51176; 83439; 4088	86	86
0.00685232	0.0390284	Myometrial relaxation and contraction pathways	Wikipathways	WP289	RGS4; ITPR1; CNN2; ATP2A3; IGFBP2; PRKCZ; GNG3; IGFBP5; GJA1; RGS9	1265; 8787; 3488; 3485; 5999; 5590; 2785; 2697; 3708; 489	155	155
0.00695914	0.0392807	Validated transcriptional targets of deltaNp63 isoforms	PID	deltanp63pathway	COL5A1; YAP1; TCF7L1; NOTCH1; RRAD	6236; 83439; 10413; 4851; 1289	47	47
0.00698228	0.0392807	Cell migration and invasion through p75NTR	Wikipathways	WP4561	EFNA5; EFNA4; MMP2; NGFR	1945; 4804; 1946; 4313	30	30
0.00739219	0.0410826	MAP3K1 role in promoting and blocking gonadal determination	Wikipathways	WP4872	FGFR2; SOX9; FOXL2	668; 6662; 2263	16	16
0.00739219	0.0410826	Hedgehog Signaling Pathway Netpath	Wikipathways	WP47	GLI2; GLI3; GLI1	2736; 2737; 2735	16	16
0.00751233	0.0414989	DNA damage response (only ATM dependent)	Wikipathways	WP710	PMAIP1; CCND1; TCF7L1; TCF7L2; SMAD3; LEF1; WNT5A; WNT11	83439; 595; 6934; 51176; 4088; 7481; 7474; 5366	110	110
0.00785702	0.043143	HS-GAG biosynthesis	Reactome	R-HSA-2022928	GPC4; HS3ST3A1; HS3ST3B1; SDC4	9955; 2239; 9953; 6385	31	31
0.00817246	0.044608	Vitamin D Receptor Pathway	Wikipathways	WP2877	ADAMTS5; TGFB2; SOSTDC1; EPHB4; CCND1; EFNA5; KL; TNFRSF11B; IGFBP5; CD200; ID1	9365; 4982; 3488; 7042; 1946; 595; 2050; 11096; 4345; 3397; 25928	184	184
0.00849567	0.0460978	Neurotransmitter receptors and postsynaptic signal transmission	Reactome	R-HSA-112314	KCNJ2; KCNJ12; GABRG2; GRIK2; GRIK3; GABRQ; GRIA4; CHRNA1; CACNG2; GRIP2; GNG3	2893; 10369; 1134; 3759; 3768; 2899; 2566; 55879; 80852; 2898; 2785	185	185
0.00886266	0.0478062	Signaling by GPCR	Reactome	R-HSA-372790	RGR; EDNRB; FZD1; FZD2; FZD5; FZD7; PTGER2; RGS4; PROKR2; GAL; CXCR4; RGS9; PLPPR4; PLPPR5; PLPPR3; GLP1R; CHRM3; HCAR1; ITPR1; MC5R; LPAR4; NPY5R; NPY2R; PDE2A; GNG3; WNT9A; WNT5A; HTR1A; WNT11	5732; 1131; 4889; 3708; 7481; 79948; 7483; 2740; 2785; 5138; 7852; 7474; 4161; 51083; 1910; 9890; 128674; 7855; 8321; 2535; 8787; 27198; 3350; 5999; 8324; 2846; 5995; 4887; 163404	706	706
0.0091865	0.0491034	AP-1 transcription factor network	PID	ap1_pathway	NFATC1; GJA1; CCND1; TCF7L2; COL1A2; MAF	4094; 595; 4772; 1278; 6934; 2697	70	70
0.00924267	0.0491034	Signaling by NTRK1 (TRKA)	Reactome	R-HSA-187037	F3; SGK1; ID3; ASCL1; RRAD; NTRK1; ID1; SH3GL3	6236; 3397; 3399; 429; 6446; 4914; 6457; 2152	114	114
0.00926378	0.0491034	Pre-NOTCH Processing in the Endoplasmic Reticulum	Reactome	R-HSA-1912399	NOTCH1; NOTCH2	4851; 4853	6	6
0.00971822	0.0508523	O-linked glycosylation	Reactome	R-HSA-5173105	ADAMTS5; ADAMTS6; GALNT12; SEMA5A; THSD4; ADAMTS12; ADAMTS14; ADAMTS19	171019; 9037; 81792; 79875; 11174; 79695; 11096; 140766	115	115
0.0098061	0.0508523	Wnt Signaling Pathway	Wikipathways	WP363	CCND1; GJA1; LEF1; ROR1; TCF7L2	595; 6934; 51176; 2697; 4919	51	51
0.00981556	0.0508523	Mammary gland development pathway - Pregnancy and lactation (Stage 3 of 4)	Wikipathways	WP2817	CCND1; PRL; GAL; ERBB4	595; 51083; 5617; 2066	33	33
0.00981556	0.0508523	Keratan sulfate/keratin metabolism	Reactome	R-HSA-1638074	CHST1; PRELP; LUM; FMOD	4060; 5549; 8534; 2331	33	33
0.0103698	0.0534219	Genes targeted by miRNAs in adipocytes	Wikipathways	WP1992	KCNJ2; HAND2; GJA1	3759; 9464; 2697	18	18
0.0104907	0.0537431	Hedgehog	INOH	None	CDKN1C; GLI2; GLI3; GLI1; BOC; HHIP	1028; 2737; 64399; 2736; 91653; 2735	72	72
0.0107236	0.0546309	Spinal Cord Injury	Wikipathways	WP2431	GJA1; GAP43; CCND1; NTN1; VIM; SOX9; NGFR; SEMA6A	4804; 6662; 7431; 2596; 595; 57556; 2697; 9423	117	117
0.0111898	0.0566911	MECP2 and Associated Rett Syndrome	Wikipathways	WP3584	IGF2; POU3F2; GRID1; SGK1; FOXG1; GRIA4	2290; 2893; 5454; 3481; 6446; 2894	73	73
0.0112883	0.0568755	cGMP-PKG signaling pathway - Homo sapiens (human)	KEGG	path:hsa04022	NFATC1; NFATC4; MYH7; ATP2A3; CREB5; PDE2A; CREB3L2; EDNRB; ITPR1; ATP2B3	4625; 5138; 3708; 4772; 4776; 64764; 9586; 1910; 489; 492	167	167
0.0116704	0.0580102	IL-18 signaling pathway	Wikipathways	WP4754	ADAMTS5; NFATC4; BMP2; NRN1; DES; SDC4; CNTN2; COL1A2; TNFRSF11B; COL1A1; COL3A1; CLDN1; MMP2; MYH7	9076; 650; 4982; 1278; 6385; 6900; 11096; 4625; 4776; 51299; 1674; 4313; 1277; 1281	274	274
0.011804	0.0580102	Glycosaminoglycan metabolism	Reactome	R-HSA-1630316	SDC4; HS3ST3A1; GPC4; HS3ST3B1; FMOD; CHST1; PRELP; LUM	4060; 5549; 9955; 2239; 8534; 2331; 9953; 6385	119	119
0.0119212	0.0580102	Head and Neck Squamous Cell Carcinoma	Wikipathways	WP4674	CCND1; FGFR2; NOTCH1; NOTCH2; FAT1; AJUBA	2195; 595; 2263; 84962; 4853; 4851	74	74
0.0119212	0.0580102	Validated targets of C-MYC transcriptional repression	PID	myc_represspathway	DNTT; CCND1; ZFP36L1; SMAD3; COL1A2; WNT5A	7474; 595; 677; 4088; 1791; 1278	74	74
0.012066	0.0580102	Collagen degradation	Reactome	R-HSA-1442490	COL14A1; COL25A1; MMP2; COL12A1	84570; 7373; 1303; 4313	35	35
0.0120828	0.0580102	Transcriptional Regulation by VENTX	Reactome	R-HSA-8853884	CCND1; LEF1; TCF7L2	595; 51176; 6934	19	19
0.0120828	0.0580102	Scavenging by Class A Receptors	Reactome	R-HSA-3000480	COL3A1; COL1A2; COL1A1	1281; 1278; 1277	19	19
0.0120828	0.0580102	Phase 4 - resting membrane potential	Reactome	R-HSA-5576886	KCNJ2; KCNK5; KCNJ12	3759; 3768; 8645	19	19
0.0120828	0.0580102	HH-Core	Signalink	None	GLI3; DISP3; GLI1	57540; 2735; 2737	19	19
0.0123734	0.058673	Hippo-Merlin Signaling Dysregulation	Wikipathways	WP4541	ITGA8; PDGFRA; CCND1; FGFR2; LIN28B; NTRK1; NGFR; AJUBA	595; 5156; 2263; 8516; 84962; 389421; 4804; 4914	120	120
0.0127497	0.058673	RUNX3 regulates YAP1-mediated transcription	Reactome	R-HSA-8951671	RUNX3; YAP1	864; 10413	7	7
0.0127497	0.058673	NrCAM interactions	Reactome	R-HSA-447038	CNTN2; NRCAM	6900; 4897	7	7
0.0133051	0.058673	The influence of laminopathies on Wnt signaling	Wikipathways	WP4844	CCND1; LEF1; TCF7L1; TCF7L2	595; 6934; 51176; 83439	36	36
0.0133655	0.058673	TGF-beta Receptor Signaling	Wikipathways	WP560	RUNX3; LEF1; SMAD6; LTBP1; SMAD3	51176; 4088; 4091; 4052; 864	55	55
0.0139484	0.058673	Bivalirudin Action Pathway	SMPDB	SMP00277	F12; F3; COL1A1	2161; 1277; 2152	20	20
0.0139484	0.058673	Argatroban Action Pathway	SMPDB	SMP00276	F12; F3; COL1A1	2161; 1277; 2152	20	20
0.0139484	0.058673	Ximelagatran Action Pathway	SMPDB	SMP00279	F12; F3; COL1A1	2161; 1277; 2152	20	20
0.0139484	0.058673	Lepirudin Action Pathway	SMPDB	SMP00278	F12; F3; COL1A1	2161; 1277; 2152	20	20
0.0139484	0.058673	Coagulation	SMPDB	SMP00586	F12; F3; COL1A1	2161; 1277; 2152	20	20
0.0139484	0.058673	Aminocaproic Acid Action Pathway	SMPDB	SMP00286	F12; F3; COL1A1	2161; 1277; 2152	20	20
0.0139484	0.058673	Tranexamic Acid Action Pathway	SMPDB	SMP00287	F12; F3; COL1A1	2161; 1277; 2152	20	20
0.0139484	0.058673	Urokinase Action Pathway	SMPDB	SMP00284	F12; F3; COL1A1	2161; 1277; 2152	20	20
0.0139484	0.058673	Reteplase Action Pathway	SMPDB	SMP00285	F12; F3; COL1A1	2161; 1277; 2152	20	20
0.0139484	0.058673	Streptokinase Action Pathway	SMPDB	SMP00282	F12; F3; COL1A1	2161; 1277; 2152	20	20
0.0139484	0.058673	Tenecteplase Action Pathway	SMPDB	SMP00283	F12; F3; COL1A1	2161; 1277; 2152	20	20
0.0139484	0.058673	Alteplase Action Pathway	SMPDB	SMP00280	F12; F3; COL1A1	2161; 1277; 2152	20	20
0.0139484	0.058673	Anistreplase Action Pathway	SMPDB	SMP00281	F12; F3; COL1A1	2161; 1277; 2152	20	20
0.0139484	0.058673	Aprotinin Action Pathway	SMPDB	SMP00288	F12; F3; COL1A1	2161; 1277; 2152	20	20
0.0139484	0.058673	Phenindione Action Pathway	SMPDB	SMP00655	F12; F3; COL1A1	2161; 1277; 2152	20	20
0.0139484	0.058673	Dicoumarol Action Pathway	SMPDB	SMP00656	F12; F3; COL1A1	2161; 1277; 2152	20	20
0.0139484	0.058673	Warfarin Action Pathway	SMPDB	SMP00268	F12; F3; COL1A1	2161; 1277; 2152	20	20
0.0139484	0.058673	Acenocoumarol Action Pathway	SMPDB	SMP00269	F12; F3; COL1A1	2161; 1277; 2152	20	20
0.0139484	0.058673	Phenprocoumon Action Pathway	SMPDB	SMP00271	F12; F3; COL1A1	2161; 1277; 2152	20	20
0.0139484	0.058673	Dicumarol Action Pathway	SMPDB	SMP00270	F12; F3; COL1A1	2161; 1277; 2152	20	20
0.0139484	0.058673	BMP Signaling Pathway in Eyelid Development	Wikipathways	WP3927	PITX2; FGFR2; NOTCH1	5308; 2263; 4851	20	20
0.0139484	0.058673	SUMOylation of transcription factors	Reactome	R-HSA-3232118	TFAP2A; MITF; FOXL2	7020; 4286; 668	20	20
0.0143165	0.0599179	Regulation of nuclear SMAD2/3 signaling	PID	smad2_3nuclearpathway	FOXG1; DLX1; RUNX3; COL1A2; SMAD3; TGIF2	4088; 1745; 60436; 2290; 864; 1278	77	77
0.0143751	0.0599179	ECM proteoglycans	Reactome	R-HSA-3000178	ITGA8; TGFB2; FMOD; LUM; LRP4	4060; 4038; 7042; 8516; 2331	56	56
0.0154355	0.0635891	Amoebiasis - Homo sapiens (human)	KEGG	path:hsa05146	TGFB2; COL1A1; COL4A6; COL4A5; COL1A2; LAMC3; COL3A1	10319; 1277; 1278; 1281; 1287; 1288; 7042	102	101
0.015633	0.0635891	Adrenergic signaling in cardiomyocytes - Homo sapiens (human)	KEGG	path:hsa04261	SCN7A; CACNA2D1; MYH7; ATP2A3; CREB5; CREB3L2; CACNG2; SCN5A; ATP2B3	4625; 6332; 10369; 6331; 64764; 781; 9586; 489; 492	150	150
0.0159683	0.0635891	Ardeparin Action Pathway	SMPDB	SMP00275	F12; F3; COL1A1	2161; 1277; 2152	21	21
0.0159683	0.0635891	Heparin Action Pathway	SMPDB	SMP00274	F12; F3; COL1A1	2161; 1277; 2152	21	21
0.0159683	0.0635891	Fondaparinux Action Pathway	SMPDB	SMP00273	F12; F3; COL1A1	2161; 1277; 2152	21	21
0.0159683	0.0635891	Enoxaparin Action Pathway	SMPDB	SMP00272	F12; F3; COL1A1	2161; 1277; 2152	21	21
0.0159683	0.0635891	BMP Signalling Pathway	HumanCyc	PWY66-11	SMAD6; CHRDL1; BMP2	4091; 650; 91851	21	21
0.0159683	0.0635891	Kallmann,s Syndrome	Wikipathways	WP5074	PROKR2; ASCL1; OTX2	5015; 429; 128674	21	21
0.0159683	0.0635891	Galanin receptor pathway	Wikipathways	WP4970	TFAP2A; CDKN1C; YAP1	7020; 10413; 1028	21	21
0.0160193	0.0635891	mBDNF and proBDNF regulation of GABA neurotransmission	Wikipathways	WP4829	GABRE; GABRG2; GABRQ; NGFR	55879; 4804; 2564; 2566	38	38
0.0160193	0.0635891	Degradation of beta-catenin by the destruction complex	Reactome	R-HSA-195253	LEF1; TCF7L1; TCF7L2; TLE4	83439; 7091; 6934; 51176	38	38
0.016088	0.0635891	Signaling by Hedgehog	Reactome	R-HSA-5358351	EVC2; GLI2; GLI3; GLI1; BOC; HHIP	2737; 132884; 64399; 2736; 2735; 91653	79	79
0.0162611	0.0638557	Calcium Regulation in the Cardiac Cell	Wikipathways	WP536	GJA1; ATP2A3; CHRM3; RGS4; PRKCZ; GNG3; ATP2B3; ITPR1; RGS9	1131; 492; 5999; 5590; 2785; 8787; 2697; 3708; 489	151	151
0.016545	0.0638557	Signaling by ERBB4	Reactome	R-HSA-1236394	ADAP1; GABRG2; GABRQ; ERBB4; YAP1	2066; 10413; 11033; 2566; 55879	58	58
0.016545	0.0638557	Notch	NetPath	Pathway_Notch	LEF1; DLL3; MFNG; NOTCH1; NOTCH2	4853; 10683; 51176; 4242; 4851	58	58
0.0167125	0.0638557	RUNX3 regulates p14-ARF	Reactome	R-HSA-8951936	CCND1; RUNX3	864; 595	8	8
0.0167125	0.0638557	Thyroxine biosynthesis	Reactome	R-HSA-209968	TPO; DIO3	7173; 1735	8	8
0.0167125	0.0638557	Regulation of commissural axon pathfinding by SLIT and ROBO	Reactome	R-HSA-428542	ROBO1; NTN1	9423; 6091	8	8
0.0167125	0.0638557	FTO Obesity Variant Mechanism	Wikipathways	WP3407	IRX5; PRDM16	10265; 63976	8	8
0.0167125	0.0638557	Ligand-receptor interactions	Reactome	R-HSA-5632681	BOC; HHIP	64399; 91653	8	8
0.0172123	0.0654923	Ras signaling pathway - Homo sapiens (human)	KEGG	path:hsa04014	IGF2; PDGFA; PDGFRA; NTF3; PDGFD; RGL1; EFNA5; EFNA4; NTRK1; NGFR; FGFR2; GNG3	5154; 5156; 1945; 23179; 4804; 2263; 2785; 4908; 4914; 3481; 1946; 80310	232	232
0.0175766	0.0665473	Class A/1 (Rhodopsin-like receptors)	Reactome	R-HSA-373076	PLPPR4; PLPPR5; RGR; PLPPR3; NPY5R; CHRM3; HCAR1; PTGER2; HTR1A; PROKR2; GAL; CXCR4; EDNRB; NPY2R; MC5R; LPAR4	5732; 1131; 4889; 79948; 7852; 4161; 51083; 1910; 9890; 128674; 27198; 3350; 2846; 5995; 4887; 163404	346	346
0.0177072	0.0665473	NCAM signaling for neurite out-growth	Reactome	R-HSA-375165	CNTN2; COL6A3; COL6A2; GFRA1; COL4A5	1293; 6900; 1292; 1287; 2674	59	59
0.0177072	0.0665473	Notch signaling pathway - Homo sapiens (human)	KEGG	path:hsa04330	DLL3; MFNG; NOTCH1; NOTCH2; TLE4	4242; 4851; 10683; 7091; 4853	59	59
0.0189222	0.0707519	GABA receptor activation	Reactome	R-HSA-977443	GABRG2; KCNJ12; GABRQ; GNG3; KCNJ2	2785; 2566; 3759; 3768; 55879	60	60
0.0190575	0.0707519	inactivation of gsk3 by akt causes accumulation of b-catenin in alveolar macrophages	BioCarta	gsk3pathway	CCND1; FZD1; LEF1; GJA1	595; 8321; 51176; 2697	40	40
0.0190575	0.0707519	Nicotine addiction - Homo sapiens (human)	KEGG	path:hsa05033	GABRE; GABRG2; GABRQ; GRIA4	2564; 2566; 55879; 2893	40	40
0.0200334	0.0740753	Adipogenesis	Wikipathways	WP236	FZD1; BMP2; SFRP4; FRZB; NR2F1; ID3; PTGIS; SMAD3	5740; 2487; 8321; 7025; 6424; 3399; 650; 4088	131	131
0.0202776	0.0746771	Rap1 signaling pathway - Homo sapiens (human)	KEGG	path:hsa04015	PDGFA; PDGFRA; PDGFD; EFNA5; EFNA4; ID1; PRKCZ; NGFR; SIPA1L2; FGFR2; LPAR4	5154; 5156; 4804; 2263; 57568; 2846; 3397; 1945; 1946; 80310; 5590	210	210
0.0204755	0.074839	intrinsic prothrombin activation pathway	BioCarta	intrinsicpathway	F12; COL4A6; COL4A5	1288; 1287; 2161	23	23
0.0205665	0.074839	Post-translational protein phosphorylation	Reactome	R-HSA-8957275	LTBP1; EVA1A; CHGB; FAM20C; CHRDL1; FBN1; IGFBP5	91851; 3488; 4052; 56975; 2200; 84141; 1114	107	107
0.0205665	0.074839	Glucagon signaling pathway - Homo sapiens (human)	KEGG	path:hsa04922	SIK1; GCK; CREB3L2; CREB5; GCGR; ITPR1; PYGM	150094; 2642; 2645; 3708; 5837; 64764; 9586	107	107
0.0207012	0.0750315	BMP receptor signaling	PID	bmppathway	SMAD6; CHRDL1; BMP2; SOSTDC1	4091; 650; 91851; 25928	41	41
0.0211253	0.0755952	Effects of Botulinum toxin	PID	botulinumtoxinpathway	SYT1; CHRNA1	1134; 6857	9	9
0.0211253	0.0755952	Interleukin-1 Induced Activation of NF-kappa-B	Wikipathways	WP3656	PRKCZ; AJUBA	5590; 84962	9	9
0.0211253	0.0755952	Somitogenesis in the context of spondylocostal dysostosis	Wikipathways	WP4785	DLL3; NOTCH1	10683; 4851	9	9
0.0211864	0.0755952	Calcium signaling pathway - Homo sapiens (human)	KEGG	path:hsa04020	PDGFA; PDGFRA; PDGFD; ERBB4; ATP2A3; CHRM3; NTRK1; CXCR4; EDNRB; ITPR1; FGFR2; ATP2B3	2066; 5154; 5156; 3708; 1131; 7852; 2263; 4914; 1910; 80310; 489; 492	240	239
0.0224293	0.0794118	Splicing factor NOVA regulated synaptic proteins	Wikipathways	WP4148	GABRG2; GRIK2; PRKCZ; EFNA5	2566; 5590; 2898; 1946	42	42
0.0224293	0.0794118	Non-integrin membrane-ECM interactions	Reactome	R-HSA-3000171	DDR2; LAMC3; SDC4; PDGFA	10319; 5154; 4921; 6385	42	42
0.022892	0.0807384	Endometrial cancer	Wikipathways	WP4155	CCND1; LEF1; FGFR2; TCF7L1; TCF7L2	595; 51176; 2263; 6934; 83439	63	63
0.0256093	0.0896326	Mammalian disorder of sexual development	Wikipathways	WP4842	FGFR2; SOX9; FOXL2	668; 6662; 2263	25	25
0.0256093	0.0896326	WNT ligand biogenesis and trafficking	Reactome	R-HSA-3238698	WNT5A; WNT11; WNT9A	7483; 7474; 7481	25	25
0.0259626	0.0901805	Reduction of cytosolic Ca++ levels	Reactome	R-HSA-418359	ATP2B3; ATP2A3	492; 489	10	10
0.0259626	0.0901805	Neurotoxicity of clostridium toxins	Reactome	R-HSA-168799	SYT1; SV2C	22987; 6857	10	10
0.0267806	0.0926709	Cholinergic synapse - Homo sapiens (human)	KEGG	path:hsa04725	KCNJ2; KCNJ12; CREB5; CHRM3; CREB3L2; GNG3; ITPR1	3708; 1131; 3759; 3768; 2785; 64764; 9586	113	113
0.0279505	0.0961365	Kaposi sarcoma-associated herpesvirus infection - Homo sapiens (human)	KEGG	path:hsa05167	TICAM1; NFATC4; NFATC1; CCND1; TCF7L1; TCF7L2; SYK; GNG3; LEF1; ITPR1	148022; 595; 3708; 4772; 4776; 6850; 2785; 51176; 6934; 83439	193	193
0.0281293	0.0961365	Notch Signaling	Wikipathways	WP268	DLL3; MFNG; NOTCH1; NOTCH2	4242; 10683; 4853; 4851	45	45
0.0281293	0.0961365	Class I PI3K signaling events	PID	pi3kcipathway	ADAP1; SYK; INPPL1; SGK1	6446; 11033; 3636; 6850	45	45
0.0284111	0.0961365	Platelet calcium homeostasis	Reactome	R-HSA-418360	ATP2B3; ITPR1; ATP2A3	492; 3708; 489	26	26
0.0284111	0.0961365	Signaling by BMP	Reactome	R-HSA-201451	SMAD6; CHRDL1; BMP2	4091; 650; 91851	26	26
0.0284111	0.0961365	EGR2 and SOX10-mediated initiation of Schwann cell myelination	Reactome	R-HSA-9619665	POU3F2; PMP22; YAP1	5376; 5454; 10413	26	26
0.0291082	0.098133	TGF-beta super family signaling pathway canonical	INOH	None	BMP5; BMP2; SMAD6; TGFB2; SMAD3; INHBE; TLE4	653; 7042; 650; 4088; 83729; 4091; 7091	115	115
0.0311995	0.103659	regulators of bone mineralization	BioCarta	npp1pathway	COL4A6; COL4A5	1288; 1287	11	11
0.0311995	0.103659	PTF1A related regulatory pathway	Wikipathways	WP4147	NOTCH1; NKX6-1	4825; 4851	11	11
0.0311995	0.103659	NOTCH-Core	Signalink	None	NOTCH1; NOTCH2	4851; 4853	11	11
0.0311995	0.103659	EV release from cardiac cells and their functional effects	Wikipathways	WP3297	PRL; ERBB4	5617; 2066	11	11
0.0313742	0.103863	Th1 and Th2 cell differentiation - Homo sapiens (human)	KEGG	path:hsa04658	NFATC1; NOTCH1; NOTCH2; RUNX3; DLL3; MAF	4772; 4851; 4853; 864; 10683; 4094	92	92
0.0341399	0.112613	Central carbon metabolism in cancer - Homo sapiens (human)	KEGG	path:hsa05230	FGFR2; GCK; PDGFRA; TIGAR; NTRK1	57103; 4914; 2645; 2263; 5156	70	70
0.0344812	0.112966	multi-step regulation of transcription by pitx2	BioCarta	pitx2pathway	PITX2; FZD1; LEF1	8321; 5308; 51176	28	28
0.0346165	0.112966	Notch-mediated HES/HEY network	PID	hes_heypathway	GATA6; ASCL1; NOTCH1; ID1	3397; 429; 4851; 2627	48	48
0.0346165	0.112966	Differentiation Pathway	Wikipathways	WP2848	TPO; PDGFA; WNT5A; NOTCH1	5154; 7173; 7474; 4851	48	48
0.0368125	0.115767	Activation of Ca-permeable Kainate Receptor	Reactome	R-HSA-451308	GRIK2; GRIK3	2898; 2899	12	12
0.0368125	0.115767	Ionotropic activity of kainate receptors	Reactome	R-HSA-451306	GRIK2; GRIK3	2898; 2899	12	12
0.0368125	0.115767	Bone morphogenic protein (BMP) signaling and regulation	Wikipathways	WP1425	SMAD6; BMP2	4091; 650	12	12
0.0368125	0.115767	CLEC7A (Dectin-1) induces NFAT activation	Reactome	R-HSA-5607763	NFATC1; ITPR1	4772; 3708	12	12
0.0368125	0.115767	POU5F1 (OCT4), SOX2, NANOG activate genes related to proliferation	Reactome	R-HSA-2892247	SOX2; SALL1	6657; 6299	12	12
0.0368125	0.115767	WNT5:FZD7-mediated leishmania damping	Reactome	R-HSA-9673324	WNT5A; FZD7	7474; 8324	12	12
0.0368125	0.115767	Killing mechanisms	Reactome	R-HSA-9664420	WNT5A; FZD7	7474; 8324	12	12
0.0368125	0.115767	Presynaptic depolarization and calcium channel opening	Reactome	R-HSA-112308	CACNG2; CACNA2D1	10369; 781	12	12
0.0368125	0.115767	Ethanol oxidation	Reactome	R-HSA-71384	ACSS1; ALDH1A1	84532; 216	12	12
0.0369001	0.115767	Thyroid hormone signaling pathway - Homo sapiens (human)	KEGG	path:hsa04919	MYH7; ATP2A3; CCND1; THRB; NOTCH1; NOTCH2; DIO3	4625; 595; 1735; 4851; 4853; 7068; 489	121	121
0.0369559	0.115767	NHR	Signalink	None	THRB; ESRRG; NR2F1; SMAD3	7025; 7068; 2104; 4088	49	49
0.0375059	0.115767	Signaling by TGFB family members	Reactome	R-HSA-9006936	BMP2; SMAD6; CHRDL1; SMAD3; PRKCZ; TGIF2	60436; 650; 91851; 4088; 5590; 4091	96	96
0.0377116	0.115767	Cell adhesion molecules - Homo sapiens (human)	KEGG	path:hsa04514	ITGA8; PVR; NRCAM; ALCAM; SDC4; CNTN2; VTCN1; CLDN1	5817; 214; 6385; 4897; 79679; 8516; 9076; 6900	149	148
0.0377474	0.115767	Activation of G protein gated Potassium channels	Reactome	R-HSA-1296041	KCNJ2; GNG3; KCNJ12	2785; 3759; 3768	29	29
0.0377474	0.115767	G protein gated Potassium channels	Reactome	R-HSA-1296059	KCNJ2; GNG3; KCNJ12	2785; 3759; 3768	29	29
0.0377474	0.115767	Inhibition of voltage gated Ca2+ channels via Gbeta/gamma subunits	Reactome	R-HSA-997272	KCNJ2; GNG3; KCNJ12	2785; 3759; 3768	29	29
0.0377474	0.115767	Interaction between L1 and Ankyrins	Reactome	R-HSA-445095	NRCAM; SCN7A; SCN5A	4897; 6331; 6332	29	29
0.0377474	0.115767	Hippo signaling pathway - multiple species - Homo sapiens (human)	KEGG	path:hsa04392	DCHS2; AJUBA; YAP1	54798; 10413; 84962	29	29
0.0378845	0.1158	Melanoma - Homo sapiens (human)	KEGG	path:hsa05218	MITF; PDGFA; PDGFRA; PDGFD; CCND1	5154; 5156; 80310; 4286; 595	72	72
0.0381133	0.116113	GPCRs, Class A Rhodopsin-like	Wikipathways	WP455	GPR12; NPY5R; CHRM3; NPY2R; PTGER2; MC5R; HCAR1; GPR63; CXCR4; EDNRB; HTR1A; LPAR4	2846; 4889; 2835; 1131; 27198; 7852; 3350; 1910; 4161; 5732; 4887; 81491	261	261
0.0411657	0.124174	Extracellular vesicle-mediated signaling in recipient cells	Wikipathways	WP2870	WNT5A; TGFB2; SMAD3	4088; 7474; 7042	30	30
0.0411657	0.124174	Trafficking of AMPA receptors	Reactome	R-HSA-399719	CACNG2; GRIP2; GRIA4	80852; 2893; 10369	30	30
0.0411657	0.124174	Glutamate binding, activation of AMPA receptors and synaptic plasticity	Reactome	R-HSA-399721	CACNG2; GRIP2; GRIA4	80852; 2893; 10369	30	30
0.0418709	0.125476	EPH-Ephrin signaling	Reactome	R-HSA-2682334	EPHA7; EFNA5; EFNA4; EPHB4; EPHA8	1946; 2045; 1945; 2050; 2046	74	74
0.0418709	0.125476	Thyroid hormones production and their peripheral downstream signaling effects	Wikipathways	WP4746	PRDM16; THRB; ZNF516; NOTCH1; DIO3	9658; 1735; 7068; 63976; 4851	74	74
0.0427789	0.126952	Mammary gland development pathway - Puberty (Stage 2 of 4)	Wikipathways	WP2814	CCND1; VIM	595; 7431	13	13
0.0427789	0.126952	EDA signaling in hair follicle development	Wikipathways	WP3930	GLI1; SOSTDC1	2735; 25928	13	13
0.0427789	0.126952	Transcriptional regulation of testis differentiation	Reactome	R-HSA-9690406	SOX9; FOXL2	6662; 668	13	13
0.0439556	0.129605	Thyroid hormone synthesis - Homo sapiens (human)	KEGG	path:hsa04918	TPO; GPX8; CREB5; ITPR1; CREB3L2	7173; 493869; 9586; 3708; 64764	75	75
0.0439556	0.129605	Peptide GPCRs	Wikipathways	WP24	NPY2R; NPY5R; MC5R; EDNRB; CXCR4	7852; 4161; 4889; 4887; 1910	75	75
0.0447345	0.130642	Tumor suppressor activity of SMARCB1	Wikipathways	WP4204	GLI2; GLI3; GLI1	2735; 2736; 2737	31	31
0.0447345	0.130642	ErbB4 signaling events	PID	erbb4_pathway	PRL; ERBB4; YAP1	10413; 2066; 5617	31	31
0.0447345	0.130642	Nuclear signaling by ERBB4	Reactome	R-HSA-1251985	ADAP1; ERBB4; YAP1	10413; 11033; 2066	31	31
0.0458759	0.133127	Oxytocin signaling pathway - Homo sapiens (human)	KEGG	path:hsa04921	NFATC1; KCNJ12; CACNA2D1; NFATC4; KCNJ2; CCND1; CACNG2; ITPR1	595; 3708; 10369; 4772; 4776; 3759; 3768; 781	154	154
0.0458759	0.133127	mTOR signaling pathway - Homo sapiens (human)	KEGG	path:hsa04150	FZD1; FZD2; FZD5; SGK1; FZD7; WNT9A; WNT5A; WNT11	7855; 8321; 8324; 6446; 7474; 7481; 7483; 2535	155	154
0.0472029	0.136546	Notch signaling pathway	PID	notch_pathway	CCND1; DLL3; NOTCH1; NOTCH2	10683; 595; 4851; 4853	53	53
0.0480542	0.138572	L1CAM interactions	Reactome	R-HSA-373760	SCN7A; GAP43; NRCAM; ALCAM; CNTN2; SCN5A	6900; 2596; 6332; 4897; 6331; 214	102	102
0.0484518	0.138845	Activation of kainate receptors upon glutamate binding	Reactome	R-HSA-451326	GRIK2; GRIK3; GNG3	2898; 2785; 2899	32	32
0.0484518	0.138845	Syndecan-4-mediated signaling events	PID	syndecan_4_pathway	CXCR4; SDC4; FZD7	8324; 7852; 6385	32	32
0.0490768	0.139762	Somatic sex determination	Wikipathways	WP4814	SOX9; FOXL2	668; 6662	14	14
0.0490768	0.139762	RUNX3 regulates NOTCH signaling	Reactome	R-HSA-8941856	RUNX3; NOTCH1	864; 4851	14	14
0.0499732	0.140607	Potassium Channels	Reactome	R-HSA-1296071	KCNJ12; KCNJ2; GNG3; KCNB2; KCNA5; KCNA1	3741; 9312; 3759; 3768; 3736; 2785	103	103
0.0499868	0.140607	Signaling by PTK6	Reactome	R-HSA-8848021	CCND1; DOCK1; ERBB4; KHDRBS2	595; 2066; 1793; 202559	54	54
0.0499868	0.140607	Signaling by Non-Receptor Tyrosine Kinases	Reactome	R-HSA-9006927	CCND1; DOCK1; ERBB4; KHDRBS2	595; 2066; 1793; 202559	54	54
0.0499868	0.140607	Heparan sulfate/heparin (HS-GAG) metabolism	Reactome	R-HSA-1638091	GPC4; HS3ST3A1; HS3ST3B1; SDC4	9955; 2239; 9953; 6385	54	54
0.0505776	0.141401	Acute viral myocarditis	Wikipathways	WP4298	CCND1; TICAM1; KRT8; SGCA; CXCR4	595; 3856; 7852; 148022; 6442	78	78
0.0505776	0.141401	Notch	INOH	None	DLL3; MFNG; NOTCH1; NOTCH2; TLE4	4853; 7091; 4851; 10683; 4242	78	78
0.0523155	0.144498	Inflammatory Response Pathway	Wikipathways	WP453	COL3A1; COL1A2; COL1A1	1278; 1277; 1281	33	33
0.0523155	0.144498	EPHA forward signaling	PID	epha_fwdpathway	EPHA7; EFNA5; EPHA8	1946; 2045; 2046	33	33
0.0523155	0.144498	GPVI-mediated activation cascade	Reactome	R-HSA-114604	SYK; PRKCZ; PDPN	5590; 10630; 6850	33	33
0.0523155	0.144498	Netrin-mediated signaling events	PID	netrin_pathway	NTN1; DOCK1; UNC5C	9423; 8633; 1793	33	33
0.052859	0.145259	RANKL-RANK signaling pathway	Wikipathways	WP2018	SYK; MITF; TNFRSF11B; NFATC1	6850; 4286; 4982; 4772	55	55
0.052908	0.145259	Constitutive Signaling by Aberrant PI3K in Cancer	Reactome	R-HSA-2219530	PDGFA; PDGFRA; FGFR2; ERBB4; KL	9365; 5156; 2066; 2263; 5154	79	79
0.0556853	0.150177	H19 action Rb-E2F1 signaling and CDK-Beta-catenin activity	Wikipathways	WP3969	CCND1; PMAIP1	595; 5366	15	15
0.0556853	0.150177	BMP2 signaling TAK1	INOH	None	SMAD6; BMP2	650; 4091	15	15
0.0556853	0.150177	Negative regulation of TCF-dependent signaling by WNT ligand antagonists	Reactome	R-HSA-3772470	WNT5A; WNT9A	7483; 7474	15	15
0.0556853	0.150177	DCC mediated attractive signaling	Reactome	R-HSA-418885	NTN1; DOCK1	9423; 1793	15	15
0.0556853	0.150177	GPCRs, Class C Metabotropic glutamate, pheromone	Wikipathways	WP501	GPRC5A; GPRC5C	55890; 9052	15	15
0.0558193	0.150177	Hepatitis C and Hepatocellular Carcinoma	Wikipathways	WP3646	CCND1; FRZB; LEF1; SMAD3	595; 4088; 51176; 2487	56	56
0.055979	0.150177	Regulation of actin cytoskeleton - Homo sapiens (human)	KEGG	path:hsa04810	ITGA8; PDGFA; PDGFRA; PDGFD; DIAPH2; DOCK1; CHRM3; CXCR4; FGFR2; LPAR4	5154; 5156; 1131; 7852; 1730; 2263; 1793; 2846; 8516; 80310	218	218
0.0560093	0.150177	Senescence and Autophagy in Cancer	Wikipathways	WP615	BMP2; IGFBP5; SMAD3; COL1A1; COL3A1; CXCL14	9547; 650; 3488; 4088; 1277; 1281	106	106
0.0563231	0.150578	BMP signaling Dro	INOH	None	BMP5; BMP2; SMAD3	653; 4088; 650	34	34
0.0604722	0.160733	Inwardly rectifying K+ channels	Reactome	R-HSA-1296065	KCNJ2; GNG3; KCNJ12	2785; 3759; 3768	35	35
0.0604722	0.160733	Striated Muscle Contraction	Reactome	R-HSA-390522	DES; MYH7; VIM	4625; 7431; 1674	35	35
0.0620022	0.162447	Endometrial cancer - Homo sapiens (human)	KEGG	path:hsa05213	CCND1; LEF1; TCF7L1; TCF7L2	6934; 595; 51176; 83439	58	58
0.0625843	0.162447	ID signaling pathway	Wikipathways	WP53	ID3; ID1	3397; 3399	16	16
0.0625843	0.162447	FOXO-mediated transcription of cell cycle genes	Reactome	R-HSA-9617828	FOXG1; SMAD3	4088; 2290	16	16
0.0625843	0.162447	cGMP effects	Reactome	R-HSA-418457	ITPR1; PDE2A	5138; 3708	16	16
0.0625843	0.162447	Metabolism of amine-derived hormones	Reactome	R-HSA-209776	TPO; DIO3	7173; 1735	16	16
0.0625843	0.162447	Trafficking of GluR2-containing AMPA receptors	Reactome	R-HSA-416993	GRIP2; GRIA4	80852; 2893	16	16
0.0652237	0.162447	Pre-implantation embryo	Wikipathways	WP3527	IRX5; SOX2; TCF7L1; DLX2	10265; 1746; 83439; 6657	59	59
0.0654832	0.162447	EGFR Tyrosine Kinase Inhibitor Resistance	Wikipathways	WP4806	CCND1; FGFR2; PDGFRA; PDGFD; PDGFA	595; 5156; 80310; 2263; 5154	84	84
0.0663016	0.162447	Human cytomegalovirus infection - Homo sapiens (human)	KEGG	path:hsa05163	NFATC1; PDGFRA; NFATC4; CCND1; CREB5; PTGER2; CREB3L2; GNG3; CXCR4; ITPR1	5156; 595; 5732; 3708; 9586; 4772; 4776; 7852; 64764; 2785	225	225
0.0681822	0.162447	Platelet homeostasis	Reactome	R-HSA-418346	ATP2B3; ITPR1; PDE2A; GNG3; ATP2A3	492; 3708; 2785; 489; 5138	85	85
0.0681822	0.162447	C-MYB transcription factor network	PID	cmyb_pathway	CCND1; LEF1; LECT2; COL1A2; MAF	595; 51176; 4094; 3950; 1278	85	85
0.0685309	0.162447	ATF-2 transcription factor network	PID	atf2_pathway	CCND1; PDGFRA; MMP2; TGFB2	5156; 595; 4313; 7042	60	60
0.0697546	0.162447	NOTCH1 regulation of endothelial cell calcification	Wikipathways	WP3413	DLL3; NOTCH1	4851; 10683	17	17
0.0697546	0.162447	role of pi3k subunit p85 in regulation of actin organization and cell migration	BioCarta	cdc42racpathway	PDGFA; PDGFRA	5156; 5154	17	17
0.0709422	0.162447	Insulin secretion - Homo sapiens (human)	KEGG	path:hsa04911	CREB3L2; GCK; CHRM3; CREB5; GLP1R	2645; 1131; 2740; 64764; 9586	86	86
0.0719232	0.162447	Notch Signaling Pathway Netpath	Wikipathways	WP61	CCND1; DLL3; NOTCH1; NOTCH2	595; 10683; 4853; 4851	61	61
0.0719232	0.162447	Bopindolol Action Pathway	SMPDB	SMP00657	KCNJ2; KCNA5; ITPR1; SCN5A	3759; 3741; 6331; 3708	61	61
0.0719232	0.162447	Timolol Action Pathway	SMPDB	SMP00659	KCNJ2; KCNA5; ITPR1; SCN5A	3759; 3741; 6331; 3708	61	61
0.0719232	0.162447	Carteolol Action Pathway	SMPDB	SMP00658	KCNJ2; KCNA5; ITPR1; SCN5A	3759; 3741; 6331; 3708	61	61
0.0719232	0.162447	Bevantolol Action Pathway	SMPDB	SMP00668	KCNJ2; KCNA5; ITPR1; SCN5A	3759; 3741; 6331; 3708	61	61
0.0719232	0.162447	Practolol Action Pathway	SMPDB	SMP00669	KCNJ2; KCNA5; ITPR1; SCN5A	3759; 3741; 6331; 3708	61	61
0.0719232	0.162447	Dobutamine Action Pathway	SMPDB	SMP00662	KCNJ2; KCNA5; ITPR1; SCN5A	3759; 3741; 6331; 3708	61	61
0.0719232	0.162447	Isoprenaline Action Pathway	SMPDB	SMP00663	KCNJ2; KCNA5; ITPR1; SCN5A	3759; 3741; 6331; 3708	61	61
0.0719232	0.162447	Arbutamine Action Pathway	SMPDB	SMP00664	KCNJ2; KCNA5; ITPR1; SCN5A	3759; 3741; 6331; 3708	61	61
0.0719232	0.162447	Levobunolol Action Pathway	SMPDB	SMP00666	KCNJ2; KCNA5; ITPR1; SCN5A	3759; 3741; 6331; 3708	61	61
0.0719232	0.162447	Metipranolol Action Pathway	SMPDB	SMP00667	KCNJ2; KCNA5; ITPR1; SCN5A	3759; 3741; 6331; 3708	61	61
0.0719232	0.162447	Sotalol Action Pathway	SMPDB	SMP00660	KCNJ2; KCNA5; ITPR1; SCN5A	3759; 3741; 6331; 3708	61	61
0.0719232	0.162447	Epinephrine Action Pathway	SMPDB	SMP00661	KCNJ2; KCNA5; ITPR1; SCN5A	3759; 3741; 6331; 3708	61	61
0.0719232	0.162447	Betaxolol Action Pathway	SMPDB	SMP00299	KCNJ2; KCNA5; ITPR1; SCN5A	3759; 3741; 6331; 3708	61	61
0.0719232	0.162447	Atenolol Action Pathway	SMPDB	SMP00298	KCNJ2; KCNA5; ITPR1; SCN5A	3759; 3741; 6331; 3708	61	61
0.0719232	0.162447	Alprenolol Action Pathway	SMPDB	SMP00297	KCNJ2; KCNA5; ITPR1; SCN5A	3759; 3741; 6331; 3708	61	61
0.0719232	0.162447	Acebutolol Action Pathway	SMPDB	SMP00296	KCNJ2; KCNA5; ITPR1; SCN5A	3759; 3741; 6331; 3708	61	61
0.0719232	0.162447	Propranolol Action Pathway	SMPDB	SMP00307	KCNJ2; KCNA5; ITPR1; SCN5A	3759; 3741; 6331; 3708	61	61
0.0719232	0.162447	Pindolol Action Pathway	SMPDB	SMP00306	KCNJ2; KCNA5; ITPR1; SCN5A	3759; 3741; 6331; 3708	61	61
0.0719232	0.162447	Penbutolol Action Pathway	SMPDB	SMP00305	KCNJ2; KCNA5; ITPR1; SCN5A	3759; 3741; 6331; 3708	61	61
0.0719232	0.162447	Oxprenolol Action Pathway	SMPDB	SMP00304	KCNJ2; KCNA5; ITPR1; SCN5A	3759; 3741; 6331; 3708	61	61
0.0719232	0.162447	Metoprolol Action Pathway	SMPDB	SMP00302	KCNJ2; KCNA5; ITPR1; SCN5A	3759; 3741; 6331; 3708	61	61
0.0719232	0.162447	Esmolol Action Pathway	SMPDB	SMP00301	KCNJ2; KCNA5; ITPR1; SCN5A	3759; 3741; 6331; 3708	61	61
0.0719232	0.162447	Bisoprolol Action Pathway	SMPDB	SMP00300	KCNJ2; KCNA5; ITPR1; SCN5A	3759; 3741; 6331; 3708	61	61
0.0719232	0.162447	Bupranolol Action Pathway	SMPDB	SMP00670	KCNJ2; KCNA5; ITPR1; SCN5A	3759; 3741; 6331; 3708	61	61
0.0719232	0.162447	Nebivolol Action Pathway	SMPDB	SMP00366	KCNJ2; KCNA5; ITPR1; SCN5A	3759; 3741; 6331; 3708	61	61
0.0719232	0.162447	Nadolol Action Pathway	SMPDB	SMP00303	KCNJ2; KCNA5; ITPR1; SCN5A	3759; 3741; 6331; 3708	61	61
0.0719232	0.162447	Muscle/Heart Contraction	SMPDB	SMP00588	KCNJ2; KCNA5; ITPR1; SCN5A	3759; 3741; 6331; 3708	61	61
0.0719232	0.162447	Diltiazem Action Pathway	SMPDB	SMP00359	KCNJ2; KCNA5; ITPR1; SCN5A	3759; 3741; 6331; 3708	61	61
0.0719232	0.162447	Amlodipine Action Pathway	SMPDB	SMP00376	KCNJ2; KCNA5; ITPR1; SCN5A	3759; 3741; 6331; 3708	61	61
0.0719232	0.162447	Verapamil Action Pathway	SMPDB	SMP00375	KCNJ2; KCNA5; ITPR1; SCN5A	3759; 3741; 6331; 3708	61	61
0.0719232	0.162447	Nitrendipine Action Pathway	SMPDB	SMP00382	KCNJ2; KCNA5; ITPR1; SCN5A	3759; 3741; 6331; 3708	61	61
0.0719232	0.162447	Nisoldipine Action Pathway	SMPDB	SMP00381	KCNJ2; KCNA5; ITPR1; SCN5A	3759; 3741; 6331; 3708	61	61
0.0719232	0.162447	Nimodipine Action Pathway	SMPDB	SMP00380	KCNJ2; KCNA5; ITPR1; SCN5A	3759; 3741; 6331; 3708	61	61
0.0719232	0.162447	Isradipine Action Pathway	SMPDB	SMP00378	KCNJ2; KCNA5; ITPR1; SCN5A	3759; 3741; 6331; 3708	61	61
0.0719232	0.162447	Nifedipine Action Pathway	SMPDB	SMP00379	KCNJ2; KCNA5; ITPR1; SCN5A	3759; 3741; 6331; 3708	61	61
0.0719232	0.162447	Felodipine Action Pathway	SMPDB	SMP00377	KCNJ2; KCNA5; ITPR1; SCN5A	3759; 3741; 6331; 3708	61	61
0.0719232	0.162447	Amiodarone Action Pathway	SMPDB	SMP00665	KCNJ2; KCNA5; ITPR1; SCN5A	3759; 3741; 6331; 3708	61	61
0.0719232	0.162447	Ibutilide Action Pathway	SMPDB	SMP00332	KCNJ2; KCNA5; ITPR1; SCN5A	3759; 3741; 6331; 3708	61	61
0.0719232	0.162447	Quinidine Action Pathway	SMPDB	SMP00323	KCNA5; KCNJ2; SCN5A; ITPR1	3759; 6331; 3741; 3708	61	61
0.0719232	0.162447	Procainamide (Antiarrhythmic) Action Pathway	SMPDB	SMP00324	KCNA5; KCNJ2; SCN5A; ITPR1	3759; 6331; 3741; 3708	61	61
0.0719232	0.162447	Disopyramide Action Pathway	SMPDB	SMP00325	KCNA5; KCNJ2; SCN5A; ITPR1	3759; 6331; 3741; 3708	61	61
0.0719232	0.162447	Fosphenytoin (Antiarrhythmic) Action Pathway	SMPDB	SMP00326	KCNA5; KCNJ2; SCN5A; ITPR1	6331; 3759; 3741; 3708	61	61
0.0719232	0.162447	Mexiletine Action Pathway	SMPDB	SMP00329	KCNA5; KCNJ2; SCN5A; ITPR1	6331; 3759; 3741; 3708	61	61
0.0719232	0.162447	Tocainide Action Pathway	SMPDB	SMP00330	KCNA5; KCNJ2; SCN5A; ITPR1	6331; 3759; 3741; 3708	61	61
0.0719232	0.162447	Flecainide Action Pathway	SMPDB	SMP00331	KCNA5; KCNJ2; SCN5A; ITPR1	6331; 3759; 3741; 3708	61	61
0.073741	0.166144	Nuclear receptors	Wikipathways	WP170	THRB; NR2F1; ROR1	7025; 7068; 4919	38	38
0.0753997	0.16905	Carvedilol Action Pathway	SMPDB	SMP00367	KCNJ2; KCNA5; ITPR1; SCN5A	3759; 3741; 6331; 3708	62	62
0.0753997	0.16905	Labetalol Action Pathway	SMPDB	SMP00368	KCNJ2; KCNA5; ITPR1; SCN5A	3759; 3741; 6331; 3708	62	62
0.0766439	0.171421	Gap junction - Homo sapiens (human)	KEGG	path:hsa04540	PDGFA; PDGFRA; ITPR1; PDGFD; GJA1	5154; 5156; 3708; 2697; 80310	88	88
0.0771777	0.172195	Mammary gland development pathway - Embryonic development (Stage 1 of 4)	Wikipathways	WP2813	CCND1; ERBB4	595; 2066	18	18
0.078428	0.174559	Neural Crest Cell Migration during Development	Wikipathways	WP4564	MMP2; NGFR; EPHB4	2050; 4804; 4313	39	39
0.0789595	0.174931	Lidocaine (Antiarrhythmic) Action Pathway	SMPDB	SMP00328	KCNA5; KCNJ2; SCN5A; ITPR1	6331; 3759; 3741; 3708	63	63
0.0789949	0.174931	TGF_beta_Receptor	NetPath	Pathway_TGF_beta_Receptor	TGFB2; SIK1; CCND1; SMAD6; SMAD3; RUNX3; SOX9; LEF1	595; 51176; 4088; 150094; 4091; 6662; 7042; 864	173	173
0.0791674	0.174931	EGFR1	NetPath	Pathway_EGFR1	GJA1; ANXA2; INPPL1; EPHB4; GPRC5A; AHNAK; DOCK1; SDC4; VIM; SMAD3; KRT17; DYRK3; PRKCZ; KIAA1217; KRT8; PTPRK; SH3GL3	5590; 79026; 5796; 3856; 2050; 2697; 4088; 302; 7431; 56243; 8444; 6457; 3636; 1793; 9052; 3872; 6385	455	454
0.0795851	0.175432	GABAergic synapse - Homo sapiens (human)	KEGG	path:hsa04727	GABRE; GABRG2; SLC6A11; GABRQ; GNG3	2564; 2566; 55879; 2785; 6538	89	89
0.0797801	0.17544	Diabetic cardiomyopathy - Homo sapiens (human)	KEGG	path:hsa05415	TGFB2; ATP2A3; SMAD3; PRKCZ; COL1A2; COL1A1; COL3A1; GFPT2; MMP2	9945; 1277; 1278; 1281; 4313; 7042; 5590; 489; 4088	203	203
0.0826018	0.180778	Regulation of retinoblastoma protein	PID	rb_1pathway	CCND1; MITF; TGFB2; PAX3	595; 4286; 7042; 5077	64	64
0.0826018	0.180778	Transcriptional Regulation by MECP2	Reactome	R-HSA-8986944	SOX2; FOXG1; NOTCH1; SGK1	6446; 4851; 2290; 6657	64	64
0.0848359	0.184347	gata3 participate in activating the th2 cytokine genes expression	BioCarta	gata3pathway	NFATC1; MAF	4772; 4094	19	19
0.0848359	0.184347	GABA synthesis, release, reuptake and degradation	Reactome	R-HSA-888590	SYT1; SLC6A11	6538; 6857	19	19
0.0848359	0.184347	Other semaphorin interactions	Reactome	R-HSA-416700	SEMA5A; SEMA6A	57556; 9037	19	19
0.0856461	0.185668	Morphine addiction - Homo sapiens (human)	KEGG	path:hsa05032	GABRE; GABRG2; GABRQ; GNG3; PDE2A	2564; 2566; 5138; 55879; 2785	91	91
0.0863254	0.186699	Inflammatory bowel disease - Homo sapiens (human)	KEGG	path:hsa05321	NFATC1; TGFB2; SMAD3; MAF	7042; 4772; 4094; 4088	65	65
0.0881792	0.19026	CLEC7A (Dectin-1) signaling	Reactome	R-HSA-5607764	SYK; NFATC1; ITPR1	4772; 3708; 6850	41	41
0.0927123	0.196548	VEGFR2 mediated cell proliferation	Reactome	R-HSA-5218921	ITPR1; PRKCZ	3708; 5590	20	20
0.0927123	0.196548	tgf beta signaling pathway	BioCarta	tgfbpathway	TGFB2; SMAD3	4088; 7042	20	20
0.0927123	0.196548	TP53 network	Wikipathways	WP1742	PMAIP1; OTX2	5366; 5015	20	20
0.0927123	0.196548	Aminosugars metabolism	INOH	None	GFPT2; GCK	9945; 2645	20	20
0.0927123	0.196548	HH-Ncore	Signalink	None	BOC; HHIP	91653; 64399	20	20
0.0932369	0.196548	FOXM1 transcription factor network	PID	foxm1pathway	CCND1; MMP2; ETV5	595; 2119; 4313	42	42
0.0932369	0.196548	Binding and Uptake of Ligands by Scavenger Receptors	Reactome	R-HSA-2173782	COL3A1; COL1A2; COL1A1	1277; 1278; 1281	42	42
0.0932369	0.196548	Neural Crest Cell Migration in Cancer	Wikipathways	WP4565	MMP2; NGFR; EPHB4	2050; 4804; 4313	42	42
0.0932369	0.196548	Hedgehog ,off, state	Reactome	R-HSA-5610787	GLI2; GLI3; GLI1	2737; 2736; 2735	42	42
0.0932369	0.196548	TGF-Core	Signalink	None	TGFB2; BMP2; SMAD3	7042; 650; 4088	42	42
0.0940124	0.197275	Regulation of insulin secretion	Reactome	R-HSA-422356	ITPR1; CHRM3; GNG3; GLP1R	1131; 3708; 2785; 2740	67	67
0.0940124	0.197275	Acute myeloid leukemia - Homo sapiens (human)	KEGG	path:hsa05221	CCND1; LEF1; TCF7L1; TCF7L2	6934; 83439; 595; 51176	67	67
0.0980803	0.204633	Hepatitis B infection	Wikipathways	WP4666	TICAM1; TGFB2; NFATC4; NFATC1; CREB5; SMAD3; CREB3L2	7042; 148022; 64764; 4776; 4772; 9586; 4088	152	152
0.0984114	0.204633	Activation of GABAB receptors	Reactome	R-HSA-991365	KCNJ2; GNG3; KCNJ12	2785; 3759; 3768	43	43
0.0984114	0.204633	GABA B receptor activation	Reactome	R-HSA-977444	KCNJ2; GNG3; KCNJ12	2785; 3759; 3768	43	43
0.0984114	0.204633	Voltage gated Potassium channels	Reactome	R-HSA-1296072	KCNB2; KCNA5; KCNA1	3741; 3736; 9312	43	43
0.100791	0.207231	HS-GAG degradation	Reactome	R-HSA-2024096	SDC4; GPC4	2239; 6385	21	21
0.100791	0.207231	Presynaptic function of Kainate receptors	Reactome	R-HSA-500657	GRIK3; GNG3	2899; 2785	21	21
0.100791	0.207231	STING pathway in Kawasaki-like disease and COVID-19	Wikipathways	WP4961	ITPR1; F3	3708; 2152	21	21
0.100791	0.207231	Downregulation of SMAD2/3:SMAD4 transcriptional activity	Reactome	R-HSA-2173795	TGIF2; SMAD3	60436; 4088	21	21
0.100791	0.207231	Regulation of FZD by ubiquitination	Reactome	R-HSA-4641263	FZD5; RSPO4	343637; 7855	21	21
0.101042	0.207283	Platelet activation - Homo sapiens (human)	KEGG	path:hsa04611	SYK; PRKCZ; COL1A2; COL1A1; COL3A1; ITPR1	3708; 6850; 1277; 1278; 1281; 5590	124	124
0.101821	0.208414	Small cell lung cancer	Wikipathways	WP4658	CCND1; LAMC3; CDKN1C; COL4A5; COL4A6	595; 10319; 1028; 1287; 1288	96	96
0.103699	0.210381	Ion homeostasis	Reactome	R-HSA-5578775	ATP2B3; ITPR1; ATP2A3	492; 3708; 489	44	44
0.103699	0.210381	nfat and hypertrophy of the heart	BioCarta	nfatpathway	NFATC1; HAND2; ATP2A3	9464; 4772; 489	44	44
0.103699	0.210381	Renin-angiotensin-aldosterone system (RAAS)	Wikipathways	WP4756	CREB3L2; CREB5; ITPR1	64764; 3708; 9586	44	44
0.103699	0.210381	Urokinase-type plasminogen activator (uPA) and uPAR-mediated signaling	PID	upa_upar_pathway	KLK4; DOCK1; PDGFD	80310; 1793; 9622	44	44
0.104197	0.210923	MAPK Signaling Pathway	Wikipathways	WP382	PDGFA; TGFB2; NTF3; NFATC1; NTRK1; FGF13; CACNA2D1; FLNC; FGFR2; CACNG2	4908; 7042; 2318; 5154; 2263; 2258; 4772; 781; 10369; 4914	246	246
0.106125	0.213882	Prolactin	NetPath	Pathway_Prolactin	CCND1; PRL; THRB; ERBB4	595; 5617; 7068; 2066	70	70
0.106125	0.213882	p75(NTR)-mediated signaling	PID	p75ntrpathway	NTF3; PRKCZ; NTRK1; NGFR	4914; 5590; 4908; 4804	70	70
0.108586	0.216928	Cellular senescence - Homo sapiens (human)	KEGG	path:hsa04218	NFATC1; TGFB2; NFATC4; CCND1; ZFP36L1; SMAD3; ITPR1	595; 3708; 4772; 677; 4776; 7042; 4088	156	156
0.108688	0.216928	Aldosterone synthesis and secretion - Homo sapiens (human)	KEGG	path:hsa04925	CREB3L2; CREB5; ITPR1; ATP2B3; PDE2A	5138; 3708; 64764; 9586; 492	98	98
0.109055	0.216928	PKC-gamma calcium signaling pathway in ataxia	Wikipathways	WP4760	ITPR1; GRIA4	3708; 2893	22	22
0.109055	0.216928	Vitamin D in inflammatory diseases	Wikipathways	WP4482	NFATC1; SMAD3	4088; 4772	22	22
0.109055	0.216928	Phase 0 - rapid depolarisation	Reactome	R-HSA-5576892	SCN7A; SCN5A	6331; 6332	22	22
0.109055	0.216928	heparan sulfate biosynthesis (late stages)	HumanCyc	PWY-6558	HS3ST3A1; HS3ST3B1	9955; 9953	22	22
0.110312	0.218954	Adherens junction - Homo sapiens (human)	KEGG	path:hsa04520	LEF1; TCF7L1; TCF7L2; SMAD3	4088; 6934; 83439; 51176	71	71
0.113143	0.224087	VEGF	INOH	None	PDGFRA; SYK; NTRK1; PRKCZ; GFRA1; NGFR; ITPR1; FGFR2	2674; 4804; 4914; 5590; 2263; 5156; 3708; 6850	188	188
0.114601	0.226486	Presenilin action in Notch and Wnt signaling	PID	ps1pathway	CCND1; FZD1; NOTCH1	595; 4851; 8321	46	46
0.115776	0.228262	PI5P, PP2A and IER3 Regulate PI3K/AKT Signaling	Reactome	R-HSA-6811558	PDGFA; PDGFRA; FGFR2; ERBB4; KL	2263; 9365; 5154; 5156; 2066	100	100
0.117195	0.228262	Metabolism of carbohydrates	Reactome	R-HSA-71387	LUM; SDC4; GCK; HS3ST3A1; PYGM; GPC4; HS3ST3B1; FMOD; CHST1; PRELP; ALDH1A1	216; 2645; 4060; 5549; 5837; 9955; 2239; 8534; 2331; 9953; 6385	285	284
0.117491	0.228262	Blood Clotting Cascade	Wikipathways	WP272	F12; F3	2152; 2161	23	23
0.117491	0.228262	GPCRs, Class B Secretin-like	Wikipathways	WP334	GCGR; GLP1R	2740; 2642	23	23
0.117491	0.228262	Nitric oxide stimulates guanylate cyclase	Reactome	R-HSA-392154	ITPR1; PDE2A	3708; 5138	23	23
0.117491	0.228262	eicosanoid metabolism	BioCarta	eicosanoidpathway	PTGER2; PTGIS	5740; 5732	23	23
0.117491	0.228262	Uptake and actions of bacterial toxins	Reactome	R-HSA-5339562	SYT1; SV2C	6857; 22987	23	23
0.117491	0.228262	ctcf: first multivalent nuclear factor	BioCarta	ctcfpathway	TGFB2; SMAD6	7042; 4091	23	23
0.118905	0.23052	Extra-nuclear estrogen signaling	Reactome	R-HSA-9009391	CCND1; PRKCZ; MMP2; GNG3	595; 4313; 5590; 2785	73	73
0.125422	0.242641	Hepatitis B - Homo sapiens (human)	KEGG	path:hsa05161	TICAM1; TGFB2; NFATC4; NFATC1; CREB5; SMAD3; CREB3L2	148022; 4772; 4776; 64764; 9586; 7042; 4088	162	162
0.125755	0.242774	TGF-beta Signaling Pathway	Wikipathways	WP366	SIK1; CCND1; SMAD3; COL1A2; TGFB1I1; YAP1	150094; 7041; 595; 10413; 4088; 1278	132	132
0.126085	0.242899	Glycosaminoglycan biosynthesis - heparan sulfate / heparin - Homo sapiens (human)	KEGG	path:hsa00534	HS3ST3A1; HS3ST3B1	9953; 9955	24	24
0.126808	0.243781	Degradation of the extracellular matrix	Reactome	R-HSA-1474228	ADAMTS5; MMP2; COL25A1; COL14A1; COL12A1	7373; 4313; 11096; 84570; 1303	103	103
0.13059	0.250525	MicroRNAs in cardiomyocyte hypertrophy	Wikipathways	WP1544	NFATC4; WNT5A; FGFR2; FZD2; FZD1	2263; 4776; 8321; 7474; 2535	104	104
0.131716	0.25111	Hedgehog signaling events mediated by Gli proteins	PID	hedgehog_glipathway	GLI2; GLI3; GLI1	2737; 2736; 2735	49	49
0.131716	0.25111	Calcineurin-regulated NFAT-dependent transcription in lymphocytes	PID	nfat_tfpathway	NFATC1; PTPRK; MAF	5796; 4772; 4094	49	49
0.131716	0.25111	Cocaine addiction - Homo sapiens (human)	KEGG	path:hsa05030	CREB3L2; CREB5; RGS9	8787; 9586; 64764	49	49
0.134822	0.254911	cell cycle: g1/s check point	BioCarta	g1pathway	CCND1; SMAD3	595; 4088	25	25
0.134822	0.254911	Differentiation of white and brown adipocyte	Wikipathways	WP2895	PRDM16; BMP2	650; 63976	25	25
0.134822	0.254911	VEGFR3 signaling in lymphatic endothelium	PID	lymphangiogenesis_pathway	COL1A2; COL1A1	1277; 1278	25	25
0.134822	0.254911	Cancer immunotherapy by PD-1 blockade	Wikipathways	WP4585	NFATC1; NFATC4	4776; 4772	25	25
0.138304	0.260955	PI3K/AKT Signaling in Cancer	Reactome	R-HSA-2219528	PDGFA; PDGFRA; FGFR2; ERBB4; KL	2263; 9365; 5154; 5156; 2066	106	106
0.142234	0.267821	Negative regulation of the PI3K/AKT network	Reactome	R-HSA-199418	PDGFA; PDGFRA; FGFR2; ERBB4; KL	2263; 9365; 5154; 5156; 2066	107	107
0.143592	0.268357	Signaling by FGFR1	Reactome	R-HSA-5654736	FGFRL1; FLRT2; KL	23768; 53834; 9365	51	51
0.143689	0.268357	A tetrasaccharide linker sequence is required for GAG synthesis	Reactome	R-HSA-1971475	SDC4; GPC4	2239; 6385	26	26
0.143689	0.268357	Surfactant metabolism	Reactome	R-HSA-5683826	GATA6; ZDHHC2	2627; 51201	26	26
0.143689	0.268357	Maturity onset diabetes of the young - Homo sapiens (human)	KEGG	path:hsa04950	GCK; NKX6-1	4825; 2645	26	26
0.146213	0.272515	Insulin resistance - Homo sapiens (human)	KEGG	path:hsa04931	CREB3L2; GFPT2; CREB5; PRKCZ; PYGM	9586; 5837; 9945; 64764; 5590	108	108
0.149658	0.275597	IRS-related events triggered by IGF1R	Reactome	R-HSA-2428928	IGF2; FGFR2; KL	2263; 3481; 9365	52	52
0.149658	0.275597	Netrin-UNC5B signaling pathway	Wikipathways	WP4747	NTN1; COL1A1; YAP1	10413; 9423; 1277	52	52
0.151105	0.275597	Glucocorticoid receptor regulatory network	PID	reg_gr_pathway	KRT17; PRL; SGK1; NFATC1	5617; 6446; 4772; 3872	80	80
0.152675	0.275597	Glycosphingolipid biosynthesis - lacto and neolacto series - Homo sapiens (human)	KEGG	path:hsa00601	A4GALT; GCNT2	2651; 53947	27	27
0.152675	0.275597	3-Phosphoglycerate dehydrogenase deficiency	SMPDB	SMP00721	GLDC; PHGDH	2731; 26227	27	27
0.152675	0.275597	Non Ketotic Hyperglycinemia	SMPDB	SMP00223	GLDC; PHGDH	2731; 26227	27	27
0.152675	0.275597	Glycine and Serine Metabolism	SMPDB	SMP00004	GLDC; PHGDH	2731; 26227	27	27
0.152675	0.275597	Dimethylglycine Dehydrogenase Deficiency	SMPDB	SMP00484	GLDC; PHGDH	2731; 26227	27	27
0.152675	0.275597	Hyperglycinemia, non-ketotic	SMPDB	SMP00485	GLDC; PHGDH	2731; 26227	27	27
0.152675	0.275597	Dimethylglycine Dehydrogenase Deficiency	SMPDB	SMP00242	GLDC; PHGDH	2731; 26227	27	27
0.152675	0.275597	Sarcosinemia	SMPDB	SMP00244	GLDC; PHGDH	2731; 26227	27	27
0.152675	0.275597	Dihydropyrimidine Dehydrogenase Deficiency (DHPD)	SMPDB	SMP00179	GLDC; PHGDH	2731; 26227	27	27
0.152675	0.275597	role of erk5 in neuronal survival pathway	BioCarta	erk5pathway	NTF3; NTRK1	4908; 4914	27	27
0.152675	0.275597	pdgf signaling pathway	BioCarta	pdgfpathway	PDGFA; PDGFRA	5156; 5154	27	27
0.152675	0.275597	FGFR3 signaling in chondrocyte proliferation and terminal differentiation	Wikipathways	WP4767	SOX9; BMP2	6662; 650	27	27
0.152675	0.275597	triacylglycerol biosynthesis	HumanCyc	TRIGLSYN-PWY	PLPPR4; PLPPR3	9890; 79948	27	27
0.155805	0.27905	IGF1R signaling cascade	Reactome	R-HSA-2428924	IGF2; FGFR2; KL	2263; 3481; 9365	53	53
0.155805	0.27905	Signaling by Type 1 Insulin-like Growth Factor 1 Receptor (IGF1R)	Reactome	R-HSA-2404192	IGF2; FGFR2; KL	2263; 3481; 9365	53	53
0.155805	0.27905	Posttranslational regulation of adherens junction stability and dissassembly	PID	ajdiss_2pathway	IGF2; ROBO1; GFRA1	3481; 2674; 6091	53	53
0.155805	0.27905	Nuclear Receptor transcription pathway	Reactome	R-HSA-383280	THRB; ESRRG; NR2F1	7025; 7068; 2104	53	53
0.160861	0.286925	Phenytoin (Antiarrhythmic) Action Pathway	SMPDB	SMP00327	KCNA5; KCNJ2; SCN5A; ITPR1	6331; 3759; 3741; 3708	82	82
0.161767	0.286925	GPCR GroupI metabotropic glutamate receptor	INOH	None	ITPR1; PRKCZ	3708; 5590	28	28
0.161767	0.286925	FOXO-mediated transcription of oxidative stress, metabolic and neuronal genes	Reactome	R-HSA-9615017	GCK; SMAD3	4088; 2645	28	28
0.161767	0.286925	NOTCH-Ncore	Signalink	None	DLL3; MFNG	4242; 10683	28	28
0.161767	0.286925	Notch-HLH transcription pathway	Reactome	R-HSA-350054	NOTCH1; NOTCH2	4853; 4851	28	28
0.165824	0.293553	Glioblastoma signaling pathways	Wikipathways	WP2261	CCND1; PDGFRA; PRKCZ; FGFR2	595; 2263; 5156; 5590	83	83
0.170954	0.299336	Disassembly of the destruction complex and recruitment of AXIN to the membrane	Reactome	R-HSA-4641262	FZD1; FZD2	2535; 8321	29	29
0.170954	0.299336	nfkb activation by nontypeable hemophilus influenzae	BioCarta	nthipathway	TGFB2; SMAD3	4088; 7042	29	29
0.170954	0.299336	Selective expression of chemokine receptors during T-cell polarization	Wikipathways	WP4494	TGFB2; CXCR4	7852; 7042	29	29
0.170954	0.299336	Synthesis of PC	Reactome	R-HSA-1483191	PCYT1B; BCHE	9468; 590	29	29
0.170954	0.299336	heparan sulfate biosynthesis	HumanCyc	PWY-6564	HS3ST3A1; HS3ST3B1	9955; 9953	29	29
0.171049	0.299336	Glutamatergic synapse - Homo sapiens (human)	KEGG	path:hsa04724	GRIK3; GRIK2; ITPR1; GNG3; GRIA4	3708; 2785; 2893; 2898; 2899	114	114
0.174697	0.305137	FGF signaling pathway	PID	fgf_pathway	SDC4; FGFR2; KL	2263; 9365; 6385	56	56
0.180224	0.312411	Fructose Mannose metabolism	INOH	None	GCK; GFPT2	2645; 9945	30	30
0.180224	0.312411	Glyoxylate and dicarboxylate metabolism - Homo sapiens (human)	KEGG	path:hsa00630	GLDC; ACSS1	2731; 84532	30	30
0.180224	0.312411	Downstream signal transduction	Reactome	R-HSA-186763	PDGFA; PDGFRA	5156; 5154	30	30
0.180224	0.312411	#NAME?	BioCarta	barrestinpathway	EDNRB; CXCR4	7852; 1910	30	30
0.181031	0.312802	Pathways in clear cell renal cell carcinoma	Wikipathways	WP4018	KCNJ2; TGFB2; PDGFRA; PHGDH	7042; 5156; 26227; 3759	86	86
0.181132	0.312802	Neurexins and neuroligins	Reactome	R-HSA-6794361	SYT1; LRRTM1; SYT7	347730; 9066; 6857	57	57
0.182868	0.315207	Retrograde endocannabinoid signaling - Homo sapiens (human)	KEGG	path:hsa04723	GABRG2; GABRQ; GRIA4; GNG3; GABRE; ITPR1	2564; 2566; 55879; 3708; 2785; 2893	148	148
0.1862	0.320348	Cardiac muscle contraction - Homo sapiens (human)	KEGG	path:hsa04260	CACNG2; CACNA2D1; MYH7; ATP2A3	4625; 10369; 781; 489	87	87
0.18674	0.320675	22q11.2 copy number variation syndrome	Wikipathways	WP4657	GBX2; PAX3; HAND2; PITX2; CLDN1; FGFR2	9076; 5077; 5308; 9464; 2263; 2637	149	149
0.189568	0.322512	wnt signaling pathway	BioCarta	wntpathway	CCND1; FZD1	595; 8321	31	31
0.189568	0.322512	Ovarian infertility	Wikipathways	WP34	PTGER2; SMAD3	4088; 5732	31	31
0.189568	0.322512	activation of camp-dependent protein kinase pka	BioCarta	gspathway	EDNRB; CXCR4	7852; 1910	31	31
0.189568	0.322512	Nectin adhesion pathway	PID	nectin_pathway	CLDN1; PVR	9076; 5817	31	31
0.189568	0.322512	Downstream signaling of activated FGFR1	Reactome	R-HSA-5654687	FLRT2; KL	23768; 9365	31	31
0.191417	0.324454	Protein-protein interactions at synapses	Reactome	R-HSA-6794362	SYT1; LRRTM1; GRIA4; SYT7	9066; 2893; 347730; 6857	88	88
0.191417	0.324454	Signaling by FGFR	Reactome	R-HSA-190236	FGFRL1; FLRT2; FGFR2; KL	23768; 2263; 9365; 53834	88	88
0.194187	0.328541	Viral myocarditis - Homo sapiens (human)	KEGG	path:hsa05416	CCND1; MYH7; SGCA	4625; 6442; 595	60	59
0.194579	0.328598	Regulation of Actin Cytoskeleton	Wikipathways	WP51	PDGFA; PDGFRA; DOCK1; CHRM3; FGF13; FGFR2	1793; 2258; 5154; 2263; 1131; 5156	151	151
0.19668	0.329352	Cell junction organization	Reactome	R-HSA-446728	CLDN1; SDK1; PVR; FLNC	5817; 2318; 9076; 221935	89	89
0.19668	0.329352	Androgen receptor signaling pathway	Wikipathways	WP138	CCND1; TGFB1I1; ETV5; SMAD3	7041; 595; 2119; 4088	89	89
0.198976	0.329352	Heroin Action Pathway	SMPDB	SMP00407	BCHE; HTR1A	590; 3350	32	32
0.198976	0.329352	Oncogene Induced Senescence	Reactome	R-HSA-2559585	ERF; ID1	3397; 2077	32	32
0.198976	0.329352	Osteopontin-mediated events	PID	avb3_opn_pathway	SYK; MMP2	4313; 6850	32	32
0.198976	0.329352	Initiation of transcription and translation elongation at the HIV-1 LTR	Wikipathways	WP3414	NFATC1; NFATC4	4772; 4776	32	32
0.198976	0.329352	bcr signaling pathway	BioCarta	bcrpathway	SYK; NFATC1	4772; 6850	32	32
0.198976	0.329352	Apoptosis - multiple species - Homo sapiens (human)	KEGG	path:hsa04215	PMAIP1; NGFR	4804; 5366	32	32
0.198976	0.329352	Monoamine Transport	Wikipathways	WP727	TGFB1I1; TNFRSF11B	4982; 7041	32	32
0.198976	0.329352	WNT-Ncore	Signalink	None	PITX2; SMAD3	5308; 4088	32	32
0.198976	0.329352	role of -arrestins in the activation and targeting of map kinases	BioCarta	barrmapkpathway	EDNRB; CXCR4	7852; 1910	32	32
0.2008	0.331201	TYROBP causal network in microglia	Wikipathways	WP3945	CREB3L2; RUNX3; MAF	64764; 4094; 864	60	60
0.200816	0.331201	IL-7 signaling	INOH	None	PDGFRA; SYK; NTRK1; PRKCZ; GFRA1; NGFR; FGFR2	2674; 4804; 4914; 5590; 2263; 5156; 6850	185	185
0.204415	0.335967	Human T-cell leukemia virus 1 infection - Homo sapiens (human)	KEGG	path:hsa05166	NFATC1; TGFB2; NFATC4; CCND1; CREB5; SMAD3; CREB3L2; TSPO	7042; 595; 4772; 4776; 706; 64764; 4088; 9586	219	219
0.204438	0.335967	EPO signaling	INOH	None	PDGFRA; SYK; NTRK1; PRKCZ; GFRA1; NGFR; FGFR2	2674; 4804; 4914; 5590; 2263; 5156; 6850	186	186
0.207336	0.338297	Amino Acid metabolism	Wikipathways	WP3925	TPO; ACSS1; ASS1; ALDH1A1	216; 84532; 445; 7173	91	91
0.207336	0.338297	Integration of energy metabolism	Reactome	R-HSA-163685	ITPR1; CHRM3; GNG3; GLP1R	1131; 2740; 3708; 2785	91	91
0.207336	0.338297	G Protein Signaling Pathways	Wikipathways	WP35	AKAP6; PRKCZ; GNG3; ITPR1	9472; 5590; 2785; 3708	91	91
0.208438	0.338297	Glucagon-type ligand receptors	Reactome	R-HSA-420092	GNG3; GLP1R	2785; 2740	33	33
0.208438	0.338297	CAMKK2 Pathway	Wikipathways	WP4874	CHRM3; MAF	4094; 1131	33	33
0.208438	0.338297	Role of Osx and miRNAs in tooth development	Wikipathways	WP3971	NOTCH1; NOTCH2	4853; 4851	33	33
0.208438	0.338297	phospholipids as signalling intermediaries	BioCarta	edg1pathway	PDGFA; PDGFRA	5156; 5154	33	33
0.212725	0.344645	Small cell lung cancer - Homo sapiens (human)	KEGG	path:hsa05222	CCND1; LAMC3; COL4A5; COL4A6	10319; 595; 1287; 1288	92	92
0.214182	0.346393	FOXO-mediated transcription	Reactome	R-HSA-9614085	FOXG1; GCK; SMAD3	4088; 2290; 2645	62	62
0.217945	0.351576	Monoamine GPCRs	Wikipathways	WP58	CHRM3; HTR1A	1131; 3350	34	34
0.218154	0.351576	Allograft Rejection	Wikipathways	WP2328	COL5A1; PDGFRA; PRKCZ; VIM	5590; 5156; 7431; 1289	93	93
0.220943	0.355447	IL4	NetPath	Pathway_IL4	SYK; PRKCZ; CXCR4	5590; 7852; 6850	63	63
0.223619	0.359122	Formation of the beta-catenin:TCF transactivating complex	Reactome	R-HSA-201722	LEF1; TCF7L1; TCF7L2; TLE4	6934; 51176; 83439; 7091	95	94
0.227489	0.360697	Vitamin D-sensitive calcium signaling in depression	Wikipathways	WP4698	ATP2B3; ITPR1	492; 3708	35	35
0.227489	0.360697	Photodynamic therapy-induced NF-kB survival signaling	Wikipathways	WP3617	CCND1; MMP2	595; 4313	35	35
0.227489	0.360697	Glucagon-like Peptide-1 (GLP1) regulates insulin secretion	Reactome	R-HSA-381676	GNG3; GLP1R	2785; 2740	35	35
0.227489	0.360697	Signaling mediated by p38-alpha and p38-beta	PID	p38alphabetadownstreampathway	MITF; KRT8	4286; 3856	35	35
0.227489	0.360697	RET signaling	Reactome	R-HSA-8853659	GFRA1; DOK6	220164; 2674	35	35
0.227746	0.360697	Endothelins	PID	endothelinpathway	COL3A1; EDNRB; COL1A2	1910; 1281; 1278	64	64
0.227746	0.360697	Lung fibrosis	Wikipathways	WP3624	ELN; PDGFA; MMP2	4313; 5154; 2006	64	64
0.227746	0.360697	Cell-cell junction organization	Reactome	R-HSA-421270	CLDN1; PVR; SDK1	9076; 5817; 221935	64	64
0.22973	0.363211	Osteoclast differentiation - Homo sapiens (human)	KEGG	path:hsa04380	MITF; NFATC1; TGFB2; SYK; TNFRSF11B	4772; 4286; 6850; 7042; 4982	128	127
0.230874	0.364392	Cytokine-cytokine receptor interaction - Homo sapiens (human)	KEGG	path:hsa04060	BMP5; BMP2; PRL; TGFB2; NGFR; TNFRSF11B; CXCR4; TNFRSF19; CXCL14; INHBE	4982; 650; 653; 7852; 4804; 7042; 83729; 55504; 9547; 5617	295	295
0.234589	0.369075	Cortisol synthesis and secretion - Homo sapiens (human)	KEGG	path:hsa04927	CREB3L2; CREB5; ITPR1	3708; 9586; 64764	65	65
0.237061	0.369075	N-cadherin signaling events	PID	ncadherinpathway	GJA1; GAP43	2596; 2697	36	36
0.237061	0.369075	Photodynamic therapy-induced HIF-1 survival signaling	Wikipathways	WP3614	IGFBP2; PMAIP1	3485; 5366	36	36
0.237061	0.369075	IGF signaling	INOH	None	IGFBP2; IGFBP5	3488; 3485	36	36
0.237061	0.369075	Factors and pathways affecting insulin-like growth factor (IGF1)-Akt signaling	Wikipathways	WP3850	IGFBP5; SMAD3	4088; 3488	36	36
0.237061	0.369075	Trk receptor signaling mediated by PI3K and PLC-gamma	PID	pi3kplctrkpathway	CCND1; NTRK1	4914; 595	36	36
0.237061	0.369075	Starch and sucrose metabolism - Homo sapiens (human)	KEGG	path:hsa00500	GCK; PYGM	5837; 2645	36	36
0.237061	0.369075	roles of arrestin dependent recruitment of src kinases in gpcr signaling	BioCarta	barrestinsrcpathway	EDNRB; CXCR4	7852; 1910	36	36
0.238309	0.370389	Platelet activation, signaling and aggregation	Reactome	R-HSA-76002	IGF2; PDGFA; TGFB2; SYK; ISLR; PDPN; PRKCZ; GNG3; ITPR1	7042; 2785; 5590; 5154; 3671; 3481; 3708; 10630; 6850	263	263
0.241469	0.373401	Integrin cell surface interactions	Reactome	R-HSA-216083	ITGA8; LUM; FBN1	4060; 2200; 8516	66	66
0.241469	0.373401	AGE-RAGE pathway	Wikipathways	WP2324	PRKCZ; MMP2; SMAD3	4088; 4313; 5590	66	66
0.241469	0.373401	HIF-1-alpha transcription factor network	PID	hif1_tfpathway	GCK; CXCR4; SMAD3	4088; 7852; 2645	66	66
0.245819	0.379488	Choline metabolism in cancer - Homo sapiens (human)	KEGG	path:hsa05231	PDGFA; PDGFRA; PCYT1B; PDGFD	5154; 5156; 9468; 80310	98	98
0.246654	0.3795	Alanine, aspartate and glutamate metabolism - Homo sapiens (human)	KEGG	path:hsa00250	GFPT2; ASS1	445; 9945	37	37
0.246654	0.3795	Formation of Fibrin Clot (Clotting Cascade)	Reactome	R-HSA-140877	F12; F3	2161; 2152	37	37
0.248381	0.381516	FGF	INOH	None	FGF13; ETV5; FGFR2	2258; 2263; 2119	67	67
0.248862	0.381617	FoxO signaling pathway - Homo sapiens (human)	KEGG	path:hsa04068	CCND1; FOXG1; TGFB2; SGK1; SMAD3	2290; 6446; 7042; 595; 4088	131	131
0.253709	0.388399	Dopaminergic synapse - Homo sapiens (human)	KEGG	path:hsa04728	CREB3L2; CREB5; ITPR1; GNG3; GRIA4	3708; 2785; 64764; 2893; 9586	132	132
0.255322	0.389058	Melanoma	Wikipathways	WP4685	CCND1; MITF; ERBB4	595; 4286; 2066	68	68
0.255322	0.389058	Signaling by TGF-beta Receptor Complex	Reactome	R-HSA-170834	PRKCZ; TGIF2; SMAD3	4088; 5590; 60436	68	68
0.256261	0.389058	Regulation of RAC1 activity	PID	rac1_reg_pathway	CHN2; DOCK1	1124; 1793	38	38
0.256261	0.389058	Striated Muscle Contraction Pathway	Wikipathways	WP383	DES; VIM	7431; 1674	38	38
0.256261	0.389058	Transcriptional activity of SMAD2/SMAD3:SMAD4 heterotrimer	Reactome	R-HSA-2173793	TGIF2; SMAD3	60436; 4088	38	38
0.262291	0.396899	Amphetamine addiction - Homo sapiens (human)	KEGG	path:hsa05031	CREB3L2; CREB5; GRIA4	2893; 9586; 64764	69	69
0.262291	0.396899	Renin secretion - Homo sapiens (human)	KEGG	path:hsa04924	KCNJ2; ITPR1; PTGER2	3759; 5732; 3708	69	69
0.262776	0.396978	GPCRs, Other	Wikipathways	WP117	GPR88; PROKR2; CHRM3; ADGRG1	54112; 9289; 128674; 1131	101	101
0.265873	0.399681	EPHB forward signaling	PID	ephbfwdpathway	EFNA5; EPHB4	1946; 2050	39	39
0.265873	0.399681	Cooperation of PDCL (PhLP1) and TRiC/CCT in G-protein beta folding	Reactome	R-HSA-6814122	RGS9; GNG3	8787; 2785	39	39
0.265873	0.399681	Signaling events regulated by Ret tyrosine kinase	PID	ret_pathway	GFRA1; DOK6	220164; 2674	39	39
0.268478	0.402937	Pancreatic secretion - Homo sapiens (human)	KEGG	path:hsa04972	ATP2B3; ITPR1; CHRM3; ATP2A3	1131; 3708; 489; 492	102	102
0.269284	0.403485	Prolactin signaling pathway - Homo sapiens (human)	KEGG	path:hsa04917	CCND1; PRL; GCK	595; 2645; 5617	70	70
0.275485	0.40877	Bladder cancer	Wikipathways	WP2828	CCND1; MMP2	595; 4313	40	40
0.275485	0.40877	Glycine Serine metabolism	INOH	None	GLDC; PHGDH	2731; 26227	40	40
0.275485	0.40877	Glycine, serine and threonine metabolism - Homo sapiens (human)	KEGG	path:hsa00260	GLDC; PHGDH	2731; 26227	40	40
0.275485	0.40877	Interleukin-2 family signaling	Reactome	R-HSA-451927	SYK; INPPL1	3636; 6850	40	40
0.275485	0.40877	ErbB2/ErbB3 signaling events	PID	erbb2erbb3pathway	NFATC4; CHRNA1	4776; 1134	40	40
0.275485	0.40877	Fibrin Complement Receptor 3 Signaling Pathway	Wikipathways	WP4136	SYK; TICAM1	6850; 148022	40	40
0.276297	0.409312	Alpha6Beta4Integrin	NetPath	Pathway_Alpha6Beta4Integrin	NTN1; VIM; SMAD3	9423; 4088; 7431	71	71
0.278272	0.411573	Estrogen signaling pathway - Homo sapiens (human)	KEGG	path:hsa04915	CREB3L2; KRT17; CREB5; ITPR1; MMP2	3708; 4313; 64764; 3872; 9586	138	137
0.279946	0.413383	C-type lectin receptor signaling pathway - Homo sapiens (human)	KEGG	path:hsa04625	SYK; NFATC1; ITPR1; NFATC4	3708; 4772; 4776; 6850	104	104
0.283328	0.417191	p53 transcriptional gene network	Wikipathways	WP4963	PMAIP1; TIGAR; NOTCH1	57103; 4851; 5366	72	72
0.285091	0.417191	Bladder cancer - Homo sapiens (human)	KEGG	path:hsa05219	CCND1; MMP2	595; 4313	41	41
0.285091	0.417191	Syndecan-2-mediated signaling events	PID	syndecan_2_pathway	MMP2; FGFR2	2263; 4313	41	41
0.285091	0.417191	Transcriptional regulation by the AP-2 (TFAP2) family of transcription factors	Reactome	R-HSA-8864260	TFAP2A; PITX2	7020; 5308	41	41
0.285091	0.417191	Aurora B signaling	PID	aurora_b_pathway	DES; VIM	7431; 1674	41	41
0.28549	0.417191	Peptide ligand-binding receptors	Reactome	R-HSA-375276	NPY5R; NPY2R; PROKR2; GAL; CXCR4; EDNRB; MC5R	4889; 7852; 4161; 51083; 1910; 128674; 4887	207	207
0.28571	0.417191	Cargo recognition for clathrin-mediated endocytosis	Reactome	R-HSA-8856825	SYT8; SYT1; WNT5A; SH3GL3	7474; 6457; 6857; 90019	105	105
0.288231	0.420203	Fluid shear stress and atherosclerosis - Homo sapiens (human)	KEGG	path:hsa05418	PDGFA; PRKCZ; MMP2; SDC4; ASS1	5154; 4313; 6385; 445; 5590	139	139
0.29149	0.424281	Parathyroid hormone synthesis, secretion and action - Homo sapiens (human)	KEGG	path:hsa04928	CREB3L2; CREB5; ITPR1; KL	3708; 9365; 64764; 9586	106	106
0.294683	0.426222	Tryptophan metabolism	Wikipathways	WP465	ALDH1A1; DHCR24	216; 1718	42	42
0.294683	0.426222	actions of nitric oxide in the heart	BioCarta	no1pathway	CHRNA1; PDE2A	1134; 5138	42	42
0.294683	0.426222	Prader-Willi and Angelman Syndrome	Wikipathways	WP3998	GABRG2; PRKCZ	2566; 5590	43	42
0.294683	0.426222	chrebp regulation by carbohydrates and camp	BioCarta	chrebppathway	EDNRB; CXCR4	7852; 1910	42	42
0.297287	0.428848	Pre-NOTCH Expression and Processing	Reactome	R-HSA-1912422	CCND1; MFNG; NOTCH1; NOTCH2	595; 4242; 4851; 4853	108	107
0.297434	0.428848	Fibroblast growth factor-1	NetPath	Pathway_Fibroblast__growth__factor-1	FGFR2; INPPL1; PDLIM3	27295; 2263; 3636	74	74
0.297942	0.428906	G alpha (i) signalling events	Reactome	R-HSA-418594	RGR; NPY5R; NPY2R; RGS4; HCAR1; GAL; GNG3; CXCR4; ITPR1; RGS9	8787; 4889; 27198; 7852; 2785; 51083; 5999; 5995; 3708; 4887	316	316
0.303097	0.435643	Thermogenesis	Wikipathways	WP4321	CREB3L2; PRDM16; CREB5; ZNF516	64764; 9658; 63976; 9586	108	108
0.304258	0.436296	Amine ligand-binding receptors	Reactome	R-HSA-375280	CHRM3; HTR1A	1131; 3350	43	43
0.304503	0.436296	Glioma - Homo sapiens (human)	KEGG	path:hsa05214	CCND1; PDGFA; PDGFRA	5154; 5156; 595	75	75
0.308334	0.440409	G alpha (s) signalling events	Reactome	R-HSA-418555	GNG3; PDE2A; MC5R; PTGER2; GLP1R	5732; 4161; 2740; 2785; 5138	143	143
0.308334	0.440409	NRF2 pathway	Wikipathways	WP2884	FGF13; TGFB2; SLC2A10; SLC6A11; CES4A	7042; 283848; 81031; 2258; 6538	143	143
0.31158	0.441353	Gastric acid secretion - Homo sapiens (human)	KEGG	path:hsa04971	KCNJ2; ITPR1; CHRM3	1131; 3759; 3708	76	76
0.31158	0.441353	IL2	NetPath	Pathway_IL2	SYK; PRKCZ; SGK1	6446; 5590; 6850	76	76
0.31158	0.441353	Chronic myeloid leukemia - Homo sapiens (human)	KEGG	path:hsa05220	CCND1; TGFB2; SMAD3	7042; 4088; 595	76	76
0.31158	0.441353	Pancreatic cancer - Homo sapiens (human)	KEGG	path:hsa05212	CCND1; TGFB2; SMAD3	7042; 4088; 595	76	76
0.313393	0.441353	Brain-derived neurotrophic factor (BDNF) signaling pathway	Wikipathways	WP2380	NTF3; NFATC4; NGFR; NTRK1; BMP2	4908; 4804; 650; 4776; 4914	144	144
0.313808	0.441353	Cyclin D associated events in G1	Reactome	R-HSA-69231	CDKN1C; CCND1	1028; 595	44	44
0.313808	0.441353	G1 Phase	Reactome	R-HSA-69236	CDKN1C; CCND1	1028; 595	44	44
0.313808	0.441353	PI3K Cascade	Reactome	R-HSA-109704	FGFR2; KL	2263; 9365	44	44
0.313808	0.441353	Interleukin-3, Interleukin-5 and GM-CSF signaling	Reactome	R-HSA-512988	SYK; INPPL1	3636; 6850	44	44
0.313808	0.441353	Vasopressin-regulated water reabsorption - Homo sapiens (human)	KEGG	path:hsa04962	CREB3L2; CREB5	9586; 64764	44	44
0.32333	0.451971	RAGE	NetPath	Pathway_RAGE	CCND1; PRKCZ	595; 5590	45	45
0.32333	0.451971	Retinoid metabolism and transport	Reactome	R-HSA-975634	SDC4; GPC4	2239; 6385	45	45
0.32333	0.451971	PDGF	INOH	None	PDGFA; PDGFRA	5156; 5154	45	45
0.32333	0.451971	ABC transporters - Homo sapiens (human)	KEGG	path:hsa02010	ABCD2; ABCC12	94160; 225	45	45
0.32863	0.458681	Phospholipase D signaling pathway - Homo sapiens (human)	KEGG	path:hsa04072	SYK; PDGFA; PDGFRA; PDGFD; LPAR4	5154; 5156; 6850; 2846; 80310	148	147
0.332817	0.459629	Type II diabetes mellitus - Homo sapiens (human)	KEGG	path:hsa04930	GCK; PRKCZ	2645; 5590	46	46
0.332817	0.459629	Envelope proteins and their potential roles in EDMD physiopathology	Wikipathways	WP4535	TGFB2; SMAD3	4088; 7042	46	46
0.332817	0.459629	BDNF	NetPath	Pathway_BDNF	NTF3; NGFR	4908; 4804	46	46
0.332817	0.459629	TNF receptor signaling pathway	PID	tnfpathway	NRK; PRKCZ	5590; 203447	46	46
0.332817	0.459629	Insulin Pathway	PID	insulin_pathway	PRKCZ; SGK1	6446; 5590	46	46
0.332817	0.459629	activation of csk by camp-dependent protein kinase inhibits signaling through the t cell receptor	BioCarta	cskpathway	EDNRB; CXCR4	7852; 1910	46	46
0.332817	0.459629	Glycosphingolipid metabolism	Reactome	R-HSA-1660662	UGT8; ARSI	340075; 7368	46	46
0.337392	0.465246	Ras signaling	Wikipathways	WP4223	PDGFRA; RGL1; NTRK1; GNG3; FGFR2; NGFR	23179; 5156; 2785; 4804; 2263; 4914	184	184
0.338173	0.465623	Gastrin signaling pathway	Wikipathways	WP4659	CCND1; CLDN1; ANXA2; BMP2	9076; 595; 302; 650	114	114
0.339906	0.467051	B cell receptor signaling pathway - Homo sapiens (human)	KEGG	path:hsa04662	SYK; NFATC1; INPPL1	3636; 4772; 6850	82	80
0.342266	0.467051	Ion transport by P-type ATPases	Reactome	R-HSA-936837	ATP2B3; ATP2A3	492; 489	47	47
0.342266	0.467051	NO-cGMP-PKG mediated Neuroprotection	Wikipathways	WP4008	TSPO; PDE2A	706; 5138	47	47
0.342266	0.467051	Other types of O-glycan biosynthesis - Homo sapiens (human)	KEGG	path:hsa00514	GALNT12; MFNG	4242; 79695	47	47
0.342266	0.467051	ion channels and their functional role in vascular endothelium	BioCarta	raccpathway	EDNRB; CXCR4	7852; 1910	47	47
0.342266	0.467051	agrin in postsynaptic differentiation	BioCarta	agrpathway	LAMC3; CHRNA1	10319; 1134	47	47
0.343249	0.467696	G alpha (q) signalling events	Reactome	R-HSA-416476	CHRM3; RGS4; PROKR2; GNG3; EDNRB; ITPR1; LPAR4	1131; 1910; 128674; 5999; 2846; 3708; 2785	221	221
0.351673	0.47494	Nephrotic syndrome	Wikipathways	WP4758	COL4A5; EMP2	2013; 1287	48	48
0.351673	0.47494	IRS-mediated signalling	Reactome	R-HSA-112399	FGFR2; KL	2263; 9365	48	48
0.351673	0.47494	Rett syndrome causing genes	Wikipathways	WP4312	FOXG1; SATB2	2290; 23314	48	48
0.351673	0.47494	NOTCH1 Intracellular Domain Regulates Transcription	Reactome	R-HSA-2122947	NOTCH1; TLE4	4851; 7091	48	48
0.351673	0.47494	Ceramide signaling pathway	PID	ceramide_pathway	PDGFA; PRKCZ	5590; 5154	48	48
0.351673	0.47494	Amino sugar and nucleotide sugar metabolism - Homo sapiens (human)	KEGG	path:hsa00520	GFPT2; GCK	9945; 2645	48	48
0.36034	0.485928	Signaling by NOTCH	Reactome	R-HSA-157118	MFNG; CCND1; NOTCH1; NOTCH2; TLE4; SMAD3	595; 4242; 4088; 4851; 7091; 4853	190	189
0.361033	0.486149	Metabolism of fat-soluble vitamins	Reactome	R-HSA-6806667	SDC4; GPC4	2239; 6385	49	49
0.36663	0.492179	GPCR downstream signalling	Reactome	R-HSA-388396	RGR; MC5R; NPY5R; CXCR4; CHRM3; HCAR1; PTGER2; PDE2A; RGS4; PROKR2; GAL; GNG3; GLP1R; EDNRB; ITPR1; NPY2R; RGS9; LPAR4	5732; 1131; 4889; 3708; 2740; 2785; 5138; 7852; 8787; 4161; 51083; 1910; 128674; 27198; 5999; 2846; 5995; 4887	633	633
0.367524	0.492179	Fragile X Syndrome	Wikipathways	WP4549	ITPR1; GABRG2; GRIP2; SH3GL3	6457; 80852; 2566; 3708	119	119
0.368155	0.492179	C-type lectin receptors (CLRs)	Reactome	R-HSA-5621481	SYK; NFATC1; ITPR1	4772; 3708; 6850	84	84
0.368155	0.492179	Transport of bile salts and organic acids, metal ions and amine compounds	Reactome	R-HSA-425366	SLC6A11; SLC14A1; EMB	6538; 6563; 133418	84	84
0.370342	0.492179	GPCR Dopamine D1like receptor	INOH	None	CACNG2; CACNA2D1	781; 10369	50	50
0.370342	0.492179	Chondroitin sulfate/dermatan sulfate metabolism	Reactome	R-HSA-1793185	SDC4; GPC4	2239; 6385	50	50
0.370342	0.492179	TGF-beta receptor signaling	PID	tgfbrpathway	YAP1; SMAD3	4088; 10413	50	50
0.370342	0.492179	Neurotransmitter release cycle	Reactome	R-HSA-112310	SYT1; SLC6A11	6857; 6538	50	50
0.370342	0.492179	Sensory processing of sound by outer hair cells of the cochlea	Reactome	R-HSA-9662361	CDH23; USH1G	124590; 64072	50	50
0.373391	0.495513	Cell cycle	Wikipathways	WP179	CCND1; CDKN1C; TGFB2; SMAD3	7042; 595; 1028; 4088	120	120
0.382206	0.506478	Taste transduction - Homo sapiens (human)	KEGG	path:hsa04742	KCNK5; CHRM3; HTR1A	1131; 3350; 8645	86	86
0.388795	0.514268	mechanism of gene regulation by peroxisome proliferators via ppara	BioCarta	pparapathway	FAT1; NR2F1	7025; 2195	52	52
0.389206	0.514268	Validated targets of C-MYC transcriptional activation	PID	myc_activpathway	PMAIP1; LIN28B; SMAD3	4088; 389421; 5366	87	87
0.394218	0.520141	MAPK family signaling cascades	Reactome	R-HSA-5683057	PDGFA; PDGFRA; ERBB4; RGL1; MMP2; KL; GFRA1; FGFR2	2674; 2263; 9365; 5154; 4313; 5156; 23179; 2066	270	270
0.396804	0.521291	Cell cycle - Homo sapiens (human)	KEGG	path:hsa04110	CDKN1C; CCND1; TGFB2; SMAD3	1028; 595; 7042; 4088	124	124
0.396804	0.521291	Cell-Cell communication	Reactome	R-HSA-1500931	CLDN1; SDK1; PVR; FLNC	5817; 2318; 9076; 221935	124	124
0.397932	0.521291	Endocrine and other factor-regulated calcium reabsorption - Homo sapiens (human)	KEGG	path:hsa04961	ATP2B3; KL	492; 9365	53	53
0.397932	0.521291	Synthesis of PIPs at the plasma membrane	Reactome	R-HSA-1660499	PLEKHA4; INPPL1	57664; 3636	53	53
0.397932	0.521291	Sensory processing of sound by inner hair cells of the cochlea	Reactome	R-HSA-9662360	CDH23; USH1G	124590; 64072	53	53
0.402274	0.525868	RAF/MAP kinase cascade	Reactome	R-HSA-5673001	PDGFA; PDGFRA; ERBB4; RGL1; KL; GFRA1; FGFR2	2674; 2263; 9365; 5154; 5156; 23179; 2066	235	235
0.403146	0.525868	Pancreatic adenocarcinoma pathway	Wikipathways	WP4263	CCND1; TGFB2; SMAD3	7042; 595; 4088	89	89
0.403146	0.525868	Longevity regulating pathway - Homo sapiens (human)	KEGG	path:hsa04211	CREB3L2; CREB5; KL	9365; 64764; 9586	89	89
0.405138	0.527715	MicroRNAs in cancer - Homo sapiens (human)	KEGG	path:hsa05206	PDGFA; PDGFRA; CCND1; EFNA5; EFNA4; NOTCH1; NOTCH2; VIM; TGFB2	5154; 1945; 595; 5156; 4851; 7431; 7042; 1946; 4853	310	310
0.406501	0.528645	MAPK1/MAPK3 signaling	Reactome	R-HSA-5684996	PDGFA; PDGFRA; ERBB4; RGL1; KL; GFRA1; FGFR2	2674; 2263; 9365; 5154; 5156; 23179; 2066	236	236
0.407005	0.528645	Insulin receptor signalling cascade	Reactome	R-HSA-74751	FGFR2; KL	2263; 9365	54	54
0.416012	0.539579	Arginine Proline metabolism	INOH	None	ASS1; ALDH1A1	216; 445	55	55
0.42388	0.547301	VEGFA-VEGFR2 Pathway	Reactome	R-HSA-4420097	PRKCZ; DOCK1; ITPR1	5590; 1793; 3708	92	92
0.42388	0.547301	T-cell receptor (TCR) signaling pathway	Wikipathways	WP69	NFATC1; ITPR1; VIM	7431; 4772; 3708	92	92
0.424949	0.547301	EGF-Ncore	Signalink	None	SMAD6; INPPL1	3636; 4091	56	56
0.424949	0.547301	Role of Calcineurin-dependent NFAT signaling in lymphocytes	PID	nfat_3pathway	NFATC1; PRKCZ	4772; 5590	56	56
0.424949	0.547301	Thromboxane A2 receptor signaling	PID	txa2pathway	SYK; PRKCZ	5590; 6850	56	56
0.430738	0.553978	Salivary secretion - Homo sapiens (human)	KEGG	path:hsa04970	ATP2B3; ITPR1; CHRM3	3708; 1131; 492	93	93
0.433815	0.556376	Caspase Cascade in Apoptosis	PID	caspase_pathway	TFAP2A; VIM	7020; 7431	57	57
0.433815	0.556376	Glutathione metabolism - Homo sapiens (human)	KEGG	path:hsa00480	GPX8; OPLAH	493869; 26873	57	57
0.437389	0.560176	Platelet degranulation	Reactome	R-HSA-114608	IGF2; PDGFA; TGFB2; ISLR	3481; 7042; 5154; 3671	131	131
0.442608	0.565159	Cell Differentiation - Index expanded	Wikipathways	WP2023	SOX2; TLX3	30012; 6657	58	58
0.442608	0.565159	Sensory processing of sound	Reactome	R-HSA-9659379	CDH23; USH1G	124590; 64072	58	58
0.443129	0.565159	ADORA2B mediated anti-inflammatory cytokines production	Reactome	R-HSA-9660821	GLP1R; MC5R; PTGER2; GNG3	5732; 4161; 2785; 2740	132	132
0.451128	0.571111	Fc gamma R-mediated phagocytosis - Homo sapiens (human)	KEGG	path:hsa04666	SYK; DOCK1; INPPL1	3636; 6850; 1793	97	96
0.451324	0.571111	Complement and Coagulation Cascades	Wikipathways	WP558	F12; F3	2152; 2161	59	59
0.451324	0.571111	SARS-CoV-2 innate immunity evasion and cell-specific immune response	Wikipathways	WP5039	TFAP2A; SMAD3	4088; 7020	60	59
0.451324	0.571111	SHP2 signaling	PID	shp2_pathway	NTF3; NTRK1	4914; 4908	59	59
0.451324	0.571111	Mineral absorption - Homo sapiens (human)	KEGG	path:hsa04978	ATP2B3; CYBRD1	79901; 492	59	59
0.451533	0.571111	Pathways of neurodegeneration - multiple diseases - Homo sapiens (human)	KEGG	path:hsa05022	FZD1; FZD2; FZD5; ATP2A3; FZD7; CHRM3; GRIA4; PRPH; WNT9A; GPX8; WNT5A; ITPR1; WNT11	8324; 8321; 493869; 2535; 489; 2893; 1131; 7474; 5630; 3708; 7855; 7481; 7483	475	475
0.452966	0.572135	Leishmania infection	Reactome	R-HSA-9658195	FZD7; SYK; DOCK1; PTGER2; GNG3; GLP1R; WNT5A; ITPR1; MC5R	5732; 7474; 4161; 1793; 8324; 2740; 2785; 3708; 6850	323	323
0.457859	0.577519	Circadian entrainment - Homo sapiens (human)	KEGG	path:hsa04713	ITPR1; GNG3; GRIA4	3708; 2785; 2893	97	97
0.459963	0.579376	Long-term depression - Homo sapiens (human)	KEGG	path:hsa04730	ITPR1; PPP1R17	10842; 3708	60	60
0.464555	0.584358	Inflammatory mediator regulation of TRP channels - Homo sapiens (human)	KEGG	path:hsa04750	ITPR1; NTRK1; PTGER2	5732; 3708; 4914	98	98
0.465905	0.585253	Response to elevated platelet cytosolic Ca2+	Reactome	R-HSA-76005	IGF2; PDGFA; TGFB2; ISLR	3481; 7042; 5154; 3671	136	136
0.468522	0.586933	Coregulation of Androgen receptor activity	PID	ar_pathway	CCND1; TGFB1I1	595; 7041	61	61
0.468522	0.586933	Arachidonic acid metabolism - Homo sapiens (human)	KEGG	path:hsa00590	GPX8; PTGIS	493869; 5740	61	61
0.470393	0.588312	Ciliary landscape	Wikipathways	WP4352	TFAP2A; CDH23; DOCK5; ERF; VIM; YAP1	64072; 7431; 2077; 7020; 10413; 80005	213	213
0.471548	0.588312	Apelin signaling pathway - Homo sapiens (human)	KEGG	path:hsa04371	CCND1; ITPR1; GNG3; SMAD3	595; 3708; 2785; 4088	137	137
0.471548	0.588312	Insulin signaling pathway - Homo sapiens (human)	KEGG	path:hsa04910	GCK; PRKCZ; PYGM; INPPL1	3636; 2645; 5837; 5590	137	137
0.475705	0.592692	Generic Transcription Pathway	Reactome	R-HSA-212436	PMAIP1; THRB; FOXG1; TIGAR; TCF7L2; TCF7L1; SOX2; SOX9; ZNF679; HAND2; PITX2; TFAP2A; TWIST2; NR2F1; GLI2; GLI3; SMAD6; ESRRG; GCK; MAF; SATB2; LEF1; SMAD3; YAP1; SGK1; CCND1; NOTCH1; NOTCH2; RUNX3; COL1A1; TGIF2	60436; 5308; 168417; 57103; 2737; 6662; 4094; 10413; 6446; 2645; 4851; 9464; 864; 117581; 6934; 51176; 7020; 1277; 83439; 4853; 2104; 7025; 4088; 2290; 2736; 6657; 595; 23314; 4091; 5366; 7068	1178	1177
0.477	0.5935	Signaling events mediated by focal adhesion kinase	PID	fak_pathway	CCND1; DOCK1	595; 1793	62	62
0.477837	0.593735	Signaling by VEGF	Reactome	R-HSA-194138	ITPR1; DOCK1; PRKCZ	3708; 5590; 1793	100	100
0.479496	0.59499	Hemostasis	Reactome	R-HSA-109582	IGF2; PDGFA; TGFB2; F3; ATP2A3; SYK; ISLR; DOCK1; SDC4; PDPN; DOCK5; GATA6; PRKCZ; GNG3; F12; ATP2B3; ITPR1; PDE2A	6385; 5590; 5154; 489; 7042; 3708; 80005; 1793; 2785; 5138; 492; 10630; 6850; 2161; 3671; 3481; 2627; 2152	677	677
0.480395	0.595301	Alzheimer disease - Homo sapiens (human)	KEGG	path:hsa05010	FZD1; FZD2; FZD5; ATP2A3; FZD7; CHRM3; WNT9A; WNT5A; ITPR1; WNT11	8321; 8324; 2535; 489; 1131; 7474; 7481; 3708; 7855; 7483	369	369
0.481055	0.595313	SUMO E3 ligases SUMOylate target proteins	Reactome	R-HSA-3108232	TFAP2A; MITF; FOXL2; SATB2; THRB	668; 23314; 7020; 4286; 7068	177	177
0.48442	0.598263	Phase I - Functionalization of compounds	Reactome	R-HSA-211945	ACSS1; ALDH1A1; PTGIS	216; 5740; 84532	101	101
0.485396	0.598263	Pathways affected in adenoid cystic carcinoma	Wikipathways	WP3651	MYCN; NOTCH1	4851; 4613	63	63
0.485396	0.598263	Synthesis of substrates in N-glycan biosythesis	Reactome	R-HSA-446219	GFPT2; ST8SIA5	9945; 29906	63	63
0.493707	0.605253	G1 to S cell cycle control	Wikipathways	WP45	CCND1; CDKN1C	595; 1028	64	64
0.493707	0.605253	Validated nuclear estrogen receptor alpha network	PID	era_genomic_pathway	CCND1; PRL	595; 5617	64	64
0.493707	0.605253	Genotoxicity pathway	Wikipathways	WP4286	ITPR1; TIGAR	57103; 3708	64	64
0.493707	0.605253	Semaphorin interactions	Reactome	R-HSA-373755	SEMA5A; SEMA6A	57556; 9037	64	64
0.497467	0.609048	Visual phototransduction	Reactome	R-HSA-2187338	SDC4; GPC4; RGS9	8787; 2239; 6385	103	103
0.499416	0.610619	Clathrin-mediated endocytosis	Reactome	R-HSA-8856828	SYT8; SYT1; WNT5A; SH3GL3	7474; 6857; 90019; 6457	142	142
0.501933	0.612879	IL4-mediated signaling events	PID	il4_2pathway	COL1A2; COL1A1	1277; 1278	65	65
0.503928	0.614497	JAK-STAT-Core	Signalink	None	PRL; ERBB4; CRLF1	2066; 9244; 5617	104	104
0.505589	0.615704	SUMOylation	Reactome	R-HSA-2990846	TFAP2A; MITF; FOXL2; SATB2; THRB	668; 23314; 7020; 4286; 7068	182	182
0.518124	0.630133	Glycolysis / Gluconeogenesis - Homo sapiens (human)	KEGG	path:hsa00010	ACSS1; GCK	84532; 2645	67	67
0.526088	0.635603	Regulation of Telomerase	PID	telomerasepathway	CCND1; SMAD3	595; 4088	68	68
0.526088	0.635603	DNA damage response	Wikipathways	WP707	CCND1; PMAIP1	595; 5366	68	68
0.526088	0.635603	BCR signaling pathway	PID	bcr_5pathway	SYK; NFATC1	4772; 6850	68	68
0.526088	0.635603	Downstream signaling in na&#xef;ve CD8+ T cells	PID	cd8tcrdownstreampathway	EOMES; NFATC1	8320; 4772	68	68
0.526088	0.635603	RAC1-PAK1-p38-MMP2 Pathway	Wikipathways	WP3303	MMP2; YAP1	10413; 4313	68	68
0.529334	0.637844	FCERI mediated Ca+2 mobilization	Reactome	R-HSA-2871809	SYK; NFATC1; ITPR1	3708; 4772; 6850	108	108
0.529334	0.637844	Tyrosine metabolism	EHMN	Tyrosine metabolism	MOXD1; TPO; DIO3	26002; 1735; 7173	108	108
0.549441	0.661204	Glucocorticoid Receptor Pathway	Wikipathways	WP2880	CDKN1C; ENC1	8507; 1028	71	71
0.560048	0.673086	Serotonergic synapse - Homo sapiens (human)	KEGG	path:hsa04726	ITPR1; GNG3; HTR1A	3708; 2785; 3350	115	113
0.564556	0.677615	p53 signaling pathway - Homo sapiens (human)	KEGG	path:hsa04115	CCND1; PMAIP1	595; 5366	73	73
0.566045	0.678514	Leukocyte transendothelial migration - Homo sapiens (human)	KEGG	path:hsa04670	CLDN1; MMP2; CXCR4	7852; 4313; 9076	114	114
0.571976	0.683836	Signaling by NOTCH1	Reactome	R-HSA-1980143	NOTCH1; TLE4	4851; 7091	74	74
0.571976	0.683836	RHOG GTPase cycle	Reactome	R-HSA-9013408	DOCK1; DOCK5	80005; 1793	74	74
0.573719	0.685027	Nuclear Receptors Meta-Pathway	Wikipathways	WP2882	TGFB2; CCND1; SLC2A10; CDKN1C; ENC1; CES4A; FGF13; SLC6A11	595; 7042; 283848; 81031; 2258; 1028; 6538; 8507	317	317
0.593684	0.707073	Biosynthesis of the N-glycan precursor (dolichol lipid-linked oligosaccharide, LLO) and transfer to a nascent protein	Reactome	R-HSA-446193	ST8SIA5; GFPT2	29906; 9945	77	77
0.593813	0.707073	Insulin Signaling	Wikipathways	WP481	PRKCZ; INPPL1; SGK1; RRAD	6446; 5590; 3636; 6236	160	160
0.595267	0.707073	Growth hormone synthesis, secretion and action - Homo sapiens (human)	KEGG	path:hsa04935	CREB3L2; CREB5; ITPR1	3708; 64764; 9586	119	119
0.595267	0.707073	Neurotrophin signaling pathway - Homo sapiens (human)	KEGG	path:hsa04722	NTF3; NGFR; NTRK1	4804; 4908; 4914	119	119
0.59918	0.710151	SLC-mediated transmembrane transport	Reactome	R-HSA-425407	APOD; SLC14A1; EMB; SLC24A4; SLC2A10; SLC6A11	347; 81031; 123041; 6563; 6538; 133418	243	243
0.600735	0.710151	Signaling by Insulin receptor	Reactome	R-HSA-74752	FGFR2; KL	2263; 9365	78	78
0.600735	0.710151	Synaptic vesicle cycle - Homo sapiens (human)	KEGG	path:hsa04721	SYT1; SLC6A11	6538; 6857	78	78
0.600956	0.710151	AMPK signaling pathway - Homo sapiens (human)	KEGG	path:hsa04152	CCND1; CREB3L2; CREB5	595; 64764; 9586	120	120
0.602854	0.710573	Viral carcinogenesis - Homo sapiens (human)	KEGG	path:hsa05203	CCND1; SYK; CREB5; PMAIP1; CREB3L2	595; 6850; 5366; 64764; 9586	204	203
0.603638	0.710573	JAK-STAT signaling pathway - Homo sapiens (human)	KEGG	path:hsa04630	CCND1; PDGFA; PDGFRA; PRL	5154; 5156; 595; 5617	162	162
0.603638	0.710573	EGF-EGFR signaling pathway	Wikipathways	WP437	GJA1; PRKCZ; INPPL1; SH3GL3	5590; 6457; 2697; 3636	162	162
0.607693	0.714429	p73 transcription factor network	PID	p73pathway	NTRK1; YAP1	10413; 4914	79	79
0.615077	0.72126	Anti-inflammatory response favouring Leishmania parasite infection	Reactome	R-HSA-9662851	SYK; PTGER2; GNG3; GLP1R; ITPR1; MC5R	3708; 5732; 4161; 2740; 2785; 6850	247	247
0.615077	0.72126	Leishmania parasite growth and survival	Reactome	R-HSA-9664433	SYK; PTGER2; GNG3; GLP1R; ITPR1; MC5R	3708; 5732; 4161; 2740; 2785; 6850	247	247
0.618104	0.723884	Chemokine signaling pathway	Wikipathways	WP3929	GNG3; PRKCZ; CXCL14; CXCR4	5590; 7852; 9547; 2785	165	165
0.621334	0.726739	Signaling events mediated by Hepatocyte Growth Factor Receptor (c-Met)	PID	met_pathway	PRKCZ; INPPL1	5590; 3636	81	81
0.622893	0.727048	Salmonella infection - Homo sapiens (human)	KEGG	path:hsa05132	ANXA2; AHNAK; TCF7L1; TCF7L2; LEF1; FLNC	6934; 79026; 2318; 302; 51176; 83439	249	249
0.623184	0.727048	Metabolism of steroids	Reactome	R-HSA-8957322	TSPO; PTGIS; DHCR24	5740; 1718; 706	124	124
0.628016	0.731754	Peroxisome - Homo sapiens (human)	KEGG	path:hsa04146	PEX5L; ABCD2	225; 51555	82	82
0.633976	0.737372	Signaling by the B Cell Receptor (BCR)	Reactome	R-HSA-983705	SYK; NFATC1; ITPR1	3708; 4772; 6850	126	126
0.634445	0.737372	Endocytosis - Homo sapiens (human)	KEGG	path:hsa04144	PDGFRA; SMAD3; PRKCZ; CXCR4; FGFR2; SH3GL3	5156; 7852; 2263; 6457; 5590; 4088	252	252
0.636738	0.7391	Signaling by Nuclear Receptors	Reactome	R-HSA-9006931	APOD; ERBB4; CCND1; PRKCZ; GNG3; MMP2; ALDH1A1	216; 595; 347; 5590; 4313; 2785; 2066	295	294
0.639292	0.741126	Apoptosis	Reactome	R-HSA-109581	TICAM1; PMAIP1; VIM	148022; 5366; 7431	127	127
0.641066	0.741354	Human immunodeficiency virus 1 infection - Homo sapiens (human)	KEGG	path:hsa05170	NFATC1; ITPR1; NFATC4; GNG3; CXCR4	3708; 4772; 4776; 7852; 2785	212	212
0.641105	0.741354	PI Metabolism	Reactome	R-HSA-1483255	PLEKHA4; INPPL1	3636; 57664	84	84
0.647513	0.74782	Complement and coagulation cascades - Homo sapiens (human)	KEGG	path:hsa04610	F12; F3	2152; 2161	85	85
0.65383	0.754166	CXCR4-mediated signaling events	PID	cxcr4_pathway	PRKCZ; CXCR4	7852; 5590	86	86
0.6573	0.757217	ESR-mediated signaling	Reactome	R-HSA-8939211	CCND1; PRKCZ; MMP2; GNG3; ERBB4	595; 5590; 4313; 2785; 2066	217	216
0.660056	0.758139	Apoptosis	Wikipathways	WP254	IGF2; PMAIP1	3481; 5366	87	87
0.660056	0.758139	Sphingolipid metabolism	Reactome	R-HSA-428157	UGT8; ARSI	340075; 7368	87	87
0.660581	0.758139	Intracellular signaling by second messengers	Reactome	R-HSA-9006925	PDGFA; PDGFRA; ERBB4; KL; ITPR1; FGFR2	2263; 9365; 5154; 5156; 3708; 2066	259	259
0.665239	0.762531	PIP3 activates AKT signaling	Reactome	R-HSA-1257604	PDGFA; PDGFRA; FGFR2; ERBB4; KL	2263; 9365; 5154; 5156; 2066	218	218
0.67224	0.769593	PD-L1 expression and PD-1 checkpoint pathway in cancer - Homo sapiens (human)	KEGG	path:hsa05235	TICAM1; NFATC1	148022; 4772	89	89
0.680757	0.778371	Purine metabolism	EHMN	Purine metabolism	TPO; ATP2B3; SLC14A1; AK5; ATP2A3	492; 7173; 26289; 6563; 489	222	222
0.682457	0.778978	VEGFA-VEGFR2 Signaling Pathway	Wikipathways	WP3888	NFATC1; F3; BMP2; GJA1; CCND1; KL; SHROOM2; PRKCZ; CACNA2D1; MMP2	595; 4772; 4313; 9365; 2152; 650; 2697; 5590; 781; 357	433	433
0.684067	0.778978	Opioid Signalling	Reactome	R-HSA-111885	ITPR1; GNG3	3708; 2785	91	91
0.684685	0.778978	Apoptosis - Homo sapiens (human)	KEGG	path:hsa04210	ITPR1; PMAIP1; NTRK1	3708; 5366; 4914	136	136
0.684685	0.778978	Yersinia infection - Homo sapiens (human)	KEGG	path:hsa05135	TICAM1; DOCK1; NFATC1	148022; 1793; 4772	137	136
0.689849	0.781943	ErbB signaling pathway	Wikipathways	WP673	CCND1; ERBB4	2066; 595	92	92
0.689849	0.781943	Apoptosis Modulation and Signaling	Wikipathways	WP1772	PMAIP1; TNFRSF11B	4982; 5366	92	92
0.689849	0.781943	Corticotropin-releasing hormone signaling pathway	Wikipathways	WP2355	TFAP2A; GJA1	7020; 2697	92	92
0.690706	0.781948	JAK STAT pathway and regulation	INOH	None	PDGFRA; SYK; NTRK1; PRKCZ; GFRA1; NGFR; FGFR2	2674; 4804; 4914; 5590; 2263; 5156; 6850	310	310
0.695544	0.785485	GnRH signaling pathway - Homo sapiens (human)	KEGG	path:hsa04912	ITPR1; MMP2	3708; 4313	93	93
0.695544	0.785485	Chaperonin-mediated protein folding	Reactome	R-HSA-390466	RGS9; GNG3	8787; 2785	93	93
0.69773	0.786985	Ciliopathies	Wikipathways	WP4803	GLI2; GLI3; RPGRIP1; EVC2	2736; 2737; 132884; 57096	183	183
0.701152	0.789873	Antigen activates B Cell Receptor (BCR) leading to generation of second messengers	Reactome	R-HSA-983695	SYK; ITPR1	3708; 6850	94	94
0.706675	0.795118	Pre-NOTCH Transcription and Translation	Reactome	R-HSA-1912408	CCND1; NOTCH1	595; 4851	96	95
0.712505	0.79683	AndrogenReceptor	NetPath	Pathway_AndrogenReceptor	CCND1; TGFB1I1; SMAD3	595; 7041; 4088	142	142
0.712505	0.79683	Direct p53 effectors	PID	p53downstreampathway	PMAIP1; TIGAR; MMP2	57103; 5366; 4313	142	142
0.712505	0.79683	Programmed Cell Death	Reactome	R-HSA-5357801	TICAM1; PMAIP1; VIM	148022; 5366; 7431	142	142
0.712534	0.79683	RNA Polymerase II Transcription	Reactome	R-HSA-73857	PMAIP1; THRB; FOXG1; TIGAR; TCF7L2; TCF7L1; SOX2; SOX9; NOTCH2; HAND2; PITX2; TFAP2A; TWIST2; NR2F1; GLI2; GLI3; SMAD6; ESRRG; GCK; MAF; SATB2; LEF1; SMAD3; YAP1; SGK1; CCND1; NOTCH1; ZNF679; RUNX3; COL1A1; TGIF2	60436; 5308; 168417; 57103; 7025; 2737; 6662; 4094; 10413; 6446; 2645; 4851; 9464; 864; 117581; 595; 6934; 51176; 7020; 1277; 83439; 4853; 2104; 4088; 2290; 2736; 6657; 23314; 4091; 5366; 7068	1307	1306
0.712542	0.79683	Diseases of signal transduction by growth factor receptors and second messengers	Reactome	R-HSA-5663202	PDGFA; PDGFRA; ERBB4; NOTCH1; KL; FGFR2	2263; 9365; 4851; 5154; 5156; 2066	274	274
0.717465	0.801358	Phosphatidylinositol signaling system - Homo sapiens (human)	KEGG	path:hsa04070	ITPR1; INPPL1	3636; 3708	97	97
0.722734	0.805282	miRNA regulation of DNA damage response	Wikipathways	WP1530	CCND1; PMAIP1	595; 5366	98	98
0.722734	0.805282	Protein folding	Reactome	R-HSA-391251	RGS9; GNG3	8787; 2785	98	98
0.72569	0.805639	Factors involved in megakaryocyte development and platelet production	Reactome	R-HSA-983231	GATA6; DOCK1; DOCK5	1793; 80005; 2627	145	145
0.72569	0.805639	Regulation of toll-like receptor signaling pathway	Wikipathways	WP1449	SYK; TICAM1; SMAD6	6850; 148022; 4091	145	145
0.72569	0.805639	Male infertility	Wikipathways	WP4673	MMP2; ETV5; RGS9	8787; 2119; 4313	145	145
0.732813	0.811814	Chemokine signaling pathway - Homo sapiens (human)	KEGG	path:hsa04062	PRKCZ; GNG3; CXCL14; CXCR4	7852; 2785; 9547; 5590	192	192
0.733023	0.811814	Viral protein interaction with cytokine and cytokine receptor - Homo sapiens (human)	KEGG	path:hsa04061	CXCL14; CXCR4	7852; 9547	100	100
0.738046	0.816391	Integrin-mediated Cell Adhesion	Wikipathways	WP185	ITGA8; DOCK1	1793; 8516	101	101
0.742987	0.820867	Chagas disease - Homo sapiens (human)	KEGG	path:hsa05142	TICAM1; TGFB2	148022; 7042	102	102
0.746611	0.823877	Fc epsilon receptor (FCERI) signaling	Reactome	R-HSA-2454202	SYK; NFATC1; ITPR1	3708; 4772; 6850	150	150
0.747849	0.824252	NF-kappa B signaling pathway - Homo sapiens (human)	KEGG	path:hsa04064	SYK; TICAM1	148022; 6850	104	103
0.752632	0.828527	Mitotic G1 phase and G1/S transition	Reactome	R-HSA-453279	CDKN1C; CCND1	1028; 595	104	104
0.757336	0.83171	EGF-Core	Signalink	None	ERBB4; SMAD3	2066; 4088	105	105
0.757336	0.83171	Role of phospholipids in phagocytosis	Reactome	R-HSA-2029485	SYK; ITPR1	3708; 6850	105	105
0.761964	0.83579	ErbB1 downstream signaling	PID	erbb1_downstream_pathway	CHN2; PRKCZ	1124; 5590	106	106
0.764759	0.836778	Epstein-Barr virus infection - Homo sapiens (human)	KEGG	path:hsa05169	CCND1; RUNX3; SYK; VIM	595; 7431; 864; 6850	202	201
0.766241	0.836778	Fcgamma receptor (FCGR) dependent phagocytosis	Reactome	R-HSA-2029480	SYK; ITPR1; DOCK1	3708; 1793; 6850	155	155
0.766514	0.836778	Th17 cell differentiation - Homo sapiens (human)	KEGG	path:hsa04659	NFATC1; SMAD3	4772; 4088	107	107
0.766514	0.836778	Purine nucleotides nucleosides metabolism	INOH	None	AK5; PDE2A	26289; 5138	107	107
0.77374	0.843662	Hepatitis C - Homo sapiens (human)	KEGG	path:hsa05160	CCND1; TICAM1; CLDN1	148022; 595; 9076	157	157
0.788151	0.857336	Toxoplasmosis - Homo sapiens (human)	KEGG	path:hsa05145	LAMC3; TGFB2	10319; 7042	112	112
0.788151	0.857336	TNF signaling pathway - Homo sapiens (human)	KEGG	path:hsa04668	CREB3L2; CREB5	64764; 9586	112	112
0.80179	0.871028	Ion channel transport	Reactome	R-HSA-983712	ATP2B3; SGK1; ATP2A3	492; 6446; 489	165	165
0.802638	0.871028	Phospholipid metabolism	Reactome	R-HSA-1483257	PLEKHA4; PCYT1B; BCHE; INPPL1	57664; 590; 9468; 3636	213	213
0.814689	0.883061	Tight junction - Homo sapiens (human)	KEGG	path:hsa04530	CCND1; CLDN1; PRKCZ	595; 9076; 5590	169	169
0.819646	0.887386	Biological oxidations	Reactome	R-HSA-211859	ACSS1; ALDH1A1; PTGIS; OPLAH	216; 26873; 5740; 84532	219	219
0.822681	0.889621	FCGR3A-mediated IL10 synthesis	Reactome	R-HSA-9664323	SYK; ITPR1	3708; 6850	121	121
0.84386	0.910993	Tuberculosis - Homo sapiens (human)	KEGG	path:hsa05152	SYK; TGFB2; MRC2	7042; 9902; 6850	180	179
0.846547	0.910993	Metabolism of vitamins and cofactors	Reactome	R-HSA-196854	SDC4; GPC4; PTGIS	2239; 5740; 6385	180	180
0.848147	0.910993	Transport of small molecules	Reactome	R-HSA-382551	APOD; ABCD2; SLC14A1; SGK1; ATP2A3; SLC24A4; EMB; CA4; SLC2A10; GNG3; SLC6A11; CYBRD1; ATP2B3	81031; 225; 489; 79901; 762; 6446; 6538; 2785; 492; 347; 133418; 123041; 6563	641	641
0.849049	0.910993	BCR	NetPath	Pathway_BCR	SYK; ITPR1	3708; 6850	129	129
0.849049	0.910993	Keratinization	Reactome	R-HSA-6805567	KRT17; KRT8	3872; 3856	129	129
0.849049	0.910993	Purine metabolism - Homo sapiens (human)	KEGG	path:hsa00230	AK5; PDE2A	5138; 26289	130	129
0.852083	0.910993	Glycerophospholipid biosynthesis	Reactome	R-HSA-1483206	PCYT1B; BCHE	590; 9468	130	130
0.852083	0.910993	Natural killer cell mediated cytotoxicity - Homo sapiens (human)	KEGG	path:hsa04650	SYK; NFATC1	4772; 6850	131	130
0.852083	0.910993	Ebola Virus Pathway on Host	Wikipathways	WP4217	TFAP2A; FLNC	7020; 2318	130	130
0.85238	0.910993	Thermogenesis - Homo sapiens (human)	KEGG	path:hsa04714	CREB3L2; PRDM16; CREB5; ZNF516	64764; 9586; 9658; 63976	232	232
0.859388	0.917414	RAC1 GTPase cycle	Reactome	R-HSA-9013149	CHN2; DOCK1; DOCK5	1124; 1793; 80005	185	185
0.861841	0.917895	Alcoholism - Homo sapiens (human)	KEGG	path:hsa05034	CREB3L2; CREB5; GNG3	2785; 64764; 9586	187	186
0.861841	0.917895	Metapathway biotransformation Phase I and II	Wikipathways	WP702	CHST1; HS3ST3A1; HS3ST3B1	9955; 8534; 9953	186	186
0.863669	0.918776	B cell receptor signaling	INOH	None	SYK; ITPR1	3708; 6850	134	134
0.869918	0.92272	Signaling by Interleukins	Reactome	R-HSA-449147	SYK; CRLF1; INPPL1; SMAD3	4088; 9244; 3636; 6850	240	240
0.871808	0.92272	FCGR3A-mediated phagocytosis	Reactome	R-HSA-9664422	SYK; DOCK1	1793; 6850	137	137
0.871808	0.92272	Leishmania phagocytosis	Reactome	R-HSA-9664417	SYK; DOCK1	1793; 6850	137	137
0.871808	0.92272	Parasite infection	Reactome	R-HSA-9664407	SYK; DOCK1	1793; 6850	137	137
0.873493	0.92272	Metabolism of amino acids and derivatives	Reactome	R-HSA-71291	TPO; GLDC; PHGDH; DIO3; SLC6A11; ASS1	445; 6538; 2731; 26227; 7173; 1735	339	339
0.87442	0.92272	Regulation of actin dynamics for phagocytic cup formation	Reactome	R-HSA-2029482	SYK; DOCK1	1793; 6850	138	138
0.87442	0.92272	G2/M Transition	Reactome	R-HSA-69275	PHLDA1; AJUBA	84962; 22822	138	138
0.876018	0.923319	TCR	NetPath	Pathway_TCR	SYK; NFATC1; ANXA2; ITPR1	302; 4772; 3708; 6850	244	243
0.877002	0.923319	Gene expression (Transcription)	Reactome	R-HSA-74160	PMAIP1; NR2F1; SMAD6; TIGAR; TCF7L2; SMAD3; SOX2; SOX9; ZNF679; HAND2; PITX2; TFAP2A; TWIST2; THRB; GLI2; GLI3; FOXG1; ESRRG; GCK; MAF; SATB2; LEF1; NOTCH1; YAP1; SGK1; CCND1; TCF7L1; NOTCH2; RUNX3; COL1A1; TGIF2	2737; 4094; 2645; 6446; 117581; 83439; 2736; 6662; 7068; 60436; 4088; 4851; 9464; 864; 51176; 7020; 2290; 168417; 4091; 4853; 5308; 1277; 2104; 7025; 6657; 595; 23314; 5366; 57103; 10413; 6934	1439	1438
0.879499	0.924886	Mitotic G2-G2/M phases	Reactome	R-HSA-453274	PHLDA1; AJUBA	84962; 22822	140	140
0.884374	0.927898	Pathogenic Escherichia coli infection - Homo sapiens (human)	KEGG	path:hsa05130	MYO5C; CLDN1; LPAR4	55930; 2846; 9076	197	196
0.884387	0.927898	Estrogen-dependent gene expression	Reactome	R-HSA-9018519	CCND1; ERBB4	595; 2066	143	142
0.886762	0.929327	Spinocerebellar ataxia - Homo sapiens (human)	KEGG	path:hsa05017	ITPR1; ATP2A3	3708; 489	143	143
0.889092	0.930705	Alzheimer,s disease	Wikipathways	WP2059	ITPR1; ATP2A3	3708; 489	144	144
0.899076	0.940083	Huntington disease - Homo sapiens (human)	KEGG	path:hsa05016	CREB3L2; GPX8; CREB5; ITPR1; GRIA4	3708; 493869; 2893; 9586; 64764	306	306
0.918353	0.957747	Immunoregulatory interactions between a Lymphoid and a non-Lymphoid cell	Reactome	R-HSA-198933	CD200; PVR; PIANP	5817; 4345; 196500	215	215
0.918353	0.957747	Lipid and atherosclerosis - Homo sapiens (human)	KEGG	path:hsa05417	TICAM1; ITPR1; NFATC1	148022; 3708; 4772	215	215
0.919103	0.957747	Necroptosis - Homo sapiens (human)	KEGG	path:hsa04217	TICAM1; PYGM	148022; 5837	159	159
0.924583	0.962364	Prion disease - Homo sapiens (human)	KEGG	path:hsa05020	CREB3L2; CREB5; ITPR1; NOTCH1	3708; 4851; 64764; 9586	273	273
0.929044	0.96591	Disease	Reactome	R-HSA-1643685	PDGFA; PDGFRA; ERBB4; FZD7; SYK; SYT1; DOCK1; NOTCH1; PTGER2; KL; SV2C; GNG3; CXCR4; F12; GLP1R; WNT5A; ITPR1; FGFR2; MC5R; SH3GL3	5732; 5154; 7852; 3708; 1793; 2263; 4851; 2740; 6857; 2785; 7474; 4161; 5156; 6457; 6850; 2161; 9365; 22987; 8324; 2066	1029	1029
0.949635	0.9862	NOD-like receptor signaling pathway - Homo sapiens (human)	KEGG	path:hsa04621	TICAM1; ITPR1	148022; 3708	181	181
0.952525	0.988083	Post-translational protein modification	Reactome	R-HSA-597592	NRN1; EVA1A; CHGB; FBXO17; SMAD3; MITF; ADAMTS12; ADAMTS14; ADAMTS19; ADAMTS5; ADAMTS6; TFAP2A; THRB; LTBP1; THSD4; CHRDL1; FBN1; FOXL2; SATB2; IGFBP5; CCDC8; GALNT12; VASH2; SEMA5A; ST8SIA5; FAM20C; ARSI; GFPT2	91851; 51299; 11174; 340075; 79875; 4286; 3488; 7068; 4052; 79695; 4088; 83987; 140766; 7020; 56975; 9945; 79805; 11096; 668; 2200; 171019; 115290; 29906; 23314; 84141; 9037; 81792; 1114	1425	1425
0.953932	0.988259	Infectious disease	Reactome	R-HSA-5663205	DOCK1; FZD7; SYK; SYT1; CXCR4; PTGER2; SV2C; GNG3; GLP1R; WNT5A; ITPR1; MC5R; SH3GL3	5732; 3708; 2740; 6857; 7474; 4161; 7852; 2785; 6457; 6850; 1793; 22987; 8324	750	750
0.95485	0.988259	Cellular Senescence	Reactome	R-HSA-2559583	ERF; ID1	2077; 3397	187	186
0.962966	0.995536	Transcriptional regulation by RUNX1	Reactome	R-HSA-8878171	CCND1; YAP1	595; 10413	196	195
0.972454	1	Chromatin modifying enzymes	Reactome	R-HSA-3247509	CCND1; PRDM16; PAX3	595; 5077; 63976	271	271
0.972454	1	Chromatin organization	Reactome	R-HSA-4839726	CCND1; PRDM16; PAX3	595; 5077; 63976	271	271
0.972551	1	Metabolism of lipids	Reactome	R-HSA-556833	PCYT1B; INPPL1; UGT8; TSPO; ARSI; PTGIS; PLEKHA4; BCHE; BDH2; DHCR24	1718; 9468; 56898; 7368; 5740; 340075; 3636; 706; 57664; 590	646	645
0.973552	1	RHO GTPase cycle	Reactome	R-HSA-9012999	GJA1; DIAPH2; DOCK1; VIM; CHN2; DOCK5	1730; 80005; 7431; 1124; 1793; 2697	442	442
0.975196	1	Metabolism of proteins	Reactome	R-HSA-392499	NRN1; EVA1A; CHGB; FBXO17; SMAD3; ADAMTS19; ADAMTS12; BCHE; ADAMTS14; MITF; ADAMTS5; ADAMTS6; TFAP2A; THRB; RGS9; IGF2; LTBP1; THSD4; CHRDL1; FBN1; IGFBP2; FOXL2; SATB2; IGFBP5; GATA6; CCDC8; ZDHHC2; GALNT12; VASH2; SEMA5A; PAPPA2; FAM20C; ARSI; CREB3L2; GNG3; GFPT2; MMP2; ST8SIA5	91851; 51299; 11174; 2785; 340075; 79875; 4286; 84141; 3488; 7068; 2627; 4052; 79695; 4088; 83987; 140766; 51201; 7020; 590; 3485; 56975; 9945; 60676; 4313; 1114; 79805; 64764; 11096; 668; 2200; 171019; 115290; 8787; 29906; 23314; 9037; 81792; 3481	1935	1934
0.980131	1	Vesicle-mediated transport	Reactome	R-HSA-5653656	SYT8; GJA1; SYT1; COL1A2; COL1A1; COL3A1; WNT5A; PLIN3; SH3GL3	10226; 1278; 2697; 6857; 7474; 1277; 1281; 90019; 6457	617	617
0.983739	1	Cytokine Signaling in Immune system	Reactome	R-HSA-1280215	INPPL1; CRLF1; SYK; PRL; SMAD3; TNFRSF11B	4982; 5617; 4088; 9244; 3636; 6850	471	471
0.984585	1	TNFalpha	NetPath	Pathway_TNFalpha	SYK; PRKCZ	5590; 6850	234	234
0.985273	1	Neddylation	Reactome	R-HSA-8951664	CCDC8; FBXO17	115290; 83987	236	236
0.988288	1	Shigellosis - Homo sapiens (human)	KEGG	path:hsa05131	ITPR1; DOCK1	3708; 1793	246	246

## Sheet: ORA_Green_Module
p-value	q-value	pathway	source	external_id	members_input_overlap	members_input_overlap_geneids	size	effective_size
3.43591e-05	0.00456611	Common Pathways Underlying Drug Addiction	Wikipathways	WP2636	GRIA2; GRM1; ACTG2; ADCY1	2911; 72; 107; 2891	41	41
5.63149e-05	0.00456611	Morphine addiction - Homo sapiens (human)	KEGG	path:hsa05032	PDE1C; GABRD; PDE4B; ADCY1; PDE4A	2563; 5137; 5141; 5142; 107	91	91
8.84908e-05	0.00456611	Phosphodiesterases in neuronal function	Wikipathways	WP4222	PDE1C; PDE4A; PDE4B; ADCY1	5137; 5142; 5141; 107	52	52
0.000164146	0.00456611	Glutamatergic synapse - Homo sapiens (human)	KEGG	path:hsa04724	GRIA2; DLGAP1; GRM8; ADCY1; GRM1	9229; 107; 2891; 2911; 2918	114	114
0.000175915	0.00456611	GPCR signaling-G alpha i	INOH	None	ADCY1; FZD8; GDF7; GRM8; NRG3; GRM1; WNT7B	151449; 7477; 2918; 107; 8325; 2911; 10718	262	262
0.000175915	0.00456611	GPCR signaling-pertussis toxin	INOH	None	ADCY1; FZD8; GDF7; GRM8; NRG3; GRM1; WNT7B	151449; 7477; 2918; 107; 8325; 2911; 10718	262	262
0.000211606	0.00456611	GPCR signaling-cholera toxin	INOH	None	ADCY1; FZD8; GDF7; GRM8; NRG3; GRM1; WNT7B	151449; 7477; 2918; 107; 8325; 2911; 10718	270	270
0.000221387	0.00456611	GPCR signaling-G alpha s Epac and ERK	INOH	None	ADCY1; FZD8; GDF7; GRM8; NRG3; GRM1; WNT7B	151449; 7477; 2918; 107; 8325; 2911; 10718	272	272
0.00029425	0.00539459	GPCR signaling-G alpha s PKA and ERK	INOH	None	ADCY1; FZD8; GDF7; GRM8; NRG3; GRM1; WNT7B	151449; 7477; 2918; 107; 8325; 2911; 10718	285	285
0.000441083	0.00727787	Disruption of postsynaptic signaling by CNV	Wikipathways	WP4875	RPH3A; DLGAP1; GRM1	9229; 22895; 2911	33	33
0.00076566	0.0105278	Opioid Signalling	Reactome	R-HSA-111885	PDE1C; PDE4A; PDE4B; ADCY1	5137; 107; 5142; 5141	91	91
0.00076566	0.0105278	G Protein Signaling Pathways	Wikipathways	WP35	PDE1C; PDE4A; PDE4B; ADCY1	5142; 5141; 107; 5137	91	91
0.00140072	0.0174227	Purine nucleotides nucleosides metabolism	INOH	None	PDE1C; PDE4A; PDE4B; ADCY1	5137; 107; 5142; 5141	107	107
0.00147829	0.0174227	GPCR signaling-G alpha q	INOH	None	FZD8; GDF7; GRM8; NRG3; GRM1; WNT7B	151449; 7477; 2918; 8325; 2911; 10718	274	274
0.00188998	0.0200905	Neuronal System	Reactome	R-HSA-112316	SLC6A3; ADCY1; GRIA2; LRRC7; DLGAP1; CACNA2D3; GRM1	9229; 57554; 6531; 2911; 55799; 107; 2891	391	391
0.00205006	0.0200905	GPCRs, Class C Metabotropic glutamate, pheromone	Wikipathways	WP501	GRM8; GRM1	2911; 2918	15	15
0.00206993	0.0200905	Fragile X Syndrome	Wikipathways	WP4549	GRIA2; GABRD; GRM1; PTPN5	2911; 84867; 2563; 2891	119	119
0.00277487	0.0241842	Purine metabolism - Homo sapiens (human)	KEGG	path:hsa00230	PDE1C; PDE4A; PDE4B; ADCY1	5137; 5141; 5142; 107	130	129
0.00278485	0.0241842	Post NMDA receptor activation events	Reactome	R-HSA-438064	GRIA2; LRRC7; ADCY1	107; 57554; 2891	62	62
0.00293908	0.0242474	cAMP signaling pathway - Homo sapiens (human)	KEGG	path:hsa04024	ABCC4; PDE4A; PDE4B; ADCY1; GRIA2	10257; 5141; 5142; 107; 2891	216	216
0.00347126	0.0260344	Collagen biosynthesis and modifying enzymes	Reactome	R-HSA-1650814	TLL1; COL16A1; COL9A3	1299; 7092; 1307	67	67
0.00347126	0.0260344	Long-term potentiation - Homo sapiens (human)	KEGG	path:hsa04720	GRIA2; GRM1; ADCY1	2891; 2911; 107	67	67
0.00365588	0.026227	Unblocking of NMDA receptors, glutamate binding and activation	Reactome	R-HSA-438066	GRIA2; LRRC7	57554; 2891	20	20
0.00441894	0.0284372	PKC-gamma calcium signaling pathway in ataxia	Wikipathways	WP4760	GRIA2; GRM1	2911; 2891	22	22
0.00442997	0.0284372	Phospholipase D signaling pathway - Homo sapiens (human)	KEGG	path:hsa04072	GRM1; GRM8; ADCY1; AGPAT2	107; 10555; 2911; 2918	148	147
0.00453776	0.0284372	Retrograde endocannabinoid signaling - Homo sapiens (human)	KEGG	path:hsa04723	GRIA2; GABRD; ADCY1; GRM1	2563; 107; 2891; 2911	148	148
0.00476898	0.0284372	Activation of NMDA receptors and postsynaptic events	Reactome	R-HSA-442755	GRIA2; LRRC7; ADCY1	107; 57554; 2891	75	75
0.00482571	0.0284372	Long-term potentiation	Reactome	R-HSA-9620244	GRIA2; LRRC7	57554; 2891	23	23
0.00524909	0.0295562	regulation of ck1/cdk5 by type 1 glutamate receptors	BioCarta	ck1pathway	ADCY1; GRM1	107; 2911	24	24
0.00537386	0.0295562	Transmission across Chemical Synapses	Reactome	R-HSA-112315	SLC6A3; CACNA2D3; GRIA2; LRRC7; ADCY1	107; 57554; 6531; 55799; 2891	249	249
0.00614511	0.0327078	DARPP-32 events	Reactome	R-HSA-180024	PDE4A; PDE4B	5141; 5142	26	26
0.00710576	0.0366391	Wnt signaling network	PID	wnt_signaling_pathway	FZD8; WNT7B	7477; 8325	28	28
0.00815152	0.0407576	Collagen formation	Reactome	R-HSA-1474290	TLL1; COL16A1; COL9A3	1299; 7092; 1307	91	91
0.00916955	0.0434476	Dilated cardiomyopathy - Homo sapiens (human)	KEGG	path:hsa05414	ACTC1; ADCY1; CACNA2D3	70; 107; 55799	96	95
0.00921616	0.0434476	Alpha-synuclein signaling	PID	alphasynuclein_pathway	SLC6A3; SNCAIP	6531; 9627	32	32
0.0108306	0.0473491	Melanogenesis - Homo sapiens (human)	KEGG	path:hsa04916	FZD8; ADCY1; WNT7B	107; 8325; 7477	101	101
0.0108306	0.0473491	GPCRs, Other	Wikipathways	WP117	ADGRV1; GRM8; GRM1	2911; 2918; 84059	101	101
0.0109598	0.0473491	Collagen degradation	Reactome	R-HSA-1442490	COL16A1; COL9A3	1299; 1307	35	35
0.0114204	0.0473491	Degradation of the extracellular matrix	Reactome	R-HSA-1474228	TLL1; COL16A1; COL9A3	1299; 7092; 1307	103	103
0.0121966	0.0473491	Calmodulin induced events	Reactome	R-HSA-111933	PDE1C; ADCY1	5137; 107	37	37
0.0121966	0.0473491	CaM pathway	Reactome	R-HSA-111997	PDE1C; ADCY1	5137; 107	37	37
0.0121966	0.0473491	Wnt signaling in kidney disease	Wikipathways	WP4150	FZD8; WNT7B	8325; 7477	37	37
0.0123395	0.0473491	Parathyroid hormone synthesis, secretion and action - Homo sapiens (human)	KEGG	path:hsa04928	PDE4A; PDE4B; ADCY1	5141; 5142; 107	106	106
0.0134916	0.048733	Ca-dependent events	Reactome	R-HSA-111996	PDE1C; ADCY1	5137; 107	39	39
0.0140187	0.048733	Signaling by GPCR	Reactome	R-HSA-372790	ADCY1; FZD8; PDE1C; GRM8; PDE4A; PDE4B; GRM1; WNT7B	5142; 2918; 8325; 5141; 2911; 7477; 107; 5137	706	706
0.0141606	0.048733	Nicotine addiction - Homo sapiens (human)	KEGG	path:hsa05033	GRIA2; GABRD	2563; 2891	40	40
0.0141606	0.048733	Class C/3 (Metabotropic glutamate/pheromone receptors)	Reactome	R-HSA-420499	GRM8; GRM1	2918; 2911	40	40
0.0141769	0.048733	G alpha (i) signalling events	Reactome	R-HSA-418594	PDE1C; PDE4A; PDE4B; GRM8; ADCY1	5137; 107; 2918; 5142; 5141	316	316
0.0155408	0.0512848	Prader-Willi and Angelman Syndrome	Wikipathways	WP3998	GABRD; PCSK1	2563; 5122	43	42
0.0155408	0.0512848	DAG and IP3 signaling	Reactome	R-HSA-1489509	PDE1C; ADCY1	5137; 107	42	42
0.0162518	0.0525794	Kinesins	Reactome	R-HSA-983189	KIF26A; KIF19	26153; 124602	43	43
0.0169765	0.0528514	Collagen chain trimerization	Reactome	R-HSA-8948216	COL16A1; COL9A3	1299; 1307	44	44
0.0169765	0.0528514	Prostaglandin Synthesis and Regulation	Wikipathways	WP98	ABCC4; AKR1C2	10257; 1646	44	44
0.0184665	0.0564254	Mechanoregulation and pathology of YAP-TAZ via Hippo and non-Hippo mechanisms	Wikipathways	WP4534	ACTC1; ACTG2	72; 70	46	46
0.0192315	0.0576946	Assembly of collagen fibrils and other multimeric structures	Reactome	R-HSA-2022090	TLL1; COL9A3	1299; 7092	47	47
0.0200098	0.0589574	Rett syndrome causing genes	Wikipathways	WP4312	GABRD; CECR2	2563; 27443	48	48
0.0203746	0.058979	Pathways of neurodegeneration - multiple diseases - Homo sapiens (human)	KEGG	path:hsa05022	SLC6A3; SNCAIP; FZD8; GRIA2; GRM1; WNT7B	8325; 6531; 2891; 2911; 7477; 9627	475	475
0.0208011	0.0591754	Cocaine addiction - Homo sapiens (human)	KEGG	path:hsa05030	SLC6A3; GRIA2	6531; 2891	49	49
0.0216053	0.0594801	PLC beta mediated events	Reactome	R-HSA-112043	PDE1C; ADCY1	5137; 107	50	50
0.0216291	0.0594801	Platelet degranulation	Reactome	R-HSA-114608	ABCC4; RARRES2; CD9	10257; 928; 5919	131	131
0.023841	0.0644879	Response to elevated platelet cytosolic Ca2+	Reactome	R-HSA-76005	ABCC4; RARRES2; CD9	10257; 928; 5919	136	136
0.0258157	0.068703	G-protein mediated events	Reactome	R-HSA-112040	PDE1C; ADCY1	5137; 107	55	55
0.0266518	0.0698023	Ectoderm Differentiation	Wikipathways	WP2858	FZD8; ABCC4; LHX1	8325; 10257; 3975	142	142
0.0275858	0.0711198	Neurexins and neuroligins	Reactome	R-HSA-6794361	DLGAP1; GRM1	2911; 9229	57	57
0.0303301	0.0766614	Long-term depression - Homo sapiens (human)	KEGG	path:hsa04730	GRIA2; GRM1	2891; 2911	60	60
0.0306646	0.0766614	Adrenergic signaling in cardiomyocytes - Homo sapiens (human)	KEGG	path:hsa04261	ACTC1; ADCY1; CACNA2D3	70; 107; 55799	150	150
0.0331783	0.0788859	Basal cell carcinoma - Homo sapiens (human)	KEGG	path:hsa05217	FZD8; WNT7B	8325; 7477	63	63
0.0333257	0.0788859	Cushing syndrome - Homo sapiens (human)	KEGG	path:hsa04934	FZD8; ADCY1; WNT7B	107; 8325; 7477	155	155
0.0333257	0.0788859	Myometrial relaxation and contraction pathways	Wikipathways	WP289	ACTC1; PDE4B; ADCY1	5142; 70; 107	155	155
0.0341503	0.0788859	Cell-cell junction organization	Reactome	R-HSA-421270	CDH18; SDK2	1016; 54549	64	64
0.0341503	0.0788859	Transcriptional Regulation by MECP2	Reactome	R-HSA-8986944	GRIA2; RBFOX1	54715; 2891	64	64
0.034423	0.0788859	Hippo signaling pathway - Homo sapiens (human)	KEGG	path:hsa04390	FZD8; GDF7; WNT7B	151449; 8325; 7477	157	157
0.0361272	0.0816575	Integrin cell surface interactions	Reactome	R-HSA-216083	COL16A1; COL9A3	1299; 1307	66	66
0.0391737	0.0873468	Amphetamine addiction - Homo sapiens (human)	KEGG	path:hsa05031	SLC6A3; GRIA2	6531; 2891	69	69
0.0411961	0.0884086	Extracellular matrix organization	Reactome	R-HSA-1474244	TLL1; COL16A1; COL9A3; NID2	1299; 7092; 1307; 22795	287	287
0.0412573	0.0884086	Glucocorticoid Receptor Pathway	Wikipathways	WP2880	PDE4B; ZIC2	5142; 7546	71	71
0.0412573	0.0884086	Parkinson,s disease pathway	Wikipathways	WP2371	SLC6A3; SNCAIP	6531; 9627	71	71
0.0517184	0.109404	Neurotransmitter receptors and postsynaptic signal transmission	Reactome	R-HSA-112314	GRIA2; LRRC7; ADCY1	107; 57554; 2891	185	185
0.0534279	0.11159	COPI-dependent Golgi-to-ER retrograde traffic	Reactome	R-HSA-6811434	KIF19; KIF26A	124602; 26153	82	82
0.0556509	0.113591	Nuclear Receptors Meta-Pathway	Wikipathways	WP2882	SLC6A3; ABCC4; PDE4B; ZIC2	5142; 7546; 6531; 10257	317	317
0.055763	0.113591	Transport of bile salts and organic acids, metal ions and amine compounds	Reactome	R-HSA-425366	SLC6A3; SLC22A15	55356; 6531	84	84
0.0581336	0.11546	Taste transduction - Homo sapiens (human)	KEGG	path:hsa04742	PDE1C; GRM1	5137; 2911	86	86
0.0593319	0.11546	Cardiac muscle contraction - Homo sapiens (human)	KEGG	path:hsa04260	ACTC1; CACNA2D3	70; 55799	87	87
0.0605388	0.11546	Gap junction - Homo sapiens (human)	KEGG	path:hsa04540	ADCY1; GRM1	107; 2911	88	88
0.0605388	0.11546	Protein-protein interactions at synapses	Reactome	R-HSA-6794362	DLGAP1; GRM1	9229; 2911	88	88
0.0617542	0.11546	GABAergic synapse - Homo sapiens (human)	KEGG	path:hsa04727	GABRD; ADCY1	2563; 107	89	89
0.0617542	0.11546	Cell junction organization	Reactome	R-HSA-446728	CDH18; SDK2	54549; 1016	89	89
0.062978	0.11546	Hypertrophic cardiomyopathy - Homo sapiens (human)	KEGG	path:hsa05410	ACTC1; CACNA2D3	70; 55799	90	90
0.062978	0.11546	ncRNAs involved in Wnt signaling in hepatocellular carcinoma	Wikipathways	WP4336	FZD8; WNT7B	7477; 8325	90	90
0.062978	0.11546	Bile secretion - Homo sapiens (human)	KEGG	path:hsa04976	ABCC4; ADCY1	10257; 107	90	90
0.0642101	0.116425	Class B/2 (Secretin family receptors)	Reactome	R-HSA-373080	FZD8; WNT7B	7477; 8325	91	91
0.0665906	0.118336	GPCR downstream signalling	Reactome	R-HSA-388396	ADCY1; PDE1C; GRM8; PDE4A; PDE4B; GRM1	5142; 2918; 5141; 2911; 107; 5137	633	633
0.0666986	0.118336	Salivary secretion - Homo sapiens (human)	KEGG	path:hsa04970	LPO; ADCY1	107; 4025	93	93
0.068959	0.121045	Neuroactive ligand-receptor interaction - Homo sapiens (human)	KEGG	path:hsa04080	GRIA2; GABRD; GRM8; GRM1	2563; 2911; 2918; 2891	341	341
0.0698727	0.121358	Transport of small molecules	Reactome	R-HSA-382551	SLC6A3; ADCY1; NGB; SLC22A15; SLC24A2; ABCC4	25769; 10257; 55356; 107; 6531; 58157	641	641
0.0717709	0.122084	Circadian entrainment - Homo sapiens (human)	KEGG	path:hsa04713	GRIA2; ADCY1	107; 2891	97	97
0.0717709	0.122084	LncRNA involvement in canonical Wnt signaling and colorectal cancer	Wikipathways	WP4258	FZD8; WNT7B	8325; 7477	97	97
0.0769648	0.128275	Neural Crest Differentiation	Wikipathways	WP2064	LHX1; SOX5	6660; 3975	101	101
0.0769648	0.128275	Wnt signaling pathway and pluripotency	Wikipathways	WP399	FZD8; WNT7B	8325; 7477	101	101
0.0796057	0.131349	Protein digestion and absorption - Homo sapiens (human)	KEGG	path:hsa04974	COL16A1; COL9A3	1299; 1307	103	103
0.0858011	0.14017	Hemostasis	Reactome	R-HSA-109582	RARRES2; KIF26A; CD9; ABCC4; F10; KIF19	26153; 10257; 928; 2159; 124602; 5919	677	677
0.0945602	0.15157	Calcium signaling pathway - Homo sapiens (human)	KEGG	path:hsa04020	PDE1C; ADCY1; GRM1	107; 5137; 2911	240	239
0.0946164	0.15157	Wnt signaling	Wikipathways	WP428	FZD8; WNT7B	8325; 7477	114	114
0.0974285	0.152831	ESC Pluripotency Pathways	Wikipathways	WP3931	FZD8; WNT7B	8325; 7477	116	116
0.0974285	0.152831	Golgi-to-ER retrograde transport	Reactome	R-HSA-8856688	KIF19; KIF26A	124602; 26153	116	116
0.0981824	0.152831	SLC-mediated transmembrane transport	Reactome	R-HSA-425407	SLC6A3; SLC22A15; SLC24A2	25769; 55356; 6531	243	243
0.100264	0.154613	Osteoblast differentiation	Wikipathways	WP4787	FZD8; WNT7B	8325; 7477	118	118
0.103123	0.156104	Wnt Mammals	INOH	None	FZD8; WNT7B	7477; 8325	120	120
0.103123	0.156104	Wnt Canonical	INOH	None	FZD8; WNT7B	7477; 8325	120	120
0.108909	0.161891	Integrin	INOH	None	COL16A1; COL9A3	1299; 1307	124	124
0.108909	0.161891	Cell-Cell communication	Reactome	R-HSA-1500931	CDH18; SDK2	54549; 1016	124	124
0.113223	0.166802	Intracellular signaling by second messengers	Reactome	R-HSA-9006925	PDE1C; NRG3; ADCY1	5137; 107; 10718	259	259
0.117115	0.171009	Platelet activation, signaling and aggregation	Reactome	R-HSA-76002	ABCC4; RARRES2; CD9	10257; 5919; 928	263	263
0.119235	0.172577	Adipogenesis	Wikipathways	WP236	AGPAT2; EBF1	10555; 1879	131	131
0.12073	0.173221	Dopaminergic synapse - Homo sapiens (human)	KEGG	path:hsa04728	GRIA2; SLC6A3	2891; 6531	132	132
0.122229	0.173861	Vascular smooth muscle contraction - Homo sapiens (human)	KEGG	path:hsa04270	ADCY1; ACTG2	72; 107	133	133
0.128274	0.180899	Estrogen signaling pathway - Homo sapiens (human)	KEGG	path:hsa04915	GRM1; ADCY1	2911; 107	138	137
0.137471	0.18746	G alpha (s) signalling events	Reactome	R-HSA-418555	PDE4A; ADCY1	107; 5141	143	143
0.137471	0.18746	Spinocerebellar ataxia - Homo sapiens (human)	KEGG	path:hsa05017	GRIA2; GRM1	2891; 2911	143	143
0.137471	0.18746	NRF2 pathway	Wikipathways	WP2884	SLC6A3; ABCC4	6531; 10257	143	143
0.137471	0.18746	Signaling pathways regulating pluripotency of stem cells - Homo sapiens (human)	KEGG	path:hsa04550	FZD8; WNT7B	8325; 7477	143	143
0.140569	0.190114	Factors involved in megakaryocyte development and platelet production	Reactome	R-HSA-983231	KIF19; KIF26A	124602; 26153	145	145
0.143683	0.192745	Breast cancer - Homo sapiens (human)	KEGG	path:hsa05224	FZD8; WNT7B	8325; 7477	147	147
0.145245	0.193269	Cell adhesion molecules - Homo sapiens (human)	KEGG	path:hsa04514	NCAM2; IGSF11	4685; 152404	149	148
0.146811	0.19379	Gastric cancer - Homo sapiens (human)	KEGG	path:hsa05226	FZD8; WNT7B	8325; 7477	149	149
0.15311	0.197863	Mesodermal commitment pathway	Wikipathways	WP2857	FZD8; ZIC2	7546; 8325	153	153
0.154693	0.197863	Oxytocin signaling pathway - Homo sapiens (human)	KEGG	path:hsa04921	CACNA2D3; ADCY1	107; 55799	154	154
0.154693	0.197863	Breast cancer pathway	Wikipathways	WP4262	FZD8; WNT7B	8325; 7477	154	154
0.154693	0.197863	mTOR signaling pathway - Homo sapiens (human)	KEGG	path:hsa04150	FZD8; WNT7B	8325; 7477	155	154
0.165864	0.21052	Epithelial to mesenchymal transition in colorectal cancer	Wikipathways	WP4239	FZD8; WNT7B	8325; 7477	161	161
0.169738	0.213792	GPCR ligand binding	Reactome	R-HSA-500792	FZD8; GRM8; GRM1; WNT7B	2918; 8325; 2911; 7477	476	476
0.17393	0.217412	Wnt signaling pathway - Homo sapiens (human)	KEGG	path:hsa04310	FZD8; WNT7B	8325; 7477	166	166
0.177174	0.219803	Hepatocellular carcinoma - Homo sapiens (human)	KEGG	path:hsa05225	FZD8; WNT7B	8325; 7477	168	168
0.186966	0.230219	Muscle contraction	Reactome	R-HSA-397014	KCNIP4; ACTG2	72; 80333	174	174
0.190016	0.232241	Human papillomavirus infection - Homo sapiens (human)	KEGG	path:hsa05165	FZD8; COL9A3; WNT7B	8325; 1299; 7477	331	331
0.206769	0.250859	Intra-Golgi and retrograde Golgi-to-ER traffic	Reactome	R-HSA-6811442	KIF19; KIF26A	124602; 26153	186	186
0.238547	0.287301	Proteoglycans in cancer - Homo sapiens (human)	KEGG	path:hsa05205	FZD8; WNT7B	8325; 7477	205	205
0.267207	0.319487	Purine metabolism	EHMN	Purine metabolism	ABCC4; LPO	10257; 4025	222	222
0.289147	0.342767	RAF/MAP kinase cascade	Reactome	R-HSA-5673001	NRG3; LRRC7	57554; 10718	235	235
0.290833	0.342767	MAPK1/MAPK3 signaling	Reactome	R-HSA-5684996	NRG3; LRRC7	57554; 10718	236	236
0.307667	0.360035	MAPK Signaling Pathway	Wikipathways	WP382	CACNA2D3; PTPN5	84867; 55799	246	246
0.312705	0.363354	Parkinson disease - Homo sapiens (human)	KEGG	path:hsa05012	SLC6A3; SNCAIP	6531; 9627	249	249
0.347736	0.401234	MAPK family signaling cascades	Reactome	R-HSA-5683057	NRG3; LRRC7	57554; 10718	270	270
0.365872	0.419229	Signaling by WNT	Reactome	R-HSA-195721	FZD8; WNT7B	7477; 8325	282	281
0.387066	0.439267	MAPK signaling pathway - Homo sapiens (human)	KEGG	path:hsa04010	CACNA2D3; PTPN5	84867; 55799	294	294
0.388685	0.439267	Cytokine-cytokine receptor interaction - Homo sapiens (human)	KEGG	path:hsa04060	GDF7; TNFRSF9	3604; 151449	295	295
0.425371	0.477458	Signal Transduction	Reactome	R-HSA-162582	ADCY1; FZD8; ACTC1; LRRC7; COL9A3; PDE1C; NRG3; GRM8; PDE4A; PDE4B; GRM1; WNT7B	2911; 2918; 5141; 8325; 57554; 1299; 107; 70; 5142; 7477; 5137; 10718	2432	2431
0.435571	0.485603	Pathways in cancer - Homo sapiens (human)	KEGG	path:hsa05200	FZD8; ADCY1; WNT7B	107; 8325; 7477	531	531
0.491477	0.544253	Membrane Trafficking	Reactome	R-HSA-199991	KIF26A; PACSIN3; KIF19	26153; 29763; 124602	578	578
0.495257	0.544783	Amyotrophic lateral sclerosis - Homo sapiens (human)	KEGG	path:hsa05014	GRIA2; NRG3	10718; 2891	364	364
0.502536	0.549129	Alzheimer disease - Homo sapiens (human)	KEGG	path:hsa05010	FZD8; WNT7B	8325; 7477	369	369
0.535848	0.581677	Vesicle-mediated transport	Reactome	R-HSA-5653656	KIF26A; PACSIN3; KIF19	26153; 29763; 124602	617	617
0.56638	0.610802	Metabolism of lipids	Reactome	R-HSA-556833	AKR1C2; ESYT2; AGPAT2	57488; 1646; 10555	646	645
0.627773	0.672614	Signaling by Receptor Tyrosine Kinases	Reactome	R-HSA-9006934	NRG3; COL9A3	1299; 10718	464	464
0.653134	0.695272	Neutrophil degranulation	Reactome	R-HSA-6798695	LRRC7; AGPAT2	57554; 10555	487	486
0.697142	0.737361	Disease	Reactome	R-HSA-1643685	F10; NRG3; ADCY1; CD9	107; 928; 2159; 10718	1029	1029
0.722422	0.759233	Innate Immune System	Reactome	R-HSA-168249	LPO; LRRC7; KLRD1; AGPAT2	57554; 4025; 3824; 10555	1065	1064
0.862083	0.900277	Infectious disease	Reactome	R-HSA-5663205	ADCY1; CD9	107; 928	750	750
0.889882	0.923463	Metabolism of proteins	Reactome	R-HSA-392499	NR3C2; GCNT1; SNCAIP; PCSK1; PAPPA; F10	9627; 4306; 2159; 5122; 2650; 5069	1935	1934
0.912134	0.940638	Generic Transcription Pathway	Reactome	R-HSA-212436	GRIA2; NR3C2; RBFOX1	4306; 54715; 2891	1178	1177
0.931162	0.954296	Immune System	Reactome	R-HSA-168256	LPO; LRRC7; TNFRSF9; AGPAT2; KLRD1	3604; 57554; 4025; 3824; 10555	1828	1827
0.944172	0.961657	RNA Polymerase II Transcription	Reactome	R-HSA-73857	GRIA2; NR3C2; RBFOX1	4306; 54715; 2891	1307	1306
0.953457	0.965156	Metabolism	Reactome	R-HSA-1430728	AGPAT2; AKR1C2; CPS1; ESYT2; ADCY1	1373; 57488; 107; 1646; 10555	1954	1952
0.963909	0.965622	Post-translational protein modification	Reactome	R-HSA-597592	NR3C2; F10; GCNT1	4306; 2159; 2650	1425	1425
0.965622	0.965622	Gene expression (Transcription)	Reactome	R-HSA-74160	GRIA2; NR3C2; RBFOX1	4306; 54715; 2891	1439	1438

## Sheet: ORA_Red_Module
p-value	q-value	pathway	source	external_id	members_input_overlap	members_input_overlap_geneids	size	effective_size
3.55981e-12	1.38477e-09	Wnt signaling pathway - Homo sapiens (human)	KEGG	path:hsa04310	LGR5; PLCB1; RSPO1; LGR6; NOTUM; TLE2; DKK4; RNF43; DKK1; DKK2; BAMBI; WIF1; WNT16; FZD10; NKD1; ROR2	7089; 54894; 147111; 51384; 23236; 25805; 4920; 8549; 85407; 22943; 11197; 11211; 59352; 284654; 27121; 27123	166	166
9.82738e-09	1.56123e-06	Wnt signaling	Wikipathways	WP428	NKD1; PLCB1; NOTUM; DKK4; DKK2; ROR2; WIF1; WNT16; KREMEN1; DKK1; FZD10	11197; 83999; 85407; 11211; 27121; 27123; 23236; 147111; 51384; 4920; 22943	114	114
1.20403e-08	1.56123e-06	ncRNAs involved in Wnt signaling in hepatocellular carcinoma	Wikipathways	WP4336	NKD1; NOTUM; DKK4; DKK2; ROR2; WIF1; WNT16; FZD10; DKK1; KREMEN1	11197; 85407; 11211; 27121; 27123; 147111; 83999; 51384; 4920; 22943	90	90
2.50364e-08	2.43479e-06	LncRNA involvement in canonical Wnt signaling and colorectal cancer	Wikipathways	WP4258	NKD1; NOTUM; DKK4; DKK2; ROR2; WIF1; WNT16; KREMEN1; DKK1; FZD10	11197; 83999; 85407; 11211; 27121; 27123; 147111; 51384; 4920; 22943	97	97
1.94215e-07	1.30575e-05	Negative regulation of TCF-dependent signaling by WNT ligand antagonists	Reactome	R-HSA-3772470	KREMEN1; WIF1; DKK2; DKK4; DKK1	11197; 22943; 27123; 83999; 27121	15	15
2.014e-07	1.30575e-05	Wnt signaling network	PID	wnt_signaling_pathway	RSPO1; KREMEN1; DKK1; WIF1; FZD10; ROR2	284654; 22943; 11197; 4920; 83999; 11211	28	28
6.13906e-07	3.41156e-05	Cardiac Progenitor Differentiation	Wikipathways	WP2406	BMP4; ISL1; NOG; DKK1; INHBA; TNNT2; ROR2	9241; 3670; 652; 7139; 3624; 4920; 22943	53	53
2.51888e-06	0.000122481	Signaling by WNT	Reactome	R-HSA-195721	LGR5; PLCB1; RSPO1; LGR6; RNF43; DKK4; DKK2; DKK1; WIF1; TLE2; WNT16; KREMEN1; ROR2	27123; 59352; 23236; 4920; 54894; 8549; 11197; 27121; 51384; 22943; 284654; 7089; 83999	282	281
9.59232e-06	0.000414601	Biogenic Amine Synthesis	Wikipathways	WP550	DDC; TPH1; GAD1; TH	1644; 7166; 7054; 2571	15	15
1.14495e-05	0.000445386	WNT-Ncore	Signalink	None	NKD1; KREMEN1; WIF1; ROR2; DKK1	83999; 4920; 85407; 11197; 22943	32	32
1.26208e-05	0.000446319	TCF dependent signaling in response to WNT	Reactome	R-HSA-201681	LGR5; RSPO1; LGR6; DKK2; DKK4; RNF43; DKK1; WIF1; TLE2; KREMEN1	27123; 22943; 54894; 27121; 11197; 59352; 284654; 7089; 8549; 83999	191	190
1.77212e-05	0.000530274	Wnt Mammals	INOH	None	TLE2; DKK4; DKK2; DKK1; WIF1; WNT16; FZD10; KREMEN1	27123; 7089; 22943; 51384; 27121; 11197; 11211; 83999	120	120
1.77212e-05	0.000530274	Wnt Canonical	INOH	None	TLE2; DKK4; DKK2; DKK1; WIF1; WNT16; FZD10; KREMEN1	27123; 7089; 22943; 51384; 27121; 11197; 11211; 83999	120	120
4.02492e-05	0.00111835	Regulation of FZD by ubiquitination	Reactome	R-HSA-4641263	LGR5; RSPO1; LGR6; RNF43	284654; 59352; 54894; 8549	21	21
5.70847e-05	0.0014804	GPCR signaling-G alpha q	INOH	None	TGFA; PLCB1; BMP4; INHBA; TMIGD3; ADORA1; GDNF; WNT16; FZD10; EDN3; FGF20	26281; 57413; 23236; 652; 11211; 134; 51384; 3624; 7039; 2668; 1908	274	274
6.99077e-05	0.00169963	segmentation clock	BioCarta	hespathway	NKD1; WIF1; DKK2; DKK1	27123; 22943; 11197; 85407	24	24
8.62678e-05	0.00197401	Differentiation Pathway	Wikipathways	WP2848	BMP4; DKK1; NOG; ALK; INHBA	9241; 238; 652; 3624; 22943	48	48
0.000100587	0.0021738	Mesodermal commitment pathway	Wikipathways	WP2857	BMP4; TRIM71; NOG; DKK1; FOXA1; INHBA; ZIC5; ADAM19	85416; 8728; 9241; 3169; 131405; 652; 3624; 22943	153	153
0.00013082	0.00267837	multi-step regulation of transcription by pitx2	BioCarta	pitx2pathway	NKD1; WIF1; DKK2; DKK1	27123; 22943; 11197; 85407	28	28
0.000166251	0.00323358	TGF-beta Receptor Signaling	Wikipathways	WP560	RUNX2; BMP4; BAMBI; NOG; INHBA	9241; 652; 3624; 25805; 860	55	55
0.000189422	0.00332643	GPCR signaling-G alpha i	INOH	None	TGFA; BMP4; INHBA; TMIGD3; ADORA1; GDNF; WNT16; FZD10; EDN3; FGF20	26281; 57413; 652; 134; 51384; 3624; 7039; 11211; 2668; 1908	262	262
0.000189422	0.00332643	GPCR signaling-pertussis toxin	INOH	None	TGFA; BMP4; INHBA; TMIGD3; ADORA1; GDNF; WNT16; FZD10; EDN3; FGF20	26281; 57413; 652; 134; 51384; 3624; 7039; 11211; 2668; 1908	262	262
0.000196679	0.00332643	wnt signaling pathway	BioCarta	wntpathway	NKD1; WIF1; DKK2; DKK1	11197; 27123; 22943; 85407	31	31
0.000232153	0.00375641	TGF-beta receptor signaling in skeletal dysplasias	Wikipathways	WP4816	RUNX2; BMP4; BAMBI; NOG; INHBA	9241; 652; 3624; 25805; 860	59	59
0.000241414	0.00375641	GPCR signaling-cholera toxin	INOH	None	TGFA; BMP4; ADORA1; INHBA; TMIGD3; GDNF; WNT16; FZD10; EDN3; FGF20	26281; 652; 134; 51384; 57413; 3624; 7039; 11211; 2668; 1908	270	270
0.000256136	0.0038322	GPCR signaling-G alpha s Epac and ERK	INOH	None	TGFA; BMP4; INHBA; TMIGD3; ADORA1; GDNF; WNT16; FZD10; EDN3; FGF20	26281; 57413; 652; 134; 51384; 3624; 7039; 11211; 2668; 1908	272	272
0.000371383	0.00535066	GPCR signaling-G alpha s PKA and ERK	INOH	None	TGFA; BMP4; ADORA1; INHBA; TMIGD3; GDNF; WNT16; FZD10; EDN3; FGF20	26281; 652; 134; 51384; 57413; 3624; 7039; 11211; 2668; 1908	285	285
0.00039246	0.00545239	Extracellular matrix organization	Reactome	R-HSA-1474244	COLGALT2; LOXL1; COL8A2; BMP4; COL23A1; ITGA9; P4HA2; ADAM12; TNC; ADAM19	8974; 652; 8038; 4016; 3680; 3371; 91522; 23127; 1296; 8728	287	287
0.000422299	0.00562419	Metabolism of amine-derived hormones	Reactome	R-HSA-209776	DDC; TPH1; TH	7054; 1644; 7166	16	16
0.000525465	0.00562419	Catecholamine biosynthesis	Reactome	R-HSA-209905	DDC; TH	1644; 7054	4	4
0.000525465	0.00562419	catecholamine biosynthesis	HumanCyc	PWY66-301	DDC; TH	1644; 7054	4	4
0.000525465	0.00562419	Tyrosine hydroxylase deficiency	SMPDB	SMP00497	DDC; TH	7054; 1644	4	4
0.000525465	0.00562419	Catecholamine Biosynthesis	SMPDB	SMP00012	DDC; TH	7054; 1644	4	4
0.000525465	0.00562419	Aromatic L-Aminoacid Decarboxylase Deficiency	SMPDB	SMP00170	DDC; TH	7054; 1644	4	4
0.000525465	0.00562419	Invadopodia formation	Reactome	R-HSA-8941237	ADAM19; ADAM12	8038; 8728	4	4
0.000525723	0.00562419	Post-translational protein phosphorylation	Reactome	R-HSA-8957275	PCSK9; NOTUM; BMP4; TNC; MSLN; STC2	652; 10232; 3371; 255738; 8614; 147111	107	107
0.000534948	0.00562419	inactivation of gsk3 by akt causes accumulation of b-catenin in alveolar macrophages	BioCarta	gsk3pathway	NKD1; WIF1; DKK2; DKK1	27123; 22943; 11197; 85407	40	40
0.000760592	0.00778606	Signal Transduction	Reactome	R-HSA-162582	LGR5; LGR6; SSTR1; ADORA1; TLE2; ADAM12; WIF1; FZD10; DKK1; PDE11A; TGFA; LHCGR; TMIGD3; RXFP3; AMHR2; EGR4; INHBA; EDN3; GDNF; PLCB1; KREMEN1; SYDE2; RNF43; TPH1; BAMBI; GABRG3; ROR2; RSPO1; NOTUM; DKK4; NOG; DKK2; ACKR3; FOXA1; FGF20; OPRD1; WNT16; NPS	57007; 1908; 134; 54894; 27123; 147111; 11197; 7039; 4985; 9241; 269; 57413; 25805; 594857; 84144; 2567; 3169; 3624; 7089; 8038; 59352; 1961; 11211; 51384; 26281; 23236; 22943; 50940; 284654; 83999; 4920; 51289; 3973; 6751; 8549; 27121; 7166; 2668	2432	2431
0.000836255	0.00806109	BMP Signaling Pathway in Eyelid Development	Wikipathways	WP3927	TGFA; BMP4; DKK2	652; 7039; 27123	20	20
0.000870349	0.00806109	Adenosine P1 receptors	Reactome	R-HSA-417973	ADORA1; TMIGD3	134; 57413	5	5
0.000870349	0.00806109	Serotonin and melatonin biosynthesis	Reactome	R-HSA-209931	DDC; TPH1	1644; 7166	5	5
0.000870349	0.00806109	serotonin and melatonin biosynthesis	HumanCyc	PWY-6030	DDC; TPH1	1644; 7166	5	5
0.000914368	0.00827184	Presenilin action in Notch and Wnt signaling	PID	ps1pathway	NKD1; WIF1; DKK2; DKK1	27123; 22943; 11197; 85407	46	46
0.000992182	0.00877179	Other types of O-glycan biosynthesis - Homo sapiens (human)	KEGG	path:hsa00514	COLGALT2; GALNT14; GALNT15; GXYLT2	727936; 79623; 117248; 23127	47	47
0.00114044	0.00985844	Regulation of Insulin-like Growth Factor (IGF) transport and uptake by Insulin-like Growth Factor Binding Proteins (IGFBPs)	Reactome	R-HSA-381426	PCSK9; NOTUM; BMP4; TNC; MSLN; STC2	652; 10232; 3371; 255738; 8614; 147111	124	124
0.00163002	0.0104093	Mammalian disorder of sexual development	Wikipathways	WP4842	RSPO1; AMHR2; EMX2	2018; 284654; 269	25	25
0.00163002	0.0104093	Alpha9 beta1 integrin signaling events	PID	integrin_a9b1_pathway	ITGA9; ADAM12; TNC	8038; 3371; 3680	25	25
0.00169579	0.0104093	Amino Acid metabolism	Wikipathways	WP3925	P4HA2; DDC; BHMT; TH; TPH1	7054; 8974; 1644; 635; 7166	91	91
0.00169579	0.0104093	Collagen formation	Reactome	R-HSA-1474290	P4HA2; LOXL1; COLGALT2; COL23A1; COL8A2	91522; 4016; 8974; 23127; 1296	91	91
0.00180518	0.0104093	wnt lrp6 signalling	BioCarta	wntlrp6pathway	DKK2; DKK1	27123; 22943	7	7
0.00182999	0.0104093	Folate biosynthesis - Homo sapiens (human)	KEGG	path:hsa00790	TPH1; TH; ALPL	7054; 249; 7166	26	26
0.00191381	0.0104093	BMP2 signaling TGF-beta MV	INOH	None	INHBA; BAMBI; BMP4; AMHR2	652; 3624; 269; 25805	56	56
0.00195716	0.0104093	TGF-beta signaling pathway - Homo sapiens (human)	KEGG	path:hsa04350	INHBA; BAMBI; NOG; BMP4; AMHR2	9241; 3624; 269; 652; 25805	94	94
0.00262239	0.0104093	Quinidine Action Pathway	SMPDB	SMP00323	PLCB1; KCND3; TNNT2; KCNJ5	3752; 3762; 23236; 7139	61	61
0.00262239	0.0104093	Procainamide (Antiarrhythmic) Action Pathway	SMPDB	SMP00324	PLCB1; KCND3; TNNT2; KCNJ5	3752; 3762; 23236; 7139	61	61
0.00262239	0.0104093	Disopyramide Action Pathway	SMPDB	SMP00325	PLCB1; KCND3; TNNT2; KCNJ5	3752; 3762; 23236; 7139	61	61
0.00262239	0.0104093	Bopindolol Action Pathway	SMPDB	SMP00657	PLCB1; KCND3; TNNT2; KCNJ5	3762; 3752; 23236; 7139	61	61
0.00262239	0.0104093	Timolol Action Pathway	SMPDB	SMP00659	PLCB1; KCND3; TNNT2; KCNJ5	3762; 3752; 23236; 7139	61	61
0.00262239	0.0104093	Carteolol Action Pathway	SMPDB	SMP00658	PLCB1; KCND3; TNNT2; KCNJ5	3762; 3752; 23236; 7139	61	61
0.00262239	0.0104093	Bevantolol Action Pathway	SMPDB	SMP00668	PLCB1; KCND3; TNNT2; KCNJ5	3762; 3752; 23236; 7139	61	61
0.00262239	0.0104093	Practolol Action Pathway	SMPDB	SMP00669	PLCB1; KCND3; TNNT2; KCNJ5	3762; 3752; 23236; 7139	61	61
0.00262239	0.0104093	Dobutamine Action Pathway	SMPDB	SMP00662	PLCB1; KCND3; TNNT2; KCNJ5	3762; 3752; 23236; 7139	61	61
0.00262239	0.0104093	Isoprenaline Action Pathway	SMPDB	SMP00663	PLCB1; KCND3; TNNT2; KCNJ5	3762; 3752; 23236; 7139	61	61
0.00262239	0.0104093	Arbutamine Action Pathway	SMPDB	SMP00664	PLCB1; KCND3; TNNT2; KCNJ5	3762; 3752; 23236; 7139	61	61
0.00262239	0.0104093	Levobunolol Action Pathway	SMPDB	SMP00666	PLCB1; KCND3; TNNT2; KCNJ5	3762; 3752; 23236; 7139	61	61
0.00262239	0.0104093	Metipranolol Action Pathway	SMPDB	SMP00667	PLCB1; KCND3; TNNT2; KCNJ5	3762; 3752; 23236; 7139	61	61
0.00262239	0.0104093	Sotalol Action Pathway	SMPDB	SMP00660	PLCB1; KCND3; TNNT2; KCNJ5	3762; 3752; 23236; 7139	61	61
0.00262239	0.0104093	Epinephrine Action Pathway	SMPDB	SMP00661	PLCB1; KCND3; TNNT2; KCNJ5	3762; 3752; 23236; 7139	61	61
0.00262239	0.0104093	Betaxolol Action Pathway	SMPDB	SMP00299	PLCB1; KCND3; TNNT2; KCNJ5	3762; 3752; 23236; 7139	61	61
0.00262239	0.0104093	Atenolol Action Pathway	SMPDB	SMP00298	PLCB1; KCND3; TNNT2; KCNJ5	3762; 3752; 23236; 7139	61	61
0.00262239	0.0104093	Alprenolol Action Pathway	SMPDB	SMP00297	PLCB1; KCND3; TNNT2; KCNJ5	3762; 3752; 23236; 7139	61	61
0.00262239	0.0104093	Acebutolol Action Pathway	SMPDB	SMP00296	PLCB1; KCND3; TNNT2; KCNJ5	3762; 3752; 23236; 7139	61	61
0.00262239	0.0104093	Propranolol Action Pathway	SMPDB	SMP00307	PLCB1; KCND3; TNNT2; KCNJ5	3762; 3752; 23236; 7139	61	61
0.00262239	0.0104093	Pindolol Action Pathway	SMPDB	SMP00306	PLCB1; KCND3; TNNT2; KCNJ5	3762; 3752; 23236; 7139	61	61
0.00262239	0.0104093	Penbutolol Action Pathway	SMPDB	SMP00305	PLCB1; KCND3; TNNT2; KCNJ5	3762; 3752; 23236; 7139	61	61
0.00262239	0.0104093	Oxprenolol Action Pathway	SMPDB	SMP00304	PLCB1; KCND3; TNNT2; KCNJ5	3762; 3752; 23236; 7139	61	61
0.00262239	0.0104093	Metoprolol Action Pathway	SMPDB	SMP00302	PLCB1; KCND3; TNNT2; KCNJ5	3762; 3752; 23236; 7139	61	61
0.00262239	0.0104093	Esmolol Action Pathway	SMPDB	SMP00301	PLCB1; KCND3; TNNT2; KCNJ5	3762; 3752; 23236; 7139	61	61
0.00262239	0.0104093	Bisoprolol Action Pathway	SMPDB	SMP00300	PLCB1; KCND3; TNNT2; KCNJ5	3762; 3752; 23236; 7139	61	61
0.00262239	0.0104093	Bupranolol Action Pathway	SMPDB	SMP00670	PLCB1; KCND3; TNNT2; KCNJ5	3762; 3752; 23236; 7139	61	61
0.00262239	0.0104093	Nebivolol Action Pathway	SMPDB	SMP00366	PLCB1; KCND3; TNNT2; KCNJ5	3762; 3752; 23236; 7139	61	61
0.00262239	0.0104093	Nadolol Action Pathway	SMPDB	SMP00303	PLCB1; KCND3; TNNT2; KCNJ5	3762; 3752; 23236; 7139	61	61
0.00262239	0.0104093	Muscle/Heart Contraction	SMPDB	SMP00588	PLCB1; KCND3; TNNT2; KCNJ5	3762; 3752; 23236; 7139	61	61
0.00262239	0.0104093	Diltiazem Action Pathway	SMPDB	SMP00359	PLCB1; KCND3; TNNT2; KCNJ5	3762; 3752; 23236; 7139	61	61
0.00262239	0.0104093	Amlodipine Action Pathway	SMPDB	SMP00376	PLCB1; KCND3; TNNT2; KCNJ5	3762; 3752; 23236; 7139	61	61
0.00262239	0.0104093	Verapamil Action Pathway	SMPDB	SMP00375	PLCB1; KCND3; TNNT2; KCNJ5	3762; 3752; 23236; 7139	61	61
0.00262239	0.0104093	Nitrendipine Action Pathway	SMPDB	SMP00382	PLCB1; KCND3; TNNT2; KCNJ5	3762; 3752; 23236; 7139	61	61
0.00262239	0.0104093	Nisoldipine Action Pathway	SMPDB	SMP00381	PLCB1; KCND3; TNNT2; KCNJ5	3762; 3752; 23236; 7139	61	61
0.00262239	0.0104093	Nimodipine Action Pathway	SMPDB	SMP00380	PLCB1; KCND3; TNNT2; KCNJ5	3762; 3752; 23236; 7139	61	61
0.00262239	0.0104093	Isradipine Action Pathway	SMPDB	SMP00378	PLCB1; KCND3; TNNT2; KCNJ5	3762; 3752; 23236; 7139	61	61
0.00262239	0.0104093	Nifedipine Action Pathway	SMPDB	SMP00379	PLCB1; KCND3; TNNT2; KCNJ5	3762; 3752; 23236; 7139	61	61
0.00262239	0.0104093	Felodipine Action Pathway	SMPDB	SMP00377	PLCB1; KCND3; TNNT2; KCNJ5	3762; 3752; 23236; 7139	61	61
0.00262239	0.0104093	Fosphenytoin (Antiarrhythmic) Action Pathway	SMPDB	SMP00326	PLCB1; KCND3; TNNT2; KCNJ5	3762; 3752; 23236; 7139	61	61
0.00262239	0.0104093	Mexiletine Action Pathway	SMPDB	SMP00329	PLCB1; KCND3; TNNT2; KCNJ5	3762; 3752; 23236; 7139	61	61
0.00262239	0.0104093	Tocainide Action Pathway	SMPDB	SMP00330	PLCB1; KCND3; TNNT2; KCNJ5	3762; 3752; 23236; 7139	61	61
0.00262239	0.0104093	Flecainide Action Pathway	SMPDB	SMP00331	PLCB1; KCND3; TNNT2; KCNJ5	3762; 3752; 23236; 7139	61	61
0.00262239	0.0104093	Amiodarone Action Pathway	SMPDB	SMP00665	PLCB1; KCND3; TNNT2; KCNJ5	3762; 3752; 23236; 7139	61	61
0.00262239	0.0104093	Ibutilide Action Pathway	SMPDB	SMP00332	PLCB1; KCND3; TNNT2; KCNJ5	3762; 3752; 23236; 7139	61	61
0.00268019	0.0105313	Neural Crest Differentiation	Wikipathways	WP2064	ISL1; MSX2; ZIC5; BMP4; TFAP2B	85416; 3670; 7021; 4488; 652	101	101
0.00278301	0.0107187	Carvedilol Action Pathway	SMPDB	SMP00367	PLCB1; KCND3; TNNT2; KCNJ5	3762; 3752; 23236; 7139	62	62
0.00278301	0.0107187	Labetalol Action Pathway	SMPDB	SMP00368	PLCB1; KCND3; TNNT2; KCNJ5	3762; 3752; 23236; 7139	62	62
0.00295025	0.0112514	Lidocaine (Antiarrhythmic) Action Pathway	SMPDB	SMP00328	PLCB1; KCND3; TNNT2; KCNJ5	3762; 3752; 23236; 7139	63	63
0.00349296	0.0131918	Tryptophan degradation	INOH	None	DDC; CYP4F12; TPH1; QPRT	1644; 66002; 23475; 7166	66	66
0.00365978	0.013663	Role of Osx and miRNAs in tooth development	Wikipathways	WP3971	RUNX2; ALPL; DKK1	22943; 249; 860	33	33
0.00368796	0.013663	Collagen biosynthesis and modifying enzymes	Reactome	R-HSA-1650814	COLGALT2; COL8A2; P4HA2; COL23A1	23127; 1296; 91522; 8974	67	67
0.00396145	0.0145378	Neuronal System	Reactome	R-HSA-112316	KCNH5; PLCB1; KCNH7; KCNJ5; SYT9; GABRG3; KCND3; PPFIBP2; GAD1; SLC1A3	6507; 2571; 23236; 27133; 3762; 143425; 2567; 90134; 8495; 3752	391	391
0.00409988	0.0149052	Wnt	NetPath	Pathway_Wnt	RSPO1; ROR2; KREMEN1; DKK1	284654; 22943; 4920; 83999	69	69
0.00434262	0.0156415	Serotonergic synapse - Homo sapiens (human)	KEGG	path:hsa04726	DDC; PLCB1; PTGS1; KCNJ5; TPH1	1644; 5742; 3762; 23236; 7166	115	113
0.00544329	0.0194261	GPCR ligand binding	Reactome	R-HSA-500792	LHCGR; TMIGD3; RXFP3; ACKR3; SSTR1; ADORA1; OPRD1; WNT16; FZD10; EDN3; NPS	4985; 57007; 11211; 57413; 594857; 1908; 134; 51289; 3973; 6751; 51384	476	476
0.00550048	0.0194517	Bone morphogenic protein (BMP) signaling and regulation	Wikipathways	WP1425	RUNX2; NOG	9241; 860	12	12
0.00555986	0.0194845	Class A/1 (Rhodopsin-like receptors)	Reactome	R-HSA-373076	LHCGR; ADORA1; RXFP3; ACKR3; SSTR1; TMIGD3; OPRD1; EDN3; NPS	4985; 134; 57007; 57413; 594857; 1908; 51289; 3973; 6751	346	346
0.00646053	0.0222402	Dopamine metabolism	Wikipathways	WP2436	DDC; TH	1644; 7054	13	13
0.00646053	0.0222402	EDA signaling in hair follicle development	Wikipathways	WP3930	DKK4; DKK1	22943; 27121	13	13
0.0067692	0.0228975	Transcriptional regulation by the AP-2 (TFAP2) family of transcription factors	Reactome	R-HSA-8864260	TGFA; TFAP2B; ALK	238; 7039; 7021	41	41
0.0067692	0.0228975	BMP receptor signaling	PID	bmppathway	BAMBI; BMP4; NOG	652; 9241; 25805	41	41
0.00723582	0.0238682	Regulation of nuclear beta catenin signaling and target gene transcription	PID	betacatenin_nuc_pathway	TLE2; DKK4; SP5; DKK1	7089; 27121; 22943; 389058	81	81
0.00724023	0.0238682	TGF-Core	Signalink	None	INHBA; BMP4; AMHR2	652; 269; 3624	42	42
0.00724023	0.0238682	Tryptophan metabolism	Wikipathways	WP465	CYP4F12; DDC; TPH1	66002; 1644; 7166	42	42
0.0074909	0.0244821	TGF-B Signaling in Thyroid Cells for Epithelial-Mesenchymal Transition	Wikipathways	WP3859	RUNX2; TNC	860; 3371	14	14
0.00755231	0.0244821	Phenytoin (Antiarrhythmic) Action Pathway	SMPDB	SMP00327	PLCB1; KCND3; TNNT2; KCNJ5	3762; 3752; 23236; 7139	82	82
0.00773024	0.0246481	superpathway of tryptophan utilization	HumanCyc	PWY66-401	DDC; TPH1; QPRT	1644; 7166; 23475	43	43
0.00773024	0.0246481	Voltage gated Potassium channels	Reactome	R-HSA-1296072	KCNH5; KCND3; KCNH7	27133; 3752; 90134	43	43
0.00975704	0.0308576	TFAP2 (AP-2) family regulates transcription of growth factors and their receptors	Reactome	R-HSA-8866910	TGFA; TFAP2B	7021; 7039	16	16
0.0108172	0.0339346	Morphine addiction - Homo sapiens (human)	KEGG	path:hsa05032	GABRG3; ADORA1; PDE11A; KCNJ5	2567; 134; 3762; 50940	91	91
0.0109901	0.0342011	aspirin blocks signaling pathway involved in platelet activation	BioCarta	sppapathway	PLCB1; PTGS1	5742; 23236	17	17
0.0111748	0.0345	Ectoderm Differentiation	Wikipathways	WP2858	STC1; CLDN11; BMP4; ROR2; PPFIBP2	8495; 5010; 6781; 652; 4920	142	142
0.0114942	0.0350551	Signaling pathways regulating pluripotency of stem cells - Homo sapiens (human)	KEGG	path:hsa04550	INHBA; WNT16; BMP4; FZD10; ISL1	3624; 3670; 652; 51384; 11211	143	143
0.0115348	0.0350551	Developmental Biology	Reactome	R-HSA-1266738	SEMA3A; ITGA9; EPHA4; KAZN; LGI2; KRT80; ISL1; KRT83; EPHA3; DKK1; KRT7; GDNF; DCX	144501; 3889; 3855; 1641; 23254; 22943; 3680; 2042; 3670; 55203; 10371; 2043; 2668	676	676
0.0117047	0.0352957	Sensory processing of sound by outer hair cells of the cochlea	Reactome	R-HSA-9662361	MYO3B; MYO7A; ESPNL	140469; 4647; 339768	50	50
0.0129713	0.038814	Signaling by TGFB family members	Reactome	R-HSA-9006936	INHBA; BAMBI; NOG; AMHR2	25805; 9241; 3624; 269	96	96
0.0136494	0.0397655	Nucleotide-like (purinergic) receptors	Reactome	R-HSA-418038	ADORA1; TMIGD3	134; 57413	19	19
0.0136494	0.0397655	Scavenging by Class A Receptors	Reactome	R-HSA-3000480	COLEC12; MSR1	4481; 81035	19	19
0.0136494	0.0397655	Tryptophan Metabolism	SMPDB	SMP00063	DDC; TPH1	7166; 1644	19	19
0.0137068	0.0397655	Sensory processing of sound by inner hair cells of the cochlea	Reactome	R-HSA-9662360	MYO3B; MYO7A; ESPNL	140469; 4647; 339768	53	53
0.0138004	0.0397655	Peptide ligand-binding receptors	Reactome	R-HSA-375276	RXFP3; ACKR3; SSTR1; OPRD1; EDN3; NPS	6751; 4985; 594857; 57007; 1908; 51289	207	207
0.0160587	0.0459327	Signaling by GPCR	Reactome	R-HSA-372790	PLCB1; EDN3; LHCGR; ADORA1; RXFP3; ACKR3; SSTR1; TMIGD3; OPRD1; WNT16; FZD10; PDE11A; NPS	4985; 134; 57007; 11211; 57413; 23236; 594857; 50940; 1908; 51289; 3973; 6751; 51384	706	706
0.0164196	0.0465618	Potassium Channels	Reactome	R-HSA-1296071	KCNH5; KCND3; KCNH7; KCNJ5	3752; 3762; 90134; 27133	103	103
0.0165577	0.0465618	Nicotine Activity on Dopaminergic Neurons	Wikipathways	WP1602	DDC; TH	1644; 7054	21	21
0.0166377	0.0465618	Hippo signaling pathway - Homo sapiens (human)	KEGG	path:hsa04390	NKD1; WNT16; FZD10; BMP4; CRB2	286204; 652; 51384; 11211; 85407	157	157
0.0174512	0.0482231	Sensory processing of sound	Reactome	R-HSA-9659379	MYO3B; MYO7A; ESPNL	140469; 4647; 339768	58	58
0.0174793	0.0482231	Sudden Infant Death Syndrome (SIDS) Susceptibility Pathways	Wikipathways	WP706	SSTR1; DDC; SLC1A3; TH; TPH1	7054; 6751; 1644; 7166; 6507	159	159
0.0181021	0.0495895	Wnt-beta-catenin signaling pathway in leukemia	Wikipathways	WP3658	WIF1; DKK1	11197; 22943	22	22
0.0197049	0.0528635	GDNF-RET signaling axis	Wikipathways	WP4830	BMP4; GDNF	2668; 652	23	23
0.0197049	0.0528635	eicosanoid metabolism	BioCarta	eicosanoidpathway	PLCB1; PTGS1	5742; 23236	23	23
0.0197049	0.0528635	Butanoate metabolism	EHMN	Butanoate metabolism	SLC13A2; SLC16A7	9058; 9194	23	23
0.021365	0.0569245	Methionine Cysteine metabolism	INOH	None	GAD1; BHMT	2571; 635	24	24
0.021711	0.0574528	Basal cell carcinoma - Homo sapiens (human)	KEGG	path:hsa05217	WNT16; FZD10; BMP4	652; 11211; 51384	63	63
0.0235599	0.0611152	Association Between Physico-Chemical Features and Toxicity Associated Pathways	Wikipathways	WP3680	TGFA; WNT16; FZD10	7039; 51384; 11211	65	65
0.0235663	0.0611152	TGF-beta super family signaling pathway canonical	INOH	None	TLE2; BMP4; AMHR2; INHBA	7089; 652; 3624; 269	115	115
0.0235663	0.0611152	O-linked glycosylation	Reactome	R-HSA-5173105	ADAMTS20; GALNT14; GALNT15; ADAMTSL1	79623; 117248; 80070; 92949	115	115
0.0242346	0.0623302	ESC Pluripotency Pathways	Wikipathways	WP3931	BMP4; NOG; FGF20; WNT16	9241; 652; 26281; 51384	116	116
0.0245155	0.0623302	Beta1 integrin cell surface interactions	PID	integrin1_pathway	NPNT; ITGA9; TNC	3371; 255743; 3680	66	66
0.0245155	0.0623302	Integrin cell surface interactions	Reactome	R-HSA-216083	ITGA9; TNC; COL23A1	91522; 3371; 3680	66	66
0.024852	0.0627754	Signaling by BMP	Reactome	R-HSA-201451	AMHR2; NOG	269; 9241	26	26
0.0256056	0.0642617	Osteoblast differentiation	Wikipathways	WP4787	RUNX2; WNT16; FZD10; BMP4	11211; 652; 860; 51384	118	118
0.0266766	0.0660967	Regulation of RUNX2 expression and activity	Reactome	R-HSA-8939902	RUNX2; MSX2	860; 4488	27	27
0.0266766	0.0660967	alk in cardiac myocytes	BioCarta	alkpathway	BMP4; NOG	9241; 652	27	27
0.0275064	0.0677216	Renin secretion - Homo sapiens (human)	KEGG	path:hsa04924	ADORA1; PLCB1; EDN3	134; 1908; 23236	69	69
0.0296037	0.0724267	Endoderm differentiation	Wikipathways	WP2853	FOXA1; NOG; DKK1	3169; 9241; 22943	71	71
0.0304146	0.0736494	G alpha (i) signalling events	Reactome	R-HSA-418594	PLCB1; TMIGD3; RXFP3; ACKR3; SSTR1; ADORA1; OPRD1	57413; 23236; 4985; 6751; 134; 57007; 51289	316	316
0.0304821	0.0736494	mucin core 1 and core 2 <i>O</i>-glycosylation	HumanCyc	PWY-7433	GALNT14; GALNT15	117248; 79623	29	29
0.0324608	0.0745022	Extracellular vesicle-mediated signaling in recipient cells	Wikipathways	WP2870	TGFA; DKK4	7039; 27121	30	30
0.0324608	0.0745022	Dopaminergic Neurogenesis	Wikipathways	WP2855	DDC; TH	7054; 1644	30	30
0.0324608	0.0745022	Eicosanoid metabolism via cyclooxygenases (COX)	Wikipathways	WP4719	CYP4F12; PTGS1	66002; 5742	30	30
0.0324608	0.0745022	TCA cycle	EHMN	TCA cycle	CLYBL; SLC13A2	171425; 9058	30	30
0.033973	0.0745022	Keratinization	Reactome	R-HSA-6805567	KRT80; KAZN; KRT83; KRT7	144501; 3889; 3855; 23254	129	129
0.0340449	0.0745022	Peptide GPCRs	Wikipathways	WP24	SSTR1; LHCGR; OPRD1	3973; 4985; 6751	75	75
0.0365006	0.0745022	Dopaminergic synapse - Homo sapiens (human)	KEGG	path:hsa04728	DDC; PLCB1; TH; KCNJ5	1644; 3762; 23236; 7054	132	132
0.0365646	0.0745022	Syndecan-4-mediated signaling events	PID	syndecan_4_pathway	ADAM12; TNC	8038; 3371	32	32
0.0365646	0.0745022	Mucin type O-glycan biosynthesis - Homo sapiens (human)	KEGG	path:hsa00512	GALNT14; GALNT15	117248; 79623	32	32
0.0373283	0.0745022	GPCR downstream signalling	Reactome	R-HSA-388396	PLCB1; LHCGR; ADORA1; RXFP3; ACKR3; SSTR1; TMIGD3; OPRD1; PDE11A; EDN3; NPS	4985; 134; 57007; 57413; 23236; 594857; 50940; 1908; 51289; 3973; 6751	633	633
0.0386875	0.0745022	Spironolactone Action Pathway	SMPDB	SMP00134	AQP3; SLC7A8	360; 23428	33	33
0.0386875	0.0745022	Eplerenone Action Pathway	SMPDB	SMP00135	AQP3; SLC7A8	360; 23428	33	33
0.0386875	0.0745022	Triamterene Action Pathway	SMPDB	SMP00132	AQP3; SLC7A8	360; 23428	33	33
0.0386875	0.0745022	Amiloride Action Pathway	SMPDB	SMP00133	AQP3; SLC7A8	360; 23428	33	33
0.0386875	0.0745022	Torsemide Action Pathway	SMPDB	SMP00118	AQP3; SLC7A8	360; 23428	33	33
0.0386875	0.0745022	Iminoglycinuria	SMPDB	SMP00193	AQP3; SLC7A8	360; 23428	33	33
0.0386875	0.0745022	Lysinuric Protein Intolerance	SMPDB	SMP00197	AQP3; SLC7A8	360; 23428	33	33
0.0386875	0.0745022	Blue diaper syndrome	SMPDB	SMP00583	AQP3; SLC7A8	360; 23428	33	33
0.0386875	0.0745022	Lysinuric protein intolerance (LPI)	SMPDB	SMP00585	AQP3; SLC7A8	360; 23428	33	33
0.0386875	0.0745022	Cystinuria	SMPDB	SMP00723	AQP3; SLC7A8	360; 23428	33	33
0.0386875	0.0745022	Hartnup Disorder	SMPDB	SMP00189	AQP3; SLC7A8	360; 23428	33	33
0.0386875	0.0745022	Glucose Transporter Defect (SGLT2)	SMPDB	SMP00184	AQP3; SLC7A8	360; 23428	33	33
0.0386875	0.0745022	Kidney Function	SMPDB	SMP00483	AQP3; SLC7A8	360; 23428	33	33
0.0386875	0.0745022	Glucose Transporter Defect (SGLT2)	SMPDB	SMP00245	AQP3; SLC7A8	360; 23428	33	33
0.0386875	0.0745022	Quinethazone Action Pathway	SMPDB	SMP00091	AQP3; SLC7A8	360; 23428	33	33
0.0386875	0.0745022	Bendroflumethiazide Action Pathway	SMPDB	SMP00090	AQP3; SLC7A8	360; 23428	33	33
0.0386875	0.0745022	Chlorthalidone Action Pathway	SMPDB	SMP00122	AQP3; SLC7A8	360; 23428	33	33
0.0386875	0.0745022	Trichlormethiazide Action Pathway	SMPDB	SMP00121	AQP3; SLC7A8	360; 23428	33	33
0.0386875	0.0745022	Indapamide Action Pathway	SMPDB	SMP00110	AQP3; SLC7A8	360; 23428	33	33
0.0386875	0.0745022	Metolazone Action Pathway	SMPDB	SMP00105	AQP3; SLC7A8	360; 23428	33	33
0.0386875	0.0745022	Hydrochlorothiazide Action Pathway	SMPDB	SMP00100	AQP3; SLC7A8	360; 23428	33	33
0.0386875	0.0745022	Cyclothiazide Action Pathway	SMPDB	SMP00103	AQP3; SLC7A8	360; 23428	33	33
0.0386875	0.0745022	Hydroflumethiazide Action Pathway	SMPDB	SMP00108	AQP3; SLC7A8	360; 23428	33	33
0.0386875	0.0745022	Bumetanide Action Pathway	SMPDB	SMP00088	AQP3; SLC7A8	360; 23428	33	33
0.0386875	0.0745022	Ethacrynic Acid Action Pathway	SMPDB	SMP00097	AQP3; SLC7A8	360; 23428	33	33
0.0386875	0.0745022	Furosemide Action Pathway	SMPDB	SMP00115	AQP3; SLC7A8	360; 23428	33	33
0.0386875	0.0745022	Polythiazide Action Pathway	SMPDB	SMP00080	AQP3; SLC7A8	360; 23428	33	33
0.0386875	0.0745022	Methyclothiazide Action Pathway	SMPDB	SMP00081	AQP3; SLC7A8	360; 23428	33	33
0.0386875	0.0745022	Chlorothiazide Action Pathway	SMPDB	SMP00078	AQP3; SLC7A8	360; 23428	33	33
0.0386875	0.0745022	Tyrosine metabolism	INOH	None	DDC; TH	1644; 7054	33	33
0.0386875	0.0745022	EPHA forward signaling	PID	epha_fwdpathway	EPHA4; EPHA3	2043; 2042	33	33
0.0430692	0.0825316	Neuroactive ligand-receptor interaction - Homo sapiens (human)	KEGG	path:hsa04080	LHCGR; GABRG3; RXFP3; SSTR1; ADORA1; OPRD1; EDN3	3973; 2567; 51289; 134; 1908; 4985; 6751	341	341
0.0453276	0.0860118	Tyrosine metabolism - Homo sapiens (human)	KEGG	path:hsa00350	DDC; TH	7054; 1644	36	36
0.0453276	0.0860118	O-Glycan biosynthesis	EHMN	O-Glycan biosynthesis	GALNT14; GALNT15	117248; 79623	36	36
0.0456927	0.0862838	Direct p53 effectors	PID	p53downstreampathway	TGFA; FOXA1; CD82; DKK1	3732; 22943; 7039; 3169	142	142
0.0507053	0.0952868	ECM-receptor interaction - Homo sapiens (human)	KEGG	path:hsa04512	NPNT; ITGA9; TNC	3680; 3371; 255743	88	88
0.0520968	0.097431	Axon guidance	Reactome	R-HSA-422475	SEMA3A; ITGA9; ISL1; EPHA4; EPHA3; GDNF; DCX	1641; 3680; 2042; 3670; 10371; 2043; 2668	356	356
0.0523532	0.0974421	O-glycosylation of TSR domain-containing proteins	Reactome	R-HSA-5173214	ADAMTS20; ADAMTSL1	80070; 92949	39	39
0.0535626	0.0992184	Hypertrophic cardiomyopathy - Homo sapiens (human)	KEGG	path:hsa05410	ITGA9; SGCD; TNNT2	3680; 6444; 7139	90	90
0.0547762	0.100985	NGF-stimulated transcription	Reactome	R-HSA-9031628	TPH1; EGR4	1961; 7166	40	40
0.0594019	0.108084	Cushing syndrome - Homo sapiens (human)	KEGG	path:hsa04934	PLCB1; PDE11A; FZD10; WNT16	23236; 51384; 50940; 11211	155	155
0.059738	0.108084	Tryptophan metabolism - Homo sapiens (human)	KEGG	path:hsa00380	DDC; TPH1	1644; 7166	42	42
0.059738	0.108084	Prader-Willi and Angelman Syndrome	Wikipathways	WP3998	GABRG3; OCA2	4948; 2567	43	42
0.059738	0.108084	Binding and Uptake of Ligands by Scavenger Receptors	Reactome	R-HSA-2173782	COLEC12; MSR1	81035; 4481	42	42
0.0610366	0.109922	Dilated cardiomyopathy - Homo sapiens (human)	KEGG	path:hsa05414	ITGA9; SGCD; TNNT2	3680; 6444; 7139	96	95
0.0622749	0.111636	Genes controlling nephrogenesis	Wikipathways	WP4823	EMX2; GDNF	2018; 2668	43	43
0.0648481	0.115715	Collagen chain trimerization	Reactome	R-HSA-8948216	COL8A2; COL23A1	1296; 91522	44	44
0.0674564	0.11982	TGF-Ncore	Signalink	None	BAMBI; ROR2	4920; 25805	45	45
0.0681156	0.120441	Nervous system development	Reactome	R-HSA-9675108	SEMA3A; ITGA9; ISL1; EPHA4; EPHA3; GDNF; DCX	1641; 3680; 2042; 3670; 10371; 2043; 2668	379	379
0.0706108	0.123173	Phase I - Functionalization of compounds	Reactome	R-HSA-211945	CES1; CYP4F12; PTGS1	1066; 5742; 66002	101	101
0.0706108	0.123173	Melanogenesis - Homo sapiens (human)	KEGG	path:hsa04916	WNT16; FZD10; PLCB1	51384; 23236; 11211	101	101
0.0706108	0.123173	Wnt signaling pathway and pluripotency	Wikipathways	WP399	NKD1; WNT16; FZD10	51384; 85407; 11211	101	101
0.0727755	0.125264	Assembly of collagen fibrils and other multimeric structures	Reactome	R-HSA-2022090	COL8A2; LOXL1	1296; 4016	47	47
0.0727755	0.125264	Development of ureteric collection system	Wikipathways	WP5053	BMP4; GDNF	2668; 652	47	47
0.0727755	0.125264	Heart Development	Wikipathways	WP1591	ISL1; BMP4	3670; 652	47	47
0.0739443	0.126715	Protein digestion and absorption - Homo sapiens (human)	KEGG	path:hsa04974	COL8A2; SLC7A8; COL23A1	1296; 91522; 23428	103	103
0.0754844	0.128787	Signaling by EGFR	Reactome	R-HSA-177929	TGFA; ADAM12	8038; 7039	48	48
0.0763638	0.129718	Calcium signaling pathway - Homo sapiens (human)	KEGG	path:hsa04020	TRDN; PLCB1; GDNF; FGF20; LHCGR	10345; 2668; 26281; 23236; 3973	240	239
0.0782251	0.132302	Cocaine addiction - Homo sapiens (human)	KEGG	path:hsa05030	DDC; TH	7054; 1644	49	49
0.0809968	0.136397	Neurotransmitter release cycle	Reactome	R-HSA-112310	GAD1; SLC1A3	6507; 2571	50	50
0.0866298	0.145254	One-carbon metabolism and related pathways	Wikipathways	WP3940	BHMT; GAD1	635; 2571	52	52
0.0873507	0.145834	Transmission across Chemical Synapses	Reactome	R-HSA-112315	GABRG3; PLCB1; GAD1; KCNJ5; SLC1A3	2571; 23236; 2567; 3762; 6507	249	249
0.0952915	0.157738	Regulation of lipolysis in adipocytes - Homo sapiens (human)	KEGG	path:hsa04923	ADORA1; PTGS1	134; 5742	57	55
0.0952915	0.157738	Arginine Proline metabolism	INOH	None	P4HA2; GAD1	2571; 8974	55	55
0.0982322	0.161917	ECM proteoglycans	Reactome	R-HSA-3000178	ITGA9; TNC	3371; 3680	56	56
0.101569	0.16671	GPCRs, Class A Rhodopsin-like	Wikipathways	WP455	ADORA1; SSTR1; OPRD1; LHCGR; ACKR3	134; 4985; 57007; 6751; 3973	261	261
0.102998	0.167641	Sphingolipid signaling pathway - Homo sapiens (human)	KEGG	path:hsa04071	ADORA1; PLCB1; OPRD1	134; 23236; 4985	119	119
0.102998	0.167641	Fragile X Syndrome	Wikipathways	WP4549	PLCB1; EPHA4; GAD1	23236; 2043; 2571	119	119
0.107204	0.17376	Pre-implantation embryo	Wikipathways	WP3527	TFAP2B; AQP3	360; 7021	59	59
0.110243	0.177944	GABA receptor activation	Reactome	R-HSA-977443	GABRG3; KCNJ5	3762; 2567	60	60
0.112882	0.181379	Integrin	INOH	None	ITGA9; TNC; COL8A2	3371; 3680; 1296	124	124
0.113304	0.181379	Nuclear Events (kinase and transcription factor activation)	Reactome	R-HSA-198725	TPH1; EGR4	1961; 7166	61	61
0.116387	0.185551	Oxidation by Cytochrome P450	Wikipathways	WP43	CYP4F12; CYB5R2	66002; 51700	62	62
0.119491	0.188951	Endochondral Ossification	Wikipathways	WP474	RUNX2; ALPL	249; 860	63	63
0.119491	0.188951	Endochondral Ossification with Skeletal Dysplasias	Wikipathways	WP4808	RUNX2; ALPL	249; 860	63	63
0.122615	0.192328	Endothelins	PID	endothelinpathway	PLCB1; EDN3	1908; 23236	64	64
0.122615	0.192328	GnRH secretion - Homo sapiens (human)	KEGG	path:hsa04929	PLCB1; KCNJ5	3762; 23236	64	64
0.128924	0.200605	AGE-RAGE pathway	Wikipathways	WP2324	MSR1; ALPL	249; 4481	66	66
0.128924	0.200605	O-linked glycosylation of mucins	Reactome	R-HSA-913709	GALNT14; GALNT15	117248; 79623	66	66
0.137104	0.212483	Alzheimer disease - Homo sapiens (human)	KEGG	path:hsa05010	PLCB1; DKK4; DKK2; DKK1; WNT16; FZD10	51384; 22943; 27121; 27123; 23236; 11211	369	369
0.138525	0.213834	Amphetamine addiction - Homo sapiens (human)	KEGG	path:hsa05031	DDC; TH	7054; 1644	69	69
0.140152	0.215491	Estrogen signaling pathway - Homo sapiens (human)	KEGG	path:hsa04915	TGFA; PLCB1; KCNJ5	3762; 23236; 7039	138	137
0.14176	0.217104	Prolactin signaling pathway - Homo sapiens (human)	KEGG	path:hsa04917	LHCGR; TH	7054; 3973	70	70
0.14501	0.221212	Parkinson,s disease pathway	Wikipathways	WP2371	DDC; TH	7054; 1644	71	71
0.148235	0.222702	cAMP signaling pathway - Homo sapiens (human)	KEGG	path:hsa04024	SSTR1; ADORA1; EDN3; LHCGR	6751; 134; 1908; 3973	216	216
0.148277	0.222702	Non-small cell lung cancer - Homo sapiens (human)	KEGG	path:hsa05223	TGFA; ALK	238; 7039	72	72
0.148277	0.222702	Non-small cell lung cancer	Wikipathways	WP4255	TGFA; ALK	7039; 238	72	72
0.148277	0.222702	Linoleate metabolism	EHMN	Linoleate metabolism	CYP4F12; PTGS1	66002; 5742	72	72
0.151185	0.225024	AndrogenReceptor	NetPath	Pathway_AndrogenReceptor	FOXA1; RUNX2; DDC	3169; 860; 1644	142	142
0.151558	0.225024	Transcriptional regulation by RUNX2	Reactome	R-HSA-8878166	RUNX2; MSX2	860; 4488	73	73
0.151558	0.225024	Primary focal segmental glomerulosclerosis (FSGS)	Wikipathways	WP2572	IRF6; DKK1	3664; 22943	73	73
0.153424	0.226069	NRF2 pathway	Wikipathways	WP2884	CES1; TGFA; EPHA3	1066; 7039; 2042	143	143
0.153424	0.226069	G alpha (s) signalling events	Reactome	R-HSA-418555	LHCGR; PDE11A; NPS	594857; 50940; 3973	143	143
0.154854	0.22646	EPH-Ephrin signaling	Reactome	R-HSA-2682334	EPHA4; EPHA3	2043; 2042	74	74
0.154854	0.22646	Arrhythmogenic Right Ventricular Cardiomyopathy	Wikipathways	WP2118	ITGA9; SGCD	6444; 3680	74	74
0.157935	0.229349	Male infertility	Wikipathways	WP4673	SRD5A2; BHMT; SLC16A7	6716; 635; 9194	145	145
0.158009	0.229349	Focal Adhesion-PI3K-Akt-mTOR-signaling pathway	Wikipathways	WP3932	FOXA1; ITGA9; FGF20; TNC; EIF4E1B	3371; 3169; 253314; 26281; 3680	302	302
0.162486	0.234971	Breast cancer - Homo sapiens (human)	KEGG	path:hsa05224	WNT16; FZD10; FGF20	26281; 51384; 11211	147	147
0.164777	0.236592	Retrograde endocannabinoid signaling - Homo sapiens (human)	KEGG	path:hsa04723	GABRG3; PLCB1; KCNJ5	2567; 3762; 23236	148	148
0.164823	0.236592	Arrhythmogenic right ventricular cardiomyopathy - Homo sapiens (human)	KEGG	path:hsa05412	ITGA9; SGCD	6444; 3680	77	77
0.167077	0.238945	Gastric cancer - Homo sapiens (human)	KEGG	path:hsa05226	WNT16; FZD10; FGF20	26281; 51384; 11211	149	149
0.171532	0.244417	Constitutive Signaling by Aberrant PI3K in Cancer	Reactome	R-HSA-2219530	TGFA; FGF20	26281; 7039	79	79
0.178718	0.252805	Breast cancer pathway	Wikipathways	WP4262	WNT16; FZD10; FGF20	11211; 26281; 51384	154	154
0.178718	0.252805	mTOR signaling pathway - Homo sapiens (human)	KEGG	path:hsa04150	WNT16; FZD10; EIF4E1B	51384; 253314; 11211	155	154
0.181344	0.25559	Nuclear Receptors Meta-Pathway	Wikipathways	WP2882	CES1; TGFA; EPHA3; CYP4F12; ACKR3	1066; 7039; 2042; 57007; 66002	317	317
0.18849	0.264702	Transport of bile salts and organic acids, metal ions and amine compounds	Reactome	R-HSA-425366	SLC13A2; SLC16A7	9058; 9194	84	84
0.195376	0.273385	Epithelial to mesenchymal transition in colorectal cancer	Wikipathways	WP4239	WNT16; FZD10; CLDN11	5010; 11211; 51384	161	161
0.198073	0.275171	SLC-mediated transmembrane transport	Reactome	R-HSA-425407	SLC13A2; SLC16A7; SLC7A8; SLC1A3	23428; 9058; 6507; 9194	243	243
0.198774	0.275171	Cardiac muscle contraction - Homo sapiens (human)	KEGG	path:hsa04260	TRDN; TNNT2	10345; 7139	87	87
0.198774	0.275171	Androgen and estrogen biosynthesis and metabolism	EHMN	Androgen and estrogen biosynthesis and metabolism	CYP4F12; SRD5A2	66002; 6716	87	87
0.202218	0.278946	Protein-protein interactions at synapses	Reactome	R-HSA-6794362	SYT9; PPFIBP2	8495; 143425	88	88
0.205668	0.282703	GABAergic synapse - Homo sapiens (human)	KEGG	path:hsa04727	GABRG3; GAD1	2567; 2571	89	89
0.209948	0.287569	cGMP-PKG signaling pathway - Homo sapiens (human)	KEGG	path:hsa04022	ADORA1; PLCB1; OPRD1	134; 23236; 4985	167	167
0.2124	0.289149	Hepatocellular carcinoma - Homo sapiens (human)	KEGG	path:hsa05225	TGFA; WNT16; FZD10	51384; 11211; 7039	168	168
0.212588	0.289149	Class B/2 (Secretin family receptors)	Reactome	R-HSA-373080	WNT16; FZD10	51384; 11211	91	91
0.217702	0.294049	PI3K-Akt signaling pathway	Wikipathways	WP4172	TGFA; ITGA9; FGF20; TNC; EIF4E1B	3371; 7039; 253314; 26281; 3680	340	339
0.217702	0.294049	Metabolism of amino acids and derivatives	Reactome	R-HSA-71291	DDC; TPH1; RPL3L; BHMT; TH	7166; 635; 7054; 6123; 1644	339	339
0.223009	0.29914	Post-translational modification: synthesis of GPI-anchored proteins	Reactome	R-HSA-163125	MSLN; ALPL	10232; 249	94	94
0.223009	0.29914	Beta-catenin independent WNT signaling	Reactome	R-HSA-3858494	PLCB1; ROR2	23236; 4920	94	94
0.227242	0.303771	Muscle contraction	Reactome	R-HSA-397014	TRDN; KCND3; TNNT2	7139; 3752; 10345	174	174
0.233471	0.309967	Circadian entrainment - Homo sapiens (human)	KEGG	path:hsa04713	PLCB1; KCNJ5	3762; 23236	97	97
0.233471	0.309967	Prostate cancer - Homo sapiens (human)	KEGG	path:hsa05215	TGFA; SRD5A2	6716; 7039	97	97
0.236966	0.311536	Aldosterone synthesis and secretion - Homo sapiens (human)	KEGG	path:hsa04925	PLCB1; KCNJ5	3762; 23236	98	98
0.236966	0.311536	Arachidonic acid metabolism	EHMN	Arachidonic acid metabolism	CYP4F12; PTGS1	5742; 66002	98	98
0.237055	0.311536	Pathways in cancer - Homo sapiens (human)	KEGG	path:hsa05200	TGFA; PLCB1; BMP4; ALK; WNT16; FZD10; FGF20	51384; 238; 652; 23236; 7039; 11211; 26281	531	531
0.24195	0.316897	PI3K-Akt signaling pathway - Homo sapiens (human)	KEGG	path:hsa04151	TGFA; ITGA9; FGF20; TNC; EIF4E1B	7039; 3371; 253314; 3680; 26281	354	353
0.243963	0.318461	PI5P, PP2A and IER3 Regulate PI3K/AKT Signaling	Reactome	R-HSA-6811558	TGFA; FGF20	26281; 7039	100	100
0.247329	0.320879	Axon guidance - Homo sapiens (human)	KEGG	path:hsa04360	SEMA3A; EPHA4; EPHA3	10371; 2042; 2043	182	182
0.247465	0.320879	GPCRs, Other	Wikipathways	WP117	RXFP3; LGR6	51289; 59352	101	101
0.250969	0.323268	L1CAM interactions	Reactome	R-HSA-373760	ITGA9; DCX	3680; 1641	102	102
0.250969	0.323268	Transport of inorganic cations/anions and amino acids/oligopeptides	Reactome	R-HSA-425393	SLC7A8; SLC1A3	23428; 6507	102	102
0.254934	0.327291	Neurotransmitter receptors and postsynaptic signal transmission	Reactome	R-HSA-112314	GABRG3; PLCB1; KCNJ5	23236; 2567; 3762	185	185
0.260362	0.332415	Transport of small molecules	Reactome	R-HSA-382551	TRDN; PCSK9; AQP3; SLC7A8; SLC13A2; SLC16A7; CYB5R2; SLC1A3	6507; 9194; 10345; 360; 9058; 23428; 255738; 51700	641	641
0.261488	0.332415	Cardiac conduction	Reactome	R-HSA-5576891	TRDN; KCND3	3752; 10345	105	105
0.261488	0.332415	Cargo recognition for clathrin-mediated endocytosis	Reactome	R-HSA-8856825	TGFA; SYT9	143425; 7039	105	105
0.264996	0.334687	Parathyroid hormone synthesis, secretion and action - Homo sapiens (human)	KEGG	path:hsa04928	RUNX2; PLCB1	23236; 860	106	106
0.264996	0.334687	PI3K/AKT Signaling in Cancer	Reactome	R-HSA-2219528	TGFA; FGF20	26281; 7039	106	106
0.268504	0.336929	Glucagon signaling pathway - Homo sapiens (human)	KEGG	path:hsa04922	PLCB1; PYGL	23236; 5836	107	107
0.268504	0.336929	Negative regulation of the PI3K/AKT network	Reactome	R-HSA-199418	TGFA; FGF20	26281; 7039	107	107
0.270365	0.338174	Post-translational protein modification	Reactome	R-HSA-597592	TGFA; BMP4; GALNT14; ADAMTSL1; NOTUM; PCSK9; ALK; TFAP2B; FBXL7; GALNT15; ARSJ; TNC; ADAMTS20; STC2; MSLN; ALPL	8614; 80070; 10232; 147111; 23194; 92949; 7039; 7021; 117248; 255738; 249; 3371; 79623; 238; 652; 79642	1425	1425
0.272012	0.339143	Tyrosine metabolism	EHMN	Tyrosine metabolism	CYP4F12; OCA2	4948; 66002	108	108
0.275431	0.342308	Signaling by Receptor Tyrosine Kinases	Reactome	R-HSA-9006934	TGFA; GABRG3; EGR4; TPH1; ADAM12; FGF20	26281; 2567; 7166; 8038; 1961; 7039	464	464
0.293041	0.36117	Signaling by NTRK1 (TRKA)	Reactome	R-HSA-187037	TPH1; EGR4	7166; 1961	114	114
0.293041	0.36117	Glutamatergic synapse - Homo sapiens (human)	KEGG	path:hsa04724	PLCB1; SLC1A3	23236; 6507	114	114
0.293393	0.36117	Pathways of neurodegeneration - multiple diseases - Homo sapiens (human)	KEGG	path:hsa05022	PLCB1; DKK4; DKK2; DKK1; WNT16; FZD10	51384; 22943; 27121; 27123; 23236; 11211	475	475
0.30353	0.372471	Spinal Cord Injury	Wikipathways	WP2431	EPHA4; GDNF	2668; 2043	117	117
0.304791	0.372842	Cytokine-cytokine receptor interaction - Homo sapiens (human)	KEGG	path:hsa04060	INHBA; BMP4; AMHR2; ACKR3	652; 57007; 3624; 269	295	295
0.310509	0.378645	Growth hormone synthesis, secretion and action - Homo sapiens (human)	KEGG	path:hsa04935	SSTR1; PLCB1	6751; 23236	119	119
0.317473	0.385928	Thyroid hormone signaling pathway - Homo sapiens (human)	KEGG	path:hsa04919	PLCB1; BMP4	652; 23236	121	121
0.32789	0.397349	Platelet activation - Homo sapiens (human)	KEGG	path:hsa04611	PLCB1; PTGS1	5742; 23236	124	124
0.338264	0.408649	Signaling by NTRKs	Reactome	R-HSA-166520	TPH1; EGR4	7166; 1961	127	127
0.342575	0.412575	Biological oxidations	Reactome	R-HSA-211859	CES1; CYP4F12; PTGS1	1066; 5742; 66002	219	219
0.345155	0.414399	Relaxin signaling pathway - Homo sapiens (human)	KEGG	path:hsa04926	PLCB1; RXFP3	51289; 23236	129	129
0.347753	0.416234	G alpha (q) signalling events	Reactome	R-HSA-416476	PLCB1; EDN3; NPS	23236; 594857; 1908	221	221
0.355447	0.422841	TGF-beta Signaling Pathway	Wikipathways	WP366	RUNX2; TNC	860; 3371	132	132
0.355447	0.422841	ADORA2B mediated anti-inflammatory cytokines production	Reactome	R-HSA-9660821	LHCGR; NPS	594857; 3973	132	132
0.358866	0.425606	Vascular smooth muscle contraction - Homo sapiens (human)	KEGG	path:hsa04270	PLCB1; EDN3	23236; 1908	133	133
0.372474	0.440402	Insulin signaling pathway - Homo sapiens (human)	KEGG	path:hsa04910	PYGL; EIF4E1B	5836; 253314	137	137
0.382139	0.450461	Human papillomavirus infection - Homo sapiens (human)	KEGG	path:hsa05165	ITGA9; FZD10; TNC; WNT16	3680; 51384; 3371; 11211	331	331
0.383853	0.451114	RAF/MAP kinase cascade	Reactome	R-HSA-5673001	TGFA; GDNF; FGF20	26281; 7039; 2668	235	235
0.386417	0.45276	MAPK1/MAPK3 signaling	Reactome	R-HSA-5684996	TGFA; GDNF; FGF20	26281; 7039; 2668	236	236
0.38932	0.45343	Estrogen-dependent gene expression	Reactome	R-HSA-9018519	FOXA1; TGFA	3169; 7039	143	142
0.38932	0.45343	Clathrin-mediated endocytosis	Reactome	R-HSA-8856828	TGFA; SYT9	143425; 7039	142	142
0.392666	0.455962	Spinocerebellar ataxia - Homo sapiens (human)	KEGG	path:hsa05017	PLCB1; KCND3	3752; 23236	143	143
0.404297	0.46807	TCR	NetPath	Pathway_TCR	CD82; EPHA3; PTPRH	3732; 5794; 2042	244	243
0.409272	0.472424	Cell adhesion molecules - Homo sapiens (human)	KEGG	path:hsa04514	ITGA9; CLDN11	3680; 5010	149	148
0.415853	0.4786	Adrenergic signaling in cardiomyocytes - Homo sapiens (human)	KEGG	path:hsa04261	PLCB1; TNNT2	23236; 7139	150	150
0.41913	0.479534	Calcium Regulation in the Cardiac Cell	Wikipathways	WP536	GJA3; KCNJ5	3762; 2700	151	151
0.41913	0.479534	Phagosome - Homo sapiens (human)	KEGG	path:hsa04145	COLEC12; MSR1	81035; 4481	152	151
0.428906	0.48928	Oxytocin signaling pathway - Homo sapiens (human)	KEGG	path:hsa04921	PLCB1; KCNJ5	3762; 23236	154	154
0.471647	0.536464	MAPK family signaling cascades	Reactome	R-HSA-5683057	TGFA; GDNF; FGF20	26281; 7039; 2668	270	270
0.481349	0.545903	IL-18 signaling pathway	Wikipathways	WP4754	RUNX2; IRF6; FUT1	2523; 3664; 860	274	274
0.500808	0.566321	SUMO E3 ligases SUMOylate target proteins	Reactome	R-HSA-3108232	TFAP2B; ALK	238; 7021	177	177
0.515668	0.581434	SUMOylation	Reactome	R-HSA-2990846	TFAP2B; ALK	238; 7021	182	182
0.524444	0.589475	IL-7 signaling	INOH	None	AMHR2; ALK	238; 269	185	185
0.527346	0.589475	EPO signaling	INOH	None	AMHR2; ALK	238; 269	186	186
0.527346	0.589475	Alcoholism - Homo sapiens (human)	KEGG	path:hsa05034	DDC; TH	1644; 7054	187	186
0.533114	0.594216	VEGF	INOH	None	AMHR2; ALK	238; 269	188	188
0.541676	0.602035	Transcriptional misregulation in cancer - Homo sapiens (human)	KEGG	path:hsa05202	RUNX2; WNT16	51384; 860	192	191
0.561234	0.621995	Focal Adhesion	Wikipathways	WP306	ITGA9; TNC	3680; 3371	198	198
0.567502	0.627155	Metabolism of proteins	Reactome	R-HSA-392499	TGFA; BMP4; GALNT14; ADAMTSL1; NOTUM; PCSK9; ALK; TFAP2B; FBXL7; CES1; RPL3L; GALNT15; ARSJ; TNC; ADAMTS20; MSLN; STC2; ALPL	6123; 8614; 80070; 10232; 147111; 23194; 92949; 7021; 117248; 7039; 255738; 249; 1066; 3371; 79623; 238; 652; 79642	1935	1934
0.569434	0.627507	Focal adhesion - Homo sapiens (human)	KEGG	path:hsa04510	ITGA9; TNC	3680; 3371	201	201
0.580196	0.63756	Proteoglycans in cancer - Homo sapiens (human)	KEGG	path:hsa05205	WNT16; FZD10	51384; 11211	205	205
0.588962	0.64537	VEGFA-VEGFR2 Signaling Pathway	Wikipathways	WP3888	P4HA2; DKK1; FUT1; ACKR3	8974; 2523; 57007; 22943	433	433
0.593372	0.648376	Rap1 signaling pathway - Homo sapiens (human)	KEGG	path:hsa04015	PLCB1; FGF20	26281; 23236	210	210
0.608777	0.663346	ESR-mediated signaling	Reactome	R-HSA-8939211	FOXA1; TGFA	3169; 7039	217	216
0.613814	0.665108	Regulation of actin cytoskeleton - Homo sapiens (human)	KEGG	path:hsa04810	ITGA9; FGF20	3680; 26281	218	218
0.613814	0.665108	PIP3 activates AKT signaling	Reactome	R-HSA-1257604	TGFA; FGF20	26281; 7039	218	218
0.647698	0.699874	Ras signaling pathway - Homo sapiens (human)	KEGG	path:hsa04014	TGFA; FGF20	26281; 7039	232	232
0.681369	0.732189	Anti-inflammatory response favouring Leishmania parasite infection	Reactome	R-HSA-9662851	LHCGR; NPS	594857; 3973	247	247
0.681369	0.732189	Leishmania parasite growth and survival	Reactome	R-HSA-9664433	LHCGR; NPS	594857; 3973	247	247
0.706393	0.756989	Intracellular signaling by second messengers	Reactome	R-HSA-9006925	TGFA; FGF20	26281; 7039	259	259
0.718285	0.767618	Antigen processing: Ubiquitination & Proteasome degradation	Reactome	R-HSA-983168	FBXL7; TRIM71	131405; 23194	265	265
0.735369	0.783722	Diseases of signal transduction by growth factor receptors and second messengers	Reactome	R-HSA-5663202	TGFA; FGF20	26281; 7039	274	274
0.753319	0.800658	Metabolism of carbohydrates	Reactome	R-HSA-71387	PYGL; FUT1	5836; 2523	285	284
0.770219	0.814172	Signaling by Nuclear Receptors	Reactome	R-HSA-9006931	FOXA1; TGFA	3169; 7039	295	294
0.770219	0.814172	MAPK signaling pathway - Homo sapiens (human)	KEGG	path:hsa04010	TGFA; FGF20	26281; 7039	294	294
0.789172	0.831946	Huntington disease - Homo sapiens (human)	KEGG	path:hsa05016	PLCB1; SLC1A3	23236; 6507	306	306
0.79518	0.83376	JAK STAT pathway and regulation	INOH	None	AMHR2; ALK	238; 269	310	310
0.79518	0.83376	MicroRNAs in cancer - Homo sapiens (human)	KEGG	path:hsa05206	TNC; TRIM71	131405; 3371	310	310
0.803911	0.840649	Class I MHC mediated antigen processing & presentation	Reactome	R-HSA-983169	FBXL7; TRIM71	131405; 23194	316	316
0.809309	0.844025	Sensory Perception	Reactome	R-HSA-9709957	STRA6; MYO3B; MYO7A; ESPNL	4647; 339768; 140469; 64220	585	585
0.813681	0.846315	Leishmania infection	Reactome	R-HSA-9658195	LHCGR; NPS	594857; 3973	323	323
0.840935	0.87233	Vesicle-mediated transport	Reactome	R-HSA-5653656	TGFA; SYT9; COLEC12; MSR1	4481; 7039; 143425; 81035	617	617
0.898673	0.929744	Metabolism	Reactome	R-HSA-1430728	PLCB1; PTGS1; BHMT; QPRT; CYP4F12; ARSJ; CES1; TPH1; RPL3L; FUT1; TH; DDC; SRD5A2; PYGL	6123; 5742; 635; 1644; 6716; 66002; 2523; 23236; 1066; 23475; 5836; 7054; 7166; 79642	1954	1952
0.931778	0.961436	EGFR1	NetPath	Pathway_EGFR1	EPHA4; KRT7	3855; 2043	455	454
0.936118	0.963359	Generic Transcription Pathway	Reactome	R-HSA-212436	TGFA; ALK; TFAP2B; RUNX2; MSX2; GAD1; ZNF804B	238; 219578; 4488; 2571; 860; 7039; 7021	1178	1177
0.947133	0.972123	Metabolism of lipids	Reactome	R-HSA-556833	SRD5A2; PTGS1; ARSJ	5742; 6716; 79642	646	645
0.969321	0.986441	Adaptive Immune System	Reactome	R-HSA-1280218	COLEC12; FBXL7; TRIM71	81035; 131405; 23194	719	719
0.969353	0.986441	RNA Polymerase II Transcription	Reactome	R-HSA-73857	TGFA; ALK; TFAP2B; RUNX2; MSX2; GAD1; ZNF804B	238; 219578; 4488; 2571; 860; 7039; 7021	1307	1306
0.970522	0.986441	Disease	Reactome	R-HSA-1643685	NPS; LHCGR; TGFA; ALK; FGF20	238; 26281; 594857; 3973; 7039	1029	1029
0.975282	0.986441	Membrane Trafficking	Reactome	R-HSA-199991	TGFA; SYT9	7039; 143425	578	578
0.97572	0.986441	Infectious disease	Reactome	R-HSA-5663205	LHCGR; ALK; NPS	238; 594857; 3973	750	750
0.976298	0.986441	Metabolism of RNA	Reactome	R-HSA-8953854	RPL3L; COL23A1	6123; 91522	584	583
0.98281	0.990448	Cell Cycle	Reactome	R-HSA-1640170	ALK; FBXL7	238; 23194	622	621
0.986391	0.991488	Gene expression (Transcription)	Reactome	R-HSA-74160	TGFA; ALK; TFAP2B; RUNX2; MSX2; GAD1; ZNF804B	4488; 7039; 7021; 2571; 860; 238; 219578	1439	1438
0.989367	0.991917	Hemostasis	Reactome	R-HSA-109582	PDE11A; SLC7A8	23428; 50940	677	677

## Sheet: ORA_Yellow_Module
p-value	q-value	pathway	source	external_id	members_input_overlap	members_input_overlap_geneids	size	effective_size
0.00151994	0.0239393	Serotonin receptors	Reactome	R-HSA-390666	HTR5A; HTR2C	3361; 3358	12	12
0.00157381	0.0239393	ion channels and their functional role in vascular endothelium	BioCarta	raccpathway	TRPC3; HTR2C; TRPC5	3358; 7222; 7224	47	47
0.00179061	0.0239393	Serotonin and anxiety-related events	Wikipathways	WP3944	HTR2C; CRHR1	1394; 3358	13	13
0.00197958	0.0239393	Axon guidance - Homo sapiens (human)	KEGG	path:hsa04360	TRPC3; PLXNA2; SLIT3; SEMA3E; TRPC5	7222; 7224; 5362; 6586; 9723	182	182
0.00259902	0.0239393	Spinal Cord Injury	Wikipathways	WP2431	PLXNA2; MBP; SLIT3; PTPRZ1	6586; 5803; 5362; 4155	117	117
0.00345716	0.0239393	MECP2 regulates neuronal receptors and channels	Reactome	R-HSA-9022699	TRPC3; GRIN2A	7222; 2903	18	18
0.00385168	0.0239393	Other semaphorin interactions	Reactome	R-HSA-416700	PLXNA2; SEMA3E	9723; 5362	19	19
0.00470031	0.0239393	Regulation of FZD by ubiquitination	Reactome	R-HSA-4641263	RSPO3; RSPO2	340419; 84870	21	21
0.00519468	0.0239393	Ectoderm Differentiation	Wikipathways	WP2858	PLXNA2; ARHGAP15; TOX3; SNCA	27324; 6622; 55843; 5362	142	142
0.00647021	0.0239393	Neuroactive ligand-receptor interaction - Homo sapiens (human)	KEGG	path:hsa04080	HTR5A; GLRA3; GLRA2; GRIN2A; HTR2C; CRHR1	2742; 3358; 3361; 8001; 2903; 1394	341	341
0.00663042	0.0239393	TRP channels	Reactome	R-HSA-3295583	TRPC3; TRPC5	7222; 7224	25	25
0.00716032	0.0239393	Aggrephagy	Reactome	R-HSA-9646399	DYNC1I1; CFTR	1780; 1080	26	26
0.00716032	0.0239393	Platelet calcium homeostasis	Reactome	R-HSA-418360	SLC8A1; TRPC3	7222; 6546	26	26
0.00749381	0.0239393	Transmission across Chemical Synapses	Reactome	R-HSA-112315	GLRA3; GLRA2; GRIN2A; SYN2; SLC6A4	6854; 6532; 2742; 8001; 2903	249	249
0.00792797	0.0239393	Axon guidance	Reactome	R-HSA-422475	SEMA3E; PLXNA2; SCN9A; CNTN1; SLIT3; RELN	5649; 6335; 5362; 6586; 9723; 1272	356	356
0.00827563	0.0239393	Reelin signaling pathway	PID	reelinpathway	GRIN2A; RELN	5649; 2903	28	28
0.00886066	0.0239393	Levomethadyl Acetate Action Action Pathway	SMPDB	SMP00677	GRIN2A; SLC6A4	2903; 6532	29	29
0.00886066	0.0239393	Levallorphan Action Pathway	SMPDB	SMP00683	GRIN2A; SLC6A4	2903; 6532	29	29
0.00886066	0.0239393	Dimethylthiambutene Action Pathway	SMPDB	SMP00680	GRIN2A; SLC6A4	2903; 6532	29	29
0.00886066	0.0239393	Ethylmorphine Action Pathway	SMPDB	SMP00681	GRIN2A; SLC6A4	2903; 6532	29	29
0.00886066	0.0239393	Pentazocine Action Pathway	SMPDB	SMP00686	GRIN2A; SLC6A4	2903; 6532	29	29
0.00886066	0.0239393	Naltrexone Action Pathway	SMPDB	SMP00687	GRIN2A; SLC6A4	2903; 6532	29	29
0.00886066	0.0239393	Buprenorphine Action Pathway	SMPDB	SMP00684	GRIN2A; SLC6A4	2903; 6532	29	29
0.00886066	0.0239393	Alvimopan Action Pathway	SMPDB	SMP00685	GRIN2A; SLC6A4	2903; 6532	29	29
0.00886066	0.0239393	Naloxone Action Pathway	SMPDB	SMP00688	GRIN2A; SLC6A4	2903; 6532	29	29
0.00886066	0.0239393	Dihydromorphine Action Pathway	SMPDB	SMP00689	GRIN2A; SLC6A4	2903; 6532	29	29
0.00886066	0.0239393	Ketobemidone Action Pathway	SMPDB	SMP00690	GRIN2A; SLC6A4	2903; 6532	29	29
0.00886066	0.0239393	Levorphanol Action Pathway	SMPDB	SMP00673	GRIN2A; SLC6A4	2903; 6532	29	29
0.00886066	0.0239393	Propoxyphene Action Pathway	SMPDB	SMP00672	GRIN2A; SLC6A4	2903; 6532	29	29
0.00886066	0.0239393	Tramadol Action Action Pathway	SMPDB	SMP00671	GRIN2A; SLC6A4	2903; 6532	29	29
0.00886066	0.0239393	Diphenoxylate Action Pathway	SMPDB	SMP00675	GRIN2A; SLC6A4	2903; 6532	29	29
0.00886066	0.0239393	Anileridine Action Pathway	SMPDB	SMP00674	GRIN2A; SLC6A4	2903; 6532	29	29
0.00886066	0.0239393	Oxycodone Action Pathway	SMPDB	SMP00409	GRIN2A; SLC6A4	2903; 6532	29	29
0.00886066	0.0239393	Alfentanil Action Pathway	SMPDB	SMP00413	GRIN2A; SLC6A4	2903; 6532	29	29
0.00886066	0.0239393	Oxymorphone Action Pathway	SMPDB	SMP00412	GRIN2A; SLC6A4	2903; 6532	29	29
0.00886066	0.0239393	Hydrocodone Action Pathway	SMPDB	SMP00411	GRIN2A; SLC6A4	2903; 6532	29	29
0.00886066	0.0239393	Hydromorphone Action Pathway	SMPDB	SMP00410	GRIN2A; SLC6A4	2903; 6532	29	29
0.00886066	0.0239393	Sufentanil Action Pathway	SMPDB	SMP00417	GRIN2A; SLC6A4	2903; 6532	29	29
0.00886066	0.0239393	Remifentanil Action Pathway	SMPDB	SMP00416	GRIN2A; SLC6A4	2903; 6532	29	29
0.00886066	0.0239393	Fentanyl Action Pathway	SMPDB	SMP00415	GRIN2A; SLC6A4	2903; 6532	29	29
0.00886066	0.0239393	Carfentanil Action Pathway	SMPDB	SMP00414	GRIN2A; SLC6A4	2903; 6532	29	29
0.00886066	0.0239393	3-Methylthiofentanyl Action Pathway	SMPDB	SMP00679	GRIN2A; SLC6A4	2903; 6532	29	29
0.00886066	0.0239393	Methadyl Acetate Action Pathway	SMPDB	SMP00678	GRIN2A; SLC6A4	2903; 6532	29	29
0.00886066	0.0239393	Dezocine Action Pathway	SMPDB	SMP00676	GRIN2A; SLC6A4	2903; 6532	29	29
0.00886066	0.0239393	Mepivacaine Action Pathway	SMPDB	SMP00399	GRIN2A; SLC6A4	2903; 6532	29	29
0.00886066	0.0239393	Chloroprocaine Action Pathway	SMPDB	SMP00394	GRIN2A; SLC6A4	2903; 6532	29	29
0.00886066	0.0239393	Dibucaine Action Pathway	SMPDB	SMP00396	GRIN2A; SLC6A4	2903; 6532	29	29
0.00886066	0.0239393	Levobupivacaine Action Pathway	SMPDB	SMP00397	GRIN2A; SLC6A4	2903; 6532	29	29
0.00886066	0.0239393	Benzocaine Action Pathway	SMPDB	SMP00392	GRIN2A; SLC6A4	2903; 6532	29	29
0.00886066	0.0239393	Bupivacaine Action Pathway	SMPDB	SMP00393	GRIN2A; SLC6A4	2903; 6532	29	29
0.00886066	0.0239393	Oxybuprocaine Action Pathway	SMPDB	SMP00400	GRIN2A; SLC6A4	2903; 6532	29	29
0.00886066	0.0239393	Prilocaine Action Pathway	SMPDB	SMP00401	GRIN2A; SLC6A4	2903; 6532	29	29
0.00886066	0.0239393	Procaine Action Pathway	SMPDB	SMP00402	GRIN2A; SLC6A4	2903; 6532	29	29
0.00886066	0.0239393	Proparacaine Action Pathway	SMPDB	SMP00403	GRIN2A; SLC6A4	2903; 6532	29	29
0.00886066	0.0239393	Ropivacaine Action Pathway	SMPDB	SMP00404	GRIN2A; SLC6A4	2903; 6532	29	29
0.00886066	0.0239393	Cocaine Action Pathway	SMPDB	SMP00395	GRIN2A; SLC6A4	2903; 6532	29	29
0.00886066	0.0239393	Escitalopram Action Pathway	SMPDB	SMP00425	GRIN2A; SLC6A4	6532; 2903	29	29
0.00946369	0.0247018	Nalbuphine Action Pathway	SMPDB	SMP00691	GRIN2A; SLC6A4	2903; 6532	30	30
0.00946369	0.0247018	Desipramine Action Pathway	SMPDB	SMP00423	GRIN2A; SLC6A4	6532; 2903	30	30
0.0100845	0.0258836	Lidocaine (Local Anaesthetic) Action Pathway	SMPDB	SMP00398	GRIN2A; SLC6A4	2903; 6532	31	31
0.0106051	0.0262118	Nervous system development	Reactome	R-HSA-9675108	SEMA3E; PLXNA2; SCN9A; CNTN1; SLIT3; RELN	5649; 6335; 5362; 1272; 6586; 9723	379	379
0.010723	0.0262118	Heroin Action Pathway	SMPDB	SMP00407	GRIN2A; SLC6A4	2903; 6532	32	32
0.010723	0.0262118	Codeine Action Pathway	SMPDB	SMP00405	GRIN2A; SLC6A4	2903; 6532	32	32
0.0113789	0.0273806	Imipramine Action Pathway	SMPDB	SMP00422	GRIN2A; SLC6A4	6532; 2903	33	33
0.0120521	0.0281217	Monoamine GPCRs	Wikipathways	WP58	HTR5A; HTR2C	3361; 3358	34	34
0.0120521	0.0281217	Fluoxetine Action Pathway	SMPDB	SMP00426	GRIN2A; SLC6A4	6532; 2903	34	34
0.0127424	0.0291724	Vitamin D-sensitive calcium signaling in depression	Wikipathways	WP4698	SLC8A1; GRIN2A	2903; 6546	35	35
0.0134051	0.0291724	Neural Crest Differentiation	Wikipathways	WP2064	HDAC9; MBP; LHX5	64211; 9734; 4155	101	101
0.0134496	0.0291724	Nicotine Action Pathway	SMPDB	SMP00431	GRIN2A; SLC6A4	2903; 6532	36	36
0.0134496	0.0291724	Methadone Action Pathway	SMPDB	SMP00408	GRIN2A; SLC6A4	2903; 6532	36	36
0.0134496	0.0291724	Citalopram Action Pathway	SMPDB	SMP00424	GRIN2A; SLC6A4	6532; 2903	36	36
0.0156709	0.0335182	O-glycosylation of TSR domain-containing proteins	Reactome	R-HSA-5173214	ADAMTS3; ADAMTS2	9509; 9508	39	39
0.0172442	0.0363781	Developmental Biology	Reactome	R-HSA-1266738	TAL1; PLXNA2; SCN9A; CNTN1; SLIT3; LGI1; SEMA3E; RELN	5649; 6335; 5362; 6886; 9211; 6586; 9723; 1272	676	676
0.0180687	0.0376024	Serotonergic synapse - Homo sapiens (human)	KEGG	path:hsa04726	HTR5A; HTR2C; SLC6A4	3358; 3361; 6532	115	113
0.0188586	0.038723	Amine ligand-binding receptors	Reactome	R-HSA-375280	HTR5A; HTR2C	3361; 3358	43	43
0.0196948	0.0399079	Morphine Action Pathway	SMPDB	SMP00406	GRIN2A; SLC6A4	2903; 6532	44	44
0.0259687	0.0519375	Synaptic Vesicle Pathway	Wikipathways	WP2267	SYN2; SLC6A4	6854; 6532	51	51
0.0273647	0.0540277	Class A/1 (Rhodopsin-like receptors)	Reactome	R-HSA-373076	HTR5A; OPN5; P2RY12; HTR2C; PROKR1	221391; 3361; 3358; 64805; 10887	346	346
0.0290736	0.0566751	GPCR ligand binding	Reactome	R-HSA-500792	HTR5A; P2RY12; PROKR1; HTR2C; OPN5; CRHR1	221391; 3361; 3358; 1394; 64805; 10887	476	476
0.0298423	0.0574465	Calcium signaling pathway - Homo sapiens (human)	KEGG	path:hsa04020	SLC8A1; HTR5A; GRIN2A; HTR2C	3358; 3361; 2903; 6546	240	239
0.0326297	0.0620367	Clathrin-mediated endocytosis	Reactome	R-HSA-8856828	SYNJ2; CFTR; SGIP1	84251; 1080; 8871	142	142
0.0332148	0.062379	Spinocerebellar ataxia - Homo sapiens (human)	KEGG	path:hsa05017	TRPC3; GRIN2A; RELN	5649; 7222; 2903	143	143
0.0339892	0.0630643	Selective autophagy	Reactome	R-HSA-9663891	DYNC1I1; CFTR	1780; 1080	59	59
0.0351141	0.0643759	GPCR downstream signalling	Reactome	R-HSA-388396	HTR5A; PROKR1; P2RY12; TRPC3; HTR2C; OPN5; CRHR1	221391; 3358; 3361; 10887; 7222; 1394; 64805	633	633
0.0372047	0.0674062	Transport of small molecules	Reactome	R-HSA-382551	SLC4A10; SLC6A7; ATP13A5; TRPC3; TRPC5; SLC8A1; CFTR	7224; 1080; 7222; 6534; 6546; 344905; 57282	641	641
0.0392978	0.069001	GPCRs, Class A Rhodopsin-like	Wikipathways	WP455	HTR5A; OR1F1; P2RY12; HTR2C	3361; 3358; 64805; 4992	261	261
0.0394291	0.069001	Transcriptional Regulation by MECP2	Reactome	R-HSA-8986944	TRPC3; GRIN2A	7222; 2903	64	64
0.0394291	0.069001	Semaphorin interactions	Reactome	R-HSA-373755	PLXNA2; SEMA3E	9723; 5362	64	64
0.0428397	0.0733062	Neuronal System	Reactome	R-HSA-112316	GLRA3; GLRA2; GRIN2A; SYN2; SLC6A4	2903; 6532; 6854; 2742; 8001	391	391
0.0428413	0.0733062	Collagen biosynthesis and modifying enzymes	Reactome	R-HSA-1650814	ADAMTS3; ADAMTS2	9508; 9509	67	67
0.0474592	0.0803155	Ion channel transport	Reactome	R-HSA-983712	TRPC3; ATP13A5; TRPC5	344905; 7222; 7224	165	165
0.0512106	0.085722	Signaling by NOTCH1	Reactome	R-HSA-1980143	HDAC9; CNTN1	1272; 9734	74	74
0.0562352	0.0931206	Synaptic vesicle cycle - Homo sapiens (human)	KEGG	path:hsa04721	SLC6A7; SLC6A4	6532; 6534	78	78
0.0572938	0.0938643	Signaling by GPCR	Reactome	R-HSA-372790	HTR5A; PROKR1; P2RY12; TRPC3; HTR2C; OPN5; CRHR1	221391; 3358; 3361; 10887; 7222; 1394; 64805	706	706
0.0612762	0.099332	VEGFA-VEGFR2 Signaling Pathway	Wikipathways	WP3888	HDAC9; TRPC3; SLC8A1; TAL1; PTPRZ1	9734; 5803; 7222; 6886; 6546	433	433
0.0626142	0.100444	Neurotransmitter receptors and postsynaptic signal transmission	Reactome	R-HSA-112314	GLRA3; GLRA2; GRIN2A	2742; 2903; 8001	185	185
0.0654216	0.103865	Platelet homeostasis	Reactome	R-HSA-418346	SLC8A1; TRPC3	6546; 7222	85	85
0.0736665	0.115762	Collagen formation	Reactome	R-HSA-1474290	ADAMTS3; ADAMTS2	9509; 9508	91	91
0.0779086	0.121191	Stimuli-sensing channels	Reactome	R-HSA-2672351	TRPC3; TRPC5	7222; 7224	94	94
0.0895823	0.136591	L1CAM interactions	Reactome	R-HSA-373760	CNTN1; SCN9A	6335; 1272	102	102
0.0895823	0.136591	Transport of inorganic cations/anions and amino acids/oligopeptides	Reactome	R-HSA-425393	SLC8A1; SLC4A10	6546; 57282	102	102
0.0940868	0.140218	Cardiac conduction	Reactome	R-HSA-5576891	SLC8A1; SCN9A	6546; 6335	105	105
0.0940868	0.140218	Cargo recognition for clathrin-mediated endocytosis	Reactome	R-HSA-8856825	CFTR; SGIP1	84251; 1080	105	105
0.0947559	0.140218	G alpha (q) signalling events	Reactome	R-HSA-416476	PROKR1; HTR2C; TRPC3	10887; 7222; 3358	221	221
0.0956029	0.140218	Macroautophagy	Reactome	R-HSA-1632852	DYNC1I1; CFTR	1780; 1080	106	106
0.106408	0.154593	Autophagy	Reactome	R-HSA-9612973	DYNC1I1; CFTR	1780; 1080	113	113
0.109554	0.157676	O-linked glycosylation	Reactome	R-HSA-5173105	ADAMTS3; ADAMTS2	9509; 9508	115	115
0.117137	0.167028	SLC-mediated transmembrane transport	Reactome	R-HSA-425407	SLC8A1; SLC4A10; SLC6A7	6546; 57282; 6534	243	243
0.12862	0.18172	Signal Transduction	Reactome	R-HSA-162582	RSPO3; HTR5A; ARHGAP15; RSPO2; HDAC9; DYNC1I1; P2RY12; PROKR1; RHOH; CNTN1; HTR2C; WIPF3; OPN5; TRPC3; CFTR; CRHR1	221391; 1080; 3361; 399; 340419; 1394; 3358; 55843; 1272; 644150; 9734; 64805; 84870; 10887; 7222; 1780	2432	2431
0.155864	0.216244	Signaling pathways regulating pluripotency of stem cells - Homo sapiens (human)	KEGG	path:hsa04550	LHX5; ESRRB	2103; 64211	143	143
0.155864	0.216244	NRF2 pathway	Wikipathways	WP2884	SLC6A7; SLC6A4	6534; 6532	143	143
0.157583	0.216677	Alzheimer,s disease	Wikipathways	WP2059	GRIN2A; SNCA	2903; 6622	144	144
0.164496	0.224181	Cell adhesion molecules - Homo sapiens (human)	KEGG	path:hsa04514	CNTNAP2; CNTN1	26047; 1272	149	148
0.171918	0.232241	RHO GTPase cycle	Reactome	R-HSA-9012999	WIPF3; ARHGAP15; CFTR; RHOH	1080; 55843; 399; 644150	442	442
0.176721	0.236652	Myometrial relaxation and contraction pathways	Wikipathways	WP289	SLC8A1; CRHR1	1394; 6546	155	155
0.183771	0.243972	Sudden Infant Death Syndrome (SIDS) Susceptibility Pathways	Wikipathways	WP706	HDAC9; SLC6A4	9734; 6532	159	159
0.196208	0.258257	Wnt signaling pathway - Homo sapiens (human)	KEGG	path:hsa04310	RSPO3; RSPO2	84870; 340419	166	166
0.19897	0.259673	RHO GTPase Effectors	Reactome	R-HSA-195258	DYNC1I1; WIPF3; CFTR	1780; 644150; 1080	314	313
0.202756	0.261827	G alpha (i) signalling events	Reactome	R-HSA-418594	HTR5A; OPN5; P2RY12	3361; 64805; 221391	316	316
0.204021	0.261827	Nuclear Receptors Meta-Pathway	Wikipathways	WP2882	PMP2; SLC6A7; SLC6A4	5375; 6532; 6534	317	317
0.210549	0.267972	Muscle contraction	Reactome	R-HSA-397014	SLC8A1; SCN9A	6546; 6335	174	174
0.230437	0.290787	RAC1 GTPase cycle	Reactome	R-HSA-9013149	WIPF3; ARHGAP15	55843; 644150	185	185
0.232252	0.290787	Alcoholism - Homo sapiens (human)	KEGG	path:hsa05034	HDAC9; GRIN2A	9734; 2903	187	186
0.237704	0.295092	Signaling by NOTCH	Reactome	R-HSA-157118	HDAC9; CNTN1	9734; 1272	190	189
0.239523	0.295092	TCF dependent signaling in response to WNT	Reactome	R-HSA-201681	RSPO3; RSPO2	340419; 84870	191	190
0.248629	0.301325	Transcriptional regulation by RUNX1	Reactome	R-HSA-8878171	RSPO3; TAL1	6886; 84870	196	195
0.248705	0.301325	Signaling by Rho GTPases	Reactome	R-HSA-194315	DYNC1I1; WIPF3; ARHGAP15; CFTR; RHOH	1780; 1080; 55843; 399; 644150	689	688
0.250452	0.301325	Pathogenic Escherichia coli infection - Homo sapiens (human)	KEGG	path:hsa05130	WIPF3; TMBIM6	644150; 7009	197	196
0.263007	0.312354	Post-translational protein modification	Reactome	R-HSA-597592	MEPE; AGBL1; ADAMTS3; ADAMTS2; DYNC1I1; TNIP3; FBXO2; LSAMP; CFTR	1080; 4045; 79931; 1780; 56955; 26232; 9509; 9508; 123624	1425	1425
0.263675	0.312354	Signaling by Rho GTPases, Miro GTPases and RHOBTB3	Reactome	R-HSA-9716542	DYNC1I1; WIPF3; ARHGAP15; CFTR; RHOH	1780; 1080; 55843; 399; 644150	705	704
0.286953	0.337334	cAMP signaling pathway - Homo sapiens (human)	KEGG	path:hsa04024	GRIN2A; CFTR	1080; 2903	216	216
0.31595	0.368609	Membrane Trafficking	Reactome	R-HSA-199991	DYNC1I1; SGIP1; CFTR; SYNJ2	1780; 1080; 8871; 84251	578	578
0.346712	0.401456	Salmonella infection - Homo sapiens (human)	KEGG	path:hsa05132	DYNC1I1; RHOH	399; 1780	249	249
0.356932	0.410206	Generic Transcription Pathway	Reactome	R-HSA-212436	RSPO3; TAL1; ESRRB; HDAC9; TRPC3; POU4F2; GRIN2A	2903; 5458; 2103; 7222; 9734; 6886; 84870	1178	1177
0.359889	0.41054	Vesicle-mediated transport	Reactome	R-HSA-5653656	DYNC1I1; SGIP1; CFTR; SYNJ2	1780; 1080; 8871; 84251	617	617
0.371635	0.420821	Platelet activation, signaling and aggregation	Reactome	R-HSA-76002	TRPC3; P2RY12	64805; 7222	263	263
0.390962	0.439476	IL-18 signaling pathway	Wikipathways	WP4754	TNIP3; PTPRZ1	5803; 79931	274	274
0.394049	0.439736	Disease	Reactome	R-HSA-1643685	DYNC1I1; APOBEC3F; HDAC9; WIPF3; CFTR; CRHR1	1780; 1080; 644150; 9734; 1394; 200316	1029	1029
0.40313	0.446633	Signaling by WNT	Reactome	R-HSA-195721	RSPO3; RSPO2	340419; 84870	282	281
0.413471	0.452859	Extracellular matrix organization	Reactome	R-HSA-1474244	ADAMTS3; ADAMTS2	9509; 9508	287	287
0.414631	0.452859	Pathways of neurodegeneration - multiple diseases - Homo sapiens (human)	KEGG	path:hsa05022	TRPC3; GRIN2A; SNCA	6622; 2903; 7222	475	475
0.418609	0.453985	Deubiquitination	Reactome	R-HSA-5688426	TNIP3; CFTR	79931; 1080	290	290
0.463706	0.499376	RNA Polymerase II Transcription	Reactome	R-HSA-73857	RSPO3; TAL1; ESRRB; HDAC9; TRPC3; POU4F2; GRIN2A	2903; 5458; 2103; 7222; 9734; 6886; 84870	1307	1306
0.473591	0.506479	Leishmania infection	Reactome	R-HSA-9658195	WIPF3; CRHR1	644150; 1394	323	323
0.483514	0.513526	Metabolism of proteins	Reactome	R-HSA-392499	MEPE; AGBL1; ADAMTS3; ADAMTS2; DYNC1I1; TNIP3; FBXO2; LSAMP; SNCA; CFTR	1080; 4045; 79931; 6622; 1780; 56955; 26232; 9509; 9508; 123624	1935	1934
0.507097	0.534883	Infectious disease	Reactome	R-HSA-5663205	DYNC1I1; WIPF3; APOBEC3F; CRHR1	1780; 200316; 644150; 1394	750	750
0.54491	0.570858	Alzheimer disease - Homo sapiens (human)	KEGG	path:hsa05010	GRIN2A; SNCA	6622; 2903	369	369
0.569225	0.592302	Gene expression (Transcription)	Reactome	R-HSA-74160	RSPO3; TAL1; ESRRB; HDAC9; TRPC3; POU4F2; GRIN2A	5458; 2903; 2103; 9734; 6886; 84870; 7222	1439	1438
0.620226	0.641039	Metabolism of lipids	Reactome	R-HSA-556833	GK2; CYP39A1; SYNJ2	8871; 51302; 2712	646	645
0.641504	0.658611	Olfactory transduction - Homo sapiens (human)	KEGG	path:hsa04740	SLC8A1; OR1F1	6546; 4992	443	440
0.653232	0.66621	Hemostasis	Reactome	R-HSA-109582	SLC8A1; TRPC3; P2RY12	7222; 64805; 6546	677	677
0.788699	0.799077	Sensory Perception	Reactome	R-HSA-9709957	OR1F1; TMC2	4992; 117532	585	585
0.971811	0.978162	Metabolism	Reactome	R-HSA-1430728	GK2; SLC6A7; CYP39A1; LDHB; SYNJ2	6534; 2712; 51302; 8871; 3945	1954	1952

## Sheet: ORA_Grey_Module
p-value	q-value	pathway	source	external_id	members_input_overlap	members_input_overlap_geneids	size	effective_size
1.59984e-25	2.04459e-22	Neuronal System	Reactome	R-HSA-112316	SLITRK3; CACNG8; KCNC2; GRIA3; SLC32A1; GRIA1; CACNA1E; LRFN2; KCND2; GABRA4; PANX2; GABRA6; KCNA2; KCNA3; GABRA3; KCNJ16; SYT12; KCNK9; GABRA1; CHRNB3; CHRNB4; CACNB4; GRIN3A; LRRTM4; SYT10; GAD2; LRRTM3; KCNG1; GRM5; GRIN1; RIMS1; KCNMB1; SLITRK4; KCNJ10; SLITRK2; KCNS2; KCNK17; NLGN4Y; KCNQ5; CAMK2A; KCNK10; KCNK1; CHRNA4; ADCY8; CHRNA6; KCNN3; PRKCG; GABBR2; CHRNA3; GABRB1; GABRB2; SHANK2; KC…	54207; 22999; 3747; 815; 3788; 2915; 3766; 89822; 2892; 785; 6833; 22941; 1143; 348980; 56479; 2904; 2557; 10242; 3760; 10368; 347731; 2556; 1137; 2560; 3738; 88; 3765; 341359; 2572; 6572; 3755; 51305; 27092; 80059; 139065; 2900; 8224; 3756; 114; 84631; 27012; 2890; 3737; 56666; 22829; 140679; 3761; 2902; 3782; 8973; 3779; 108; 2905; 5582; 3751; 1142; 3773; 9568; 2554; 2561; 777; 6506; 3763; 1164…	391	391
1.20826e-19	7.72075e-17	Neuroactive ligand-receptor interaction - Homo sapiens (human)	KEGG	path:hsa04080	GHRHR; GHR; KISS1R; GRIA3; GABRG1; GRIA1; PTGFR; CHRNB4; TRHR; P2RY2; GPR50; ADCYAP1; TSHR; GABRA4; GABBR2; GABRA6; GABRA1; GABRA3; CCKBR; AGT; PRLR; TAC1; CHRNB3; ADRA2A; GRIK4; ADRA2C; GRIN3A; HTR2A; HRH3; GRM4; GRM5; GRIN1; GPR83; PENK; TRH; GRID2; CHRM4; CHRM2; CHRM1; CHRNA4; CHRNA6; APLN; CHRNA3; OPRK1; GABRB1; GABRB2; NTSR1; ADRA1A; NMUR1; GRM7; APLNR; NPY1R; DRD2; OPRM1; DRD1; GRIN2B; GRIN…	2560; 2565; 2561; 7200; 7201; 2559; 5179; 10316; 2914; 6752; 1128; 1129; 1132; 116; 1142; 5737; 2690; 2692; 10888; 148; 150; 152; 8862; 1136; 1137; 183; 185; 187; 9248; 2554; 1143; 6863; 8973; 1812; 1813; 3356; 4886; 4923; 9568; 2890; 2892; 2895; 2900; 2902; 2904; 2905; 2917; 887; 4986; 4988; 84634; 5029; 116443; 5618; 11255; 2915; 2556; 2557; 7253	341	341
6.82071e-14	2.90562e-11	Transmission across Chemical Synapses	Reactome	R-HSA-112315	GRIK4; SLC32A1; GRIA1; CACNA1E; GABRA4; GABBR2; GABRA6; GABRA1; GAD2; CACNG8; CHRNB3; CHRNB4; CACNB4; GRIN3A; GABRA3; GRIA3; GRIN1; RIMS1; KCNJ10; KCNJ16; CAMK2A; PRKCG; CHRNA4; CHRNA6; CHRNA3; GABRB1; GABRB2; KCNJ3; ACTN2; KCNJ6; ADCY2; KCNJ4; KCNJ9; ADCY8; GRIN2B; GRIN2C; SLC18A3; SLC1A6; CACNG3; CACNG4; SYN3; SLC1A2	2900; 10368; 22999; 8224; 6506; 2556; 114; 815; 8973; 3763; 2560; 88; 3765; 2890; 116443; 2559; 2892; 2905; 1136; 785; 6511; 2572; 140679; 1137; 3761; 2902; 1143; 6572; 108; 2904; 2557; 3766; 5582; 59283; 3760; 1142; 3773; 27092; 9568; 2554; 2561; 777	249	249
2.30572e-12	7.36676e-10	Potassium Channels	Reactome	R-HSA-1296071	KCNC2; KCNG1; KCND2; GABBR2; KCNA2; KCNA3; KCNK9; KCNK1; KCNS2; KCNJ3; KCNJ10; KCNJ16; KCNK17; KCNQ5; KCNK10; KCNN3; KCNMB1; KCNMB2; KCNH1; KCNJ6; KCNJ4; HCN1; KCNJ9; ABCC8; KCNV1	54207; 3747; 3756; 3763; 3738; 27012; 3766; 3737; 3765; 89822; 348980; 3775; 3761; 6833; 3755; 51305; 3779; 3788; 56479; 3782; 10242; 3751; 3760; 3773; 9568	103	103
4.76638e-12	1.21829e-09	Nicotine addiction - Homo sapiens (human)	KEGG	path:hsa05033	CHRNA4; GRIN3A; GRIA3; SLC32A1; GRIA1; GRIN2B; GRIN2C; CHRNA6; GRIN1; GABRA4; GABRB1; GABRB2; GABRA6; GABRA1; GABRG1; GABRA3	2560; 2561; 140679; 8973; 2565; 2890; 2892; 2902; 2904; 2905; 116443; 1137; 2554; 2556; 2557; 2559	40	40
7.24897e-12	1.54403e-09	Neurotransmitter receptors and postsynaptic signal transmission	Reactome	R-HSA-112314	ADCY8; GRIA1; GABRA4; GABBR2; GABRA6; GABRA1; GABRA3; CACNG8; CHRNB3; CHRNB4; GRIN3A; GRIA3; GRIN1; KCNJ10; KCNJ16; CAMK2A; PRKCG; CHRNA4; CHRNA6; CHRNA3; GABRB1; GABRB2; KCNJ3; ACTN2; KCNJ6; ADCY2; KCNJ4; KCNJ9; GRIK4; GRIN2B; GRIN2C; CACNG3; CACNG4	2900; 10368; 2556; 114; 815; 3763; 2560; 88; 3765; 2890; 116443; 2559; 2892; 2905; 1136; 3773; 1137; 3761; 2902; 1143; 108; 8973; 2904; 2557; 3766; 5582; 59283; 3760; 1142; 27092; 9568; 2554; 2561	185	185
5.27101e-10	9.62336e-08	Developmental Biology	Reactome	R-HSA-1266738	KRT75; MYH14; COL4A1; LAMA1; KRT31; EPHA6; EPHA5; LGI3; POU3F1; PPARGC1A; LGI4; ADAM11; GSC; CNTN6; PKP2; KRT5; PTGDS; DSCAM; PPL; MYOG; FLG; CACNA1H; CACNA1I; LHX2; NCAN; GJB1; DCC; DSC2; DSC3; CACNB4; SCN2B; SCN2A; ZIC3; SLIT1; DSG2; GRIN1; SCN4B; SLIT2; EPHB3; LAMA2; EPHB6; GRB7; UNC5A; COL9A2; EFNA2; DSP; COL9A1; CACNG8; SALL4; FLRT3; COL4A2; ABLIM3; EPHA10; GATA4; GATA2; CTNNA2; CDH15; ST8SI…	163175; 1829; 6330; 2044; 1826; 6323; 1282; 90249; 2312; 1298; 785; 57167; 2904; 3908; 10368; 8911; 1832; 1825; 6326; 22885; 1824; 8912; 2626; 1297; 2624; 285220; 10891; 79784; 3875; 7547; 27092; 2049; 5730; 3852; 145258; 4656; 9119; 9353; 1013; 5493; 1496; 2051; 2902; 1943; 5318; 2705; 3881; 9355; 8128; 57211; 4185; 6327; 5453; 3880; 4099; 284217; 6328; 1463; 2886; 1284; 23767; 27255; 6585; 1630…	676	676
1.92802e-09	3.08002e-07	Calcium signaling pathway - Homo sapiens (human)	KEGG	path:hsa04020	CD38; PTGFR; NGF; NTSR1; TRHR; TNNC1; CACNA1H; CACNA1I; CASQ2; PDE1A; RYR2; CACNA1E; NTRK2; HTR2A; GRM5; GRIN1; FGF10; KDR; NOS1; CHRM2; CHRM1; CAMK2A; PRKCG; MCOLN3; FGF5; FGFR3; FGF1; ADRA1A; ADCY2; CCKBR; ADCY8; DRD1; GRIN2C; AGTR1	7201; 1128; 108; 114; 6262; 1129; 5136; 2255; 148; 2246; 185; 2250; 3791; 8911; 8912; 4842; 777; 1812; 3356; 5737; 815; 4915; 7134; 4923; 2261; 845; 4803; 2902; 2905; 2915; 887; 952; 5582; 55283	240	239
3.28573e-09	4.66574e-07	Muscle contraction	Reactome	R-HSA-397014	KCNE5; FXYD1; TNNC1; TNNT1; TNNT3; KCNK9; MYH8; RYR2; KCNK1; SCN2B; SCN2A; TNNI1; SCN4B; KCNIP2; KCNIP1; NOS1; KCND2; KCNK17; KCNK10; ACTN2; KCNJ4; CACNG8; ATP1A2; MYBPC1; SCN1A; CACNG4; SCN3A; CACNG7	54207; 6330; 4604; 51305; 30820; 6323; 3775; 88; 6326; 7138; 4842; 59284; 89822; 59283; 7140; 23630; 7135; 3761; 27092; 30819; 6328; 3751; 7134; 6262; 5348; 4626; 477; 6327	174	174
5.94192e-09	7.59377e-07	Cardiac conduction	Reactome	R-HSA-5576891	NOS1; KCND2; RYR2; KCNK9; KCNE5; FXYD1; KCNK17; KCNJ4; KCNK1; KCNK10; KCNIP2; CACNG8; SCN2B; SCN2A; ATP1A2; SCN1A; SCN4B; CACNG4; SCN3A; KCNIP1; CACNG7	54207; 6330; 51305; 30820; 6323; 3775; 6326; 4842; 59284; 89822; 6328; 23630; 3761; 27092; 30819; 3751; 59283; 6262; 5348; 477; 6327	105	105
7.88711e-09	8.61465e-07	Circadian entrainment - Homo sapiens (human)	KEGG	path:hsa04713	KCNJ3; CACNA1I; GRIA1; KCNJ6; ADCY2; CACNA1H; GRIA3; KCNJ9; RYR2; ADCY8; CAMK2A; RASD1; GRIN2B; GRIN2C; NOS1; PRKCG; ADCYAP1; PRKG2; GRIN1; FOS	108; 114; 116; 6262; 3760; 3763; 3765; 8911; 8912; 4842; 2353; 815; 2890; 2892; 2902; 2904; 2905; 51655; 5582; 5593	97	97
8.08888e-09	8.61465e-07	Heparan sulfate/heparin (HS-GAG) metabolism	Reactome	R-HSA-1638091	BCAN; HS3ST5; HS3ST4; NCAN; HS3ST2; HS3ST1; SDC1; NDST3; VCAN; GPC3; GPC5; HS6ST2; HS6ST3; B3GAT2; NDST4	9348; 135152; 1462; 90161; 2262; 9951; 6382; 9957; 64579; 63827; 266722; 9956; 2719; 222537; 1463	54	54
1.50257e-08	1.47714e-06	Morphine addiction - Homo sapiens (human)	KEGG	path:hsa05032	KCNJ3; KCNJ9; KCNJ6; ADCY2; GABRG1; ADCY8; PRKCG; DRD1; SLC32A1; OPRM1; PDE7B; GABBR2; GABRA4; GABRB1; GABRB2; GABRA6; GABRA1; PDE1A; GABRA3	2560; 2561; 2565; 5136; 108; 114; 3760; 3763; 3765; 1812; 9568; 4988; 140679; 5582; 27115; 2554; 2556; 2557; 2559	91	91
1.85093e-08	1.68964e-06	Signaling by GPCR	Reactome	R-HSA-372790	GPR17; CCL2; PTGFR; GPR15; XK; PRKCG; ADCY8; GHRHR; NTSR1; TRHR; OPRK1; DRD1; ADCYAP1; TSHR; GABBR2; AGT; ADRA2A; CCKBR; PPP1R1B; TAC1; PDE1A; ARHGEF5; PTHLH; ADRA2C; CCL28; PPBP; PDE7B; HTR2A; HRH3; CASR; DGKB; GRM5; OXGR1; GPR83; PENK; DGKG; TRH; KISS1R; ARHGEF35; PLPPR1; CHRM4; CHRM2; CHRM1; CAMK2A; GRM4; OPRM1; RGS6; P2RY2; ADRA1A; GPR37L1; NMUR1; GRM7; APLNR; ADCY2; CX3CR1; RGS11; RAMP3; QRF…	7200; 3356; 7504; 2915; 116; 2840; 4923; 5744; 5473; 5737; 56477; 1607; 5029; 1132; 84152; 2692; 27199; 9628; 9283; 54886; 6863; 185; 846; 1608; 6347; 1813; 10888; 8786; 5136; 4988; 2838; 27115; 1524; 187; 152; 10316; 7201; 2917; 414062; 1128; 8862; 887; 114; 7253; 4886; 84109; 2914; 7984; 108; 5582; 11255; 148; 9568; 183; 5179; 8787; 4986; 84634; 6752; 150; 445328; 1812; 10268; 1129; 815	706	706
3.22831e-08	2.75052e-06	Class A/1 (Rhodopsin-like receptors)	Reactome	R-HSA-373076	GPR17; CCL2; PTGFR; XK; NTSR1; TRHR; OPRK1; TSHR; AGT; CCKBR; TAC1; ADRA2A; ADRA2C; CCL28; PPBP; HTR2A; HRH3; OXGR1; KISS1R; PENK; TRH; PLPPR1; CHRM4; CHRM2; CHRM1; OPRM1; APLN; P2RY2; ADRA1A; GPR37L1; NMUR1; APLNR; CX3CR1; QRFPR; NPY1R; DRD2; DRD1; SSTR2; AGTR1; CCL3L3	7200; 56477; 3356; 7504; 2840; 4923; 5473; 5737; 5029; 1132; 27199; 9283; 10316; 54886; 6863; 185; 6347; 1813; 4988; 1524; 187; 152; 7201; 414062; 1128; 8862; 887; 7253; 4886; 11255; 148; 183; 5179; 84109; 4986; 84634; 6752; 150; 1812; 1129	346	346
3.87535e-08	2.96568e-06	GABA receptor activation	Reactome	R-HSA-977443	KCNJ3; KCNJ10; KCNJ16; ADCY2; KCNJ4; KCNJ9; ADCY8; GABRA4; GABRB1; GABBR2; GABRA6; GABRA1; GABRB2; GABRA3; KCNJ6	2560; 108; 3766; 2557; 3773; 3761; 2556; 3765; 114; 3760; 9568; 2554; 2561; 3763; 2559	60	60
3.94496e-08	2.96568e-06	GPCR ligand binding	Reactome	R-HSA-500792	GPR17; CCL2; PTGFR; XK; GHRHR; NTSR1; TRHR; OPRK1; ADCYAP1; TSHR; GABBR2; AGT; ADRA2A; CCKBR; TAC1; PTHLH; ADRA2C; CCL28; PPBP; HTR2A; HRH3; CASR; GRM4; GRM5; OXGR1; GRM7; PENK; TRH; KISS1R; PLPPR1; CHRM4; CHRM2; CHRM1; OPRM1; APLN; P2RY2; ADRA1A; GPR37L1; NMUR1; APLNR; CX3CR1; RAMP3; QRFPR; NPY1R; DRD2; DRD1; SSTR2; AGTR1; CCL3L3	7200; 56477; 3356; 7504; 2915; 116; 2840; 4923; 5744; 5473; 5737; 5029; 1132; 2692; 27199; 9283; 54886; 6863; 185; 846; 6347; 1813; 4988; 1524; 152; 10316; 7201; 187; 414062; 1128; 8862; 5179; 887; 7253; 4886; 2917; 2914; 11255; 148; 9568; 183; 84109; 4986; 84634; 6752; 150; 1812; 10268; 1129	476	476
4.82056e-08	3.4226e-06	HS-GAG biosynthesis	Reactome	R-HSA-2022928	HS3ST5; HS3ST4; HS3ST2; HS3ST1; SDC1; NDST3; NDST4; GPC3; GPC5; HS6ST2; HS6ST3	9348; 9951; 90161; 2262; 222537; 6382; 9957; 64579; 266722; 9956; 2719	31	31
5.74779e-08	3.79699e-06	GPCR downstream signalling	Reactome	R-HSA-388396	GPR17; PTGFR; GPR15; KISS1R; PRKCG; GHRHR; NTSR1; TRHR; OPRK1; ADCYAP1; TSHR; GABBR2; AGT; ADRA2A; CCKBR; PPP1R1B; TAC1; PDE1A; ARHGEF5; PTHLH; ADRA2C; CCL28; PPBP; PDE7B; HTR2A; CASR; DGKB; GRM5; OXGR1; GPR83; PENK; DGKG; TRH; DRD1; ARHGEF35; CHRM4; CHRM2; CHRM1; CAMK2A; GRM4; OPRM1; RGS6; P2RY2; ADRA1A; GPR37L1; NMUR1; GRM7; APLNR; ADCY2; CX3CR1; RGS11; RAMP3; QRFPR; NPY1R; ADCY8; RGS9; SSTR2; …	7200; 3356; 2915; 116; 2840; 4923; 5744; 5473; 5737; 56477; 1607; 5029; 1132; 2692; 27199; 9628; 9283; 10316; 6863; 185; 846; 1608; 10888; 8786; 5136; 4988; 2838; 27115; 1524; 187; 152; 7201; 2917; 1128; 8862; 887; 84109; 114; 7253; 8787; 4886; 2914; 7984; 108; 5582; 148; 9568; 183; 5179; 4986; 84634; 6752; 84152; 150; 445328; 1812; 10268; 1129; 815	633	633
6.23918e-08	3.79699e-06	Carvedilol Action Pathway	SMPDB	SMP00367	ADRA1A; KCNJ3; TNNT3; KCNJ4; RYR2; KCNK1; TNNT1; CHRM2; ABCC8; ATP1A2; TNNI1; CACNA1H; AGTR1; KCNIP2; TNNC1	148; 477; 3761; 3760; 30819; 6833; 3775; 8912; 1129; 6262; 185; 7135; 7138; 7134; 7140	62	62
6.23918e-08	3.79699e-06	Labetalol Action Pathway	SMPDB	SMP00368	ADRA1A; KCNJ3; TNNT3; KCNJ4; RYR2; KCNK1; TNNT1; CHRM2; ABCC8; ATP1A2; TNNI1; CACNA1H; AGTR1; KCNIP2; TNNC1	148; 477; 3761; 3760; 30819; 6833; 3775; 8912; 1129; 6262; 185; 7135; 7138; 7134; 7140	62	62
1.97635e-07	6.54112e-06	Extracellular matrix organization	Reactome	R-HSA-1474244	MMP17; MMP11; ACAN; VCAN; ADAMTS18; IBSP; LTBP2; NCAN; THBS1; CAPN6; ICAM5; MADCAM1; KDR; LAMA1; LAMA2; LAMA3; ITGB4; TNR; FBN2; COL26A1; COL9A2; COL19A1; COL9A1; COL4A2; COL4A1; BCAN; SDC1; COL22A1; COL13A1; SPP1; COL21A1; HAPLN1; COL20A1; VCAM1	3791; 6382; 4320; 7057; 3691; 2201; 1282; 136227; 7143; 284217; 8174; 3908; 4053; 1298; 1463; 169044; 827; 1284; 63827; 1297; 1305; 4326; 7087; 3909; 6696; 7412; 57642; 1310; 3381; 81578; 1462; 1404; 176; 170692	287	287
2.82986e-07	6.54112e-06	Glycosaminoglycan metabolism	Reactome	R-HSA-1630316	BCAN; HS3ST5; HS3ST4; NCAN; LYVE1; HS3ST1; HS3ST2; SDC1; NDST3; VCAN; ACAN; CHST9; NDST4; GPC3; GPC5; HS6ST2; HS6ST3; B3GAT2; CEMIP; CHST6	4166; 9951; 6382; 83539; 222537; 266722; 1463; 9957; 2719; 63827; 9348; 135152; 1462; 90161; 2262; 176; 64579; 10894; 9956; 57214	119	119
3.48041e-07	6.54112e-06	Bopindolol Action Pathway	SMPDB	SMP00657	KCNJ3; CACNA1H; TNNT3; KCNJ4; RYR2; KCNK1; TNNT1; CHRM2; ABCC8; ATP1A2; TNNI1; AGTR1; KCNIP2; TNNC1	477; 3761; 3760; 30819; 6833; 3775; 8912; 1129; 6262; 185; 7135; 7138; 7134; 7140	61	61
3.48041e-07	6.54112e-06	Timolol Action Pathway	SMPDB	SMP00659	KCNJ3; CACNA1H; TNNT3; KCNJ4; RYR2; KCNK1; TNNT1; CHRM2; ABCC8; ATP1A2; TNNI1; AGTR1; KCNIP2; TNNC1	477; 3761; 3760; 30819; 6833; 3775; 8912; 1129; 6262; 185; 7135; 7138; 7134; 7140	61	61
3.48041e-07	6.54112e-06	Carteolol Action Pathway	SMPDB	SMP00658	KCNJ3; CACNA1H; TNNT3; KCNJ4; RYR2; KCNK1; TNNT1; CHRM2; ABCC8; ATP1A2; TNNI1; AGTR1; KCNIP2; TNNC1	477; 3761; 3760; 30819; 6833; 3775; 8912; 1129; 6262; 185; 7135; 7138; 7134; 7140	61	61
3.48041e-07	6.54112e-06	Bevantolol Action Pathway	SMPDB	SMP00668	KCNJ3; CACNA1H; TNNT3; KCNJ4; RYR2; KCNK1; TNNT1; CHRM2; ABCC8; ATP1A2; TNNI1; AGTR1; KCNIP2; TNNC1	477; 3761; 3760; 30819; 6833; 3775; 8912; 1129; 6262; 185; 7135; 7138; 7134; 7140	61	61
3.48041e-07	6.54112e-06	Practolol Action Pathway	SMPDB	SMP00669	KCNJ3; CACNA1H; TNNT3; KCNJ4; RYR2; KCNK1; TNNT1; CHRM2; ABCC8; ATP1A2; TNNI1; AGTR1; KCNIP2; TNNC1	477; 3761; 3760; 30819; 6833; 3775; 8912; 1129; 6262; 185; 7135; 7138; 7134; 7140	61	61
3.48041e-07	6.54112e-06	Dobutamine Action Pathway	SMPDB	SMP00662	KCNJ3; CACNA1H; TNNT3; KCNJ4; RYR2; KCNK1; TNNT1; CHRM2; ABCC8; ATP1A2; TNNI1; AGTR1; KCNIP2; TNNC1	477; 3761; 3760; 30819; 6833; 3775; 8912; 1129; 6262; 185; 7135; 7138; 7134; 7140	61	61
3.48041e-07	6.54112e-06	Isoprenaline Action Pathway	SMPDB	SMP00663	KCNJ3; CACNA1H; TNNT3; KCNJ4; RYR2; KCNK1; TNNT1; CHRM2; ABCC8; ATP1A2; TNNI1; AGTR1; KCNIP2; TNNC1	477; 3761; 3760; 30819; 6833; 3775; 8912; 1129; 6262; 185; 7135; 7138; 7134; 7140	61	61
3.48041e-07	6.54112e-06	Arbutamine Action Pathway	SMPDB	SMP00664	KCNJ3; CACNA1H; TNNT3; KCNJ4; RYR2; KCNK1; TNNT1; CHRM2; ABCC8; ATP1A2; TNNI1; AGTR1; KCNIP2; TNNC1	477; 3761; 3760; 30819; 6833; 3775; 8912; 1129; 6262; 185; 7135; 7138; 7134; 7140	61	61
3.48041e-07	6.54112e-06	Levobunolol Action Pathway	SMPDB	SMP00666	KCNJ3; CACNA1H; TNNT3; KCNJ4; RYR2; KCNK1; TNNT1; CHRM2; ABCC8; ATP1A2; TNNI1; AGTR1; KCNIP2; TNNC1	477; 3761; 3760; 30819; 6833; 3775; 8912; 1129; 6262; 185; 7135; 7138; 7134; 7140	61	61
3.48041e-07	6.54112e-06	Metipranolol Action Pathway	SMPDB	SMP00667	KCNJ3; CACNA1H; TNNT3; KCNJ4; RYR2; KCNK1; TNNT1; CHRM2; ABCC8; ATP1A2; TNNI1; AGTR1; KCNIP2; TNNC1	477; 3761; 3760; 30819; 6833; 3775; 8912; 1129; 6262; 185; 7135; 7138; 7134; 7140	61	61
3.48041e-07	6.54112e-06	Sotalol Action Pathway	SMPDB	SMP00660	KCNJ3; CACNA1H; TNNT3; KCNJ4; RYR2; KCNK1; TNNT1; CHRM2; ABCC8; ATP1A2; TNNI1; AGTR1; KCNIP2; TNNC1	477; 3761; 3760; 30819; 6833; 3775; 8912; 1129; 6262; 185; 7135; 7138; 7134; 7140	61	61
3.48041e-07	6.54112e-06	Epinephrine Action Pathway	SMPDB	SMP00661	KCNJ3; CACNA1H; TNNT3; KCNJ4; RYR2; KCNK1; TNNT1; CHRM2; ABCC8; ATP1A2; TNNI1; AGTR1; KCNIP2; TNNC1	477; 3761; 3760; 30819; 6833; 3775; 8912; 1129; 6262; 185; 7135; 7138; 7134; 7140	61	61
3.48041e-07	6.54112e-06	Betaxolol Action Pathway	SMPDB	SMP00299	KCNJ3; CACNA1H; TNNT3; KCNJ4; RYR2; KCNK1; TNNT1; CHRM2; ABCC8; ATP1A2; TNNI1; AGTR1; KCNIP2; TNNC1	477; 3761; 3760; 30819; 6833; 3775; 8912; 1129; 6262; 185; 7135; 7138; 7134; 7140	61	61
3.48041e-07	6.54112e-06	Atenolol Action Pathway	SMPDB	SMP00298	KCNJ3; CACNA1H; TNNT3; KCNJ4; RYR2; KCNK1; TNNT1; CHRM2; ABCC8; ATP1A2; TNNI1; AGTR1; KCNIP2; TNNC1	477; 3761; 3760; 30819; 6833; 3775; 8912; 1129; 6262; 185; 7135; 7138; 7134; 7140	61	61
3.48041e-07	6.54112e-06	Alprenolol Action Pathway	SMPDB	SMP00297	KCNJ3; CACNA1H; TNNT3; KCNJ4; RYR2; KCNK1; TNNT1; CHRM2; ABCC8; ATP1A2; TNNI1; AGTR1; KCNIP2; TNNC1	477; 3761; 3760; 30819; 6833; 3775; 8912; 1129; 6262; 185; 7135; 7138; 7134; 7140	61	61
3.48041e-07	6.54112e-06	Acebutolol Action Pathway	SMPDB	SMP00296	KCNJ3; CACNA1H; TNNT3; KCNJ4; RYR2; KCNK1; TNNT1; CHRM2; ABCC8; ATP1A2; TNNI1; AGTR1; KCNIP2; TNNC1	477; 3761; 3760; 30819; 6833; 3775; 8912; 1129; 6262; 185; 7135; 7138; 7134; 7140	61	61
3.48041e-07	6.54112e-06	Propranolol Action Pathway	SMPDB	SMP00307	KCNJ3; CACNA1H; TNNT3; KCNJ4; RYR2; KCNK1; TNNT1; CHRM2; ABCC8; ATP1A2; TNNI1; AGTR1; KCNIP2; TNNC1	477; 3761; 3760; 30819; 6833; 3775; 8912; 1129; 6262; 185; 7135; 7138; 7134; 7140	61	61
3.48041e-07	6.54112e-06	Pindolol Action Pathway	SMPDB	SMP00306	KCNJ3; CACNA1H; TNNT3; KCNJ4; RYR2; KCNK1; TNNT1; CHRM2; ABCC8; ATP1A2; TNNI1; AGTR1; KCNIP2; TNNC1	477; 3761; 3760; 30819; 6833; 3775; 8912; 1129; 6262; 185; 7135; 7138; 7134; 7140	61	61
3.48041e-07	6.54112e-06	Penbutolol Action Pathway	SMPDB	SMP00305	KCNJ3; CACNA1H; TNNT3; KCNJ4; RYR2; KCNK1; TNNT1; CHRM2; ABCC8; ATP1A2; TNNI1; AGTR1; KCNIP2; TNNC1	477; 3761; 3760; 30819; 6833; 3775; 8912; 1129; 6262; 185; 7135; 7138; 7134; 7140	61	61
3.48041e-07	6.54112e-06	Oxprenolol Action Pathway	SMPDB	SMP00304	KCNJ3; CACNA1H; TNNT3; KCNJ4; RYR2; KCNK1; TNNT1; CHRM2; ABCC8; ATP1A2; TNNI1; AGTR1; KCNIP2; TNNC1	477; 3761; 3760; 30819; 6833; 3775; 8912; 1129; 6262; 185; 7135; 7138; 7134; 7140	61	61
3.48041e-07	6.54112e-06	Metoprolol Action Pathway	SMPDB	SMP00302	KCNJ3; CACNA1H; TNNT3; KCNJ4; RYR2; KCNK1; TNNT1; CHRM2; ABCC8; ATP1A2; TNNI1; AGTR1; KCNIP2; TNNC1	477; 3761; 3760; 30819; 6833; 3775; 8912; 1129; 6262; 185; 7135; 7138; 7134; 7140	61	61
3.48041e-07	6.54112e-06	Esmolol Action Pathway	SMPDB	SMP00301	KCNJ3; CACNA1H; TNNT3; KCNJ4; RYR2; KCNK1; TNNT1; CHRM2; ABCC8; ATP1A2; TNNI1; AGTR1; KCNIP2; TNNC1	477; 3761; 3760; 30819; 6833; 3775; 8912; 1129; 6262; 185; 7135; 7138; 7134; 7140	61	61
3.48041e-07	6.54112e-06	Bisoprolol Action Pathway	SMPDB	SMP00300	KCNJ3; CACNA1H; TNNT3; KCNJ4; RYR2; KCNK1; TNNT1; CHRM2; ABCC8; ATP1A2; TNNI1; AGTR1; KCNIP2; TNNC1	477; 3761; 3760; 30819; 6833; 3775; 8912; 1129; 6262; 185; 7135; 7138; 7134; 7140	61	61
3.48041e-07	6.54112e-06	Bupranolol Action Pathway	SMPDB	SMP00670	KCNJ3; CACNA1H; TNNT3; KCNJ4; RYR2; KCNK1; TNNT1; CHRM2; ABCC8; ATP1A2; TNNI1; AGTR1; KCNIP2; TNNC1	477; 3761; 3760; 30819; 6833; 3775; 8912; 1129; 6262; 185; 7135; 7138; 7134; 7140	61	61
3.48041e-07	6.54112e-06	Nebivolol Action Pathway	SMPDB	SMP00366	KCNJ3; CACNA1H; TNNT3; KCNJ4; RYR2; KCNK1; TNNT1; CHRM2; ABCC8; ATP1A2; TNNI1; AGTR1; KCNIP2; TNNC1	477; 3761; 3760; 30819; 6833; 3775; 8912; 1129; 6262; 185; 7135; 7138; 7134; 7140	61	61
3.48041e-07	6.54112e-06	Nadolol Action Pathway	SMPDB	SMP00303	KCNJ3; CACNA1H; TNNT3; KCNJ4; RYR2; KCNK1; TNNT1; CHRM2; ABCC8; ATP1A2; TNNI1; AGTR1; KCNIP2; TNNC1	477; 3761; 3760; 30819; 6833; 3775; 8912; 1129; 6262; 185; 7135; 7138; 7134; 7140	61	61
3.48041e-07	6.54112e-06	Muscle/Heart Contraction	SMPDB	SMP00588	KCNJ3; CACNA1H; TNNT3; KCNJ4; RYR2; KCNK1; TNNT1; CHRM2; ABCC8; ATP1A2; TNNI1; AGTR1; KCNIP2; TNNC1	477; 3761; 3760; 30819; 6833; 3775; 8912; 1129; 6262; 185; 7135; 7138; 7134; 7140	61	61
3.48041e-07	6.54112e-06	Diltiazem Action Pathway	SMPDB	SMP00359	KCNJ3; CACNA1H; TNNT3; KCNJ4; RYR2; KCNK1; TNNT1; CHRM2; ABCC8; ATP1A2; TNNI1; AGTR1; KCNIP2; TNNC1	477; 3761; 3760; 30819; 6833; 3775; 8912; 1129; 6262; 185; 7135; 7138; 7134; 7140	61	61
3.48041e-07	6.54112e-06	Amlodipine Action Pathway	SMPDB	SMP00376	KCNJ3; CACNA1H; TNNT3; KCNJ4; RYR2; KCNK1; TNNT1; CHRM2; ABCC8; ATP1A2; TNNI1; AGTR1; KCNIP2; TNNC1	477; 3761; 3760; 30819; 6833; 3775; 8912; 1129; 6262; 185; 7135; 7138; 7134; 7140	61	61
3.48041e-07	6.54112e-06	Verapamil Action Pathway	SMPDB	SMP00375	KCNJ3; CACNA1H; TNNT3; KCNJ4; RYR2; KCNK1; TNNT1; CHRM2; ABCC8; ATP1A2; TNNI1; AGTR1; KCNIP2; TNNC1	477; 3761; 3760; 30819; 6833; 3775; 8912; 1129; 6262; 185; 7135; 7138; 7134; 7140	61	61
3.48041e-07	6.54112e-06	Nitrendipine Action Pathway	SMPDB	SMP00382	KCNJ3; CACNA1H; TNNT3; KCNJ4; RYR2; KCNK1; TNNT1; CHRM2; ABCC8; ATP1A2; TNNI1; AGTR1; KCNIP2; TNNC1	477; 3761; 3760; 30819; 6833; 3775; 8912; 1129; 6262; 185; 7135; 7138; 7134; 7140	61	61
3.48041e-07	6.54112e-06	Nisoldipine Action Pathway	SMPDB	SMP00381	KCNJ3; CACNA1H; TNNT3; KCNJ4; RYR2; KCNK1; TNNT1; CHRM2; ABCC8; ATP1A2; TNNI1; AGTR1; KCNIP2; TNNC1	477; 3761; 3760; 30819; 6833; 3775; 8912; 1129; 6262; 185; 7135; 7138; 7134; 7140	61	61
3.48041e-07	6.54112e-06	Nimodipine Action Pathway	SMPDB	SMP00380	KCNJ3; CACNA1H; TNNT3; KCNJ4; RYR2; KCNK1; TNNT1; CHRM2; ABCC8; ATP1A2; TNNI1; AGTR1; KCNIP2; TNNC1	477; 3761; 3760; 30819; 6833; 3775; 8912; 1129; 6262; 185; 7135; 7138; 7134; 7140	61	61
3.48041e-07	6.54112e-06	Isradipine Action Pathway	SMPDB	SMP00378	KCNJ3; CACNA1H; TNNT3; KCNJ4; RYR2; KCNK1; TNNT1; CHRM2; ABCC8; ATP1A2; TNNI1; AGTR1; KCNIP2; TNNC1	477; 3761; 3760; 30819; 6833; 3775; 8912; 1129; 6262; 185; 7135; 7138; 7134; 7140	61	61
3.48041e-07	6.54112e-06	Nifedipine Action Pathway	SMPDB	SMP00379	KCNJ3; CACNA1H; TNNT3; KCNJ4; RYR2; KCNK1; TNNT1; CHRM2; ABCC8; ATP1A2; TNNI1; AGTR1; KCNIP2; TNNC1	477; 3761; 3760; 30819; 6833; 3775; 8912; 1129; 6262; 185; 7135; 7138; 7134; 7140	61	61
3.48041e-07	6.54112e-06	Felodipine Action Pathway	SMPDB	SMP00377	KCNJ3; CACNA1H; TNNT3; KCNJ4; RYR2; KCNK1; TNNT1; CHRM2; ABCC8; ATP1A2; TNNI1; AGTR1; KCNIP2; TNNC1	477; 3761; 3760; 30819; 6833; 3775; 8912; 1129; 6262; 185; 7135; 7138; 7134; 7140	61	61
3.48041e-07	6.54112e-06	Fosphenytoin (Antiarrhythmic) Action Pathway	SMPDB	SMP00326	KCNJ3; CACNA1H; TNNT3; KCNJ4; RYR2; KCNK1; TNNT1; CHRM2; ABCC8; ATP1A2; TNNI1; AGTR1; KCNIP2; TNNC1	477; 3761; 3760; 30819; 6833; 3775; 8912; 1129; 6262; 185; 7135; 7138; 7134; 7140	61	61
3.48041e-07	6.54112e-06	Mexiletine Action Pathway	SMPDB	SMP00329	KCNJ3; CACNA1H; TNNT3; KCNJ4; RYR2; KCNK1; TNNT1; CHRM2; ABCC8; ATP1A2; TNNI1; AGTR1; KCNIP2; TNNC1	477; 3761; 3760; 30819; 6833; 3775; 8912; 1129; 6262; 185; 7135; 7138; 7134; 7140	61	61
3.48041e-07	6.54112e-06	Tocainide Action Pathway	SMPDB	SMP00330	KCNJ3; CACNA1H; TNNT3; KCNJ4; RYR2; KCNK1; TNNT1; CHRM2; ABCC8; ATP1A2; TNNI1; AGTR1; KCNIP2; TNNC1	477; 3761; 3760; 30819; 6833; 3775; 8912; 1129; 6262; 185; 7135; 7138; 7134; 7140	61	61
3.48041e-07	6.54112e-06	Ibutilide Action Pathway	SMPDB	SMP00332	KCNJ3; CACNA1H; TNNT3; KCNJ4; RYR2; KCNK1; TNNT1; CHRM2; ABCC8; ATP1A2; TNNI1; AGTR1; KCNIP2; TNNC1	477; 3761; 3760; 30819; 6833; 3775; 8912; 1129; 6262; 185; 7135; 7138; 7134; 7140	61	61
3.48041e-07	6.54112e-06	Procainamide (Antiarrhythmic) Action Pathway	SMPDB	SMP00324	KCNJ3; CACNA1H; TNNT3; KCNJ4; RYR2; KCNK1; TNNT1; CHRM2; ABCC8; ATP1A2; TNNI1; AGTR1; KCNIP2; TNNC1	3761; 30819; 477; 3760; 6833; 3775; 8912; 1129; 6262; 185; 7135; 7138; 7134; 7140	61	61
3.48041e-07	6.54112e-06	Disopyramide Action Pathway	SMPDB	SMP00325	KCNJ3; CACNA1H; TNNT3; KCNJ4; RYR2; KCNK1; TNNT1; CHRM2; ABCC8; ATP1A2; TNNI1; AGTR1; KCNIP2; TNNC1	3761; 30819; 477; 3760; 6833; 3775; 8912; 1129; 6262; 185; 7135; 7138; 7134; 7140	61	61
3.48041e-07	6.54112e-06	Flecainide Action Pathway	SMPDB	SMP00331	KCNJ3; CACNA1H; TNNT3; KCNJ4; RYR2; KCNK1; TNNT1; CHRM2; ABCC8; ATP1A2; TNNI1; AGTR1; KCNIP2; TNNC1	6262; 477; 3761; 3760; 30819; 6833; 3775; 8912; 1129; 185; 7135; 7138; 7134; 7140	61	61
3.48041e-07	6.54112e-06	Amiodarone Action Pathway	SMPDB	SMP00665	CACNA1H; KCNJ3; TNNT3; KCNJ4; RYR2; KCNK1; TNNT1; CHRM2; ABCC8; ATP1A2; TNNI1; AGTR1; KCNIP2; TNNC1	8912; 477; 3761; 3760; 30819; 6833; 3775; 1129; 6262; 185; 7135; 7138; 7134; 7140	61	61
3.48041e-07	6.54112e-06	Quinidine Action Pathway	SMPDB	SMP00323	KCNJ3; CACNA1H; TNNT3; KCNJ4; RYR2; KCNK1; TNNT1; CHRM2; ABCC8; ATP1A2; TNNI1; AGTR1; KCNIP2; TNNC1	30819; 3761; 477; 3760; 6833; 3775; 8912; 1129; 6262; 185; 7135; 7138; 7134; 7140	61	61
3.91535e-07	7.2519e-06	Nalbuphine Action Pathway	SMPDB	SMP00691	ADRA1A; GRIN3A; KCND2; DRD1; CHRNA4; OPRM1; ATP1A2; OPRK1; GRIN1; KCNIP2	4986; 4988; 1137; 3751; 30819; 477; 2902; 116443; 148; 1812	30	30
5.32154e-07	9.7156e-06	Lidocaine (Antiarrhythmic) Action Pathway	SMPDB	SMP00328	KCNJ3; CACNA1H; TNNT3; KCNJ4; RYR2; KCNK1; TNNT1; CHRM2; ABCC8; ATP1A2; TNNI1; AGTR1; KCNIP2; TNNC1	477; 3761; 3760; 30819; 6833; 3775; 8912; 1129; 6262; 185; 7135; 7138; 7134; 7140	63	63
6.0384e-07	1.08691e-05	Sudden Infant Death Syndrome (SIDS) Susceptibility Pathways	Wikipathways	WP706	NGF; EGR1; CHRNB4; ADCYAP1; NKX2-2; PLP1; GABRA1; TAC1; RYR2; PPARGC1A; NTRK2; HTR2A; GRIN1; SCN4B; AQP4; CHRM2; LMX1B; CHRNA4; PHOX2B; GATA2; NEUROD1; SSTR2; HES5	1143; 388585; 4803; 10891; 1958; 2554; 1129; 116; 6262; 1137; 2902; 4821; 2624; 6752; 4915; 361; 4760; 5354; 8929; 3356; 6863; 4010; 6330	159	159
1.01244e-06	1.79708e-05	Nervous system development	Reactome	R-HSA-9675108	MYH14; COL4A1; LAMA1; EPHA6; EPHA5; POU3F1; CNTN6; DSCAM; CACNA1H; CACNA1I; LHX2; NCAN; GJB1; DCC; CACNB4; SCN2B; SCN2A; SLIT2; SLIT1; GRIN1; SCN4B; EPHB3; LAMA2; EPHB6; GRB7; UNC5A; COL9A2; EFNA2; COL9A1; FLRT3; COL4A2; ABLIM3; EPHA10; ST8SIA2; GRIN2B; ADGRG6; MAG; SCN1A; SCN3A	6330; 2044; 1826; 6323; 1282; 90249; 1298; 785; 2705; 2904; 3908; 8911; 6326; 23767; 22885; 8912; 1297; 79784; 2049; 9353; 4099; 2902; 1943; 9355; 8128; 57211; 6327; 285220; 5453; 2051; 284217; 6328; 1463; 2886; 1284; 27255; 6585; 1630; 284656	379	379
1.27025e-06	2.22381e-05	Arrhythmogenic right ventricular cardiomyopathy - Homo sapiens (human)	KEGG	path:hsa05412	ACTN2; LAMA2; ITGB4; LAMA1; RYR2; DSC2; DSP; CACNB4; CACNG8; PKP2; DSG2; CACNG3; CACNG4; CTNNA2; CACNG7	10368; 1496; 59283; 3908; 88; 1829; 1832; 284217; 1824; 5318; 27092; 785; 3691; 6262; 59284	77	77
1.48851e-06	2.57069e-05	Protein-protein interactions at synapses	Reactome	R-HSA-6794362	GRIN2B; SLITRK4; SLITRK2; SLITRK3; GRIN2C; GRIA3; NLGN4Y; GRIA1; SYT12; LRFN2; SYT10; LRRTM3; LRRTM4; GRM5; GRIN1; SHANK2	347731; 84631; 2915; 2890; 57497; 91683; 2892; 2905; 341359; 22829; 2902; 22941; 80059; 2904; 139065; 22865	88	88
1.74098e-06	2.96663e-05	GABAergic synapse - Homo sapiens (human)	KEGG	path:hsa04727	HAP1; KCNJ6; ADCY2; GABRG1; ADCY8; SLC32A1; PRKCG; SLC12A5; GABRA3; GABRA4; GABRB1; GABRB2; GABRA6; GABRA1; GABBR2; GAD2	2560; 2561; 2565; 2572; 108; 114; 57468; 3763; 9001; 9568; 140679; 5582; 2554; 2556; 2557; 2559	89	89
1.95675e-06	3.07867e-05	GPCRs, Class A Rhodopsin-like	Wikipathways	WP455	GPR17; GPR15; PTGFR; NTSR1; TRHR; OPRK1; GPR50; CCKBR; ADRA2A; ADRA2C; HTR2A; OR2A4; OR3A2; GPR83; HRH3; CHRM4; CHRM2; CHRM1; OPRM1; P2RY2; ADRA1A; GPR37L1; NMUR1; APLNR; CX3CR1; NPY1R; DRD2; DRD1; SSTR2; AGTR1	2840; 9283; 79541; 4986; 4988; 10888; 148; 1128; 1129; 4923; 1812; 1524; 1132; 2838; 5737; 9248; 887; 185; 5029; 10316; 6752; 150; 152; 4886; 1813; 7201; 3356; 11255; 4995; 187	261	261
2.25861e-06	3.07867e-05	Phosphodiesterases in neuronal function	Wikipathways	WP4222	NOS1; PPP1R1B; ADCY2; DRD2; PDE1A; GRIA1; ADCY8; DRD1; GRIN2B; GRIN2C; PDE7B; GRIN1	2905; 2904; 114; 5136; 1812; 1813; 84152; 4842; 108; 27115; 2890; 2902	52	52
[truncated: 1,150 more rows]
