# Supplementary material for: Global lncRNA expression profiles in medulloblastoma reveal crucial lncRNA-oncogene interactions in Sonic hedgehog and Group 4
Source: Neurooncol Adv. 2025 Sep 4;7(1):vdaf194. doi: 10.1093/noajnl/vdaf194 (PMC12559851; doi:10.1093/noajnl/vdaf194)
Supplement: vdaf194_suppl_Supplementary_Tables_6 [file vdaf194_suppl_supplementary_tables_6.xlsx]

## Sheet: SHH corr. C1
GeneID_1	GeneID_2	cor_val	p_val	gene_type.x	idents.x	gene_type.y	idents.y
lnckb.36014	lnckb.42431	0.93	0.002403	protein_coding	A4GALT	lncRNA	RP11-454P21.1
lnckb.36014	lnckb.42432	0.927	0.002631	protein_coding	A4GALT	lncRNA	LOC105374668
lnckb.36014	lnckb.42902	0.89	0.007325	protein_coding	A4GALT	lncRNA	LINCR-0003
lnckb.36014	lnckb.48115	0.938	0.001778	protein_coding	A4GALT	lncRNA	LINC01558
lnckb.36014	lnckb.5101	0.903	0.005348	protein_coding	A4GALT	lncRNA	lnckb.5101
lnckb.36014	lnckb.53684	0.795	0.032675	protein_coding	A4GALT	lncRNA	LOC105375897
lnckb.36014	lnckb.55214	0.765	0.045215	protein_coding	A4GALT	lncRNA	LINC01239
lnckb.36014	lnckb.57440	-0.798	0.031582	protein_coding	A4GALT	lncRNA	LOC101928092
lnckb.36014	lnckb.58936	0.834	0.019601	protein_coding	A4GALT	lncRNA	LOC101928832
lnckb.36014	lnckb.66348	0.864	0.012111	protein_coding	A4GALT	lncRNA	CATG00000110003.1
lnckb.36014	lnckb.67022	0.993	8e-06	protein_coding	A4GALT	lncRNA	RP11-375B1.2coding_status uncertaincumulative_support GENCODE:MITRANSgeneCategory __naDHS_type not_DHS
lnckb.36014	lnckb.67036	0.9	0.005749	protein_coding	A4GALT	lncRNA	RP11-731F5.1coding_status uncertaincumulative_support ENCODE:FANTOM:GENCODEgeneCategory __naDHS_type not_DHS
lnckb.36014	lnckb.68761	0.941	0.001598	protein_coding	A4GALT	lncRNA	lnc-OR2AT4-40
lnckb.36014	lnckb.69994	0.806	0.028684	protein_coding	A4GALT	lncRNA	lnc-BRF1-8
lnckb.36014	lnckb.76190	0.937	0.001868	protein_coding	A4GALT	lncRNA	lnc-KCNB2-1
lnckb.36014	lnckb.76809	0.759	0.047806	protein_coding	A4GALT	lncRNA	lnc-CFAP77-1
lnckb.36014	lnckb.77738	0.858	0.013402	protein_coding	A4GALT	lncRNA	NONHSAG104797.1
lnckb.36014	lnckb.77739	0.959	0.000635	protein_coding	A4GALT	lncRNA	NONHSAG104798.1
lnckb.36014	lnckb.81602	0.838	0.018495	protein_coding	A4GALT	lncRNA	NONHSAG107075.1
lnckb.36014	lnckb.83302	0.861	0.012752	protein_coding	A4GALT	lncRNA	NONHSAG071012.1
lnckb.36014	lnckb.8598	-0.943	0.001476	protein_coding	A4GALT	lncRNA	LRP4-AS1
lnckb.36014	lnckb.85982	0.885	0.008175	protein_coding	A4GALT	lncRNA	NONHSAG079676.2
lnckb.36014	lnckb.86438	0.93	0.002408	protein_coding	A4GALT	lncRNA	NONHSAG080144.1
lnckb.36014	lnckb.94934	0.909	0.004523	protein_coding	A4GALT	lncRNA	NONHSAG098065.2
lnckb.36014	lnckb.97417	0.858	0.013451	protein_coding	A4GALT	lncRNA	NONHSAG103188.1
lnckb.36014	lnckb.98172	0.871	0.010738	protein_coding	A4GALT	lncRNA	NONHSAG103620.1
lnckb.36014	lnckb.99692	-0.792	0.033953	protein_coding	A4GALT	lncRNA	lnckb.99692
lnckb.19765	lnckb.24331	0.954	0.000844	protein_coding	ABCC12	lncRNA	lnckb.24331
lnckb.19765	lnckb.3597	-0.77	0.042902	protein_coding	ABCC12	lncRNA	LOC105371561
lnckb.19765	lnckb.3892	0.761	0.04684	protein_coding	ABCC12	lncRNA	LOC107985232
lnckb.19765	lnckb.52349	0.871	0.010767	protein_coding	ABCC12	lncRNA	RP5-912I13.1
lnckb.19765	lnckb.56712	-0.782	0.037651	protein_coding	ABCC12	lncRNA	LOC105376268
lnckb.19765	lnckb.57440	-0.916	0.003759	protein_coding	ABCC12	lncRNA	LOC101928092
lnckb.19765	lnckb.65674	0.889	0.007379	protein_coding	ABCC12	lncRNA	CATG00000097586.1
lnckb.19765	lnckb.66348	0.838	0.018659	protein_coding	ABCC12	lncRNA	CATG00000110003.1
lnckb.19765	lnckb.67063	-0.814	0.02569	protein_coding	ABCC12	lncRNA	RP11-1042B17.3coding_status nonCodingcumulative_support ENCODE:FANTOM:GENCODE:HUBDMAP:MITRANSgeneCategory __naDHS_type DHS_dyadic
lnckb.19765	lnckb.75918	0.832	0.020292	protein_coding	ABCC12	lncRNA	lnc-EN2-6
lnckb.19765	lnckb.75919	0.842	0.01742	protein_coding	ABCC12	lncRNA	lnc-EN2-4
lnckb.19765	lnckb.77738	0.771	0.042358	protein_coding	ABCC12	lncRNA	NONHSAG104797.1
lnckb.19765	lnckb.77739	0.772	0.041878	protein_coding	ABCC12	lncRNA	NONHSAG104798.1
lnckb.19765	lnckb.86438	0.838	0.018498	protein_coding	ABCC12	lncRNA	NONHSAG080144.1
lnckb.19765	lnckb.97417	0.829	0.021267	protein_coding	ABCC12	lncRNA	NONHSAG103188.1
lnckb.44188	lnckb.47033	0.764	0.045677	lncRNA	AC005618.6	protein_coding	POU3F2
lnckb.44188	lnckb.50226	0.77	0.042661	lncRNA	AC005618.6	protein_coding	CREB5
lnckb.44188	lnckb.51384	-0.82	0.023793	lncRNA	AC005618.6	protein_coding	EPHB4
lnckb.44188	lnckb.51773	0.774	0.041057	lncRNA	AC005618.6	protein_coding	PRRT4
lnckb.44188	lnckb.54318	-0.921	0.003207	lncRNA	AC005618.6	protein_coding	COL14A1
lnckb.44188	lnckb.55273	0.781	0.03821	lncRNA	AC005618.6	protein_coding	LINGO2
lnckb.44188	lnckb.7268	-0.921	0.003233	lncRNA	AC005618.6	protein_coding	GFRA1
lnckb.44188	lnckb.7804	-0.978	0.000132	lncRNA	AC005618.6	protein_coding	IGF2
lnckb.44188	lnckb.9819	-0.828	0.02139	lncRNA	AC005618.6	protein_coding	C11orf70
lnckb.28570	lnckb.28571	0.968	0.000358	lncRNA	AC116614.1	protein_coding	SNTG2
lnckb.28570	lnckb.31212	-0.814	0.025917	lncRNA	AC116614.1	protein_coding	TBR1
lnckb.28570	lnckb.35040	0.911	0.004334	lncRNA	AC116614.1	protein_coding	COL6A2
lnckb.28570	lnckb.42249	-0.82	0.023836	lncRNA	AC116614.1	protein_coding	IRX1
lnckb.28570	lnckb.42742	-0.861	0.01284	lncRNA	AC116614.1	protein_coding	NIM1K
lnckb.28570	lnckb.45360	0.858	0.013544	lncRNA	AC116614.1	protein_coding	GCNT2
lnckb.28570	lnckb.46877	0.755	0.049982	lncRNA	AC116614.1	protein_coding	TBX18
lnckb.28570	lnckb.50226	-0.814	0.025945	lncRNA	AC116614.1	protein_coding	CREB5
lnckb.28570	lnckb.51773	-0.879	0.009155	lncRNA	AC116614.1	protein_coding	PRRT4
lnckb.28570	lnckb.5694	0.758	0.048489	lncRNA	AC116614.1	protein_coding	SPAG6
lnckb.28570	lnckb.6437	-0.781	0.038014	lncRNA	AC116614.1	protein_coding	CDH23
lnckb.28570	lnckb.6441	-0.908	0.004629	lncRNA	AC116614.1	protein_coding	C10orf105
lnckb.28570	lnckb.9819	0.836	0.019053	lncRNA	AC116614.1	protein_coding	C11orf70
lnckb.42562	lnckb.4287	-0.776	0.040292	protein_coding	ADAMTS12	lncRNA	BLACAT1
lnckb.42562	lnckb.44161	-0.837	0.018958	protein_coding	ADAMTS12	lncRNA	lnckb.44161
lnckb.42562	lnckb.44188	-0.977	0.000144	protein_coding	ADAMTS12	lncRNA	AC005618.6
lnckb.42562	lnckb.45228	-0.778	0.039499	protein_coding	ADAMTS12	lncRNA	LOC105374893
lnckb.42562	lnckb.46646	-0.968	0.000353	protein_coding	ADAMTS12	lncRNA	LOC101927293
lnckb.42562	lnckb.47706	-0.925	0.002832	protein_coding	ADAMTS12	lncRNA	PHACTR2-AS1
lnckb.42562	lnckb.47708	-0.95	0.001064	protein_coding	ADAMTS12	lncRNA	lnckb.47708
lnckb.42562	lnckb.49674	-0.809	0.027522	protein_coding	ADAMTS12	lncRNA	HRAT92
lnckb.42562	lnckb.55274	-0.833	0.020088	protein_coding	ADAMTS12	lncRNA	LOC105376004
lnckb.42562	lnckb.55275	-0.758	0.048202	protein_coding	ADAMTS12	lncRNA	LOC105376003			5/10 30 microlitros
lnckb.42562	lnckb.58586	-0.814	0.025695	protein_coding	ADAMTS12	lncRNA	LOC101928437
lnckb.42562	lnckb.604	-0.767	0.044034	protein_coding	ADAMTS12	lncRNA	LOC105376814
lnckb.42562	lnckb.61100	-0.761	0.046796	protein_coding	ADAMTS12	lncRNA	CATG00000021232.1
lnckb.42562	lnckb.6438	-0.937	0.00185	protein_coding	ADAMTS12	lncRNA	LOC105378356
lnckb.42562	lnckb.6440	-0.841	0.01783	protein_coding	ADAMTS12	lncRNA	LOC105378355
lnckb.42562	lnckb.64582	-0.824	0.02267	protein_coding	ADAMTS12	lncRNA	CATG00000080417.1
lnckb.42562	lnckb.65256	-0.907	0.004799	protein_coding	ADAMTS12	lncRNA	CATG00000090952.1
lnckb.42562	lnckb.69841	-0.776	0.040136	protein_coding	ADAMTS12	lncRNA	lnc-EXOC5-5
lnckb.42562	lnckb.77213	-0.762	0.046309	protein_coding	ADAMTS12	lncRNA	lnc-HTR2C-8
lnckb.42562	lnckb.77216	-0.798	0.031456	protein_coding	ADAMTS12	lncRNA	lnc-HTR2C-5
lnckb.42562	lnckb.929	-0.858	0.01349	protein_coding	ADAMTS12	lncRNA	LOC101928391
lnckb.42562	lnckb.97997	-0.794	0.032836	protein_coding	ADAMTS12	lncRNA	NONHSAG055127.2
lnckb.42562	lnckb.97998	-0.822	0.023421	protein_coding	ADAMTS12	lncRNA	NONHSAG115062.1
lnckb.6422	lnckb.64407	0.815	0.025526	protein_coding	ADAMTS14	lncRNA	CATG00000077643.1
lnckb.6422	lnckb.69994	0.868	0.011275	protein_coding	ADAMTS14	lncRNA	lnc-BRF1-8
lnckb.6422	lnckb.92589	0.821	0.023471	protein_coding	ADAMTS14	lncRNA	NONHSAG090531.1
lnckb.6422	lnckb.95943	0.903	0.005343	protein_coding	ADAMTS14	lncRNA	NONHSAG114321.1
lnckb.42986	lnckb.43198	0.864	0.012091	protein_coding	ADAMTS6	lncRNA	RP11-466P24.6
lnckb.42986	lnckb.45228	0.767	0.04422	protein_coding	ADAMTS6	lncRNA	LOC105374893
lnckb.42986	lnckb.47706	0.846	0.016538	protein_coding	ADAMTS6	lncRNA	PHACTR2-AS1
lnckb.42986	lnckb.49674	0.971	0.000278	protein_coding	ADAMTS6	lncRNA	HRAT92
lnckb.42986	lnckb.53166	0.87	0.010827	protein_coding	ADAMTS6	lncRNA	RP11-317N12.1
lnckb.42986	lnckb.5705	-0.947	0.001229	protein_coding	ADAMTS6	lncRNA	LOC107984215
lnckb.42986	lnckb.58933	0.812	0.02653	protein_coding	ADAMTS6	lncRNA	LOC101928808
lnckb.42986	lnckb.65528	0.768	0.043908	protein_coding	ADAMTS6	lncRNA	CATG00000095406.1
lnckb.42986	lnckb.71226	-0.859	0.013227	protein_coding	ADAMTS6	lncRNA	lnc-CD226-8
lnckb.42986	lnckb.73344	0.792	0.033666	protein_coding	ADAMTS6	lncRNA	lnc-BOC-1
lnckb.42986	lnckb.86705	0.772	0.041863	protein_coding	ADAMTS6	lncRNA	NONHSAG110290.1
lnckb.42986	lnckb.88556	0.81	0.027277	protein_coding	ADAMTS6	lncRNA	NONHSAG083544.1
lnckb.56727	lnckb.58933	0.913	0.004124	protein_coding	ADGRD2	lncRNA	LOC101928808
lnckb.56727	lnckb.58936	0.86	0.01298	protein_coding	ADGRD2	lncRNA	LOC101928832
lnckb.56727	lnckb.62376	0.836	0.019192	protein_coding	ADGRD2	lncRNA	CATG00000042782.1
lnckb.56727	lnckb.65528	0.854	0.014328	protein_coding	ADGRD2	lncRNA	CATG00000095406.1
lnckb.56727	lnckb.67022	0.764	0.045449	protein_coding	ADGRD2	lncRNA	RP11-375B1.2coding_status uncertaincumulative_support GENCODE:MITRANSgeneCategory __naDHS_type not_DHS
lnckb.56727	lnckb.67036	0.779	0.039106	protein_coding	ADGRD2	lncRNA	RP11-731F5.1coding_status uncertaincumulative_support ENCODE:FANTOM:GENCODEgeneCategory __naDHS_type not_DHS
lnckb.56727	lnckb.68761	0.855	0.014186	protein_coding	ADGRD2	lncRNA	lnc-OR2AT4-40
lnckb.56727	lnckb.71086	0.793	0.033497	protein_coding	ADGRD2	lncRNA	lnc-POTEC-11
lnckb.56727	lnckb.8550	0.857	0.013729	protein_coding	ADGRD2	lncRNA	RP11-958J22.1
lnckb.56727	lnckb.94934	0.762	0.046378	protein_coding	ADGRD2	lncRNA	NONHSAG098065.2
lnckb.56727	lnckb.98172	0.861	0.012905	protein_coding	ADGRD2	lncRNA	NONHSAG103620.1
lnckb.12306	lnckb.70458	0.809	0.027687	protein_coding	ALX1	lncRNA	lnc-ZNF267-5
lnckb.12306	lnckb.70459	0.888	0.007543	protein_coding	ALX1	lncRNA	lnc-ZNF267-6
lnckb.12306	lnckb.70478	0.869	0.011206	protein_coding	ALX1	lncRNA	lnc-TP53TG3-19
lnckb.8525	lnckb.86705	0.812	0.026437	protein_coding	ALX4	lncRNA	NONHSAG110290.1
lnckb.8525	lnckb.98172	0.801	0.030479	protein_coding	ALX4	lncRNA	NONHSAG103620.1
lnckb.8525	lnckb.99692	-0.774	0.04115	protein_coding	ALX4	lncRNA	lnckb.99692
lnckb.56786	lnckb.57440	-0.758	0.048382	protein_coding	ANGPTL2	lncRNA	LOC101928092
lnckb.56786	lnckb.58933	0.769	0.043387	protein_coding	ANGPTL2	lncRNA	LOC101928808
lnckb.56786	lnckb.62480	0.894	0.006619	protein_coding	ANGPTL2	lncRNA	CATG00000044402.1
lnckb.56786	lnckb.65528	0.866	0.011775	protein_coding	ANGPTL2	lncRNA	CATG00000095406.1
lnckb.56786	lnckb.67817	-0.818	0.024483	protein_coding	ANGPTL2	lncRNA	lnc-RABIF-1
lnckb.56786	lnckb.70460	0.931	0.002304	protein_coding	ANGPTL2	lncRNA	lnc-TP53TG3-8
lnckb.56786	lnckb.70461	0.969	0.000329	protein_coding	ANGPTL2	lncRNA	lnc-TP53TG3D-2
lnckb.56786	lnckb.71226	-0.82	0.023816	protein_coding	ANGPTL2	lncRNA	lnc-CD226-8
lnckb.56786	lnckb.71937	0.812	0.026364	protein_coding	ANGPTL2	lncRNA	lnc-RPIA-28
lnckb.56786	lnckb.73344	0.896	0.006319	protein_coding	ANGPTL2	lncRNA	lnc-BOC-1
lnckb.56786	lnckb.81602	0.787	0.035759	protein_coding	ANGPTL2	lncRNA	NONHSAG107075.1
lnckb.56786	lnckb.86705	0.927	0.002664	protein_coding	ANGPTL2	lncRNA	NONHSAG110290.1
lnckb.56786	lnckb.99692	-0.83	0.020978	protein_coding	ANGPTL2	lncRNA	lnckb.99692
lnckb.46953	lnckb.47021	-0.805	0.029045	protein_coding	ANKRD6	lncRNA	RP11-436D23.1
lnckb.46953	lnckb.6440	-0.855	0.01425	protein_coding	ANKRD6	lncRNA	LOC105378355
lnckb.39396	lnckb.53684	0.857	0.013706	protein_coding	APOD	lncRNA	LOC105375897
lnckb.39396	lnckb.67022	0.756	0.049288	protein_coding	APOD	lncRNA	RP11-375B1.2coding_status uncertaincumulative_support GENCODE:MITRANSgeneCategory __naDHS_type not_DHS
lnckb.39396	lnckb.67036	0.848	0.015964	protein_coding	APOD	lncRNA	RP11-731F5.1coding_status uncertaincumulative_support ENCODE:FANTOM:GENCODEgeneCategory __naDHS_type not_DHS
lnckb.39396	lnckb.69994	0.841	0.017678	protein_coding	APOD	lncRNA	lnc-BRF1-8
lnckb.39396	lnckb.77738	0.817	0.024751	protein_coding	APOD	lncRNA	NONHSAG104797.1
lnckb.39396	lnckb.77739	0.812	0.026388	protein_coding	APOD	lncRNA	NONHSAG104798.1
lnckb.39396	lnckb.8550	0.81	0.027246	protein_coding	APOD	lncRNA	RP11-958J22.1
lnckb.39396	lnckb.85982	0.847	0.016194	protein_coding	APOD	lncRNA	NONHSAG079676.2
lnckb.39396	lnckb.92589	0.803	0.029749	protein_coding	APOD	lncRNA	NONHSAG090531.1
lnckb.39396	lnckb.95943	0.845	0.016674	protein_coding	APOD	lncRNA	NONHSAG114321.1
lnckb.5779	lnckb.64582	-0.772	0.042122	protein_coding	ARMC4	lncRNA	CATG00000080417.1
lnckb.5779	lnckb.66348	-0.755	0.049563	protein_coding	ARMC4	lncRNA	CATG00000110003.1
lnckb.5779	lnckb.67030	-0.808	0.027872	protein_coding	ARMC4	lncRNA	RP11-473J6.1coding_status nonCodingcumulative_support GENCODE:HUBDMAP:MITRANSgeneCategory __naDHS_type not_DHS
lnckb.5779	lnckb.70460	-0.757	0.048657	protein_coding	ARMC4	lncRNA	lnc-TP53TG3-8
lnckb.5779	lnckb.70461	-0.845	0.016695	protein_coding	ARMC4	lncRNA	lnc-TP53TG3D-2
lnckb.5779	lnckb.73344	-0.84	0.017943	protein_coding	ARMC4	lncRNA	lnc-BOC-1
lnckb.5779	lnckb.81602	-0.81	0.027327	protein_coding	ARMC4	lncRNA	NONHSAG107075.1
lnckb.5779	lnckb.92259	-0.761	0.046783	protein_coding	ARMC4	lncRNA	NONHSAG112363.1
lnckb.12595	lnckb.13607	-0.805	0.028912	protein_coding	ASCL1	lncRNA	LINC01053
lnckb.12595	lnckb.15173	0.833	0.019821	protein_coding	ASCL1	lncRNA	LOC102724934
lnckb.12595	lnckb.16067	-0.864	0.012234	protein_coding	ASCL1	lncRNA	LOC100506700
lnckb.12595	lnckb.16594	-0.967	0.00038	protein_coding	ASCL1	lncRNA	lnckb.16594
lnckb.12595	lnckb.18277	-0.77	0.043033	protein_coding	ASCL1	lncRNA	CRAT37
lnckb.12595	lnckb.21306	-0.869	0.011192	protein_coding	ASCL1	lncRNA	LOC101928266
lnckb.12595	lnckb.23171	-0.926	0.00279	protein_coding	ASCL1	lncRNA	LOC102723567
lnckb.12595	lnckb.2791	-0.767	0.044274	protein_coding	ASCL1	lncRNA	CH17-125A10.2
lnckb.12595	lnckb.33996	-0.786	0.036183	protein_coding	ASCL1	lncRNA	LOC105372693
lnckb.12595	lnckb.42431	-0.934	0.002043	protein_coding	ASCL1	lncRNA	RP11-454P21.1
lnckb.12595	lnckb.42432	-0.963	0.000503	protein_coding	ASCL1	lncRNA	LOC105374668
lnckb.12595	lnckb.42902	-0.973	0.000219	protein_coding	ASCL1	lncRNA	LINCR-0003
lnckb.12595	lnckb.47021	0.806	0.028633	protein_coding	ASCL1	lncRNA	RP11-436D23.1
lnckb.12595	lnckb.48115	-0.841	0.017607	protein_coding	ASCL1	lncRNA	LINC01558
lnckb.12595	lnckb.5101	-0.877	0.009449	protein_coding	ASCL1	lncRNA	lnckb.5101
lnckb.12595	lnckb.55214	-0.89	0.007205	protein_coding	ASCL1	lncRNA	LINC01239
lnckb.12595	lnckb.58933	-0.807	0.028133	protein_coding	ASCL1	lncRNA	LOC101928808
lnckb.12595	lnckb.58936	-0.953	0.00091	protein_coding	ASCL1	lncRNA	LOC101928832
lnckb.12595	lnckb.62376	-0.853	0.014625	protein_coding	ASCL1	lncRNA	CATG00000042782.1
lnckb.12595	lnckb.65528	-0.797	0.031862	protein_coding	ASCL1	lncRNA	CATG00000095406.1
lnckb.12595	lnckb.66348	-0.823	0.022852	protein_coding	ASCL1	lncRNA	CATG00000110003.1
lnckb.12595	lnckb.67022	-0.897	0.006149	protein_coding	ASCL1	lncRNA	RP11-375B1.2coding_status uncertaincumulative_support GENCODE:MITRANSgeneCategory __naDHS_type not_DHS
lnckb.12595	lnckb.67571	-0.85	0.015487	protein_coding	ASCL1	lncRNA	lnc-PPIAL4F-5
lnckb.12595	lnckb.67817	0.798	0.031531	protein_coding	ASCL1	lncRNA	lnc-RABIF-1
lnckb.12595	lnckb.68761	-0.982	8.3e-05	protein_coding	ASCL1	lncRNA	lnc-OR2AT4-40
lnckb.12595	lnckb.69994	-0.8	0.030658	protein_coding	ASCL1	lncRNA	lnc-BRF1-8
lnckb.12595	lnckb.76190	-0.908	0.004736	protein_coding	ASCL1	lncRNA	lnc-KCNB2-1
lnckb.12595	lnckb.77739	-0.771	0.04233	protein_coding	ASCL1	lncRNA	NONHSAG104798.1
lnckb.12595	lnckb.83302	-0.935	0.00196	protein_coding	ASCL1	lncRNA	NONHSAG071012.1
lnckb.12595	lnckb.8598	0.892	0.007003	protein_coding	ASCL1	lncRNA	LRP4-AS1
lnckb.12595	lnckb.86438	-0.757	0.048608	protein_coding	ASCL1	lncRNA	NONHSAG080144.1
lnckb.12595	lnckb.92878	-0.83	0.020878	protein_coding	ASCL1	lncRNA	NONHSAG092937.1
lnckb.12595	lnckb.94934	-0.879	0.009171	protein_coding	ASCL1	lncRNA	NONHSAG098065.2
lnckb.12595	lnckb.95944	-0.879	0.009135	protein_coding	ASCL1	lncRNA	NONHSAG114092.1
lnckb.12595	lnckb.97417	-0.801	0.030504	protein_coding	ASCL1	lncRNA	NONHSAG103188.1
lnckb.12595	lnckb.98172	-0.925	0.002851	protein_coding	ASCL1	lncRNA	NONHSAG103620.1
lnckb.12595	lnckb.99692	0.822	0.023115	protein_coding	ASCL1	lncRNA	lnckb.99692
lnckb.56963	lnckb.56964	0.908	0.004709	protein_coding	ASS1	lncRNA	LOC105376294
lnckb.56963	lnckb.97997	-0.779	0.039	protein_coding	ASS1	lncRNA	NONHSAG055127.2
lnckb.56592	lnckb.56599	0.787	0.035532	protein_coding	ASTN2	lncRNA	LOC105376239
lnckb.56592	lnckb.66348	0.764	0.045501	protein_coding	ASTN2	lncRNA	CATG00000110003.1
lnckb.56592	lnckb.67036	0.841	0.017611	protein_coding	ASTN2	lncRNA	RP11-731F5.1coding_status uncertaincumulative_support ENCODE:FANTOM:GENCODEgeneCategory __naDHS_type not_DHS
lnckb.56592	lnckb.76809	0.827	0.021595	protein_coding	ASTN2	lncRNA	lnc-CFAP77-1
lnckb.56592	lnckb.92878	0.796	0.032393	protein_coding	ASTN2	lncRNA	NONHSAG092937.1
lnckb.56592	lnckb.94934	0.799	0.031101	protein_coding	ASTN2	lncRNA	NONHSAG098065.2
lnckb.56592	lnckb.97417	0.838	0.018436	protein_coding	ASTN2	lncRNA	NONHSAG103188.1
lnckb.56594	lnckb.5694	-0.807	0.028229	lncRNA	ASTN2-AS1	protein_coding	SPAG6
lnckb.56594	lnckb.58899	-0.801	0.030308	lncRNA	ASTN2-AS1	protein_coding	SOX3
lnckb.40933	lnckb.42431	0.975	0.000187	protein_coding	ATOH1	lncRNA	RP11-454P21.1
lnckb.40933	lnckb.42432	0.976	0.000163	protein_coding	ATOH1	lncRNA	LOC105374668
lnckb.40933	lnckb.42902	0.979	0.000121	protein_coding	ATOH1	lncRNA	LINCR-0003
lnckb.40933	lnckb.48115	0.953	0.000898	protein_coding	ATOH1	lncRNA	LINC01558
lnckb.40933	lnckb.5101	0.943	0.001419	protein_coding	ATOH1	lncRNA	lnckb.5101
lnckb.40933	lnckb.55214	0.832	0.020272	protein_coding	ATOH1	lncRNA	LINC01239
lnckb.40933	lnckb.57440	-0.838	0.018499	protein_coding	ATOH1	lncRNA	LOC101928092
lnckb.40933	lnckb.58933	0.787	0.03562	protein_coding	ATOH1	lncRNA	LOC101928808
lnckb.40933	lnckb.58936	0.905	0.005079	protein_coding	ATOH1	lncRNA	LOC101928832
lnckb.40933	lnckb.65528	0.784	0.036915	protein_coding	ATOH1	lncRNA	CATG00000095406.1
lnckb.40933	lnckb.66348	0.887	0.007821	protein_coding	ATOH1	lncRNA	CATG00000110003.1
lnckb.40933	lnckb.67022	0.961	0.000559	protein_coding	ATOH1	lncRNA	RP11-375B1.2coding_status uncertaincumulative_support GENCODE:MITRANSgeneCategory __naDHS_type not_DHS
lnckb.40933	lnckb.67571	0.863	0.012268	protein_coding	ATOH1	lncRNA	lnc-PPIAL4F-5
lnckb.40933	lnckb.68761	0.962	0.000544	protein_coding	ATOH1	lncRNA	lnc-OR2AT4-40
lnckb.40933	lnckb.70460	0.83	0.020975	protein_coding	ATOH1	lncRNA	lnc-TP53TG3-8
lnckb.40933	lnckb.70461	0.761	0.047087	protein_coding	ATOH1	lncRNA	lnc-TP53TG3D-2
lnckb.40933	lnckb.73344	0.763	0.046024	protein_coding	ATOH1	lncRNA	lnc-BOC-1
lnckb.40933	lnckb.76190	0.923	0.003038	protein_coding	ATOH1	lncRNA	lnc-KCNB2-1
lnckb.40933	lnckb.77739	0.879	0.009094	protein_coding	ATOH1	lncRNA	NONHSAG104798.1
lnckb.40933	lnckb.81602	0.886	0.007927	protein_coding	ATOH1	lncRNA	NONHSAG107075.1
lnckb.40933	lnckb.83302	0.896	0.006294	protein_coding	ATOH1	lncRNA	NONHSAG071012.1
lnckb.40933	lnckb.8598	-0.973	0.000236	protein_coding	ATOH1	lncRNA	LRP4-AS1
lnckb.40933	lnckb.85982	0.767	0.044016	protein_coding	ATOH1	lncRNA	NONHSAG079676.2
lnckb.40933	lnckb.86438	0.902	0.00541	protein_coding	ATOH1	lncRNA	NONHSAG080144.1
lnckb.40933	lnckb.94934	0.885	0.008056	protein_coding	ATOH1	lncRNA	NONHSAG098065.2
lnckb.40933	lnckb.97417	0.842	0.017431	protein_coding	ATOH1	lncRNA	NONHSAG103188.1
lnckb.40933	lnckb.98172	0.916	0.0038	protein_coding	ATOH1	lncRNA	NONHSAG103620.1
lnckb.40933	lnckb.99692	-0.91	0.004419	protein_coding	ATOH1	lncRNA	lnckb.99692
lnckb.21024	lnckb.24881	-0.926	0.002783	protein_coding	ATP2A3	lncRNA	LOC105372178
lnckb.21024	lnckb.33996	0.76	0.047261	protein_coding	ATP2A3	lncRNA	LOC105372693
lnckb.21024	lnckb.34527	0.822	0.023116	protein_coding	ATP2A3	lncRNA	LINC00189
lnckb.21024	lnckb.36818	-0.85	0.015531	protein_coding	ATP2A3	lncRNA	LOC105377006
lnckb.21024	lnckb.42431	0.793	0.033256	protein_coding	ATP2A3	lncRNA	RP11-454P21.1
lnckb.21024	lnckb.42432	0.763	0.046013	protein_coding	ATP2A3	lncRNA	LOC105374668
lnckb.21024	lnckb.42902	0.77	0.043068	protein_coding	ATP2A3	lncRNA	LINCR-0003
lnckb.21024	lnckb.48115	0.916	0.003723	protein_coding	ATP2A3	lncRNA	LINC01558
lnckb.21024	lnckb.5101	0.857	0.013702	protein_coding	ATP2A3	lncRNA	lnckb.5101
lnckb.21024	lnckb.51847	0.841	0.017728	protein_coding	ATP2A3	lncRNA	LOC105375503
lnckb.21024	lnckb.55336	0.88	0.00894	protein_coding	ATP2A3	lncRNA	PTENP1-AS
lnckb.21024	lnckb.56707	0.789	0.034863	protein_coding	ATP2A3	lncRNA	LOC105376267
lnckb.21024	lnckb.56708	0.817	0.02498	protein_coding	ATP2A3	lncRNA	lnckb.56708
lnckb.21024	lnckb.67022	0.821	0.023737	protein_coding	ATP2A3	lncRNA	RP11-375B1.2coding_status uncertaincumulative_support GENCODE:MITRANSgeneCategory __naDHS_type not_DHS
lnckb.21024	lnckb.70460	0.894	0.006639	protein_coding	ATP2A3	lncRNA	lnc-TP53TG3-8
lnckb.21024	lnckb.70461	0.808	0.027782	protein_coding	ATP2A3	lncRNA	lnc-TP53TG3D-2
lnckb.21024	lnckb.71937	0.775	0.040473	protein_coding	ATP2A3	lncRNA	lnc-RPIA-28
lnckb.21024	lnckb.73344	0.852	0.014997	protein_coding	ATP2A3	lncRNA	lnc-BOC-1
lnckb.21024	lnckb.76190	0.789	0.034986	protein_coding	ATP2A3	lncRNA	lnc-KCNB2-1
lnckb.21024	lnckb.77739	0.806	0.028623	protein_coding	ATP2A3	lncRNA	NONHSAG104798.1
lnckb.21024	lnckb.81602	0.944	0.001389	protein_coding	ATP2A3	lncRNA	NONHSAG107075.1
lnckb.21024	lnckb.85205	0.855	0.014262	protein_coding	ATP2A3	lncRNA	NONHSAG074804.1
lnckb.21024	lnckb.85210	0.835	0.019391	protein_coding	ATP2A3	lncRNA	NONHSAG075699.1
lnckb.21024	lnckb.8598	-0.824	0.022751	protein_coding	ATP2A3	lncRNA	LRP4-AS1
lnckb.21024	lnckb.86438	0.839	0.018331	protein_coding	ATP2A3	lncRNA	NONHSAG080144.1
lnckb.21024	lnckb.98172	0.788	0.03544	protein_coding	ATP2A3	lncRNA	NONHSAG103620.1
lnckb.21024	lnckb.99692	-0.851	0.015102	protein_coding	ATP2A3	lncRNA	lnckb.99692
lnckb.59036	lnckb.71226	0.826	0.022043	protein_coding	ATP2B3	lncRNA	lnc-CD226-8
lnckb.59036	lnckb.94966	0.879	0.009079	protein_coding	ATP2B3	lncRNA	NONHSAG113831.1
lnckb.57018	lnckb.57440	-0.927	0.002661	protein_coding	BARHL1	lncRNA	LOC101928092
lnckb.57018	lnckb.58933	0.766	0.044498	protein_coding	BARHL1	lncRNA	LOC101928808
lnckb.57018	lnckb.58936	0.777	0.039823	protein_coding	BARHL1	lncRNA	LOC101928832
lnckb.57018	lnckb.62376	0.781	0.038317	protein_coding	BARHL1	lncRNA	CATG00000042782.1
lnckb.57018	lnckb.65528	0.811	0.026704	protein_coding	BARHL1	lncRNA	CATG00000095406.1
lnckb.57018	lnckb.66348	0.979	0.000116	protein_coding	BARHL1	lncRNA	CATG00000110003.1
lnckb.57018	lnckb.67022	0.891	0.007149	protein_coding	BARHL1	lncRNA	RP11-375B1.2coding_status uncertaincumulative_support GENCODE:MITRANSgeneCategory __naDHS_type not_DHS
lnckb.57018	lnckb.67036	0.794	0.033178	protein_coding	BARHL1	lncRNA	RP11-731F5.1coding_status uncertaincumulative_support ENCODE:FANTOM:GENCODEgeneCategory __naDHS_type not_DHS
lnckb.57018	lnckb.67571	0.918	0.003485	protein_coding	BARHL1	lncRNA	lnc-PPIAL4F-5
lnckb.57018	lnckb.68761	0.868	0.011261	protein_coding	BARHL1	lncRNA	lnc-OR2AT4-40
lnckb.57018	lnckb.70460	0.758	0.048449	protein_coding	BARHL1	lncRNA	lnc-TP53TG3-8
lnckb.57018	lnckb.73344	0.8	0.030666	protein_coding	BARHL1	lncRNA	lnc-BOC-1
lnckb.57018	lnckb.76809	0.769	0.043095	protein_coding	BARHL1	lncRNA	lnc-CFAP77-1
lnckb.57018	lnckb.77739	0.842	0.017593	protein_coding	BARHL1	lncRNA	NONHSAG104798.1
lnckb.57018	lnckb.81602	0.876	0.009781	protein_coding	BARHL1	lncRNA	NONHSAG107075.1
lnckb.57018	lnckb.83302	0.766	0.044437	protein_coding	BARHL1	lncRNA	NONHSAG071012.1
lnckb.57018	lnckb.8598	-0.93	0.002426	protein_coding	BARHL1	lncRNA	LRP4-AS1
lnckb.57018	lnckb.86438	0.867	0.011489	protein_coding	BARHL1	lncRNA	NONHSAG080144.1
lnckb.57018	lnckb.92878	0.786	0.036022	protein_coding	BARHL1	lncRNA	NONHSAG092937.1
lnckb.57018	lnckb.94934	0.88	0.008948	protein_coding	BARHL1	lncRNA	NONHSAG098065.2
lnckb.57018	lnckb.97417	0.959	0.000649	protein_coding	BARHL1	lncRNA	NONHSAG103188.1
lnckb.57018	lnckb.98172	0.775	0.040595	protein_coding	BARHL1	lncRNA	NONHSAG103620.1
lnckb.57018	lnckb.99692	-0.812	0.026677	protein_coding	BARHL1	lncRNA	lnckb.99692
lnckb.38873	lnckb.41679	0.923	0.003061	protein_coding	BCHE	lncRNA	LOC101928007
lnckb.38873	lnckb.41680	0.91	0.004461	protein_coding	BCHE	lncRNA	RP11-597D13.8
lnckb.38873	lnckb.43198	0.854	0.014457	protein_coding	BCHE	lncRNA	RP11-466P24.6
lnckb.38873	lnckb.44161	0.76	0.047395	protein_coding	BCHE	lncRNA	lnckb.44161
lnckb.38873	lnckb.44188	0.811	0.026934	protein_coding	BCHE	lncRNA	AC005618.6
lnckb.38873	lnckb.45228	0.828	0.021461	protein_coding	BCHE	lncRNA	LOC105374893
lnckb.38873	lnckb.46646	0.765	0.044891	protein_coding	BCHE	lncRNA	LOC101927293
lnckb.38873	lnckb.49674	0.926	0.002711	protein_coding	BCHE	lncRNA	HRAT92
lnckb.38873	lnckb.55274	0.824	0.022798	protein_coding	BCHE	lncRNA	LOC105376004
lnckb.38873	lnckb.55275	0.832	0.020173	protein_coding	BCHE	lncRNA	LOC105376003
lnckb.38873	lnckb.5705	-0.76	0.04738	protein_coding	BCHE	lncRNA	LOC107984215
lnckb.38873	lnckb.58933	0.766	0.044561	protein_coding	BCHE	lncRNA	LOC101928808
lnckb.38873	lnckb.62480	0.843	0.017103	protein_coding	BCHE	lncRNA	CATG00000044402.1
lnckb.38873	lnckb.6438	0.784	0.036923	protein_coding	BCHE	lncRNA	LOC105378356
lnckb.38873	lnckb.64582	0.769	0.043367	protein_coding	BCHE	lncRNA	CATG00000080417.1
lnckb.38873	lnckb.65528	0.83	0.020794	protein_coding	BCHE	lncRNA	CATG00000095406.1
lnckb.38873	lnckb.67817	-0.771	0.042349	protein_coding	BCHE	lncRNA	lnc-RABIF-1
lnckb.38873	lnckb.70461	0.772	0.041861	protein_coding	BCHE	lncRNA	lnc-TP53TG3D-2
lnckb.38873	lnckb.71226	-0.896	0.006293	protein_coding	BCHE	lncRNA	lnc-CD226-8
lnckb.38873	lnckb.73344	0.79	0.0347	protein_coding	BCHE	lncRNA	lnc-BOC-1
lnckb.38873	lnckb.86705	0.866	0.011812	protein_coding	BCHE	lncRNA	NONHSAG110290.1
lnckb.38873	lnckb.929	0.8	0.030767	protein_coding	BCHE	lncRNA	LOC101928391
lnckb.41022	lnckb.41679	-0.777	0.039856	protein_coding	BDH2	lncRNA	LOC101928007
lnckb.41022	lnckb.41680	-0.802	0.029956	protein_coding	BDH2	lncRNA	RP11-597D13.8
lnckb.41022	lnckb.46664	-0.763	0.045869	protein_coding	BDH2	lncRNA	LOC107986608
lnckb.41022	lnckb.47072	0.871	0.010734	protein_coding	BDH2	lncRNA	LIN28B-AS1
lnckb.41022	lnckb.53174	-0.868	0.011362	protein_coding	BDH2	lncRNA	LOC101929550
lnckb.41022	lnckb.55274	-0.796	0.032388	protein_coding	BDH2	lncRNA	LOC105376004
lnckb.41022	lnckb.57440	0.801	0.030421	protein_coding	BDH2	lncRNA	LOC101928092
lnckb.41022	lnckb.64582	-0.857	0.013796	protein_coding	BDH2	lncRNA	CATG00000080417.1
lnckb.41022	lnckb.67030	-0.984	6.4e-05	protein_coding	BDH2	lncRNA	RP11-473J6.1coding_status nonCodingcumulative_support GENCODE:HUBDMAP:MITRANSgeneCategory __naDHS_type not_DHS
lnckb.41022	lnckb.67571	-0.76	0.047618	protein_coding	BDH2	lncRNA	lnc-PPIAL4F-5
lnckb.41022	lnckb.92259	-0.849	0.015669	protein_coding	BDH2	lncRNA	NONHSAG112363.1
lnckb.41022	lnckb.929	-0.806	0.028524	protein_coding	BDH2	lncRNA	LOC101928391
lnckb.4287	lnckb.4288	0.969	0.000308	lncRNA	BLACAT1	protein_coding	LEMD1
lnckb.4287	lnckb.51070	-0.803	0.029519	lncRNA	BLACAT1	protein_coding	CACNA2D1
lnckb.4287	lnckb.51608	-0.805	0.028892	lncRNA	BLACAT1	protein_coding	MDFIC
lnckb.4287	lnckb.55213	-0.837	0.018882	lncRNA	BLACAT1	protein_coding	DMRTA1
lnckb.4287	lnckb.7268	-0.76	0.047333	lncRNA	BLACAT1	protein_coding	GFRA1
lnckb.4287	lnckb.9819	-0.837	0.018894	lncRNA	BLACAT1	protein_coding	C11orf70
lnckb.38019	lnckb.41679	0.957	0.000739	protein_coding	BOC	lncRNA	LOC101928007
lnckb.38019	lnckb.41680	0.959	0.000643	protein_coding	BOC	lncRNA	RP11-597D13.8
lnckb.38019	lnckb.42431	0.875	0.009978	protein_coding	BOC	lncRNA	RP11-454P21.1
lnckb.38019	lnckb.42432	0.84	0.017932	protein_coding	BOC	lncRNA	LOC105374668
lnckb.38019	lnckb.42902	0.788	0.035396	protein_coding	BOC	lncRNA	LINCR-0003
lnckb.38019	lnckb.43198	0.879	0.009137	protein_coding	BOC	lncRNA	RP11-466P24.6
lnckb.38019	lnckb.45228	0.865	0.011902	protein_coding	BOC	lncRNA	LOC105374893
lnckb.38019	lnckb.48115	0.817	0.024796	protein_coding	BOC	lncRNA	LINC01558
lnckb.38019	lnckb.49674	0.904	0.005255	protein_coding	BOC	lncRNA	HRAT92
lnckb.38019	lnckb.5101	0.808	0.027768	protein_coding	BOC	lncRNA	lnckb.5101
lnckb.38019	lnckb.53166	0.876	0.009625	protein_coding	BOC	lncRNA	RP11-317N12.1
lnckb.38019	lnckb.5705	-0.853	0.014718	protein_coding	BOC	lncRNA	LOC107984215
lnckb.38019	lnckb.57440	-0.829	0.021259	protein_coding	BOC	lncRNA	LOC101928092
lnckb.38019	lnckb.58933	0.939	0.001722	protein_coding	BOC	lncRNA	LOC101928808
lnckb.38019	lnckb.65528	0.94	0.001645	protein_coding	BOC	lncRNA	CATG00000095406.1
lnckb.38019	lnckb.67817	-0.849	0.015546	protein_coding	BOC	lncRNA	lnc-RABIF-1
lnckb.38019	lnckb.70460	0.851	0.015084	protein_coding	BOC	lncRNA	lnc-TP53TG3-8
lnckb.38019	lnckb.70461	0.857	0.013672	protein_coding	BOC	lncRNA	lnc-TP53TG3D-2
lnckb.38019	lnckb.71226	-0.859	0.013205	protein_coding	BOC	lncRNA	lnc-CD226-8
lnckb.38019	lnckb.73344	0.942	0.001525	protein_coding	BOC	lncRNA	lnc-BOC-1
lnckb.38019	lnckb.81602	0.807	0.028221	protein_coding	BOC	lncRNA	NONHSAG107075.1
lnckb.38019	lnckb.86705	0.842	0.017347	protein_coding	BOC	lncRNA	NONHSAG110290.1
lnckb.38019	lnckb.929	0.758	0.048134	protein_coding	BOC	lncRNA	LOC101928391
lnckb.38019	lnckb.98172	0.824	0.022745	protein_coding	BOC	lncRNA	NONHSAG103620.1
lnckb.38019	lnckb.99692	-0.898	0.006109	protein_coding	BOC	lncRNA	lnckb.99692
lnckb.10264	lnckb.11940	0.797	0.032006	protein_coding	BSX	lncRNA	lnckb.11940
lnckb.10264	lnckb.2288	0.797	0.031713	protein_coding	BSX	lncRNA	LOC101928219
lnckb.10264	lnckb.24967	-0.764	0.045775	protein_coding	BSX	lncRNA	LOC105372200
lnckb.10264	lnckb.2792	-0.854	0.014384	protein_coding	BSX	lncRNA	LOC105371196
lnckb.10264	lnckb.2800	-0.876	0.009739	protein_coding	BSX	lncRNA	LOC105371214
lnckb.10264	lnckb.30116	-0.868	0.011302	protein_coding	BSX	lncRNA	LOC101928214
lnckb.10264	lnckb.30375	-0.871	0.010671	protein_coding	BSX	lncRNA	LINC01158
lnckb.10264	lnckb.30377	-0.915	0.003825	protein_coding	BSX	lncRNA	LINC01159
lnckb.10264	lnckb.34477	-0.788	0.035154	protein_coding	BSX	lncRNA	CYYR1-AS1
lnckb.10264	lnckb.34527	-0.794	0.032925	protein_coding	BSX	lncRNA	LINC00189
lnckb.10264	lnckb.3597	0.76	0.047246	protein_coding	BSX	lncRNA	LOC105371561
lnckb.10264	lnckb.37920	-0.803	0.029652	protein_coding	BSX	lncRNA	DUBR
lnckb.10264	lnckb.3892	-0.848	0.016014	protein_coding	BSX	lncRNA	LOC107985232
lnckb.10264	lnckb.41679	-0.909	0.004529	protein_coding	BSX	lncRNA	LOC101928007
lnckb.10264	lnckb.41680	-0.895	0.006478	protein_coding	BSX	lncRNA	RP11-597D13.8
lnckb.10264	lnckb.45228	-0.847	0.016292	protein_coding	BSX	lncRNA	LOC105374893
lnckb.10264	lnckb.46646	-0.755	0.049973	protein_coding	BSX	lncRNA	LOC101927293
lnckb.10264	lnckb.47706	-0.862	0.012529	protein_coding	BSX	lncRNA	PHACTR2-AS1
lnckb.10264	lnckb.49674	-0.921	0.003277	protein_coding	BSX	lncRNA	HRAT92
lnckb.10264	lnckb.53166	-0.862	0.012583	protein_coding	BSX	lncRNA	RP11-317N12.1
lnckb.10264	lnckb.53174	-0.826	0.022058	protein_coding	BSX	lncRNA	LOC101929550
lnckb.10264	lnckb.56712	0.864	0.012145	protein_coding	BSX	lncRNA	LOC105376268
lnckb.10264	lnckb.5705	0.827	0.021661	protein_coding	BSX	lncRNA	LOC107984215
lnckb.10264	lnckb.57440	0.839	0.018212	protein_coding	BSX	lncRNA	LOC101928092
lnckb.10264	lnckb.58586	-0.785	0.036438	protein_coding	BSX	lncRNA	LOC101928437
lnckb.10264	lnckb.604	-0.823	0.023033	protein_coding	BSX	lncRNA	LOC105376814
lnckb.10264	lnckb.6438	-0.767	0.043995	protein_coding	BSX	lncRNA	LOC105378356
lnckb.10264	lnckb.64582	-0.852	0.014806	protein_coding	BSX	lncRNA	CATG00000080417.1
lnckb.10264	lnckb.73344	-0.829	0.021253	protein_coding	BSX	lncRNA	lnc-BOC-1
lnckb.10264	lnckb.929	-0.855	0.014154	protein_coding	BSX	lncRNA	LOC101928391
lnckb.23184	lnckb.36662	0.846	0.016529	protein_coding	BTBD17	lncRNA	LOC105376961
lnckb.23184	lnckb.36663	0.832	0.020336	protein_coding	BTBD17	lncRNA	LOC105376960
lnckb.23184	lnckb.4286	0.792	0.033943	protein_coding	BTBD17	lncRNA	LOC105371698
lnckb.23184	lnckb.44161	0.819	0.024318	protein_coding	BTBD17	lncRNA	lnckb.44161
lnckb.23184	lnckb.47021	0.77	0.043023	protein_coding	BTBD17	lncRNA	RP11-436D23.1
lnckb.23184	lnckb.58587	0.852	0.014954	protein_coding	BTBD17	lncRNA	XACT
lnckb.23184	lnckb.69844	0.852	0.014954	protein_coding	BTBD17	lncRNA	lnc-EXOC5-3
lnckb.23184	lnckb.77215	0.852	0.014954	protein_coding	BTBD17	lncRNA	lnc-IL13RA2-8
lnckb.23184	lnckb.96801	0.852	0.014954	protein_coding	BTBD17	lncRNA	NONHSAG102624.1
lnckb.22427	lnckb.36818	-0.761	0.047058	protein_coding	C1QL1	lncRNA	LOC105377006
lnckb.22427	lnckb.55336	0.859	0.013191	protein_coding	C1QL1	lncRNA	PTENP1-AS
lnckb.22427	lnckb.56707	0.813	0.02617	protein_coding	C1QL1	lncRNA	LOC105376267
lnckb.22427	lnckb.56709	0.779	0.038829	protein_coding	C1QL1	lncRNA	LOC100505588
lnckb.22427	lnckb.57440	-0.808	0.027993	protein_coding	C1QL1	lncRNA	LOC101928092
lnckb.22427	lnckb.66348	0.787	0.03569	protein_coding	C1QL1	lncRNA	CATG00000110003.1
lnckb.22427	lnckb.70460	0.826	0.021987	protein_coding	C1QL1	lncRNA	lnc-TP53TG3-8
lnckb.22427	lnckb.70461	0.813	0.026287	protein_coding	C1QL1	lncRNA	lnc-TP53TG3D-2
lnckb.22427	lnckb.73344	0.767	0.044075	protein_coding	C1QL1	lncRNA	lnc-BOC-1
lnckb.22427	lnckb.81602	0.915	0.00389	protein_coding	C1QL1	lncRNA	NONHSAG107075.1
lnckb.22427	lnckb.85205	0.755	0.04988	protein_coding	C1QL1	lncRNA	NONHSAG074804.1
lnckb.22427	lnckb.8598	-0.828	0.021346	protein_coding	C1QL1	lncRNA	LRP4-AS1
lnckb.22427	lnckb.86438	0.833	0.019923	protein_coding	C1QL1	lncRNA	NONHSAG080144.1
lnckb.22866	lnckb.24327	0.87	0.010904	protein_coding	CA4	lncRNA	lnckb.24327
lnckb.22866	lnckb.25330	0.874	0.010139	protein_coding	CA4	lncRNA	LOC105372246
lnckb.22866	lnckb.37447	0.761	0.046829	protein_coding	CA4	lncRNA	CACNA2D3-AS1
lnckb.22866	lnckb.3892	0.924	0.00289	protein_coding	CA4	lncRNA	LOC107985232
lnckb.22866	lnckb.51147	0.811	0.026836	protein_coding	CA4	lncRNA	lnckb.51147
lnckb.22866	lnckb.52349	0.93	0.002403	protein_coding	CA4	lncRNA	RP5-912I13.1
lnckb.22866	lnckb.53174	0.826	0.02191	protein_coding	CA4	lncRNA	LOC101929550
lnckb.22866	lnckb.56712	-0.846	0.016412	protein_coding	CA4	lncRNA	LOC105376268
lnckb.22866	lnckb.61352	-0.868	0.011283	protein_coding	CA4	lncRNA	CATG00000025934.1
lnckb.22866	lnckb.64582	0.81	0.027131	protein_coding	CA4	lncRNA	CATG00000080417.1
lnckb.22866	lnckb.65674	0.903	0.005388	protein_coding	CA4	lncRNA	CATG00000097586.1
lnckb.22866	lnckb.67030	0.878	0.00925	protein_coding	CA4	lncRNA	RP11-473J6.1coding_status nonCodingcumulative_support GENCODE:HUBDMAP:MITRANSgeneCategory __naDHS_type not_DHS
lnckb.22866	lnckb.75918	0.913	0.004044	protein_coding	CA4	lncRNA	lnc-EN2-6
lnckb.22866	lnckb.75919	0.907	0.004879	protein_coding	CA4	lncRNA	lnc-EN2-4
lnckb.22866	lnckb.92143	0.776	0.040277	protein_coding	CA4	lncRNA	NONHSAG092239.1
lnckb.22866	lnckb.92259	0.794	0.032837	protein_coding	CA4	lncRNA	NONHSAG112363.1
lnckb.22866	lnckb.94966	0.786	0.036159	protein_coding	CA4	lncRNA	NONHSAG113831.1
lnckb.12986	lnckb.24967	-0.765	0.044919	protein_coding	CABP1	lncRNA	LOC105372200
lnckb.12986	lnckb.34409	-0.964	0.000477	protein_coding	CABP1	lncRNA	LOC107985511
lnckb.12986	lnckb.47706	-0.842	0.017521	protein_coding	CABP1	lncRNA	PHACTR2-AS1
lnckb.12986	lnckb.56712	0.842	0.017439	protein_coding	CABP1	lncRNA	LOC105376268
lnckb.12986	lnckb.5705	0.79	0.034386	protein_coding	CABP1	lncRNA	LOC107984215
lnckb.12986	lnckb.61352	0.843	0.017201	protein_coding	CABP1	lncRNA	CATG00000025934.1
lnckb.12986	lnckb.65256	-0.81	0.027248	protein_coding	CABP1	lncRNA	CATG00000090952.1
lnckb.51070	lnckb.55214	0.858	0.013587	protein_coding	CACNA2D1	lncRNA	LINC01239
lnckb.51070	lnckb.58587	-0.937	0.001827	protein_coding	CACNA2D1	lncRNA	XACT
lnckb.51070	lnckb.58936	0.799	0.031225	protein_coding	CACNA2D1	lncRNA	LOC101928832
lnckb.51070	lnckb.61100	-0.831	0.020661	protein_coding	CACNA2D1	lncRNA	CATG00000021232.1
lnckb.51070	lnckb.66348	0.759	0.047645	protein_coding	CACNA2D1	lncRNA	CATG00000110003.1
lnckb.51070	lnckb.67022	0.853	0.014755	protein_coding	CACNA2D1	lncRNA	RP11-375B1.2coding_status uncertaincumulative_support GENCODE:MITRANSgeneCategory __naDHS_type not_DHS
lnckb.51070	lnckb.67571	0.795	0.032783	protein_coding	CACNA2D1	lncRNA	lnc-PPIAL4F-5
lnckb.51070	lnckb.68761	0.876	0.009667	protein_coding	CACNA2D1	lncRNA	lnc-OR2AT4-40
lnckb.51070	lnckb.69841	-0.828	0.021533	protein_coding	CACNA2D1	lncRNA	lnc-EXOC5-5
lnckb.51070	lnckb.69844	-0.937	0.001827	protein_coding	CACNA2D1	lncRNA	lnc-EXOC5-3
lnckb.51070	lnckb.76190	0.824	0.022498	protein_coding	CACNA2D1	lncRNA	lnc-KCNB2-1
lnckb.51070	lnckb.76809	0.857	0.013655	protein_coding	CACNA2D1	lncRNA	lnc-CFAP77-1
lnckb.51070	lnckb.77213	-0.788	0.035237	protein_coding	CACNA2D1	lncRNA	lnc-HTR2C-8
lnckb.51070	lnckb.77215	-0.937	0.001827	protein_coding	CACNA2D1	lncRNA	lnc-IL13RA2-8
lnckb.51070	lnckb.77216	-0.822	0.023152	protein_coding	CACNA2D1	lncRNA	lnc-HTR2C-5
lnckb.51070	lnckb.83302	0.832	0.020382	protein_coding	CACNA2D1	lncRNA	NONHSAG071012.1
lnckb.51070	lnckb.8598	-0.891	0.00712	protein_coding	CACNA2D1	lncRNA	LRP4-AS1
lnckb.51070	lnckb.86438	0.77	0.043048	protein_coding	CACNA2D1	lncRNA	NONHSAG080144.1
lnckb.51070	lnckb.94934	0.904	0.005144	protein_coding	CACNA2D1	lncRNA	NONHSAG098065.2
lnckb.51070	lnckb.96801	-0.937	0.001827	protein_coding	CACNA2D1	lncRNA	NONHSAG102624.1
lnckb.51070	lnckb.97998	-0.792	0.033855	protein_coding	CACNA2D1	lncRNA	NONHSAG115062.1
lnckb.37447	lnckb.56963	0.775	0.040886	lncRNA	CACNA2D3-AS1	protein_coding	ASS1
lnckb.37447	lnckb.8554	-0.816	0.025112	lncRNA	CACNA2D3-AS1	protein_coding	CHST1
lnckb.37542	lnckb.42431	0.792	0.033787	protein_coding	CADPS	lncRNA	RP11-454P21.1
lnckb.37542	lnckb.42432	0.827	0.021628	protein_coding	CADPS	lncRNA	LOC105374668
lnckb.37542	lnckb.4285	-0.821	0.023465	protein_coding	CADPS	lncRNA	LEMD1-AS1
lnckb.37542	lnckb.4286	-0.764	0.045568	protein_coding	CADPS	lncRNA	LOC105371698
lnckb.37542	lnckb.42902	0.845	0.016758	protein_coding	CADPS	lncRNA	LINCR-0003
lnckb.37542	lnckb.46663	0.756	0.049047	protein_coding	CADPS	lncRNA	LOC105377836
lnckb.37542	lnckb.46664	0.82	0.023752	protein_coding	CADPS	lncRNA	LOC107986608
lnckb.37542	lnckb.55214	0.826	0.022186	protein_coding	CADPS	lncRNA	LINC01239
lnckb.37542	lnckb.58587	-0.802	0.029899	protein_coding	CADPS	lncRNA	XACT
lnckb.37542	lnckb.62376	0.784	0.036835	protein_coding	CADPS	lncRNA	CATG00000042782.1
lnckb.37542	lnckb.66348	0.86	0.013095	protein_coding	CADPS	lncRNA	CATG00000110003.1
lnckb.37542	lnckb.67022	0.845	0.016695	protein_coding	CADPS	lncRNA	RP11-375B1.2coding_status uncertaincumulative_support GENCODE:MITRANSgeneCategory __naDHS_type not_DHS
lnckb.37542	lnckb.67036	0.76	0.047627	protein_coding	CADPS	lncRNA	RP11-731F5.1coding_status uncertaincumulative_support ENCODE:FANTOM:GENCODEgeneCategory __naDHS_type not_DHS
lnckb.37542	lnckb.67571	0.889	0.007371	protein_coding	CADPS	lncRNA	lnc-PPIAL4F-5
lnckb.37542	lnckb.68761	0.858	0.013531	protein_coding	CADPS	lncRNA	lnc-OR2AT4-40
lnckb.37542	lnckb.69844	-0.802	0.029899	protein_coding	CADPS	lncRNA	lnc-EXOC5-3
lnckb.37542	lnckb.76190	0.774	0.040997	protein_coding	CADPS	lncRNA	lnc-KCNB2-1
lnckb.37542	lnckb.76809	0.83	0.020815	protein_coding	CADPS	lncRNA	lnc-CFAP77-1
lnckb.37542	lnckb.77215	-0.802	0.029899	protein_coding	CADPS	lncRNA	lnc-IL13RA2-8
lnckb.37542	lnckb.83302	0.903	0.0053	protein_coding	CADPS	lncRNA	NONHSAG071012.1
lnckb.37542	lnckb.8598	-0.881	0.008796	protein_coding	CADPS	lncRNA	LRP4-AS1
lnckb.37542	lnckb.86438	0.776	0.040246	protein_coding	CADPS	lncRNA	NONHSAG080144.1
lnckb.37542	lnckb.92878	0.887	0.007711	protein_coding	CADPS	lncRNA	NONHSAG092937.1
lnckb.37542	lnckb.94934	0.916	0.003797	protein_coding	CADPS	lncRNA	NONHSAG098065.2
lnckb.37542	lnckb.96801	-0.802	0.029899	protein_coding	CADPS	lncRNA	NONHSAG102624.1
lnckb.37542	lnckb.97417	0.855	0.014259	protein_coding	CADPS	lncRNA	NONHSAG103188.1
lnckb.37286	lnckb.42431	0.872	0.010424	protein_coding	CAMKV	lncRNA	RP11-454P21.1
lnckb.37286	lnckb.42432	0.872	0.010568	protein_coding	CAMKV	lncRNA	LOC105374668
lnckb.37286	lnckb.42902	0.923	0.003037	protein_coding	CAMKV	lncRNA	LINCR-0003
lnckb.37286	lnckb.46664	0.792	0.033578	protein_coding	CAMKV	lncRNA	LOC107986608
lnckb.37286	lnckb.48115	0.88	0.008886	protein_coding	CAMKV	lncRNA	LINC01558
lnckb.37286	lnckb.5101	0.898	0.006024	protein_coding	CAMKV	lncRNA	lnckb.5101
lnckb.37286	lnckb.55336	0.797	0.031764	protein_coding	CAMKV	lncRNA	PTENP1-AS
lnckb.37286	lnckb.57440	-0.789	0.034756	protein_coding	CAMKV	lncRNA	LOC101928092
lnckb.37286	lnckb.58936	0.797	0.031937	protein_coding	CAMKV	lncRNA	LOC101928832
lnckb.37286	lnckb.66348	0.809	0.027678	protein_coding	CAMKV	lncRNA	CATG00000110003.1
lnckb.37286	lnckb.67022	0.85	0.015372	protein_coding	CAMKV	lncRNA	RP11-375B1.2coding_status uncertaincumulative_support GENCODE:MITRANSgeneCategory __naDHS_type not_DHS
lnckb.37286	lnckb.67571	0.879	0.00915	protein_coding	CAMKV	lncRNA	lnc-PPIAL4F-5
lnckb.37286	lnckb.68761	0.845	0.016723	protein_coding	CAMKV	lncRNA	lnc-OR2AT4-40
lnckb.37286	lnckb.70460	0.849	0.015594	protein_coding	CAMKV	lncRNA	lnc-TP53TG3-8
lnckb.37286	lnckb.70461	0.803	0.029589	protein_coding	CAMKV	lncRNA	lnc-TP53TG3D-2
lnckb.37286	lnckb.76190	0.846	0.016466	protein_coding	CAMKV	lncRNA	lnc-KCNB2-1
lnckb.37286	lnckb.81602	0.827	0.021741	protein_coding	CAMKV	lncRNA	NONHSAG107075.1
lnckb.37286	lnckb.83302	0.891	0.007092	protein_coding	CAMKV	lncRNA	NONHSAG071012.1
lnckb.37286	lnckb.8598	-0.922	0.003123	protein_coding	CAMKV	lncRNA	LRP4-AS1
lnckb.37286	lnckb.86438	0.849	0.015669	protein_coding	CAMKV	lncRNA	NONHSAG080144.1
lnckb.37286	lnckb.94934	0.769	0.043089	protein_coding	CAMKV	lncRNA	NONHSAG098065.2
lnckb.37286	lnckb.98172	0.791	0.034011	protein_coding	CAMKV	lncRNA	NONHSAG103620.1
lnckb.37286	lnckb.99692	-0.9	0.00576	protein_coding	CAMKV	lncRNA	lnckb.99692
lnckb.61099	lnckb.825	-0.792	0.033866	lncRNA	CATG00000021230.1	protein_coding	RUNX3
lnckb.61099	lnckb.9819	-0.931	0.002276	lncRNA	CATG00000021230.1	protein_coding	C11orf70
lnckb.61100	lnckb.7268	-0.761	0.046993	lncRNA	CATG00000021232.1	protein_coding	GFRA1
lnckb.61100	lnckb.9819	-0.966	0.000411	lncRNA	CATG00000021232.1	protein_coding	C11orf70
lnckb.62376	lnckb.729	0.763	0.046227	lncRNA	CATG00000042782.1	protein_coding	EPHA8
lnckb.62376	lnckb.8535	0.794	0.032901	lncRNA	CATG00000042782.1	protein_coding	TSPAN18
lnckb.62376	lnckb.9069	0.768	0.043539	lncRNA	CATG00000042782.1	protein_coding	PYGM
lnckb.62376	lnckb.9501	0.798	0.031439	lncRNA	CATG00000042782.1	protein_coding	OR2AT4
lnckb.62376	lnckb.9876	0.8	0.030648	lncRNA	CATG00000042782.1	protein_coding	GRIA4
lnckb.62480	lnckb.8525	0.818	0.024457	lncRNA	CATG00000044402.1	protein_coding	ALX4
lnckb.64407	lnckb.9359	-0.757	0.04863	lncRNA	CATG00000077643.1	protein_coding	CCND1
lnckb.64582	lnckb.7268	-0.832	0.020173	lncRNA	CATG00000080417.1	protein_coding	GFRA1
lnckb.64582	lnckb.7804	-0.924	0.002894	lncRNA	CATG00000080417.1	protein_coding	IGF2
lnckb.65256	lnckb.7268	-0.821	0.023559	lncRNA	CATG00000090952.1	protein_coding	GFRA1
lnckb.65256	lnckb.7804	-0.799	0.030942	lncRNA	CATG00000090952.1	protein_coding	IGF2
lnckb.65528	lnckb.8525	0.77	0.042984	lncRNA	CATG00000095406.1	protein_coding	ALX4
lnckb.65528	lnckb.8535	0.813	0.026249	lncRNA	CATG00000095406.1	protein_coding	TSPAN18
lnckb.65528	lnckb.8896	0.918	0.003583	lncRNA	CATG00000095406.1	protein_coding	SYT7
lnckb.65528	lnckb.8970	0.766	0.044622	lncRNA	CATG00000095406.1	protein_coding	GNG3
lnckb.65528	lnckb.9069	0.833	0.019971	lncRNA	CATG00000095406.1	protein_coding	PYGM
lnckb.65528	lnckb.9359	-0.797	0.031866	lncRNA	CATG00000095406.1	protein_coding	CCND1
lnckb.65528	lnckb.9501	0.852	0.014896	lncRNA	CATG00000095406.1	protein_coding	OR2AT4
lnckb.65528	lnckb.9876	0.842	0.017529	lncRNA	CATG00000095406.1	protein_coding	GRIA4
lnckb.66348	lnckb.729	0.833	0.020021	lncRNA	CATG00000110003.1	protein_coding	EPHA8
lnckb.66348	lnckb.8535	0.899	0.005915	lncRNA	CATG00000110003.1	protein_coding	TSPAN18
lnckb.66348	lnckb.8896	0.8	0.030687	lncRNA	CATG00000110003.1	protein_coding	SYT7
lnckb.66348	lnckb.8970	0.929	0.00249	lncRNA	CATG00000110003.1	protein_coding	GNG3
lnckb.66348	lnckb.9069	0.877	0.009477	lncRNA	CATG00000110003.1	protein_coding	PYGM
lnckb.66348	lnckb.9426	-0.825	0.02219	lncRNA	CATG00000110003.1	protein_coding	INPPL1
lnckb.66348	lnckb.9501	0.852	0.014942	lncRNA	CATG00000110003.1	protein_coding	OR2AT4
lnckb.66348	lnckb.9821	-0.827	0.021607	lncRNA	CATG00000110003.1	protein_coding	YAP1
lnckb.66348	lnckb.9876	0.923	0.003035	lncRNA	CATG00000110003.1	protein_coding	GRIA4
lnckb.27071	lnckb.30377	-0.762	0.046457	protein_coding	CCDC8	lncRNA	LINC01159
lnckb.27071	lnckb.3597	0.775	0.040494	protein_coding	CCDC8	lncRNA	LOC105371561
lnckb.27071	lnckb.41679	-0.782	0.037744	protein_coding	CCDC8	lncRNA	LOC101928007
lnckb.27071	lnckb.41680	-0.809	0.027569	protein_coding	CCDC8	lncRNA	RP11-597D13.8
lnckb.27071	lnckb.42431	-0.827	0.021657	protein_coding	CCDC8	lncRNA	RP11-454P21.1
lnckb.27071	lnckb.42432	-0.79	0.034388	protein_coding	CCDC8	lncRNA	LOC105374668
lnckb.27071	lnckb.45228	-0.777	0.039967	protein_coding	CCDC8	lncRNA	LOC105374893
lnckb.27071	lnckb.56602	-0.755	0.049884	protein_coding	CCDC8	lncRNA	LOC105376237
lnckb.27071	lnckb.57440	0.943	0.001472	protein_coding	CCDC8	lncRNA	LOC101928092
lnckb.27071	lnckb.66348	-0.914	0.003927	protein_coding	CCDC8	lncRNA	CATG00000110003.1
lnckb.27071	lnckb.67022	-0.757	0.048572	protein_coding	CCDC8	lncRNA	RP11-375B1.2coding_status uncertaincumulative_support GENCODE:MITRANSgeneCategory __naDHS_type not_DHS
lnckb.27071	lnckb.67571	-0.768	0.04364	protein_coding	CCDC8	lncRNA	lnc-PPIAL4F-5
lnckb.27071	lnckb.73344	-0.828	0.021329	protein_coding	CCDC8	lncRNA	lnc-BOC-1
lnckb.27071	lnckb.77739	-0.805	0.029038	protein_coding	CCDC8	lncRNA	NONHSAG104798.1
lnckb.27071	lnckb.81602	-0.855	0.014149	protein_coding	CCDC8	lncRNA	NONHSAG107075.1
lnckb.27071	lnckb.8598	0.79	0.034727	protein_coding	CCDC8	lncRNA	LRP4-AS1
lnckb.27071	lnckb.86438	-0.811	0.026858	protein_coding	CCDC8	lncRNA	NONHSAG080144.1
lnckb.27071	lnckb.929	-0.779	0.03908	protein_coding	CCDC8	lncRNA	LOC101928391
lnckb.27071	lnckb.97417	-0.911	0.004323	protein_coding	CCDC8	lncRNA	NONHSAG103188.1
lnckb.9359	lnckb.98172	-0.791	0.033991	protein_coding	CCND1	lncRNA	NONHSAG103620.1
lnckb.9359	lnckb.99692	0.804	0.02916	protein_coding	CCND1	lncRNA	lnckb.99692
lnckb.20110	lnckb.24327	0.9	0.005714	protein_coding	CES4A	lncRNA	lnckb.24327
lnckb.20110	lnckb.25330	0.82	0.023774	protein_coding	CES4A	lncRNA	LOC105372246
lnckb.20110	lnckb.36912	0.866	0.011715	protein_coding	CES4A	lncRNA	LOC101928114
lnckb.20110	lnckb.3892	0.839	0.018318	protein_coding	CES4A	lncRNA	LOC107985232
lnckb.20110	lnckb.46663	0.808	0.027868	protein_coding	CES4A	lncRNA	LOC105377836
lnckb.20110	lnckb.51147	0.776	0.040096	protein_coding	CES4A	lncRNA	lnckb.51147
lnckb.20110	lnckb.52349	0.859	0.013315	protein_coding	CES4A	lncRNA	RP5-912I13.1
lnckb.20110	lnckb.53174	0.883	0.0085	protein_coding	CES4A	lncRNA	LOC101929550
lnckb.20110	lnckb.56712	-0.873	0.010225	protein_coding	CES4A	lncRNA	LOC105376268
lnckb.20110	lnckb.604	0.774	0.04131	protein_coding	CES4A	lncRNA	LOC105376814
lnckb.20110	lnckb.61101	0.786	0.036177	protein_coding	CES4A	lncRNA	CATG00000021238.1
lnckb.20110	lnckb.61352	-0.903	0.005328	protein_coding	CES4A	lncRNA	CATG00000025934.1
lnckb.20110	lnckb.6319	0.76	0.047294	protein_coding	CES4A	lncRNA	LOC105378334
lnckb.20110	lnckb.65674	0.845	0.016627	protein_coding	CES4A	lncRNA	CATG00000097586.1
lnckb.20110	lnckb.67030	0.84	0.018129	protein_coding	CES4A	lncRNA	RP11-473J6.1coding_status nonCodingcumulative_support GENCODE:HUBDMAP:MITRANSgeneCategory __naDHS_type not_DHS
lnckb.20110	lnckb.75918	0.871	0.010697	protein_coding	CES4A	lncRNA	lnc-EN2-6
lnckb.20110	lnckb.75919	0.861	0.012928	protein_coding	CES4A	lncRNA	lnc-EN2-4
lnckb.20110	lnckb.92143	0.826	0.02209	protein_coding	CES4A	lncRNA	NONHSAG092239.1
lnckb.2791	lnckb.31890	-0.823	0.022931	lncRNA	CH17-125A10.2	protein_coding	FZD5
lnckb.2791	lnckb.39396	0.776	0.040423	lncRNA	CH17-125A10.2	protein_coding	APOD
lnckb.2791	lnckb.39851	0.81	0.027308	lncRNA	CH17-125A10.2	protein_coding	HTRA3
lnckb.2791	lnckb.42027	-0.904	0.005246	lncRNA	CH17-125A10.2	protein_coding	FAT1
lnckb.2791	lnckb.4225	0.839	0.018318	lncRNA	CH17-125A10.2	protein_coding	PRELP
lnckb.2791	lnckb.42974	0.774	0.040983	lncRNA	CH17-125A10.2	protein_coding	HTR1A
lnckb.2791	lnckb.43997	0.876	0.009638	lncRNA	CH17-125A10.2	protein_coding	SLC25A48
lnckb.2791	lnckb.45596	0.812	0.02667	lncRNA	CH17-125A10.2	protein_coding	PRL
lnckb.2791	lnckb.46289	-0.821	0.023606	lncRNA	CH17-125A10.2	protein_coding	KCNK5
lnckb.2791	lnckb.473	0.952	0.000966	lncRNA	CH17-125A10.2	protein_coding	LRRC38
lnckb.2791	lnckb.50295	0.8	0.030836	lncRNA	CH17-125A10.2	protein_coding	PPP1R17
lnckb.2791	lnckb.50387	0.877	0.009456	lncRNA	CH17-125A10.2	protein_coding	SFRP4
lnckb.2791	lnckb.55044	-0.966	0.000388	lncRNA	CH17-125A10.2	protein_coding	GLDC
lnckb.2791	lnckb.55846	-0.878	0.009336	lncRNA	CH17-125A10.2	protein_coding	TLE4
lnckb.2791	lnckb.56727	0.851	0.015288	lncRNA	CH17-125A10.2	protein_coding	ADGRD2
lnckb.2791	lnckb.56981	0.813	0.026058	lncRNA	CH17-125A10.2	protein_coding	LAMC3
lnckb.2791	lnckb.57710	-0.877	0.009573	lncRNA	CH17-125A10.2	protein_coding	PCYT1B
lnckb.2791	lnckb.57870	0.766	0.04442	lncRNA	CH17-125A10.2	protein_coding	NDP
lnckb.2791	lnckb.58899	-0.912	0.004244	lncRNA	CH17-125A10.2	protein_coding	SOX3
lnckb.2791	lnckb.59000	-0.808	0.027972	lncRNA	CH17-125A10.2	protein_coding	GABRQ
lnckb.2791	lnckb.8535	0.791	0.034013	lncRNA	CH17-125A10.2	protein_coding	TSPAN18
lnckb.2791	lnckb.9069	0.798	0.031564	lncRNA	CH17-125A10.2	protein_coding	PYGM
lnckb.2791	lnckb.9359	-0.881	0.008739	lncRNA	CH17-125A10.2	protein_coding	CCND1
lnckb.2791	lnckb.9501	0.779	0.038845	lncRNA	CH17-125A10.2	protein_coding	OR2AT4
lnckb.2791	lnckb.9821	-0.813	0.026167	lncRNA	CH17-125A10.2	protein_coding	YAP1
lnckb.2791	lnckb.9876	0.791	0.034073	lncRNA	CH17-125A10.2	protein_coding	GRIA4
lnckb.34279	lnckb.42902	0.819	0.024165	protein_coding	CH507-42P11.8	lncRNA	LINCR-0003
lnckb.34279	lnckb.47021	-0.899	0.005952	protein_coding	CH507-42P11.8	lncRNA	RP11-436D23.1
lnckb.34279	lnckb.5101	0.788	0.035211	protein_coding	CH507-42P11.8	lncRNA	lnckb.5101
lnckb.34279	lnckb.58936	0.863	0.012481	protein_coding	CH507-42P11.8	lncRNA	LOC101928832
lnckb.34279	lnckb.67817	-0.797	0.031829	protein_coding	CH507-42P11.8	lncRNA	lnc-RABIF-1
lnckb.34279	lnckb.68761	0.758	0.048504	protein_coding	CH507-42P11.8	lncRNA	lnc-OR2AT4-40
lnckb.34279	lnckb.70459	0.801	0.030312	protein_coding	CH507-42P11.8	lncRNA	lnc-ZNF267-6
lnckb.34279	lnckb.76190	0.771	0.042418	protein_coding	CH507-42P11.8	lncRNA	lnc-KCNB2-1
lnckb.34279	lnckb.83302	0.788	0.035226	protein_coding	CH507-42P11.8	lncRNA	NONHSAG071012.1
lnckb.34279	lnckb.95944	0.815	0.025518	protein_coding	CH507-42P11.8	lncRNA	NONHSAG114092.1
lnckb.34279	lnckb.98172	0.831	0.020666	protein_coding	CH507-42P11.8	lncRNA	NONHSAG103620.1
lnckb.34279	lnckb.99692	-0.804	0.029398	protein_coding	CH507-42P11.8	lncRNA	lnckb.99692
lnckb.32875	lnckb.37447	0.776	0.040121	protein_coding	CHGB	lncRNA	CACNA2D3-AS1
lnckb.32875	lnckb.46663	0.778	0.039527	protein_coding	CHGB	lncRNA	LOC105377836
lnckb.32875	lnckb.46664	0.771	0.042222	protein_coding	CHGB	lncRNA	LOC107986608
lnckb.32875	lnckb.65674	0.834	0.019541	protein_coding	CHGB	lncRNA	CATG00000097586.1
lnckb.32875	lnckb.75918	0.762	0.046614	protein_coding	CHGB	lncRNA	lnc-EN2-6
lnckb.32875	lnckb.75919	0.813	0.026097	protein_coding	CHGB	lncRNA	lnc-EN2-4
lnckb.32875	lnckb.83302	0.783	0.037482	protein_coding	CHGB	lncRNA	NONHSAG071012.1
lnckb.32875	lnckb.86438	0.788	0.03526	protein_coding	CHGB	lncRNA	NONHSAG080144.1
lnckb.50234	lnckb.51147	0.817	0.024946	protein_coding	CHN2	lncRNA	lnckb.51147
lnckb.50234	lnckb.51847	-0.879	0.009065	protein_coding	CHN2	lncRNA	LOC105375503
lnckb.50234	lnckb.56708	-0.826	0.021989	protein_coding	CHN2	lncRNA	lnckb.56708
lnckb.50234	lnckb.61099	0.77	0.042841	protein_coding	CHN2	lncRNA	CATG00000021230.1
lnckb.50234	lnckb.6319	0.785	0.036406	protein_coding	CHN2	lncRNA	LOC105378334
lnckb.50234	lnckb.71937	-0.827	0.021766	protein_coding	CHN2	lncRNA	lnc-RPIA-28
lnckb.50234	lnckb.92143	0.907	0.004808	protein_coding	CHN2	lncRNA	NONHSAG092239.1
lnckb.50234	lnckb.94966	0.825	0.022228	protein_coding	CHN2	lncRNA	NONHSAG113831.1
lnckb.5044	lnckb.51847	-0.896	0.006276	protein_coding	CHRM3	lncRNA	LOC105375503
lnckb.5044	lnckb.56707	-0.863	0.012398	protein_coding	CHRM3	lncRNA	LOC105376267
lnckb.5044	lnckb.56708	-0.969	0.000331	protein_coding	CHRM3	lncRNA	lnckb.56708
lnckb.5044	lnckb.56709	-0.874	0.010197	protein_coding	CHRM3	lncRNA	LOC100505588
lnckb.5044	lnckb.61099	0.878	0.00932	protein_coding	CHRM3	lncRNA	CATG00000021230.1
lnckb.5044	lnckb.61100	0.874	0.010184	protein_coding	CHRM3	lncRNA	CATG00000021232.1
lnckb.5044	lnckb.71937	-0.808	0.027908	protein_coding	CHRM3	lncRNA	lnc-RPIA-28
lnckb.5044	lnckb.92143	0.804	0.029431	protein_coding	CHRM3	lncRNA	NONHSAG092239.1
lnckb.5044	lnckb.97996	0.781	0.038079	protein_coding	CHRM3	lncRNA	NONHSAG103527.1
lnckb.8554	lnckb.94966	-0.899	0.005963	protein_coding	CHST1	lncRNA	NONHSAG113831.1
lnckb.39280	lnckb.42431	0.818	0.024665	protein_coding	CLDN1	lncRNA	RP11-454P21.1
lnckb.39280	lnckb.42432	0.844	0.01684	protein_coding	CLDN1	lncRNA	LOC105374668
lnckb.39280	lnckb.4285	-0.816	0.025305	protein_coding	CLDN1	lncRNA	LEMD1-AS1
lnckb.39280	lnckb.42902	0.867	0.011547	protein_coding	CLDN1	lncRNA	LINCR-0003
lnckb.39280	lnckb.48115	0.808	0.027743	protein_coding	CLDN1	lncRNA	LINC01558
lnckb.39280	lnckb.5101	0.762	0.04662	protein_coding	CLDN1	lncRNA	lnckb.5101
lnckb.39280	lnckb.55214	0.888	0.007534	protein_coding	CLDN1	lncRNA	LINC01239
lnckb.39280	lnckb.56708	0.8	0.030604	protein_coding	CLDN1	lncRNA	lnckb.56708
lnckb.39280	lnckb.58587	-0.823	0.022824	protein_coding	CLDN1	lncRNA	XACT
lnckb.39280	lnckb.58936	0.834	0.019542	protein_coding	CLDN1	lncRNA	LOC101928832
lnckb.39280	lnckb.61100	-0.808	0.027981	protein_coding	CLDN1	lncRNA	CATG00000021232.1
lnckb.39280	lnckb.66348	0.816	0.0253	protein_coding	CLDN1	lncRNA	CATG00000110003.1
lnckb.39280	lnckb.67022	0.922	0.003163	protein_coding	CLDN1	lncRNA	RP11-375B1.2coding_status uncertaincumulative_support GENCODE:MITRANSgeneCategory __naDHS_type not_DHS
lnckb.39280	lnckb.67036	0.765	0.045254	protein_coding	CLDN1	lncRNA	RP11-731F5.1coding_status uncertaincumulative_support ENCODE:FANTOM:GENCODEgeneCategory __naDHS_type not_DHS
lnckb.39280	lnckb.67571	0.76	0.047394	protein_coding	CLDN1	lncRNA	lnc-PPIAL4F-5
lnckb.39280	lnckb.68761	0.912	0.004191	protein_coding	CLDN1	lncRNA	lnc-OR2AT4-40
lnckb.39280	lnckb.69844	-0.823	0.022824	protein_coding	CLDN1	lncRNA	lnc-EXOC5-3
lnckb.39280	lnckb.76190	0.836	0.019003	protein_coding	CLDN1	lncRNA	lnc-KCNB2-1
lnckb.39280	lnckb.76809	0.898	0.005999	protein_coding	CLDN1	lncRNA	lnc-CFAP77-1
lnckb.39280	lnckb.77215	-0.823	0.022824	protein_coding	CLDN1	lncRNA	lnc-IL13RA2-8
lnckb.39280	lnckb.77216	-0.755	0.049948	protein_coding	CLDN1	lncRNA	lnc-HTR2C-5
lnckb.39280	lnckb.77739	0.759	0.048048	protein_coding	CLDN1	lncRNA	NONHSAG104798.1
lnckb.39280	lnckb.81602	0.786	0.03607	protein_coding	CLDN1	lncRNA	NONHSAG107075.1
lnckb.39280	lnckb.8598	-0.935	0.002007	protein_coding	CLDN1	lncRNA	LRP4-AS1
lnckb.39280	lnckb.86438	0.845	0.016798	protein_coding	CLDN1	lncRNA	NONHSAG080144.1
lnckb.39280	lnckb.94934	0.943	0.001425	protein_coding	CLDN1	lncRNA	NONHSAG098065.2
lnckb.39280	lnckb.96801	-0.823	0.022824	protein_coding	CLDN1	lncRNA	NONHSAG102624.1
lnckb.39280	lnckb.97417	0.786	0.035985	protein_coding	CLDN1	lncRNA	NONHSAG103188.1
lnckb.39280	lnckb.98172	0.796	0.032057	protein_coding	CLDN1	lncRNA	NONHSAG103620.1
lnckb.51988	lnckb.70051	-0.831	0.020503	protein_coding	CLEC2L	lncRNA	lnc-LINC02203-8
lnckb.51988	lnckb.88556	-0.894	0.00662	protein_coding	CLEC2L	lncRNA	NONHSAG083544.1
lnckb.51988	lnckb.94966	0.758	0.048288	protein_coding	CLEC2L	lncRNA	NONHSAG113831.1
lnckb.2368	lnckb.24331	-0.905	0.005043	protein_coding	COL11A1	lncRNA	lnckb.24331
lnckb.2368	lnckb.24967	-0.77	0.042934	protein_coding	COL11A1	lncRNA	LOC105372200
lnckb.2368	lnckb.2791	-0.786	0.036176	protein_coding	COL11A1	lncRNA	CH17-125A10.2
lnckb.2368	lnckb.2792	-0.756	0.049195	protein_coding	COL11A1	lncRNA	LOC105371196
lnckb.2368	lnckb.2800	-0.778	0.039561	protein_coding	COL11A1	lncRNA	LOC105371214
lnckb.2368	lnckb.30116	-0.757	0.04874	protein_coding	COL11A1	lncRNA	LOC101928214
lnckb.2368	lnckb.41679	-0.768	0.043649	protein_coding	COL11A1	lncRNA	LOC101928007
lnckb.2368	lnckb.41680	-0.774	0.040926	protein_coding	COL11A1	lncRNA	RP11-597D13.8
lnckb.2368	lnckb.42431	-0.857	0.013719	protein_coding	COL11A1	lncRNA	RP11-454P21.1
lnckb.2368	lnckb.42432	-0.817	0.024749	protein_coding	COL11A1	lncRNA	LOC105374668
lnckb.2368	lnckb.45228	-0.781	0.038276	protein_coding	COL11A1	lncRNA	LOC105374893
lnckb.2368	lnckb.48115	-0.813	0.026201	protein_coding	COL11A1	lncRNA	LINC01558
lnckb.2368	lnckb.5101	-0.755	0.049586	protein_coding	COL11A1	lncRNA	lnckb.5101
lnckb.2368	lnckb.53166	-0.827	0.021846	protein_coding	COL11A1	lncRNA	RP11-317N12.1
lnckb.2368	lnckb.53174	-0.828	0.021417	protein_coding	COL11A1	lncRNA	LOC101929550
lnckb.2368	lnckb.56602	-0.807	0.028355	protein_coding	COL11A1	lncRNA	LOC105376237
lnckb.2368	lnckb.56712	0.872	0.010457	protein_coding	COL11A1	lncRNA	LOC105376268
lnckb.2368	lnckb.57440	0.906	0.004926	protein_coding	COL11A1	lncRNA	LOC101928092
lnckb.2368	lnckb.58586	-0.786	0.036312	protein_coding	COL11A1	lncRNA	LOC101928437
lnckb.2368	lnckb.604	-0.832	0.020279	protein_coding	COL11A1	lncRNA	LOC105376814
lnckb.2368	lnckb.66348	-0.832	0.020209	protein_coding	COL11A1	lncRNA	CATG00000110003.1
lnckb.2368	lnckb.67022	-0.818	0.024534	protein_coding	COL11A1	lncRNA	RP11-375B1.2coding_status uncertaincumulative_support GENCODE:MITRANSgeneCategory __naDHS_type not_DHS
lnckb.2368	lnckb.67036	-0.839	0.018239	protein_coding	COL11A1	lncRNA	RP11-731F5.1coding_status uncertaincumulative_support ENCODE:FANTOM:GENCODEgeneCategory __naDHS_type not_DHS
lnckb.2368	lnckb.73344	-0.763	0.046022	protein_coding	COL11A1	lncRNA	lnc-BOC-1
lnckb.2368	lnckb.77738	-0.908	0.004647	protein_coding	COL11A1	lncRNA	NONHSAG104797.1
lnckb.2368	lnckb.77739	-0.924	0.002913	protein_coding	COL11A1	lncRNA	NONHSAG104798.1
lnckb.2368	lnckb.81602	-0.78	0.038617	protein_coding	COL11A1	lncRNA	NONHSAG107075.1
lnckb.2368	lnckb.8598	0.763	0.045846	protein_coding	COL11A1	lncRNA	LRP4-AS1
lnckb.2368	lnckb.85982	-0.81	0.027143	protein_coding	COL11A1	lncRNA	NONHSAG079676.2
lnckb.2368	lnckb.86438	-0.825	0.022215	protein_coding	COL11A1	lncRNA	NONHSAG080144.1
lnckb.2368	lnckb.97417	-0.85	0.015378	protein_coding	COL11A1	lncRNA	NONHSAG103188.1
lnckb.46771	lnckb.47021	-0.886	0.007947	protein_coding	COL12A1	lncRNA	RP11-436D23.1
lnckb.46771	lnckb.48115	0.841	0.017637	protein_coding	COL12A1	lncRNA	LINC01558
lnckb.46771	lnckb.5101	0.888	0.007634	protein_coding	COL12A1	lncRNA	lnckb.5101
lnckb.46771	lnckb.58587	-0.845	0.016782	protein_coding	COL12A1	lncRNA	XACT
lnckb.46771	lnckb.58936	0.844	0.016954	protein_coding	COL12A1	lncRNA	LOC101928832
lnckb.46771	lnckb.67022	0.868	0.011391	protein_coding	COL12A1	lncRNA	RP11-375B1.2coding_status uncertaincumulative_support GENCODE:MITRANSgeneCategory __naDHS_type not_DHS
lnckb.46771	lnckb.68761	0.892	0.006997	protein_coding	COL12A1	lncRNA	lnc-OR2AT4-40
lnckb.46771	lnckb.69844	-0.845	0.016782	protein_coding	COL12A1	lncRNA	lnc-EXOC5-3
lnckb.46771	lnckb.69994	0.787	0.035851	protein_coding	COL12A1	lncRNA	lnc-BRF1-8
lnckb.46771	lnckb.76190	0.954	0.000864	protein_coding	COL12A1	lncRNA	lnc-KCNB2-1
lnckb.46771	lnckb.77215	-0.845	0.016782	protein_coding	COL12A1	lncRNA	lnc-IL13RA2-8
lnckb.46771	lnckb.83302	0.937	0.001861	protein_coding	COL12A1	lncRNA	NONHSAG071012.1
lnckb.46771	lnckb.8598	-0.86	0.012935	protein_coding	COL12A1	lncRNA	LRP4-AS1
lnckb.46771	lnckb.85982	0.762	0.046353	protein_coding	COL12A1	lncRNA	NONHSAG079676.2
lnckb.46771	lnckb.86438	0.781	0.038147	protein_coding	COL12A1	lncRNA	NONHSAG080144.1
lnckb.46771	lnckb.94934	0.794	0.03304	protein_coding	COL12A1	lncRNA	NONHSAG098065.2
lnckb.46771	lnckb.95944	0.814	0.025978	protein_coding	COL12A1	lncRNA	NONHSAG114092.1
lnckb.46771	lnckb.96801	-0.845	0.016782	protein_coding	COL12A1	lncRNA	NONHSAG102624.1
lnckb.46771	lnckb.98172	0.834	0.019715	protein_coding	COL12A1	lncRNA	NONHSAG103620.1
lnckb.46771	lnckb.99692	-0.77	0.042882	protein_coding	COL12A1	lncRNA	lnckb.99692
lnckb.54318	lnckb.55274	-0.879	0.0091	protein_coding	COL14A1	lncRNA	LOC105376004
lnckb.54318	lnckb.55275	-0.853	0.014755	protein_coding	COL14A1	lncRNA	LOC105376003
lnckb.54318	lnckb.6438	-0.937	0.00183	protein_coding	COL14A1	lncRNA	LOC105378356
lnckb.54318	lnckb.71226	0.762	0.046478	protein_coding	COL14A1	lncRNA	lnc-CD226-8
lnckb.54318	lnckb.929	-0.878	0.00942	protein_coding	COL14A1	lncRNA	LOC101928391
lnckb.31605	lnckb.33996	0.801	0.03047	protein_coding	COL3A1	lncRNA	LOC105372693
lnckb.31605	lnckb.36662	-0.812	0.026467	protein_coding	COL3A1	lncRNA	LOC105376961
lnckb.31605	lnckb.36663	-0.811	0.026905	protein_coding	COL3A1	lncRNA	LOC105376960
lnckb.31605	lnckb.42431	0.91	0.004465	protein_coding	COL3A1	lncRNA	RP11-454P21.1
lnckb.31605	lnckb.42432	0.931	0.002319	protein_coding	COL3A1	lncRNA	LOC105374668
lnckb.31605	lnckb.42902	0.956	0.00077	protein_coding	COL3A1	lncRNA	LINCR-0003
lnckb.31605	lnckb.47021	-0.798	0.031477	protein_coding	COL3A1	lncRNA	RP11-436D23.1
lnckb.31605	lnckb.48115	0.908	0.004677	protein_coding	COL3A1	lncRNA	LINC01558
lnckb.31605	lnckb.5101	0.92	0.003331	protein_coding	COL3A1	lncRNA	lnckb.5101
lnckb.31605	lnckb.53684	0.765	0.045014	protein_coding	COL3A1	lncRNA	LOC105375897
lnckb.31605	lnckb.55214	0.857	0.013789	protein_coding	COL3A1	lncRNA	LINC01239
lnckb.31605	lnckb.58587	-0.765	0.045109	protein_coding	COL3A1	lncRNA	XACT
lnckb.31605	lnckb.58936	0.948	0.001165	protein_coding	COL3A1	lncRNA	LOC101928832
lnckb.31605	lnckb.66348	0.782	0.037683	protein_coding	COL3A1	lncRNA	CATG00000110003.1
lnckb.31605	lnckb.67022	0.941	0.001582	protein_coding	COL3A1	lncRNA	RP11-375B1.2coding_status uncertaincumulative_support GENCODE:MITRANSgeneCategory __naDHS_type not_DHS
lnckb.31605	lnckb.67571	0.774	0.041109	protein_coding	COL3A1	lncRNA	lnc-PPIAL4F-5
lnckb.31605	lnckb.68761	0.981	9.8e-05	protein_coding	COL3A1	lncRNA	lnc-OR2AT4-40
lnckb.31605	lnckb.69844	-0.765	0.045109	protein_coding	COL3A1	lncRNA	lnc-EXOC5-3
lnckb.31605	lnckb.69994	0.811	0.027026	protein_coding	COL3A1	lncRNA	lnc-BRF1-8
lnckb.31605	lnckb.76190	0.963	0.000502	protein_coding	COL3A1	lncRNA	lnc-KCNB2-1
lnckb.31605	lnckb.77215	-0.765	0.045109	protein_coding	COL3A1	lncRNA	lnc-IL13RA2-8
lnckb.31605	lnckb.77739	0.815	0.02552	protein_coding	COL3A1	lncRNA	NONHSAG104798.1
lnckb.31605	lnckb.81602	0.78	0.03859	protein_coding	COL3A1	lncRNA	NONHSAG107075.1
lnckb.31605	lnckb.83302	0.895	0.006411	protein_coding	COL3A1	lncRNA	NONHSAG071012.1
lnckb.31605	lnckb.8598	-0.927	0.002703	protein_coding	COL3A1	lncRNA	LRP4-AS1
lnckb.31605	lnckb.85982	0.77	0.042846	protein_coding	COL3A1	lncRNA	NONHSAG079676.2
lnckb.31605	lnckb.86438	0.827	0.021639	protein_coding	COL3A1	lncRNA	NONHSAG080144.1
lnckb.31605	lnckb.94934	0.882	0.008649	protein_coding	COL3A1	lncRNA	NONHSAG098065.2
lnckb.31605	lnckb.95944	0.839	0.018233	protein_coding	COL3A1	lncRNA	NONHSAG114092.1
lnckb.31605	lnckb.96801	-0.765	0.045109	protein_coding	COL3A1	lncRNA	NONHSAG102624.1
lnckb.31605	lnckb.98172	0.941	0.001602	protein_coding	COL3A1	lncRNA	NONHSAG103620.1
lnckb.31605	lnckb.99692	-0.839	0.018204	protein_coding	COL3A1	lncRNA	lnckb.99692
lnckb.35040	lnckb.36662	-0.788	0.035157	protein_coding	COL6A2	lncRNA	LOC105376961
lnckb.35040	lnckb.36663	-0.841	0.017786	protein_coding	COL6A2	lncRNA	LOC105376960
lnckb.35040	lnckb.37920	-0.76	0.047308	protein_coding	COL6A2	lncRNA	DUBR
lnckb.35040	lnckb.38385	0.845	0.016806	protein_coding	COL6A2	lncRNA	RP11-517B11.4
lnckb.35040	lnckb.4287	-0.77	0.042772	protein_coding	COL6A2	lncRNA	BLACAT1
lnckb.35040	lnckb.43371	-0.778	0.039499	protein_coding	COL6A2	lncRNA	CTC-467M3.3
lnckb.35040	lnckb.44188	-0.912	0.004231	protein_coding	COL6A2	lncRNA	AC005618.6
lnckb.35040	lnckb.46646	-0.767	0.044124	protein_coding	COL6A2	lncRNA	LOC101927293
lnckb.35040	lnckb.47708	-0.944	0.001358	protein_coding	COL6A2	lncRNA	lnckb.47708
lnckb.35040	lnckb.55274	-0.876	0.009784	protein_coding	COL6A2	lncRNA	LOC105376004
lnckb.35040	lnckb.55275	-0.803	0.029678	protein_coding	COL6A2	lncRNA	LOC105376003
lnckb.35040	lnckb.58587	-0.873	0.010396	protein_coding	COL6A2	lncRNA	XACT
lnckb.35040	lnckb.61099	-0.873	0.01029	protein_coding	COL6A2	lncRNA	CATG00000021230.1
lnckb.35040	lnckb.61100	-0.889	0.007377	protein_coding	COL6A2	lncRNA	CATG00000021232.1
lnckb.35040	lnckb.6319	-0.76	0.047422	protein_coding	COL6A2	lncRNA	LOC105378334
lnckb.35040	lnckb.6438	-0.894	0.006682	protein_coding	COL6A2	lncRNA	LOC105378356
lnckb.35040	lnckb.6440	-0.76	0.047334	protein_coding	COL6A2	lncRNA	LOC105378355
lnckb.35040	lnckb.64582	-0.798	0.031474	protein_coding	COL6A2	lncRNA	CATG00000080417.1
lnckb.35040	lnckb.69841	-0.764	0.045345	protein_coding	COL6A2	lncRNA	lnc-EXOC5-5
lnckb.35040	lnckb.69844	-0.873	0.010396	protein_coding	COL6A2	lncRNA	lnc-EXOC5-3
lnckb.35040	lnckb.77215	-0.873	0.010396	protein_coding	COL6A2	lncRNA	lnc-IL13RA2-8
lnckb.35040	lnckb.77216	-0.801	0.030252	protein_coding	COL6A2	lncRNA	lnc-HTR2C-5
lnckb.35040	lnckb.92259	-0.799	0.031234	protein_coding	COL6A2	lncRNA	NONHSAG112363.1
lnckb.35040	lnckb.96801	-0.873	0.010396	protein_coding	COL6A2	lncRNA	NONHSAG102624.1
lnckb.35040	lnckb.97996	-0.813	0.026117	protein_coding	COL6A2	lncRNA	NONHSAG103527.1
lnckb.35040	lnckb.97998	-0.837	0.018796	protein_coding	COL6A2	lncRNA	NONHSAG115062.1
lnckb.38386	lnckb.44161	-0.98	0.000113	protein_coding	CPNE4	lncRNA	lnckb.44161
lnckb.38386	lnckb.44188	-0.823	0.02287	protein_coding	CPNE4	lncRNA	AC005618.6
lnckb.38386	lnckb.46646	-0.798	0.031509	protein_coding	CPNE4	lncRNA	LOC101927293
lnckb.38386	lnckb.56964	0.817	0.024952	protein_coding	CPNE4	lncRNA	LOC105376294
lnckb.38386	lnckb.58587	-0.765	0.044991	protein_coding	CPNE4	lncRNA	XACT
lnckb.38386	lnckb.65256	-0.755	0.049973	protein_coding	CPNE4	lncRNA	CATG00000090952.1
lnckb.38386	lnckb.69844	-0.765	0.044991	protein_coding	CPNE4	lncRNA	lnc-EXOC5-3
lnckb.38386	lnckb.77215	-0.765	0.044991	protein_coding	CPNE4	lncRNA	lnc-IL13RA2-8
lnckb.38386	lnckb.96801	-0.765	0.044991	protein_coding	CPNE4	lncRNA	NONHSAG102624.1
lnckb.39860	lnckb.43371	-0.812	0.026516	protein_coding	CPZ	lncRNA	CTC-467M3.3
lnckb.39860	lnckb.51847	0.82	0.023979	protein_coding	CPZ	lncRNA	LOC105375503
lnckb.39860	lnckb.55214	0.803	0.029641	protein_coding	CPZ	lncRNA	LINC01239
lnckb.39860	lnckb.56708	0.851	0.015261	protein_coding	CPZ	lncRNA	lnckb.56708
lnckb.39860	lnckb.58933	0.758	0.048436	protein_coding	CPZ	lncRNA	LOC101928808
lnckb.39860	lnckb.58936	0.843	0.017209	protein_coding	CPZ	lncRNA	LOC101928832
lnckb.39860	lnckb.65528	0.779	0.03896	protein_coding	CPZ	lncRNA	CATG00000095406.1
lnckb.39860	lnckb.71086	0.866	0.011824	protein_coding	CPZ	lncRNA	lnc-POTEC-11
lnckb.39860	lnckb.71937	0.857	0.01367	protein_coding	CPZ	lncRNA	lnc-RPIA-28
lnckb.39860	lnckb.98172	0.773	0.041527	protein_coding	CPZ	lncRNA	NONHSAG103620.1
lnckb.18277	lnckb.22407	-0.764	0.04575	lncRNA	CRAT37	protein_coding	FZD2
lnckb.18277	lnckb.24227	0.76	0.047287	lncRNA	CRAT37	protein_coding	MC5R
lnckb.18277	lnckb.24989	-0.768	0.043814	lncRNA	CRAT37	protein_coding	ZNF516
lnckb.18277	lnckb.26840	-0.785	0.036666	lncRNA	CRAT37	protein_coding	ERF
lnckb.18277	lnckb.32000	-0.812	0.026631	lncRNA	CRAT37	protein_coding	IGFBP2
lnckb.18277	lnckb.36819	0.795	0.032567	lncRNA	CRAT37	protein_coding	EOMES
lnckb.18277	lnckb.37459	-0.777	0.039788	lncRNA	CRAT37	protein_coding	WNT5A
lnckb.18277	lnckb.40948	0.886	0.007956	lncRNA	CRAT37	protein_coding	UNC5C
lnckb.18277	lnckb.46289	-0.866	0.011807	lncRNA	CRAT37	protein_coding	KCNK5
lnckb.18277	lnckb.47017	-0.768	0.043854	lncRNA	CRAT37	protein_coding	GPR63
lnckb.18277	lnckb.50295	0.828	0.02135	lncRNA	CRAT37	protein_coding	PPP1R17
lnckb.18277	lnckb.55044	-0.798	0.03166	lncRNA	CRAT37	protein_coding	GLDC
lnckb.18277	lnckb.57710	-0.894	0.006614	lncRNA	CRAT37	protein_coding	PCYT1B
lnckb.18277	lnckb.57870	0.79	0.034591	lncRNA	CRAT37	protein_coding	NDP
lnckb.18277	lnckb.58887	-0.757	0.04894	lncRNA	CRAT37	protein_coding	FGF13
lnckb.18277	lnckb.58899	-0.895	0.006411	lncRNA	CRAT37	protein_coding	SOX3
lnckb.18277	lnckb.59000	-0.895	0.006446	lncRNA	CRAT37	protein_coding	GABRQ
lnckb.18277	lnckb.9069	0.758	0.048293	lncRNA	CRAT37	protein_coding	PYGM
lnckb.18277	lnckb.9359	-0.758	0.048402	lncRNA	CRAT37	protein_coding	CCND1
lnckb.4079	lnckb.474	-0.793	0.033188	protein_coding	CRB1	lncRNA	LOC102724856
lnckb.4079	lnckb.51847	0.916	0.003741	protein_coding	CRB1	lncRNA	LOC105375503
lnckb.4079	lnckb.55336	0.872	0.010544	protein_coding	CRB1	lncRNA	PTENP1-AS
lnckb.4079	lnckb.56707	0.77	0.042852	protein_coding	CRB1	lncRNA	LOC105376267
lnckb.4079	lnckb.56708	0.903	0.005338	protein_coding	CRB1	lncRNA	lnckb.56708
lnckb.4079	lnckb.56709	0.943	0.001437	protein_coding	CRB1	lncRNA	LOC100505588
lnckb.4079	lnckb.61099	-0.82	0.023812	protein_coding	CRB1	lncRNA	CATG00000021230.1
lnckb.4079	lnckb.61100	-0.768	0.043752	protein_coding	CRB1	lncRNA	CATG00000021232.1
lnckb.4079	lnckb.6319	-0.795	0.032771	protein_coding	CRB1	lncRNA	LOC105378334
lnckb.4079	lnckb.71937	0.901	0.005594	protein_coding	CRB1	lncRNA	lnc-RPIA-28
lnckb.4079	lnckb.92143	-0.862	0.01265	protein_coding	CRB1	lncRNA	NONHSAG092239.1
lnckb.50226	lnckb.58587	0.791	0.034341	protein_coding	CREB5	lncRNA	XACT
lnckb.50226	lnckb.61099	0.905	0.005132	protein_coding	CREB5	lncRNA	CATG00000021230.1
lnckb.50226	lnckb.61100	0.907	0.004801	protein_coding	CREB5	lncRNA	CATG00000021232.1
lnckb.50226	lnckb.69841	0.755	0.049792	protein_coding	CREB5	lncRNA	lnc-EXOC5-5
lnckb.50226	lnckb.69844	0.791	0.034341	protein_coding	CREB5	lncRNA	lnc-EXOC5-3
lnckb.50226	lnckb.77215	0.791	0.034341	protein_coding	CREB5	lncRNA	lnc-IL13RA2-8
lnckb.50226	lnckb.77216	0.829	0.021159	protein_coding	CREB5	lncRNA	lnc-HTR2C-5
lnckb.50226	lnckb.81055	-0.883	0.008395	protein_coding	CREB5	lncRNA	NONHSAG106926.1
lnckb.50226	lnckb.92259	0.759	0.047955	protein_coding	CREB5	lncRNA	NONHSAG112363.1
lnckb.50226	lnckb.93307	0.845	0.016713	protein_coding	CREB5	lncRNA	NONHSAG113273.1
lnckb.50226	lnckb.96801	0.791	0.034341	protein_coding	CREB5	lncRNA	NONHSAG102624.1
lnckb.50226	lnckb.97996	0.927	0.002626	protein_coding	CREB5	lncRNA	NONHSAG103527.1
lnckb.50226	lnckb.97998	0.878	0.009302	protein_coding	CREB5	lncRNA	NONHSAG115062.1
lnckb.26105	lnckb.31744	0.849	0.015601	protein_coding	CRLF1	lncRNA	SATB2-AS1
lnckb.26105	lnckb.36818	-0.897	0.00611	protein_coding	CRLF1	lncRNA	LOC105377006
lnckb.26105	lnckb.36912	-0.811	0.026865	protein_coding	CRLF1	lncRNA	LOC101928114
lnckb.26105	lnckb.43371	-0.9	0.00571	protein_coding	CRLF1	lncRNA	CTC-467M3.3
lnckb.26105	lnckb.51847	0.853	0.014787	protein_coding	CRLF1	lncRNA	LOC105375503
lnckb.26105	lnckb.56708	0.88	0.009004	protein_coding	CRLF1	lncRNA	lnckb.56708
lnckb.26105	lnckb.56709	0.794	0.032958	protein_coding	CRLF1	lncRNA	LOC100505588
lnckb.26105	lnckb.61099	-0.893	0.006789	protein_coding	CRLF1	lncRNA	CATG00000021230.1
lnckb.26105	lnckb.61100	-0.823	0.022847	protein_coding	CRLF1	lncRNA	CATG00000021232.1
lnckb.26105	lnckb.6319	-0.93	0.002395	protein_coding	CRLF1	lncRNA	LOC105378334
lnckb.26105	lnckb.6440	-0.759	0.047641	protein_coding	CRLF1	lncRNA	LOC105378355
lnckb.26105	lnckb.71937	0.853	0.01462	protein_coding	CRLF1	lncRNA	lnc-RPIA-28
lnckb.26105	lnckb.92143	-0.935	0.00203	protein_coding	CRLF1	lncRNA	NONHSAG092239.1
lnckb.31897	lnckb.42431	0.755	0.049673	protein_coding	CRYGD	lncRNA	RP11-454P21.1
lnckb.31897	lnckb.42432	0.767	0.044026	protein_coding	CRYGD	lncRNA	LOC105374668
lnckb.31897	lnckb.42902	0.832	0.020192	protein_coding	CRYGD	lncRNA	LINCR-0003
lnckb.31897	lnckb.43371	-0.759	0.04809	protein_coding	CRYGD	lncRNA	CTC-467M3.3
lnckb.31897	lnckb.47021	-0.861	0.012769	protein_coding	CRYGD	lncRNA	RP11-436D23.1
lnckb.31897	lnckb.48115	0.847	0.016089	protein_coding	CRYGD	lncRNA	LINC01558
lnckb.31897	lnckb.5101	0.915	0.00382	protein_coding	CRYGD	lncRNA	lnckb.5101
lnckb.31897	lnckb.53684	0.814	0.026015	protein_coding	CRYGD	lncRNA	LOC105375897
lnckb.31897	lnckb.58936	0.875	0.009953	protein_coding	CRYGD	lncRNA	LOC101928832
lnckb.31897	lnckb.68761	0.828	0.021452	protein_coding	CRYGD	lncRNA	lnc-OR2AT4-40
lnckb.31897	lnckb.69994	0.835	0.019526	protein_coding	CRYGD	lncRNA	lnc-BRF1-8
lnckb.31897	lnckb.70460	0.76	0.047264	protein_coding	CRYGD	lncRNA	lnc-TP53TG3-8
lnckb.31897	lnckb.76190	0.926	0.002738	protein_coding	CRYGD	lncRNA	lnc-KCNB2-1
lnckb.31897	lnckb.83302	0.822	0.02329	protein_coding	CRYGD	lncRNA	NONHSAG071012.1
lnckb.31897	lnckb.95943	0.813	0.026287	protein_coding	CRYGD	lncRNA	NONHSAG114321.1
lnckb.31897	lnckb.95944	0.821	0.023542	protein_coding	CRYGD	lncRNA	NONHSAG114092.1
lnckb.31897	lnckb.98172	0.902	0.005458	protein_coding	CRYGD	lncRNA	NONHSAG103620.1
lnckb.31897	lnckb.99692	-0.851	0.015193	protein_coding	CRYGD	lncRNA	lnckb.99692
lnckb.43371	lnckb.4517	0.857	0.013712	lncRNA	CTC-467M3.3	protein_coding	VASH2
lnckb.43371	lnckb.46285	-0.829	0.021196	lncRNA	CTC-467M3.3	protein_coding	GLP1R
lnckb.43371	lnckb.50226	0.761	0.046999	lncRNA	CTC-467M3.3	protein_coding	CREB5
lnckb.43371	lnckb.50234	0.76	0.04717	lncRNA	CTC-467M3.3	protein_coding	CHN2
lnckb.43371	lnckb.5044	0.878	0.009287	lncRNA	CTC-467M3.3	protein_coding	CHRM3
lnckb.43371	lnckb.51773	0.839	0.01821	lncRNA	CTC-467M3.3	protein_coding	PRRT4
lnckb.43371	lnckb.6441	0.797	0.031987	lncRNA	CTC-467M3.3	protein_coding	C10orf105
lnckb.43371	lnckb.8525	-0.787	0.035844	lncRNA	CTC-467M3.3	protein_coding	ALX4
lnckb.43371	lnckb.9819	-0.843	0.017263	lncRNA	CTC-467M3.3	protein_coding	C11orf70
lnckb.43995	lnckb.47025	-0.762	0.046555	protein_coding	CXCL14	lncRNA	lnckb.47025
lnckb.43995	lnckb.67063	0.906	0.00497	protein_coding	CXCL14	lncRNA	RP11-1042B17.3coding_status nonCodingcumulative_support ENCODE:FANTOM:GENCODE:HUBDMAP:MITRANSgeneCategory __naDHS_type DHS_dyadic
lnckb.43995	lnckb.70051	0.842	0.01748	protein_coding	CXCL14	lncRNA	lnc-LINC02203-8
lnckb.43995	lnckb.70459	0.831	0.02059	protein_coding	CXCL14	lncRNA	lnc-ZNF267-6
lnckb.43995	lnckb.77214	0.929	0.002521	protein_coding	CXCL14	lncRNA	lnc-HTR2C-7
lnckb.30926	lnckb.36662	-0.789	0.035092	protein_coding	CXCR4	lncRNA	LOC105376961
lnckb.30926	lnckb.36663	-0.79	0.034402	protein_coding	CXCR4	lncRNA	LOC105376960
lnckb.30926	lnckb.36818	-0.857	0.01362	protein_coding	CXCR4	lncRNA	LOC105377006
lnckb.30926	lnckb.4285	-0.803	0.029718	protein_coding	CXCR4	lncRNA	LEMD1-AS1
lnckb.30926	lnckb.42902	0.797	0.03169	protein_coding	CXCR4	lncRNA	LINCR-0003
lnckb.30926	lnckb.43371	-0.773	0.041555	protein_coding	CXCR4	lncRNA	CTC-467M3.3
lnckb.30926	lnckb.47021	-0.759	0.047906	protein_coding	CXCR4	lncRNA	RP11-436D23.1
lnckb.30926	lnckb.51847	0.782	0.037857	protein_coding	CXCR4	lncRNA	LOC105375503
lnckb.30926	lnckb.55336	0.821	0.02364	protein_coding	CXCR4	lncRNA	PTENP1-AS
lnckb.30926	lnckb.56708	0.855	0.014098	protein_coding	CXCR4	lncRNA	lnckb.56708
lnckb.30926	lnckb.56709	0.755	0.049627	protein_coding	CXCR4	lncRNA	LOC100505588
lnckb.30926	lnckb.58587	-0.759	0.047852	protein_coding	CXCR4	lncRNA	XACT
lnckb.30926	lnckb.58936	0.772	0.042127	protein_coding	CXCR4	lncRNA	LOC101928832
lnckb.30926	lnckb.61099	-0.797	0.03182	protein_coding	CXCR4	lncRNA	CATG00000021230.1
lnckb.30926	lnckb.61100	-0.836	0.018999	protein_coding	CXCR4	lncRNA	CATG00000021232.1
lnckb.30926	lnckb.69841	-0.8	0.030925	protein_coding	CXCR4	lncRNA	lnc-EXOC5-5
lnckb.30926	lnckb.69844	-0.759	0.047852	protein_coding	CXCR4	lncRNA	lnc-EXOC5-3
lnckb.30926	lnckb.70460	0.798	0.031448	protein_coding	CXCR4	lncRNA	lnc-TP53TG3-8
lnckb.30926	lnckb.71937	0.82	0.023953	protein_coding	CXCR4	lncRNA	lnc-RPIA-28
lnckb.30926	lnckb.77213	-0.786	0.036069	protein_coding	CXCR4	lncRNA	lnc-HTR2C-8
lnckb.30926	lnckb.77215	-0.759	0.047852	protein_coding	CXCR4	lncRNA	lnc-IL13RA2-8
lnckb.30926	lnckb.96801	-0.759	0.047852	protein_coding	CXCR4	lncRNA	NONHSAG102624.1
lnckb.30926	lnckb.99692	-0.756	0.049386	protein_coding	CXCR4	lncRNA	lnckb.99692
lnckb.31330	lnckb.34409	0.765	0.045267	protein_coding	CYBRD1	lncRNA	LOC107985511
lnckb.31330	lnckb.34527	0.851	0.015165	protein_coding	CYBRD1	lncRNA	LINC00189
lnckb.31330	lnckb.3598	-0.942	0.001489	protein_coding	CYBRD1	lncRNA	RP11-38C18.3
lnckb.31330	lnckb.49674	0.858	0.013516	protein_coding	CYBRD1	lncRNA	HRAT92
lnckb.31330	lnckb.53166	0.865	0.011853	protein_coding	CYBRD1	lncRNA	RP11-317N12.1
lnckb.31330	lnckb.53684	0.777	0.039864	protein_coding	CYBRD1	lncRNA	LOC105375897
lnckb.31330	lnckb.5705	-0.856	0.014037	protein_coding	CYBRD1	lncRNA	LOC107984215
lnckb.31330	lnckb.58933	0.785	0.036497	protein_coding	CYBRD1	lncRNA	LOC101928808
lnckb.31330	lnckb.71226	-0.912	0.004199	protein_coding	CYBRD1	lncRNA	lnc-CD226-8
lnckb.31330	lnckb.73344	0.783	0.037458	protein_coding	CYBRD1	lncRNA	lnc-BOC-1
lnckb.31330	lnckb.88556	0.819	0.024349	protein_coding	CYBRD1	lncRNA	NONHSAG083544.1
lnckb.34480	lnckb.34527	0.825	0.022291	protein_coding	CYYR1	lncRNA	LINC00189
lnckb.34480	lnckb.36818	-0.788	0.035495	protein_coding	CYYR1	lncRNA	LOC105377006
lnckb.34480	lnckb.42431	0.88	0.009029	protein_coding	CYYR1	lncRNA	RP11-454P21.1
lnckb.34480	lnckb.42432	0.881	0.008802	protein_coding	CYYR1	lncRNA	LOC105374668
lnckb.34480	lnckb.42902	0.898	0.006106	protein_coding	CYYR1	lncRNA	LINCR-0003
lnckb.34480	lnckb.47072	-0.766	0.044467	protein_coding	CYYR1	lncRNA	LIN28B-AS1
lnckb.34480	lnckb.48115	0.789	0.035087	protein_coding	CYYR1	lncRNA	LINC01558
lnckb.34480	lnckb.51847	0.804	0.029361	protein_coding	CYYR1	lncRNA	LOC105375503
lnckb.34480	lnckb.55214	0.838	0.018617	protein_coding	CYYR1	lncRNA	LINC01239
lnckb.34480	lnckb.55336	0.847	0.016176	protein_coding	CYYR1	lncRNA	PTENP1-AS
lnckb.34480	lnckb.56707	0.818	0.024655	protein_coding	CYYR1	lncRNA	LOC105376267
lnckb.34480	lnckb.56708	0.816	0.025287	protein_coding	CYYR1	lncRNA	lnckb.56708
lnckb.34480	lnckb.57440	-0.792	0.033603	protein_coding	CYYR1	lncRNA	LOC101928092
lnckb.34480	lnckb.58933	0.771	0.042351	protein_coding	CYYR1	lncRNA	LOC101928808
lnckb.34480	lnckb.58936	0.815	0.025666	protein_coding	CYYR1	lncRNA	LOC101928832
lnckb.34480	lnckb.65528	0.841	0.017812	protein_coding	CYYR1	lncRNA	CATG00000095406.1
lnckb.34480	lnckb.66348	0.837	0.01884	protein_coding	CYYR1	lncRNA	CATG00000110003.1
lnckb.34480	lnckb.67022	0.778	0.03957	protein_coding	CYYR1	lncRNA	RP11-375B1.2coding_status uncertaincumulative_support GENCODE:MITRANSgeneCategory __naDHS_type not_DHS
lnckb.34480	lnckb.67571	0.855	0.014188	protein_coding	CYYR1	lncRNA	lnc-PPIAL4F-5
lnckb.34480	lnckb.67817	-0.782	0.037854	protein_coding	CYYR1	lncRNA	lnc-RABIF-1
lnckb.34480	lnckb.68761	0.817	0.024846	protein_coding	CYYR1	lncRNA	lnc-OR2AT4-40
lnckb.34480	lnckb.70460	0.913	0.004042	protein_coding	CYYR1	lncRNA	lnc-TP53TG3-8
lnckb.34480	lnckb.70461	0.888	0.007521	protein_coding	CYYR1	lncRNA	lnc-TP53TG3D-2
lnckb.34480	lnckb.71937	0.808	0.028019	protein_coding	CYYR1	lncRNA	lnc-RPIA-28
lnckb.34480	lnckb.73344	0.829	0.021072	protein_coding	CYYR1	lncRNA	lnc-BOC-1
lnckb.34480	lnckb.81602	0.875	0.009901	protein_coding	CYYR1	lncRNA	NONHSAG107075.1
lnckb.34480	lnckb.8598	-0.862	0.012547	protein_coding	CYYR1	lncRNA	LRP4-AS1
lnckb.34480	lnckb.86705	0.756	0.049393	protein_coding	CYYR1	lncRNA	NONHSAG110290.1
lnckb.34480	lnckb.94934	0.766	0.04485	protein_coding	CYYR1	lncRNA	NONHSAG098065.2
lnckb.34480	lnckb.97417	0.769	0.043284	protein_coding	CYYR1	lncRNA	NONHSAG103188.1
lnckb.34480	lnckb.98172	0.789	0.034797	protein_coding	CYYR1	lncRNA	NONHSAG103620.1
lnckb.34480	lnckb.99692	-0.844	0.016996	protein_coding	CYYR1	lncRNA	lnckb.99692
lnckb.34477	lnckb.36589	0.827	0.021788	lncRNA	CYYR1-AS1	protein_coding	SLC6A11
lnckb.34477	lnckb.37459	-0.778	0.039389	lncRNA	CYYR1-AS1	protein_coding	WNT5A
lnckb.34477	lnckb.38019	0.809	0.027451	lncRNA	CYYR1-AS1	protein_coding	BOC
lnckb.34477	lnckb.38873	0.869	0.011044	lncRNA	CYYR1-AS1	protein_coding	BCHE
lnckb.34477	lnckb.40407	0.789	0.034833	lncRNA	CYYR1-AS1	protein_coding	PDGFRA
lnckb.34477	lnckb.41022	-0.77	0.043028	lncRNA	CYYR1-AS1	protein_coding	BDH2
lnckb.34477	lnckb.41109	-0.777	0.039686	lncRNA	CYYR1-AS1	protein_coding	PITX2
lnckb.34477	lnckb.42027	-0.844	0.01693	lncRNA	CYYR1-AS1	protein_coding	FAT1
lnckb.34477	lnckb.42249	0.822	0.023411	lncRNA	CYYR1-AS1	protein_coding	IRX1
lnckb.34477	lnckb.42562	-0.788	0.035343	lncRNA	CYYR1-AS1	protein_coding	ADAMTS12
lnckb.34477	lnckb.43666	-0.878	0.009344	lncRNA	CYYR1-AS1	protein_coding	SEMA6A
lnckb.34477	lnckb.46289	-0.848	0.015841	lncRNA	CYYR1-AS1	protein_coding	KCNK5
lnckb.34477	lnckb.47017	-0.777	0.039702	lncRNA	CYYR1-AS1	protein_coding	GPR63
lnckb.34477	lnckb.476	0.916	0.003777	lncRNA	CYYR1-AS1	protein_coding	PDPN
lnckb.34477	lnckb.50387	0.809	0.027411	lncRNA	CYYR1-AS1	protein_coding	SFRP4
lnckb.34477	lnckb.51384	-0.885	0.008153	lncRNA	CYYR1-AS1	protein_coding	EPHB4
lnckb.34477	lnckb.51620	-0.912	0.004225	lncRNA	CYYR1-AS1	protein_coding	TES
lnckb.34477	lnckb.51799	0.865	0.01187	lncRNA	CYYR1-AS1	protein_coding	FLNC
lnckb.34477	lnckb.54318	-0.884	0.008216	lncRNA	CYYR1-AS1	protein_coding	COL14A1
lnckb.34477	lnckb.57710	-0.766	0.044818	lncRNA	CYYR1-AS1	protein_coding	PCYT1B
lnckb.34477	lnckb.57870	0.842	0.017358	lncRNA	CYYR1-AS1	protein_coding	NDP
lnckb.34477	lnckb.58899	-0.808	0.027912	lncRNA	CYYR1-AS1	protein_coding	SOX3
lnckb.34477	lnckb.603	0.792	0.033593	lncRNA	CYYR1-AS1	protein_coding	IGSF21
lnckb.34477	lnckb.7804	-0.759	0.047872	lncRNA	CYYR1-AS1	protein_coding	IGF2
lnckb.41622	lnckb.41679	-0.761	0.046967	protein_coding	DCHS2	lncRNA	LOC101928007
lnckb.41622	lnckb.41680	-0.778	0.039264	protein_coding	DCHS2	lncRNA	RP11-597D13.8
lnckb.41622	lnckb.57440	0.94	0.001642	protein_coding	DCHS2	lncRNA	LOC101928092
lnckb.41622	lnckb.66348	-0.812	0.026417	protein_coding	DCHS2	lncRNA	CATG00000110003.1
lnckb.41622	lnckb.67030	-0.78	0.038644	protein_coding	DCHS2	lncRNA	RP11-473J6.1coding_status nonCodingcumulative_support GENCODE:HUBDMAP:MITRANSgeneCategory __naDHS_type not_DHS
lnckb.41622	lnckb.67063	0.787	0.035727	protein_coding	DCHS2	lncRNA	RP11-1042B17.3coding_status nonCodingcumulative_support ENCODE:FANTOM:GENCODE:HUBDMAP:MITRANSgeneCategory __naDHS_type DHS_dyadic
lnckb.41622	lnckb.73344	-0.827	0.021737	protein_coding	DCHS2	lncRNA	lnc-BOC-1
lnckb.41622	lnckb.81602	-0.82	0.023887	protein_coding	DCHS2	lncRNA	NONHSAG107075.1
lnckb.41622	lnckb.929	-0.775	0.040532	protein_coding	DCHS2	lncRNA	LOC101928391
lnckb.41622	lnckb.97417	-0.796	0.032293	protein_coding	DCHS2	lncRNA	NONHSAG103188.1
lnckb.32103	lnckb.34527	0.922	0.003159	protein_coding	DES	lncRNA	LINC00189
lnckb.32103	lnckb.36818	-0.835	0.019436	protein_coding	DES	lncRNA	LOC105377006
lnckb.32103	lnckb.48115	0.841	0.017773	protein_coding	DES	lncRNA	LINC01558
lnckb.32103	lnckb.5101	0.811	0.026826	protein_coding	DES	lncRNA	lnckb.5101
lnckb.32103	lnckb.51847	0.867	0.011486	protein_coding	DES	lncRNA	LOC105375503
lnckb.32103	lnckb.55336	0.952	0.000952	protein_coding	DES	lncRNA	PTENP1-AS
lnckb.32103	lnckb.56708	0.78	0.038555	protein_coding	DES	lncRNA	lnckb.56708
lnckb.32103	lnckb.70460	0.964	0.000461	protein_coding	DES	lncRNA	lnc-TP53TG3-8
lnckb.32103	lnckb.70461	0.92	0.003376	protein_coding	DES	lncRNA	lnc-TP53TG3D-2
lnckb.32103	lnckb.71226	-0.8	0.030623	protein_coding	DES	lncRNA	lnc-CD226-8
lnckb.32103	lnckb.71937	0.863	0.012288	protein_coding	DES	lncRNA	lnc-RPIA-28
lnckb.32103	lnckb.73344	0.904	0.005153	protein_coding	DES	lncRNA	lnc-BOC-1
lnckb.32103	lnckb.81602	0.886	0.00792	protein_coding	DES	lncRNA	NONHSAG107075.1
lnckb.32103	lnckb.85205	0.823	0.022899	protein_coding	DES	lncRNA	NONHSAG074804.1
lnckb.32103	lnckb.86705	0.85	0.015426	protein_coding	DES	lncRNA	NONHSAG110290.1
lnckb.32103	lnckb.99692	-0.889	0.007374	protein_coding	DES	lncRNA	lnckb.99692
lnckb.1691	lnckb.23102	0.891	0.007085	protein_coding	DHCR24	lncRNA	KCNJ2-AS1
lnckb.1691	lnckb.24967	-0.773	0.041636	protein_coding	DHCR24	lncRNA	LOC105372200
lnckb.1691	lnckb.2791	-0.79	0.034725	protein_coding	DHCR24	lncRNA	CH17-125A10.2
lnckb.1691	lnckb.2792	-0.914	0.00393	protein_coding	DHCR24	lncRNA	LOC105371196
lnckb.1691	lnckb.2799	-0.772	0.04197	protein_coding	DHCR24	lncRNA	LOC101929826
lnckb.1691	lnckb.2800	-0.906	0.004919	protein_coding	DHCR24	lncRNA	LOC105371214
lnckb.1691	lnckb.30116	-0.894	0.006688	protein_coding	DHCR24	lncRNA	LOC101928214
lnckb.1691	lnckb.30375	-0.79	0.034654	protein_coding	DHCR24	lncRNA	LINC01158
lnckb.1691	lnckb.30377	-0.899	0.005946	protein_coding	DHCR24	lncRNA	LINC01159
lnckb.1691	lnckb.33996	-0.85	0.015291	protein_coding	DHCR24	lncRNA	LOC105372693
lnckb.1691	lnckb.34477	-0.947	0.001181	protein_coding	DHCR24	lncRNA	CYYR1-AS1
lnckb.1691	lnckb.34527	-0.851	0.015255	protein_coding	DHCR24	lncRNA	LINC00189
lnckb.1691	lnckb.3598	0.819	0.024208	protein_coding	DHCR24	lncRNA	RP11-38C18.3
lnckb.1691	lnckb.36590	-0.821	0.023673	protein_coding	DHCR24	lncRNA	LOC105376950
lnckb.1691	lnckb.37920	-0.761	0.047118	protein_coding	DHCR24	lncRNA	DUBR
lnckb.1691	lnckb.41532	-0.861	0.012878	protein_coding	DHCR24	lncRNA	LOC105377475
lnckb.1691	lnckb.41679	-0.97	0.000289	protein_coding	DHCR24	lncRNA	LOC101928007
lnckb.1691	lnckb.41680	-0.965	0.000444	protein_coding	DHCR24	lncRNA	RP11-597D13.8
lnckb.1691	lnckb.43198	-0.846	0.016363	protein_coding	DHCR24	lncRNA	RP11-466P24.6
lnckb.1691	lnckb.45228	-0.972	0.000257	protein_coding	DHCR24	lncRNA	LOC105374893
lnckb.1691	lnckb.46646	-0.781	0.037999	protein_coding	DHCR24	lncRNA	LOC101927293
lnckb.1691	lnckb.49674	-0.863	0.012377	protein_coding	DHCR24	lncRNA	HRAT92
lnckb.1691	lnckb.53166	-0.871	0.010776	protein_coding	DHCR24	lncRNA	RP11-317N12.1
lnckb.1691	lnckb.5705	0.838	0.018499	protein_coding	DHCR24	lncRNA	LOC107984215
lnckb.1691	lnckb.58586	-0.806	0.028494	protein_coding	DHCR24	lncRNA	LOC101928437
lnckb.1691	lnckb.58933	-0.924	0.00296	protein_coding	DHCR24	lncRNA	LOC101928808
lnckb.1691	lnckb.604	-0.791	0.034028	protein_coding	DHCR24	lncRNA	LOC105376814
lnckb.1691	lnckb.65528	-0.918	0.003573	protein_coding	DHCR24	lncRNA	CATG00000095406.1
lnckb.1691	lnckb.67817	0.783	0.037348	protein_coding	DHCR24	lncRNA	lnc-RABIF-1
lnckb.1691	lnckb.71226	0.833	0.019967	protein_coding	DHCR24	lncRNA	lnc-CD226-8
lnckb.1691	lnckb.73344	-0.825	0.022383	protein_coding	DHCR24	lncRNA	lnc-BOC-1
lnckb.1691	lnckb.929	-0.883	0.008366	protein_coding	DHCR24	lncRNA	LOC101928391
lnckb.390	lnckb.52349	0.953	0.000877	protein_coding	DISP3	lncRNA	RP5-912I13.1
lnckb.390	lnckb.56712	-0.781	0.038016	protein_coding	DISP3	lncRNA	LOC105376268
lnckb.390	lnckb.61352	-0.778	0.03939	protein_coding	DISP3	lncRNA	CATG00000025934.1
lnckb.390	lnckb.65674	0.939	0.001728	protein_coding	DISP3	lncRNA	CATG00000097586.1
lnckb.390	lnckb.67063	-0.884	0.008199	protein_coding	DISP3	lncRNA	RP11-1042B17.3coding_status nonCodingcumulative_support ENCODE:FANTOM:GENCODE:HUBDMAP:MITRANSgeneCategory __naDHS_type DHS_dyadic
lnckb.390	lnckb.75918	0.94	0.001615	protein_coding	DISP3	lncRNA	lnc-EN2-6
lnckb.390	lnckb.75919	0.881	0.008803	protein_coding	DISP3	lncRNA	lnc-EN2-4
lnckb.31338	lnckb.34477	-0.788	0.035497	protein_coding	DLX1	lncRNA	CYYR1-AS1
lnckb.31338	lnckb.41532	-0.783	0.037148	protein_coding	DLX1	lncRNA	LOC105377475
lnckb.31338	lnckb.45228	-0.81	0.027112	protein_coding	DLX1	lncRNA	LOC105374893
lnckb.31338	lnckb.53174	-0.895	0.006545	protein_coding	DLX1	lncRNA	LOC101929550
lnckb.31338	lnckb.56594	-0.88	0.008904	protein_coding	DLX1	lncRNA	ASTN2-AS1
lnckb.31338	lnckb.56596	-0.912	0.004193	protein_coding	DLX1	lncRNA	LOC107987015
lnckb.31338	lnckb.56597	-0.919	0.003474	protein_coding	DLX1	lncRNA	LOC105376240
lnckb.31338	lnckb.56599	-0.958	0.000668	protein_coding	DLX1	lncRNA	LOC105376239
lnckb.31338	lnckb.56602	-0.969	0.000324	protein_coding	DLX1	lncRNA	LOC105376237
lnckb.31338	lnckb.58586	-0.859	0.013225	protein_coding	DLX1	lncRNA	LOC101928437
lnckb.31338	lnckb.604	-0.911	0.004378	protein_coding	DLX1	lncRNA	LOC105376814
lnckb.31338	lnckb.61101	-0.802	0.029878	protein_coding	DLX1	lncRNA	CATG00000021238.1
lnckb.31338	lnckb.62376	-0.767	0.044204	protein_coding	DLX1	lncRNA	CATG00000042782.1
lnckb.31338	lnckb.67030	-0.799	0.03098	protein_coding	DLX1	lncRNA	RP11-473J6.1coding_status nonCodingcumulative_support GENCODE:HUBDMAP:MITRANSgeneCategory __naDHS_type not_DHS
lnckb.31338	lnckb.92878	-0.785	0.036484	protein_coding	DLX1	lncRNA	NONHSAG092937.1
lnckb.31338	lnckb.929	-0.86	0.013081	protein_coding	DLX1	lncRNA	LOC101928391
lnckb.31338	lnckb.97417	-0.795	0.032609	protein_coding	DLX1	lncRNA	NONHSAG103188.1
lnckb.31338	lnckb.98922	-0.779	0.039162	protein_coding	DLX1	lncRNA	lnckb.98922
lnckb.31341	lnckb.36590	-0.797	0.032031	protein_coding	DLX2	lncRNA	LOC105376950
lnckb.31341	lnckb.38385	0.791	0.034147	protein_coding	DLX2	lncRNA	RP11-517B11.4
lnckb.31341	lnckb.56594	-0.898	0.006074	protein_coding	DLX2	lncRNA	ASTN2-AS1
lnckb.31341	lnckb.56596	-0.866	0.011703	protein_coding	DLX2	lncRNA	LOC107987015
lnckb.31341	lnckb.56597	-0.867	0.011591	protein_coding	DLX2	lncRNA	LOC105376240
lnckb.31341	lnckb.56599	-0.849	0.015654	protein_coding	DLX2	lncRNA	LOC105376239
lnckb.31341	lnckb.56602	-0.874	0.010041	protein_coding	DLX2	lncRNA	LOC105376237
lnckb.31341	lnckb.58586	-0.863	0.012409	protein_coding	DLX2	lncRNA	LOC101928437
lnckb.31341	lnckb.604	-0.81	0.027301	protein_coding	DLX2	lncRNA	LOC105376814
lnckb.31341	lnckb.6440	-0.777	0.039671	protein_coding	DLX2	lncRNA	LOC105378355
lnckb.31341	lnckb.929	-0.797	0.03177	protein_coding	DLX2	lncRNA	LOC101928391
lnckb.55213	lnckb.55214	0.779	0.038878	protein_coding	DMRTA1	lncRNA	LINC01239
lnckb.55213	lnckb.58587	-0.964	0.000463	protein_coding	DMRTA1	lncRNA	XACT
lnckb.55213	lnckb.61099	-0.819	0.024161	protein_coding	DMRTA1	lncRNA	CATG00000021230.1
lnckb.55213	lnckb.61100	-0.914	0.003922	protein_coding	DMRTA1	lncRNA	CATG00000021232.1
lnckb.55213	lnckb.67022	0.786	0.036274	protein_coding	DMRTA1	lncRNA	RP11-375B1.2coding_status uncertaincumulative_support GENCODE:MITRANSgeneCategory __naDHS_type not_DHS
lnckb.55213	lnckb.68761	0.806	0.028674	protein_coding	DMRTA1	lncRNA	lnc-OR2AT4-40
lnckb.55213	lnckb.69841	-0.895	0.006547	protein_coding	DMRTA1	lncRNA	lnc-EXOC5-5
lnckb.55213	lnckb.69844	-0.964	0.000463	protein_coding	DMRTA1	lncRNA	lnc-EXOC5-3
lnckb.55213	lnckb.76190	0.796	0.03228	protein_coding	DMRTA1	lncRNA	lnc-KCNB2-1
lnckb.55213	lnckb.76809	0.798	0.031355	protein_coding	DMRTA1	lncRNA	lnc-CFAP77-1
lnckb.55213	lnckb.77213	-0.86	0.012995	protein_coding	DMRTA1	lncRNA	lnc-HTR2C-8
lnckb.55213	lnckb.77215	-0.964	0.000463	protein_coding	DMRTA1	lncRNA	lnc-IL13RA2-8
lnckb.55213	lnckb.77216	-0.879	0.009207	protein_coding	DMRTA1	lncRNA	lnc-HTR2C-5
lnckb.55213	lnckb.83302	0.767	0.044165	protein_coding	DMRTA1	lncRNA	NONHSAG071012.1
lnckb.55213	lnckb.8598	-0.825	0.022323	protein_coding	DMRTA1	lncRNA	LRP4-AS1
lnckb.55213	lnckb.94934	0.821	0.023574	protein_coding	DMRTA1	lncRNA	NONHSAG098065.2
lnckb.55213	lnckb.96801	-0.964	0.000463	protein_coding	DMRTA1	lncRNA	NONHSAG102624.1
lnckb.55213	lnckb.97997	-0.77	0.042965	protein_coding	DMRTA1	lncRNA	NONHSAG055127.2
lnckb.55213	lnckb.97998	-0.868	0.011341	protein_coding	DMRTA1	lncRNA	NONHSAG115062.1
lnckb.6892	lnckb.69994	0.795	0.032614	protein_coding	DNTT	lncRNA	lnc-BRF1-8
lnckb.6892	lnckb.76190	0.907	0.0048	protein_coding	DNTT	lncRNA	lnc-KCNB2-1
lnckb.6892	lnckb.77738	0.899	0.005951	protein_coding	DNTT	lncRNA	NONHSAG104797.1
lnckb.6892	lnckb.77739	0.958	0.000685	protein_coding	DNTT	lncRNA	NONHSAG104798.1
lnckb.6892	lnckb.81602	0.844	0.016898	protein_coding	DNTT	lncRNA	NONHSAG107075.1
lnckb.6892	lnckb.8598	-0.824	0.022571	protein_coding	DNTT	lncRNA	LRP4-AS1
lnckb.6892	lnckb.85982	0.948	0.001163	protein_coding	DNTT	lncRNA	NONHSAG079676.2
lnckb.6892	lnckb.86438	0.905	0.005088	protein_coding	DNTT	lncRNA	NONHSAG080144.1
lnckb.6892	lnckb.95943	0.819	0.024213	protein_coding	DNTT	lncRNA	NONHSAG114321.1
lnckb.6892	lnckb.98172	0.788	0.035154	protein_coding	DNTT	lncRNA	NONHSAG103620.1
lnckb.6892	lnckb.99692	-0.783	0.037144	protein_coding	DNTT	lncRNA	lnckb.99692
lnckb.53012	lnckb.53174	-0.762	0.046588	protein_coding	DOCK5	lncRNA	LOC101929550
lnckb.53012	lnckb.55274	-0.809	0.027583	protein_coding	DOCK5	lncRNA	LOC105376004
lnckb.53012	lnckb.55275	-0.764	0.045677	protein_coding	DOCK5	lncRNA	LOC105376003
lnckb.53012	lnckb.57440	0.872	0.010429	protein_coding	DOCK5	lncRNA	LOC101928092
lnckb.53012	lnckb.6438	-0.799	0.031269	protein_coding	DOCK5	lncRNA	LOC105378356
lnckb.53012	lnckb.64582	-0.868	0.011351	protein_coding	DOCK5	lncRNA	CATG00000080417.1
lnckb.53012	lnckb.67030	-0.849	0.015645	protein_coding	DOCK5	lncRNA	RP11-473J6.1coding_status nonCodingcumulative_support GENCODE:HUBDMAP:MITRANSgeneCategory __naDHS_type not_DHS
lnckb.53012	lnckb.67063	0.755	0.049569	protein_coding	DOCK5	lncRNA	RP11-1042B17.3coding_status nonCodingcumulative_support ENCODE:FANTOM:GENCODE:HUBDMAP:MITRANSgeneCategory __naDHS_type DHS_dyadic
lnckb.53012	lnckb.73344	-0.772	0.041829	protein_coding	DOCK5	lncRNA	lnc-BOC-1
lnckb.53012	lnckb.92259	-0.83	0.020822	protein_coding	DOCK5	lncRNA	NONHSAG112363.1
lnckb.53012	lnckb.929	-0.815	0.025648	protein_coding	DOCK5	lncRNA	LOC101928391
lnckb.24879	lnckb.30116	-0.831	0.020404	protein_coding	DOK6	lncRNA	LOC101928214
lnckb.24879	lnckb.30377	-0.775	0.040694	protein_coding	DOK6	lncRNA	LINC01159
lnckb.24879	lnckb.33996	-0.931	0.002339	protein_coding	DOK6	lncRNA	LOC105372693
lnckb.24879	lnckb.34527	-0.856	0.013952	protein_coding	DOK6	lncRNA	LINC00189
lnckb.24879	lnckb.3598	0.898	0.006076	protein_coding	DOK6	lncRNA	RP11-38C18.3
lnckb.24879	lnckb.41679	-0.814	0.025726	protein_coding	DOK6	lncRNA	LOC101928007
lnckb.24879	lnckb.41680	-0.813	0.026315	protein_coding	DOK6	lncRNA	RP11-597D13.8
lnckb.24879	lnckb.43198	-0.791	0.034028	protein_coding	DOK6	lncRNA	RP11-466P24.6
lnckb.24879	lnckb.45228	-0.782	0.037908	protein_coding	DOK6	lncRNA	LOC105374893
lnckb.24879	lnckb.53166	-0.763	0.045829	protein_coding	DOK6	lncRNA	RP11-317N12.1
lnckb.24879	lnckb.58933	-0.942	0.001525	protein_coding	DOK6	lncRNA	LOC101928808
lnckb.24879	lnckb.58936	-0.792	0.033818	protein_coding	DOK6	lncRNA	LOC101928832
lnckb.24879	lnckb.65528	-0.888	0.007563	protein_coding	DOK6	lncRNA	CATG00000095406.1
lnckb.24879	lnckb.71086	-0.79	0.034694	protein_coding	DOK6	lncRNA	lnc-POTEC-11
lnckb.24879	lnckb.71226	0.884	0.008264	protein_coding	DOK6	lncRNA	lnc-CD226-8
lnckb.24879	lnckb.73344	-0.775	0.040477	protein_coding	DOK6	lncRNA	lnc-BOC-1
lnckb.24879	lnckb.98172	-0.824	0.022613	protein_coding	DOK6	lncRNA	NONHSAG103620.1
lnckb.396	lnckb.474	-0.923	0.003036	protein_coding	DRAXIN	lncRNA	LOC102724856
lnckb.396	lnckb.56712	0.775	0.040759	protein_coding	DRAXIN	lncRNA	LOC105376268
lnckb.396	lnckb.61352	0.839	0.018165	protein_coding	DRAXIN	lncRNA	CATG00000025934.1
lnckb.396	lnckb.64407	-0.811	0.02687	protein_coding	DRAXIN	lncRNA	CATG00000077643.1
lnckb.396	lnckb.67180	0.984	6.6e-05	protein_coding	DRAXIN	lncRNA	lnc-DRAXIN-1
lnckb.396	lnckb.80893	-0.825	0.022352	protein_coding	DRAXIN	lncRNA	NONHSAG065901.1
lnckb.6161	lnckb.66348	0.89	0.007226	protein_coding	DRGX	lncRNA	CATG00000110003.1
lnckb.6161	lnckb.67571	0.849	0.015648	protein_coding	DRGX	lncRNA	lnc-PPIAL4F-5
lnckb.6161	lnckb.76809	0.928	0.002605	protein_coding	DRGX	lncRNA	lnc-CFAP77-1
lnckb.6161	lnckb.8598	-0.833	0.02004	protein_coding	DRGX	lncRNA	LRP4-AS1
lnckb.6161	lnckb.94934	0.861	0.01285	protein_coding	DRGX	lncRNA	NONHSAG098065.2
lnckb.6161	lnckb.97417	0.869	0.011093	protein_coding	DRGX	lncRNA	NONHSAG103188.1
lnckb.37920	lnckb.38386	-0.874	0.010104	lncRNA	DUBR	protein_coding	CPNE4
lnckb.37920	lnckb.38873	0.853	0.014675	lncRNA	DUBR	protein_coding	BCHE
lnckb.37920	lnckb.39634	-0.772	0.041886	lncRNA	DUBR	protein_coding	FGFRL1
lnckb.37920	lnckb.40407	0.982	8.1e-05	lncRNA	DUBR	protein_coding	PDGFRA
lnckb.37920	lnckb.42562	-0.943	0.001473	lncRNA	DUBR	protein_coding	ADAMTS12
lnckb.37920	lnckb.42986	0.786	0.036177	lncRNA	DUBR	protein_coding	ADAMTS6
lnckb.37920	lnckb.47033	0.813	0.026195	lncRNA	DUBR	protein_coding	POU3F2
lnckb.37920	lnckb.49673	0.79	0.034623	lncRNA	DUBR	protein_coding	PDGFA
lnckb.37920	lnckb.51384	-0.81	0.027295	lncRNA	DUBR	protein_coding	EPHB4
lnckb.37920	lnckb.53173	-0.804	0.029373	lncRNA	DUBR	protein_coding	UNC5D
lnckb.37920	lnckb.54318	-0.934	0.002112	lncRNA	DUBR	protein_coding	COL14A1
lnckb.37920	lnckb.7268	-0.828	0.021338	lncRNA	DUBR	protein_coding	GFRA1
lnckb.37920	lnckb.7804	-0.918	0.00358	lncRNA	DUBR	protein_coding	IGF2
lnckb.14359	lnckb.14769	0.896	0.006313	protein_coding	EDNRB	lncRNA	LINC00403
lnckb.14359	lnckb.19223	-0.9	0.005709	protein_coding	EDNRB	lncRNA	LOC107984893
lnckb.14359	lnckb.2288	0.903	0.005385	protein_coding	EDNRB	lncRNA	LOC101928219
lnckb.14359	lnckb.24967	-0.805	0.029118	protein_coding	EDNRB	lncRNA	LOC105372200
lnckb.14359	lnckb.2791	-0.786	0.036007	protein_coding	EDNRB	lncRNA	CH17-125A10.2
lnckb.14359	lnckb.30116	-0.838	0.01844	protein_coding	EDNRB	lncRNA	LOC101928214
lnckb.14359	lnckb.33996	-0.827	0.021643	protein_coding	EDNRB	lncRNA	LOC105372693
lnckb.14359	lnckb.41679	-0.771	0.042464	protein_coding	EDNRB	lncRNA	LOC101928007
lnckb.14359	lnckb.41680	-0.76	0.047541	protein_coding	EDNRB	lncRNA	RP11-597D13.8
lnckb.14359	lnckb.42431	-0.793	0.033502	protein_coding	EDNRB	lncRNA	RP11-454P21.1
lnckb.14359	lnckb.42432	-0.755	0.049965	protein_coding	EDNRB	lncRNA	LOC105374668
lnckb.14359	lnckb.45228	-0.802	0.029982	protein_coding	EDNRB	lncRNA	LOC105374893
lnckb.14359	lnckb.48115	-0.802	0.030126	protein_coding	EDNRB	lncRNA	LINC01558
lnckb.14359	lnckb.53166	-0.945	0.001307	protein_coding	EDNRB	lncRNA	RP11-317N12.1
lnckb.14359	lnckb.53684	-0.81	0.027327	protein_coding	EDNRB	lncRNA	LOC105375897
lnckb.14359	lnckb.5705	0.76	0.047282	protein_coding	EDNRB	lncRNA	LOC107984215
lnckb.14359	lnckb.58586	-0.774	0.041057	protein_coding	EDNRB	lncRNA	LOC101928437
lnckb.14359	lnckb.58933	-0.792	0.033679	protein_coding	EDNRB	lncRNA	LOC101928808
lnckb.14359	lnckb.65074	0.865	0.011972	protein_coding	EDNRB	lncRNA	CATG00000087873.1
lnckb.14359	lnckb.67022	-0.772	0.042138	protein_coding	EDNRB	lncRNA	RP11-375B1.2coding_status uncertaincumulative_support GENCODE:MITRANSgeneCategory __naDHS_type not_DHS
lnckb.14359	lnckb.67036	-0.805	0.029013	protein_coding	EDNRB	lncRNA	RP11-731F5.1coding_status uncertaincumulative_support ENCODE:FANTOM:GENCODEgeneCategory __naDHS_type not_DHS
lnckb.14359	lnckb.73344	-0.812	0.026477	protein_coding	EDNRB	lncRNA	lnc-BOC-1
lnckb.14359	lnckb.77738	-0.876	0.009699	protein_coding	EDNRB	lncRNA	NONHSAG104797.1
lnckb.14359	lnckb.77739	-0.894	0.006636	protein_coding	EDNRB	lncRNA	NONHSAG104798.1
lnckb.14359	lnckb.81602	-0.766	0.044543	protein_coding	EDNRB	lncRNA	NONHSAG107075.1
lnckb.14359	lnckb.85205	-0.756	0.049293	protein_coding	EDNRB	lncRNA	NONHSAG074804.1
lnckb.14359	lnckb.85982	-0.82	0.023767	protein_coding	EDNRB	lncRNA	NONHSAG079676.2
lnckb.35769	lnckb.3597	-0.851	0.015075	protein_coding	ELFN2	lncRNA	LOC105371561
lnckb.35769	lnckb.47025	0.806	0.02856	protein_coding	ELFN2	lncRNA	lnckb.47025
lnckb.35769	lnckb.53166	0.85	0.01534	protein_coding	ELFN2	lncRNA	RP11-317N12.1
lnckb.35769	lnckb.65074	-0.794	0.03283	protein_coding	ELFN2	lncRNA	CATG00000087873.1
lnckb.35769	lnckb.73344	0.834	0.019573	protein_coding	ELFN2	lncRNA	lnc-BOC-1
lnckb.35769	lnckb.85205	0.836	0.019092	protein_coding	ELFN2	lncRNA	NONHSAG074804.1
lnckb.29023	lnckb.30377	0.784	0.037087	protein_coding	EMILIN1	lncRNA	LINC01159
lnckb.29023	lnckb.33996	0.766	0.044706	protein_coding	EMILIN1	lncRNA	LOC105372693
lnckb.29023	lnckb.34527	0.781	0.038179	protein_coding	EMILIN1	lncRNA	LINC00189
lnckb.29023	lnckb.41679	0.776	0.040116	protein_coding	EMILIN1	lncRNA	LOC101928007
lnckb.29023	lnckb.41680	0.819	0.024108	protein_coding	EMILIN1	lncRNA	RP11-597D13.8
lnckb.29023	lnckb.42431	0.905	0.005033	protein_coding	EMILIN1	lncRNA	RP11-454P21.1
lnckb.29023	lnckb.42432	0.886	0.007848	protein_coding	EMILIN1	lncRNA	LOC105374668
lnckb.29023	lnckb.42902	0.851	0.015284	protein_coding	EMILIN1	lncRNA	LINCR-0003
lnckb.29023	lnckb.47072	-0.819	0.024363	protein_coding	EMILIN1	lncRNA	LIN28B-AS1
lnckb.29023	lnckb.48115	0.791	0.034056	protein_coding	EMILIN1	lncRNA	LINC01558
lnckb.29023	lnckb.55214	0.755	0.04992	protein_coding	EMILIN1	lncRNA	LINC01239
lnckb.29023	lnckb.57440	-0.939	0.001715	protein_coding	EMILIN1	lncRNA	LOC101928092
lnckb.29023	lnckb.65528	0.799	0.030976	protein_coding	EMILIN1	lncRNA	CATG00000095406.1
lnckb.29023	lnckb.66348	0.946	0.001249	protein_coding	EMILIN1	lncRNA	CATG00000110003.1
lnckb.29023	lnckb.67022	0.808	0.028045	protein_coding	EMILIN1	lncRNA	RP11-375B1.2coding_status uncertaincumulative_support GENCODE:MITRANSgeneCategory __naDHS_type not_DHS
lnckb.29023	lnckb.67571	0.899	0.005865	protein_coding	EMILIN1	lncRNA	lnc-PPIAL4F-5
lnckb.29023	lnckb.68761	0.77	0.042837	protein_coding	EMILIN1	lncRNA	lnc-OR2AT4-40
lnckb.29023	lnckb.70460	0.815	0.025431	protein_coding	EMILIN1	lncRNA	lnc-TP53TG3-8
lnckb.29023	lnckb.70461	0.832	0.020232	protein_coding	EMILIN1	lncRNA	lnc-TP53TG3D-2
lnckb.29023	lnckb.73344	0.851	0.015098	protein_coding	EMILIN1	lncRNA	lnc-BOC-1
lnckb.29023	lnckb.77739	0.769	0.043172	protein_coding	EMILIN1	lncRNA	NONHSAG104798.1
lnckb.29023	lnckb.81602	0.9	0.005718	protein_coding	EMILIN1	lncRNA	NONHSAG107075.1
lnckb.29023	lnckb.8598	-0.882	0.008672	protein_coding	EMILIN1	lncRNA	LRP4-AS1
lnckb.29023	lnckb.86438	0.828	0.021293	protein_coding	EMILIN1	lncRNA	NONHSAG080144.1
lnckb.29023	lnckb.94934	0.791	0.034263	protein_coding	EMILIN1	lncRNA	NONHSAG098065.2
lnckb.29023	lnckb.97417	0.907	0.004801	protein_coding	EMILIN1	lncRNA	NONHSAG103188.1
lnckb.29023	lnckb.99692	-0.805	0.028817	protein_coding	EMILIN1	lncRNA	lnckb.99692
lnckb.33535	lnckb.34527	-0.817	0.024804	protein_coding	EMILIN3	lncRNA	LINC00189
lnckb.33535	lnckb.43198	-0.851	0.015137	protein_coding	EMILIN3	lncRNA	RP11-466P24.6
lnckb.33535	lnckb.49674	-0.829	0.021002	protein_coding	EMILIN3	lncRNA	HRAT92
lnckb.33535	lnckb.5700	-0.877	0.009444	protein_coding	EMILIN3	lncRNA	lnckb.5700
lnckb.33535	lnckb.62480	-0.831	0.020681	protein_coding	EMILIN3	lncRNA	CATG00000044402.1
lnckb.33535	lnckb.65528	-0.772	0.041842	protein_coding	EMILIN3	lncRNA	CATG00000095406.1
lnckb.33535	lnckb.67817	0.851	0.015129	protein_coding	EMILIN3	lncRNA	lnc-RABIF-1
lnckb.33535	lnckb.70460	-0.833	0.020094	protein_coding	EMILIN3	lncRNA	lnc-TP53TG3-8
lnckb.33535	lnckb.70461	-0.877	0.009479	protein_coding	EMILIN3	lncRNA	lnc-TP53TG3D-2
lnckb.33535	lnckb.86705	-0.921	0.003268	protein_coding	EMILIN3	lncRNA	NONHSAG110290.1
lnckb.33535	lnckb.99692	0.887	0.00781	protein_coding	EMILIN3	lncRNA	lnckb.99692
lnckb.29845	lnckb.42902	-0.823	0.022909	protein_coding	EMX1	lncRNA	LINCR-0003
lnckb.29845	lnckb.46664	-0.831	0.020624	protein_coding	EMX1	lncRNA	LOC107986608
lnckb.29845	lnckb.5101	-0.789	0.034854	protein_coding	EMX1	lncRNA	lnckb.5101
lnckb.29845	lnckb.55336	-0.823	0.023024	protein_coding	EMX1	lncRNA	PTENP1-AS
lnckb.29845	lnckb.67571	-0.835	0.019381	protein_coding	EMX1	lncRNA	lnc-PPIAL4F-5
lnckb.29845	lnckb.67817	0.761	0.047099	protein_coding	EMX1	lncRNA	lnc-RABIF-1
lnckb.29845	lnckb.70460	-0.844	0.016812	protein_coding	EMX1	lncRNA	lnc-TP53TG3-8
lnckb.29845	lnckb.70461	-0.843	0.017268	protein_coding	EMX1	lncRNA	lnc-TP53TG3D-2
lnckb.29845	lnckb.83302	-0.8	0.030567	protein_coding	EMX1	lncRNA	NONHSAG071012.1
lnckb.29845	lnckb.8598	0.767	0.044187	protein_coding	EMX1	lncRNA	LRP4-AS1
lnckb.29845	lnckb.99692	0.863	0.012285	protein_coding	EMX1	lncRNA	lnckb.99692
lnckb.36819	lnckb.36912	0.863	0.012288	protein_coding	EOMES	lncRNA	LOC101928114
lnckb.36819	lnckb.38387	0.861	0.012876	protein_coding	EOMES	lncRNA	LOC105374113
lnckb.36819	lnckb.46663	0.891	0.007089	protein_coding	EOMES	lncRNA	LOC105377836
lnckb.36819	lnckb.474	0.791	0.034063	protein_coding	EOMES	lncRNA	LOC102724856
lnckb.36819	lnckb.53174	0.768	0.043654	protein_coding	EOMES	lncRNA	LOC101929550
lnckb.36819	lnckb.56712	-0.772	0.042104	protein_coding	EOMES	lncRNA	LOC105376268
lnckb.36819	lnckb.61101	0.824	0.0226	protein_coding	EOMES	lncRNA	CATG00000021238.1
lnckb.36819	lnckb.61352	-0.803	0.029777	protein_coding	EOMES	lncRNA	CATG00000025934.1
lnckb.36819	lnckb.67069	0.773	0.041598	protein_coding	EOMES	lncRNA	RP11-143J24.1coding_status nonCodingcumulative_support ENCODE:FANTOM:GENCODE:MITRANSgeneCategory __naDHS_type DHS_dyadic
lnckb.36819	lnckb.67180	-0.858	0.01353	protein_coding	EOMES	lncRNA	lnc-DRAXIN-1
lnckb.729	lnckb.76809	0.808	0.027789	protein_coding	EPHA8	lncRNA	lnc-CFAP77-1
lnckb.729	lnckb.94934	0.816	0.025062	protein_coding	EPHA8	lncRNA	NONHSAG098065.2
lnckb.729	lnckb.97417	0.831	0.020686	protein_coding	EPHA8	lncRNA	NONHSAG103188.1
lnckb.51384	lnckb.53166	-0.757	0.048639	protein_coding	EPHB4	lncRNA	RP11-317N12.1
lnckb.51384	lnckb.53174	-0.91	0.004422	protein_coding	EPHB4	lncRNA	LOC101929550
lnckb.51384	lnckb.55274	-0.834	0.019688	protein_coding	EPHB4	lncRNA	LOC105376004
lnckb.51384	lnckb.56596	-0.809	0.027408	protein_coding	EPHB4	lncRNA	LOC107987015
lnckb.51384	lnckb.56602	-0.784	0.036763	protein_coding	EPHB4	lncRNA	LOC105376237
lnckb.51384	lnckb.56712	0.793	0.033407	protein_coding	EPHB4	lncRNA	LOC105376268
lnckb.51384	lnckb.58586	-0.876	0.009802	protein_coding	EPHB4	lncRNA	LOC101928437
lnckb.51384	lnckb.604	-0.917	0.003617	protein_coding	EPHB4	lncRNA	LOC105376814
lnckb.51384	lnckb.6438	-0.899	0.005857	protein_coding	EPHB4	lncRNA	LOC105378356
lnckb.51384	lnckb.64582	-0.901	0.00563	protein_coding	EPHB4	lncRNA	CATG00000080417.1
lnckb.51384	lnckb.67030	-0.865	0.011858	protein_coding	EPHB4	lncRNA	RP11-473J6.1coding_status nonCodingcumulative_support GENCODE:HUBDMAP:MITRANSgeneCategory __naDHS_type not_DHS
lnckb.51384	lnckb.92259	-0.795	0.032481	protein_coding	EPHB4	lncRNA	NONHSAG112363.1
lnckb.51384	lnckb.929	-0.958	0.000694	protein_coding	EPHB4	lncRNA	LOC101928391
lnckb.31929	lnckb.33683	-0.783	0.037513	protein_coding	ERBB4	lncRNA	LOC101927355
lnckb.31929	lnckb.70051	-0.834	0.019588	protein_coding	ERBB4	lncRNA	lnc-LINC02203-8
lnckb.31929	lnckb.71086	-0.85	0.015487	protein_coding	ERBB4	lncRNA	lnc-POTEC-11
lnckb.31929	lnckb.8257	-0.86	0.01311	protein_coding	ERBB4	lncRNA	NAV2-AS5
lnckb.26840	lnckb.2791	-0.897	0.00623	protein_coding	ERF	lncRNA	CH17-125A10.2
lnckb.26840	lnckb.2792	-0.841	0.017849	protein_coding	ERF	lncRNA	LOC105371196
lnckb.26840	lnckb.2800	-0.852	0.014967	protein_coding	ERF	lncRNA	LOC105371214
lnckb.26840	lnckb.30116	-0.778	0.039505	protein_coding	ERF	lncRNA	LOC101928214
lnckb.26840	lnckb.34477	-0.78	0.038715	protein_coding	ERF	lncRNA	CYYR1-AS1
lnckb.26840	lnckb.41532	-0.795	0.032792	protein_coding	ERF	lncRNA	LOC105377475
lnckb.26840	lnckb.41679	-0.832	0.020388	protein_coding	ERF	lncRNA	LOC101928007
lnckb.26840	lnckb.41680	-0.844	0.016917	protein_coding	ERF	lncRNA	RP11-597D13.8
lnckb.26840	lnckb.42431	-0.879	0.009215	protein_coding	ERF	lncRNA	RP11-454P21.1
lnckb.26840	lnckb.42432	-0.863	0.012303	protein_coding	ERF	lncRNA	LOC105374668
lnckb.26840	lnckb.42902	-0.773	0.041686	protein_coding	ERF	lncRNA	LINCR-0003
lnckb.26840	lnckb.45228	-0.855	0.014301	protein_coding	ERF	lncRNA	LOC105374893
lnckb.26840	lnckb.53174	-0.929	0.002472	protein_coding	ERF	lncRNA	LOC101929550
lnckb.26840	lnckb.56602	-0.896	0.006318	protein_coding	ERF	lncRNA	LOC105376237
lnckb.26840	lnckb.56712	0.856	0.013901	protein_coding	ERF	lncRNA	LOC105376268
lnckb.26840	lnckb.5705	0.768	0.043532	protein_coding	ERF	lncRNA	LOC107984215
lnckb.26840	lnckb.57440	0.849	0.015634	protein_coding	ERF	lncRNA	LOC101928092
lnckb.26840	lnckb.58586	-0.817	0.024734	protein_coding	ERF	lncRNA	LOC101928437
lnckb.26840	lnckb.58933	-0.793	0.033407	protein_coding	ERF	lncRNA	LOC101928808
lnckb.26840	lnckb.604	-0.896	0.006279	protein_coding	ERF	lncRNA	LOC105376814
lnckb.26840	lnckb.62376	-0.833	0.01991	protein_coding	ERF	lncRNA	CATG00000042782.1
lnckb.26840	lnckb.65528	-0.793	0.033187	protein_coding	ERF	lncRNA	CATG00000095406.1
lnckb.26840	lnckb.66348	-0.834	0.019694	protein_coding	ERF	lncRNA	CATG00000110003.1
lnckb.26840	lnckb.67022	-0.764	0.045615	protein_coding	ERF	lncRNA	RP11-375B1.2coding_status uncertaincumulative_support GENCODE:MITRANSgeneCategory __naDHS_type not_DHS
lnckb.26840	lnckb.67036	-0.793	0.033413	protein_coding	ERF	lncRNA	RP11-731F5.1coding_status uncertaincumulative_support ENCODE:FANTOM:GENCODEgeneCategory __naDHS_type not_DHS
lnckb.26840	lnckb.68761	-0.762	0.046289	protein_coding	ERF	lncRNA	lnc-OR2AT4-40
lnckb.26840	lnckb.77739	-0.811	0.026976	protein_coding	ERF	lncRNA	NONHSAG104798.1
lnckb.26840	lnckb.8550	-0.758	0.048427	protein_coding	ERF	lncRNA	RP11-958J22.1
lnckb.26840	lnckb.92878	-0.842	0.017583	protein_coding	ERF	lncRNA	NONHSAG092937.1
lnckb.26840	lnckb.929	-0.799	0.031295	protein_coding	ERF	lncRNA	LOC101928391
lnckb.26840	lnckb.97417	-0.854	0.014344	protein_coding	ERF	lncRNA	NONHSAG103188.1
lnckb.4549	lnckb.49674	0.875	0.009843	protein_coding	ESRRG	lncRNA	HRAT92
lnckb.4549	lnckb.53166	0.772	0.042042	protein_coding	ESRRG	lncRNA	RP11-317N12.1
lnckb.4549	lnckb.5705	-0.854	0.014492	protein_coding	ESRRG	lncRNA	LOC107984215
lnckb.4549	lnckb.71226	-0.842	0.017464	protein_coding	ESRRG	lncRNA	lnc-CD226-8
lnckb.4549	lnckb.88556	0.841	0.017771	protein_coding	ESRRG	lncRNA	NONHSAG083544.1
lnckb.39785	lnckb.43198	0.776	0.040092	protein_coding	EVC2	lncRNA	RP11-466P24.6
lnckb.39785	lnckb.58933	0.844	0.016967	protein_coding	EVC2	lncRNA	LOC101928808
lnckb.39785	lnckb.58936	0.805	0.029019	protein_coding	EVC2	lncRNA	LOC101928832
lnckb.39785	lnckb.65528	0.793	0.033486	protein_coding	EVC2	lncRNA	CATG00000095406.1
lnckb.39785	lnckb.70051	0.908	0.004715	protein_coding	EVC2	lncRNA	lnc-LINC02203-8
lnckb.39785	lnckb.71086	0.898	0.006096	protein_coding	EVC2	lncRNA	lnc-POTEC-11
lnckb.39785	lnckb.77214	0.796	0.032203	protein_coding	EVC2	lncRNA	lnc-HTR2C-7
lnckb.39785	lnckb.95944	0.768	0.043591	protein_coding	EVC2	lncRNA	NONHSAG114092.1
lnckb.39785	lnckb.98172	0.781	0.038287	protein_coding	EVC2	lncRNA	NONHSAG103620.1
lnckb.53671	lnckb.55336	0.843	0.017096	protein_coding	EYA1	lncRNA	PTENP1-AS
lnckb.53671	lnckb.56707	0.859	0.013345	protein_coding	EYA1	lncRNA	LOC105376267
lnckb.53671	lnckb.57440	-0.782	0.037867	protein_coding	EYA1	lncRNA	LOC101928092
lnckb.53671	lnckb.70460	0.815	0.025538	protein_coding	EYA1	lncRNA	lnc-TP53TG3-8
lnckb.53671	lnckb.70461	0.833	0.019862	protein_coding	EYA1	lncRNA	lnc-TP53TG3D-2
lnckb.53671	lnckb.73344	0.826	0.02199	protein_coding	EYA1	lncRNA	lnc-BOC-1
lnckb.53671	lnckb.81602	0.879	0.009239	protein_coding	EYA1	lncRNA	NONHSAG107075.1
lnckb.53671	lnckb.85205	0.825	0.02224	protein_coding	EYA1	lncRNA	NONHSAG074804.1
lnckb.53671	lnckb.85210	0.758	0.048229	protein_coding	EYA1	lncRNA	NONHSAG075699.1
lnckb.2256	lnckb.31214	-0.827	0.02183	protein_coding	F3	lncRNA	RP11-334E15.1
lnckb.2256	lnckb.56012	-0.795	0.032467	protein_coding	F3	lncRNA	LOC105376139
lnckb.2256	lnckb.81055	0.773	0.041384	protein_coding	F3	lncRNA	NONHSAG106926.1
lnckb.2256	lnckb.93307	-0.797	0.031962	protein_coding	F3	lncRNA	NONHSAG113273.1
lnckb.41677	lnckb.42431	0.807	0.028245	protein_coding	FAM198B	lncRNA	RP11-454P21.1
lnckb.41677	lnckb.42432	0.776	0.040438	protein_coding	FAM198B	lncRNA	LOC105374668
lnckb.41677	lnckb.42902	0.783	0.037223	protein_coding	FAM198B	lncRNA	LINCR-0003
lnckb.41677	lnckb.48115	0.91	0.004448	protein_coding	FAM198B	lncRNA	LINC01558
lnckb.41677	lnckb.5101	0.893	0.006761	protein_coding	FAM198B	lncRNA	lnckb.5101
lnckb.41677	lnckb.51847	0.821	0.023562	protein_coding	FAM198B	lncRNA	LOC105375503
lnckb.41677	lnckb.55336	0.882	0.008558	protein_coding	FAM198B	lncRNA	PTENP1-AS
lnckb.41677	lnckb.56708	0.76	0.047488	protein_coding	FAM198B	lncRNA	lnckb.56708
lnckb.41677	lnckb.58933	0.789	0.03478	protein_coding	FAM198B	lncRNA	LOC101928808
lnckb.41677	lnckb.58936	0.772	0.042191	protein_coding	FAM198B	lncRNA	LOC101928832
lnckb.41677	lnckb.70460	0.936	0.001956	protein_coding	FAM198B	lncRNA	lnc-TP53TG3-8
lnckb.41677	lnckb.70461	0.864	0.01222	protein_coding	FAM198B	lncRNA	lnc-TP53TG3D-2
lnckb.41677	lnckb.71226	-0.789	0.035077	protein_coding	FAM198B	lncRNA	lnc-CD226-8
lnckb.41677	lnckb.71937	0.804	0.029299	protein_coding	FAM198B	lncRNA	lnc-RPIA-28
lnckb.41677	lnckb.73344	0.892	0.006955	protein_coding	FAM198B	lncRNA	lnc-BOC-1
lnckb.41677	lnckb.76190	0.791	0.034033	protein_coding	FAM198B	lncRNA	lnc-KCNB2-1
lnckb.41677	lnckb.77739	0.758	0.048265	protein_coding	FAM198B	lncRNA	NONHSAG104798.1
lnckb.41677	lnckb.81602	0.885	0.008137	protein_coding	FAM198B	lncRNA	NONHSAG107075.1
lnckb.41677	lnckb.85205	0.802	0.030188	protein_coding	FAM198B	lncRNA	NONHSAG074804.1
lnckb.41677	lnckb.86705	0.806	0.028523	protein_coding	FAM198B	lncRNA	NONHSAG110290.1
lnckb.41677	lnckb.98172	0.856	0.013905	protein_coding	FAM198B	lncRNA	NONHSAG103620.1
lnckb.41677	lnckb.99692	-0.92	0.0033	protein_coding	FAM198B	lncRNA	lnckb.99692
lnckb.42027	lnckb.43198	-0.773	0.041601	protein_coding	FAT1	lncRNA	RP11-466P24.6
lnckb.42027	lnckb.45228	-0.898	0.006046	protein_coding	FAT1	lncRNA	LOC105374893
lnckb.42027	lnckb.46646	-0.85	0.015347	protein_coding	FAT1	lncRNA	LOC101927293
lnckb.42027	lnckb.474	-0.76	0.047391	protein_coding	FAT1	lncRNA	LOC102724856
lnckb.42027	lnckb.47706	-0.909	0.00455	protein_coding	FAT1	lncRNA	PHACTR2-AS1
lnckb.42027	lnckb.49674	-0.835	0.019324	protein_coding	FAT1	lncRNA	HRAT92
lnckb.42027	lnckb.53166	-0.82	0.024017	protein_coding	FAT1	lncRNA	RP11-317N12.1
lnckb.42027	lnckb.53174	-0.87	0.010869	protein_coding	FAT1	lncRNA	LOC101929550
lnckb.42027	lnckb.56594	-0.798	0.031621	protein_coding	FAT1	lncRNA	ASTN2-AS1
lnckb.42027	lnckb.56596	-0.831	0.0205	protein_coding	FAT1	lncRNA	LOC107987015
lnckb.42027	lnckb.56597	-0.795	0.032514	protein_coding	FAT1	lncRNA	LOC105376240
lnckb.42027	lnckb.56602	-0.84	0.017932	protein_coding	FAT1	lncRNA	LOC105376237
lnckb.42027	lnckb.56712	0.804	0.029384	protein_coding	FAT1	lncRNA	LOC105376268
lnckb.42027	lnckb.5705	0.923	0.003034	protein_coding	FAT1	lncRNA	LOC107984215
lnckb.42027	lnckb.58586	-0.928	0.002534	protein_coding	FAT1	lncRNA	LOC101928437
lnckb.42027	lnckb.604	-0.935	0.002005	protein_coding	FAT1	lncRNA	LOC105376814
lnckb.42027	lnckb.929	-0.854	0.014416	protein_coding	FAT1	lncRNA	LOC101928391
lnckb.42027	lnckb.98922	-0.772	0.041989	protein_coding	FAT1	lncRNA	lnckb.98922
lnckb.16189	lnckb.21630	-0.854	0.014414	protein_coding	FBLN5	lncRNA	RP11-744K17.1
lnckb.16189	lnckb.21631	-0.774	0.04122	protein_coding	FBLN5	lncRNA	lnckb.21631
lnckb.16189	lnckb.2286	-0.903	0.005365	protein_coding	FBLN5	lncRNA	LOC100996635
lnckb.16189	lnckb.37447	-0.795	0.032534	protein_coding	FBLN5	lncRNA	CACNA2D3-AS1
lnckb.16189	lnckb.46663	-0.818	0.024396	protein_coding	FBLN5	lncRNA	LOC105377836
lnckb.16189	lnckb.46664	-0.918	0.00355	protein_coding	FBLN5	lncRNA	LOC107986608
lnckb.16189	lnckb.47072	0.807	0.02828	protein_coding	FBLN5	lncRNA	LIN28B-AS1
lnckb.16189	lnckb.50710	-0.805	0.028873	protein_coding	FBLN5	lncRNA	LOC102723842
lnckb.16189	lnckb.67571	-0.794	0.032936	protein_coding	FBLN5	lncRNA	lnc-PPIAL4F-5
lnckb.25553	lnckb.52349	-0.833	0.020064	protein_coding	FBN3	lncRNA	RP5-912I13.1
lnckb.25553	lnckb.56602	-0.773	0.041519	protein_coding	FBN3	lncRNA	LOC105376237
lnckb.25553	lnckb.65674	-0.82	0.023824	protein_coding	FBN3	lncRNA	CATG00000097586.1
lnckb.25553	lnckb.67036	-0.833	0.019951	protein_coding	FBN3	lncRNA	RP11-731F5.1coding_status uncertaincumulative_support ENCODE:FANTOM:GENCODEgeneCategory __naDHS_type not_DHS
lnckb.25553	lnckb.75918	-0.782	0.037764	protein_coding	FBN3	lncRNA	lnc-EN2-6
lnckb.25553	lnckb.75919	-0.824	0.022642	protein_coding	FBN3	lncRNA	lnc-EN2-4
lnckb.25553	lnckb.77738	-0.847	0.016211	protein_coding	FBN3	lncRNA	NONHSAG104797.1
lnckb.25553	lnckb.97417	-0.808	0.027991	protein_coding	FBN3	lncRNA	NONHSAG103188.1
lnckb.44002	lnckb.44188	0.792	0.033686	protein_coding	FBXL21	lncRNA	AC005618.6
lnckb.44002	lnckb.47708	0.84	0.01814	protein_coding	FBXL21	lncRNA	lnckb.47708
lnckb.44002	lnckb.58587	0.781	0.037965	protein_coding	FBXL21	lncRNA	XACT
lnckb.44002	lnckb.69844	0.781	0.037965	protein_coding	FBXL21	lncRNA	lnc-EXOC5-3
lnckb.44002	lnckb.76809	-0.775	0.040769	protein_coding	FBXL21	lncRNA	lnc-CFAP77-1
lnckb.44002	lnckb.77215	0.781	0.037965	protein_coding	FBXL21	lncRNA	lnc-IL13RA2-8
lnckb.44002	lnckb.77216	0.844	0.016856	protein_coding	FBXL21	lncRNA	lnc-HTR2C-5
lnckb.44002	lnckb.81055	-0.924	0.00295	protein_coding	FBXL21	lncRNA	NONHSAG106926.1
lnckb.44002	lnckb.93307	0.88	0.008962	protein_coding	FBXL21	lncRNA	NONHSAG113273.1
lnckb.44002	lnckb.96801	0.781	0.037965	protein_coding	FBXL21	lncRNA	NONHSAG102624.1
lnckb.44002	lnckb.97995	0.759	0.047698	protein_coding	FBXL21	lncRNA	NONHSAG103526.1
lnckb.44002	lnckb.97997	0.849	0.015664	protein_coding	FBXL21	lncRNA	NONHSAG055127.2
lnckb.44002	lnckb.97998	0.831	0.020514	protein_coding	FBXL21	lncRNA	NONHSAG115062.1
lnckb.58887	lnckb.92878	-0.845	0.01675	protein_coding	FGF13	lncRNA	NONHSAG092937.1
lnckb.39634	lnckb.41679	-0.825	0.022226	protein_coding	FGFRL1	lncRNA	LOC101928007
lnckb.39634	lnckb.41680	-0.814	0.025806	protein_coding	FGFRL1	lncRNA	RP11-597D13.8
lnckb.39634	lnckb.43351	-0.759	0.047718	protein_coding	FGFRL1	lncRNA	lnckb.43351
lnckb.39634	lnckb.49674	-0.827	0.021747	protein_coding	FGFRL1	lncRNA	HRAT92
lnckb.39634	lnckb.53166	-0.853	0.014575	protein_coding	FGFRL1	lncRNA	RP11-317N12.1
lnckb.39634	lnckb.56712	0.81	0.027112	protein_coding	FGFRL1	lncRNA	LOC105376268
lnckb.39634	lnckb.57440	0.876	0.009634	protein_coding	FGFRL1	lncRNA	LOC101928092
lnckb.39634	lnckb.64582	-0.791	0.034246	protein_coding	FGFRL1	lncRNA	CATG00000080417.1
lnckb.39634	lnckb.73344	-0.869	0.011036	protein_coding	FGFRL1	lncRNA	lnc-BOC-1
lnckb.39634	lnckb.81602	-0.759	0.047961	protein_coding	FGFRL1	lncRNA	NONHSAG107075.1
lnckb.39634	lnckb.929	-0.766	0.044594	protein_coding	FGFRL1	lncRNA	LOC101928391
lnckb.11639	lnckb.11940	-0.867	0.011507	protein_coding	FIGNL2	lncRNA	lnckb.11940
lnckb.11639	lnckb.2792	0.917	0.003607	protein_coding	FIGNL2	lncRNA	LOC105371196
lnckb.11639	lnckb.2800	0.936	0.001894	protein_coding	FIGNL2	lncRNA	LOC105371214
lnckb.11639	lnckb.34477	0.828	0.021518	protein_coding	FIGNL2	lncRNA	CYYR1-AS1
lnckb.11639	lnckb.36590	0.832	0.020318	protein_coding	FIGNL2	lncRNA	LOC105376950
lnckb.11639	lnckb.37920	0.778	0.039238	protein_coding	FIGNL2	lncRNA	DUBR
lnckb.11639	lnckb.38385	-0.874	0.010085	protein_coding	FIGNL2	lncRNA	RP11-517B11.4
lnckb.11639	lnckb.3892	0.877	0.009614	protein_coding	FIGNL2	lncRNA	LOC107985232
lnckb.11639	lnckb.41679	0.785	0.036622	protein_coding	FIGNL2	lncRNA	LOC101928007
lnckb.11639	lnckb.41680	0.766	0.044653	protein_coding	FIGNL2	lncRNA	RP11-597D13.8
lnckb.11639	lnckb.44188	0.805	0.028861	protein_coding	FIGNL2	lncRNA	AC005618.6
lnckb.11639	lnckb.45228	0.85	0.015443	protein_coding	FIGNL2	lncRNA	LOC105374893
lnckb.11639	lnckb.46646	0.853	0.014596	protein_coding	FIGNL2	lncRNA	LOC101927293
lnckb.11639	lnckb.47706	0.857	0.013789	protein_coding	FIGNL2	lncRNA	PHACTR2-AS1
lnckb.11639	lnckb.47708	0.796	0.032129	protein_coding	FIGNL2	lncRNA	lnckb.47708
lnckb.11639	lnckb.53174	0.9	0.005765	protein_coding	FIGNL2	lncRNA	LOC101929550
lnckb.11639	lnckb.55274	0.775	0.040581	protein_coding	FIGNL2	lncRNA	LOC105376004
lnckb.11639	lnckb.56594	0.815	0.025664	protein_coding	FIGNL2	lncRNA	ASTN2-AS1
lnckb.11639	lnckb.56596	0.868	0.011232	protein_coding	FIGNL2	lncRNA	LOC107987015
lnckb.11639	lnckb.56597	0.804	0.029382	protein_coding	FIGNL2	lncRNA	LOC105376240
lnckb.11639	lnckb.56602	0.827	0.021591	protein_coding	FIGNL2	lncRNA	LOC105376237
lnckb.11639	lnckb.56712	-0.772	0.041912	protein_coding	FIGNL2	lncRNA	LOC105376268
lnckb.11639	lnckb.58586	0.923	0.003004	protein_coding	FIGNL2	lncRNA	LOC101928437
lnckb.11639	lnckb.604	0.945	0.001309	protein_coding	FIGNL2	lncRNA	LOC105376814
lnckb.11639	lnckb.6319	0.842	0.017576	protein_coding	FIGNL2	lncRNA	LOC105378334
lnckb.11639	lnckb.6438	0.903	0.005366	protein_coding	FIGNL2	lncRNA	LOC105378356
lnckb.11639	lnckb.6440	0.792	0.033651	protein_coding	FIGNL2	lncRNA	LOC105378355
lnckb.11639	lnckb.64582	0.842	0.017421	protein_coding	FIGNL2	lncRNA	CATG00000080417.1
lnckb.11639	lnckb.67030	0.827	0.021765	protein_coding	FIGNL2	lncRNA	RP11-473J6.1coding_status nonCodingcumulative_support GENCODE:HUBDMAP:MITRANSgeneCategory __naDHS_type not_DHS
lnckb.11639	lnckb.929	0.945	0.001307	protein_coding	FIGNL2	lncRNA	LOC101928391
lnckb.22232	lnckb.24967	-0.755	0.049812	protein_coding	FKBP10	lncRNA	LOC105372200
lnckb.22232	lnckb.2792	-0.777	0.039757	protein_coding	FKBP10	lncRNA	LOC105371196
lnckb.22232	lnckb.2800	-0.805	0.029016	protein_coding	FKBP10	lncRNA	LOC105371214
lnckb.22232	lnckb.30116	-0.829	0.021087	protein_coding	FKBP10	lncRNA	LOC101928214
lnckb.22232	lnckb.30375	-0.831	0.020488	protein_coding	FKBP10	lncRNA	LINC01158
lnckb.22232	lnckb.30377	-0.909	0.004565	protein_coding	FKBP10	lncRNA	LINC01159
lnckb.22232	lnckb.34527	-0.819	0.024259	protein_coding	FKBP10	lncRNA	LINC00189
lnckb.22232	lnckb.3892	-0.838	0.018465	protein_coding	FKBP10	lncRNA	LOC107985232
lnckb.22232	lnckb.41679	-0.896	0.006341	protein_coding	FKBP10	lncRNA	LOC101928007
lnckb.22232	lnckb.41680	-0.903	0.0053	protein_coding	FKBP10	lncRNA	RP11-597D13.8
lnckb.22232	lnckb.42431	-0.815	0.025435	protein_coding	FKBP10	lncRNA	RP11-454P21.1
lnckb.22232	lnckb.42432	-0.766	0.044478	protein_coding	FKBP10	lncRNA	LOC105374668
lnckb.22232	lnckb.43198	-0.8	0.030802	protein_coding	FKBP10	lncRNA	RP11-466P24.6
lnckb.22232	lnckb.45228	-0.794	0.033134	protein_coding	FKBP10	lncRNA	LOC105374893
lnckb.22232	lnckb.49674	-0.87	0.010905	protein_coding	FKBP10	lncRNA	HRAT92
lnckb.22232	lnckb.53166	-0.755	0.049666	protein_coding	FKBP10	lncRNA	RP11-317N12.1
lnckb.22232	lnckb.53174	-0.843	0.017217	protein_coding	FKBP10	lncRNA	LOC101929550
lnckb.22232	lnckb.56712	0.867	0.011587	protein_coding	FKBP10	lncRNA	LOC105376268
lnckb.22232	lnckb.5705	0.773	0.041339	protein_coding	FKBP10	lncRNA	LOC107984215
lnckb.22232	lnckb.57440	0.915	0.003879	protein_coding	FKBP10	lncRNA	LOC101928092
lnckb.22232	lnckb.604	-0.76	0.047307	protein_coding	FKBP10	lncRNA	LOC105376814
lnckb.22232	lnckb.64582	-0.819	0.024368	protein_coding	FKBP10	lncRNA	CATG00000080417.1
lnckb.22232	lnckb.65528	-0.811	0.026919	protein_coding	FKBP10	lncRNA	CATG00000095406.1
lnckb.22232	lnckb.67030	-0.808	0.027804	protein_coding	FKBP10	lncRNA	RP11-473J6.1coding_status nonCodingcumulative_support GENCODE:HUBDMAP:MITRANSgeneCategory __naDHS_type not_DHS
lnckb.22232	lnckb.67817	0.813	0.0261	protein_coding	FKBP10	lncRNA	lnc-RABIF-1
lnckb.22232	lnckb.70461	-0.813	0.026344	protein_coding	FKBP10	lncRNA	lnc-TP53TG3D-2
lnckb.22232	lnckb.73344	-0.839	0.018335	protein_coding	FKBP10	lncRNA	lnc-BOC-1
lnckb.22232	lnckb.929	-0.781	0.038313	protein_coding	FKBP10	lncRNA	LOC101928391
lnckb.22232	lnckb.99692	0.843	0.017096	protein_coding	FKBP10	lncRNA	lnckb.99692
lnckb.51799	lnckb.58933	0.858	0.013395	protein_coding	FLNC	lncRNA	LOC101928808
lnckb.51799	lnckb.62480	0.835	0.019275	protein_coding	FLNC	lncRNA	CATG00000044402.1
lnckb.51799	lnckb.65528	0.947	0.001221	protein_coding	FLNC	lncRNA	CATG00000095406.1
lnckb.51799	lnckb.67817	-0.899	0.005931	protein_coding	FLNC	lncRNA	lnc-RABIF-1
lnckb.51799	lnckb.70460	0.769	0.04346	protein_coding	FLNC	lncRNA	lnc-TP53TG3-8
lnckb.51799	lnckb.70461	0.805	0.028908	protein_coding	FLNC	lncRNA	lnc-TP53TG3D-2
lnckb.51799	lnckb.71086	0.775	0.040646	protein_coding	FLNC	lncRNA	lnc-POTEC-11
lnckb.51799	lnckb.73344	0.762	0.046239	protein_coding	FLNC	lncRNA	lnc-BOC-1
lnckb.51799	lnckb.86705	0.816	0.025229	protein_coding	FLNC	lncRNA	NONHSAG110290.1
lnckb.16092	lnckb.21306	0.874	0.010162	protein_coding	FLRT2	lncRNA	LOC101928266
lnckb.16092	lnckb.21623	-0.823	0.022928	protein_coding	FLRT2	lncRNA	LOC105371597
lnckb.16092	lnckb.23104	-0.771	0.042487	protein_coding	FLRT2	lncRNA	lnckb.23104
lnckb.16092	lnckb.2319	-0.809	0.027689	protein_coding	FLRT2	lncRNA	LOC100129620
lnckb.16092	lnckb.28570	0.87	0.010963	protein_coding	FLRT2	lncRNA	AC116614.1
lnckb.16092	lnckb.31214	-0.937	0.001857	protein_coding	FLRT2	lncRNA	RP11-334E15.1
lnckb.16092	lnckb.36662	-0.779	0.038859	protein_coding	FLRT2	lncRNA	LOC105376961
lnckb.16092	lnckb.36663	-0.841	0.017711	protein_coding	FLRT2	lncRNA	LOC105376960
lnckb.16092	lnckb.47708	-0.772	0.042012	protein_coding	FLRT2	lncRNA	lnckb.47708
lnckb.16092	lnckb.58587	-0.823	0.023099	protein_coding	FLRT2	lncRNA	XACT
lnckb.16092	lnckb.61099	-0.769	0.043506	protein_coding	FLRT2	lncRNA	CATG00000021230.1
lnckb.16092	lnckb.61100	-0.811	0.026843	protein_coding	FLRT2	lncRNA	CATG00000021232.1
lnckb.16092	lnckb.69844	-0.823	0.023099	protein_coding	FLRT2	lncRNA	lnc-EXOC5-3
lnckb.16092	lnckb.76190	0.781	0.037989	protein_coding	FLRT2	lncRNA	lnc-KCNB2-1
lnckb.16092	lnckb.77215	-0.823	0.023099	protein_coding	FLRT2	lncRNA	lnc-IL13RA2-8
lnckb.16092	lnckb.81055	0.822	0.023195	protein_coding	FLRT2	lncRNA	NONHSAG106926.1
lnckb.16092	lnckb.96801	-0.823	0.023099	protein_coding	FLRT2	lncRNA	NONHSAG102624.1
lnckb.1552	lnckb.15594	-0.764	0.045774	protein_coding	FOXD2	lncRNA	lnckb.15594
lnckb.1552	lnckb.15597	-0.76	0.047565	protein_coding	FOXD2	lncRNA	OTX2-AS1
lnckb.1552	lnckb.21623	-0.817	0.024971	protein_coding	FOXD2	lncRNA	LOC105371597
lnckb.1552	lnckb.2792	-0.797	0.031796	protein_coding	FOXD2	lncRNA	LOC105371196
lnckb.1552	lnckb.2800	-0.808	0.027878	protein_coding	FOXD2	lncRNA	LOC105371214
lnckb.1552	lnckb.37920	-0.842	0.017408	protein_coding	FOXD2	lncRNA	DUBR
lnckb.1552	lnckb.38385	0.768	0.043802	protein_coding	FOXD2	lncRNA	RP11-517B11.4
lnckb.1552	lnckb.3892	-0.823	0.022951	protein_coding	FOXD2	lncRNA	LOC107985232
lnckb.1552	lnckb.39060	-0.757	0.048882	protein_coding	FOXD2	lncRNA	PEX5L-AS2
lnckb.1552	lnckb.4287	-0.809	0.027551	protein_coding	FOXD2	lncRNA	BLACAT1
lnckb.1552	lnckb.44188	-0.904	0.005255	protein_coding	FOXD2	lncRNA	AC005618.6
lnckb.1552	lnckb.46646	-0.884	0.008288	protein_coding	FOXD2	lncRNA	LOC101927293
lnckb.1552	lnckb.47706	-0.947	0.001225	protein_coding	FOXD2	lncRNA	PHACTR2-AS1
lnckb.1552	lnckb.47708	-0.933	0.00217	protein_coding	FOXD2	lncRNA	lnckb.47708
lnckb.1552	lnckb.49674	-0.774	0.041148	protein_coding	FOXD2	lncRNA	HRAT92
lnckb.1552	lnckb.55274	-0.765	0.044905	protein_coding	FOXD2	lncRNA	LOC105376004
lnckb.1552	lnckb.58586	-0.797	0.031962	protein_coding	FOXD2	lncRNA	LOC101928437
lnckb.1552	lnckb.604	-0.789	0.034746	protein_coding	FOXD2	lncRNA	LOC105376814
lnckb.1552	lnckb.61099	-0.795	0.032576	protein_coding	FOXD2	lncRNA	CATG00000021230.1
lnckb.1552	lnckb.61100	-0.777	0.039708	protein_coding	FOXD2	lncRNA	CATG00000021232.1
lnckb.1552	lnckb.6319	-0.842	0.017587	protein_coding	FOXD2	lncRNA	LOC105378334
lnckb.1552	lnckb.6438	-0.859	0.013324	protein_coding	FOXD2	lncRNA	LOC105378356
lnckb.1552	lnckb.6440	-0.813	0.026115	protein_coding	FOXD2	lncRNA	LOC105378355
lnckb.1552	lnckb.64582	-0.869	0.011072	protein_coding	FOXD2	lncRNA	CATG00000080417.1
lnckb.1552	lnckb.65256	-0.898	0.005995	protein_coding	FOXD2	lncRNA	CATG00000090952.1
lnckb.1552	lnckb.929	-0.795	0.032518	protein_coding	FOXD2	lncRNA	LOC101928391
lnckb.1552	lnckb.97996	-0.802	0.030054	protein_coding	FOXD2	lncRNA	NONHSAG103527.1
lnckb.1552	lnckb.97998	-0.769	0.04346	protein_coding	FOXD2	lncRNA	NONHSAG115062.1
lnckb.15165	lnckb.15166	0.841	0.017842	protein_coding	FOXG1	lncRNA	LINC01551
lnckb.15165	lnckb.15168	0.892	0.006876	protein_coding	FOXG1	lncRNA	RP11-966I7.3
lnckb.15165	lnckb.28570	0.803	0.029484	protein_coding	FOXG1	lncRNA	AC116614.1
lnckb.15165	lnckb.38385	0.793	0.033398	protein_coding	FOXG1	lncRNA	RP11-517B11.4
lnckb.15165	lnckb.47072	0.784	0.036825	protein_coding	FOXG1	lncRNA	LIN28B-AS1
lnckb.15165	lnckb.56599	-0.763	0.046091	protein_coding	FOXG1	lncRNA	LOC105376239
lnckb.15165	lnckb.67030	-0.799	0.031246	protein_coding	FOXG1	lncRNA	RP11-473J6.1coding_status nonCodingcumulative_support GENCODE:HUBDMAP:MITRANSgeneCategory __naDHS_type not_DHS
lnckb.38492	lnckb.58886	0.985	5.6e-05	protein_coding	FOXL2	lncRNA	LINC00889
lnckb.38492	lnckb.67069	-0.881	0.008755	protein_coding	FOXL2	lncRNA	RP11-143J24.1coding_status nonCodingcumulative_support ENCODE:FANTOM:GENCODE:MITRANSgeneCategory __naDHS_type DHS_dyadic
lnckb.38492	lnckb.85205	0.837	0.018847	protein_coding	FOXL2	lncRNA	NONHSAG074804.1
lnckb.38492	lnckb.85210	0.923	0.003067	protein_coding	FOXL2	lncRNA	NONHSAG075699.1
lnckb.38493	lnckb.56707	0.769	0.043252	protein_coding	FOXL2NB	lncRNA	LOC105376267
lnckb.38493	lnckb.58886	0.911	0.004317	protein_coding	FOXL2NB	lncRNA	LINC00889
lnckb.38493	lnckb.67069	-0.823	0.022816	protein_coding	FOXL2NB	lncRNA	RP11-143J24.1coding_status nonCodingcumulative_support ENCODE:FANTOM:GENCODE:MITRANSgeneCategory __naDHS_type DHS_dyadic
lnckb.38493	lnckb.81602	0.761	0.046833	protein_coding	FOXL2NB	lncRNA	NONHSAG107075.1
lnckb.38493	lnckb.85205	0.95	0.001032	protein_coding	FOXL2NB	lncRNA	NONHSAG074804.1
lnckb.38493	lnckb.85210	0.963	0.000481	protein_coding	FOXL2NB	lncRNA	NONHSAG075699.1
lnckb.31529	lnckb.34477	-0.786	0.036104	protein_coding	FRZB	lncRNA	CYYR1-AS1
lnckb.31529	lnckb.36590	-0.806	0.028665	protein_coding	FRZB	lncRNA	LOC105376950
lnckb.31529	lnckb.37920	-0.871	0.010796	protein_coding	FRZB	lncRNA	DUBR
lnckb.31529	lnckb.38385	0.857	0.013827	protein_coding	FRZB	lncRNA	RP11-517B11.4
lnckb.31529	lnckb.3892	-0.912	0.004151	protein_coding	FRZB	lncRNA	LOC107985232
lnckb.31529	lnckb.41679	-0.784	0.036832	protein_coding	FRZB	lncRNA	LOC101928007
lnckb.31529	lnckb.41680	-0.758	0.048401	protein_coding	FRZB	lncRNA	RP11-597D13.8
lnckb.31529	lnckb.43351	-0.829	0.021074	protein_coding	FRZB	lncRNA	lnckb.43351
lnckb.31529	lnckb.44188	-0.93	0.002369	protein_coding	FRZB	lncRNA	AC005618.6
lnckb.31529	lnckb.45228	-0.768	0.043691	protein_coding	FRZB	lncRNA	LOC105374893
lnckb.31529	lnckb.46646	-0.855	0.014082	protein_coding	FRZB	lncRNA	LOC101927293
lnckb.31529	lnckb.47706	-0.892	0.006891	protein_coding	FRZB	lncRNA	PHACTR2-AS1
lnckb.31529	lnckb.47708	-0.905	0.005028	protein_coding	FRZB	lncRNA	lnckb.47708
lnckb.31529	lnckb.49674	-0.818	0.024644	protein_coding	FRZB	lncRNA	HRAT92
lnckb.31529	lnckb.53174	-0.775	0.040838	protein_coding	FRZB	lncRNA	LOC101929550
lnckb.31529	lnckb.55274	-0.915	0.00382	protein_coding	FRZB	lncRNA	LOC105376004
lnckb.31529	lnckb.55275	-0.836	0.019081	protein_coding	FRZB	lncRNA	LOC105376003
lnckb.31529	lnckb.58586	-0.773	0.041659	protein_coding	FRZB	lncRNA	LOC101928437
lnckb.31529	lnckb.604	-0.794	0.032822	protein_coding	FRZB	lncRNA	LOC105376814
lnckb.31529	lnckb.6438	-0.938	0.001775	protein_coding	FRZB	lncRNA	LOC105378356
lnckb.31529	lnckb.64582	-0.959	0.000633	protein_coding	FRZB	lncRNA	CATG00000080417.1
lnckb.31529	lnckb.65256	-0.8	0.03091	protein_coding	FRZB	lncRNA	CATG00000090952.1
lnckb.31529	lnckb.67030	-0.794	0.032995	protein_coding	FRZB	lncRNA	RP11-473J6.1coding_status nonCodingcumulative_support GENCODE:HUBDMAP:MITRANSgeneCategory __naDHS_type not_DHS
lnckb.31529	lnckb.92259	-0.88	0.009061	protein_coding	FRZB	lncRNA	NONHSAG112363.1
lnckb.31529	lnckb.929	-0.878	0.009336	protein_coding	FRZB	lncRNA	LOC101928391
lnckb.31529	lnckb.93307	-0.768	0.043778	protein_coding	FRZB	lncRNA	NONHSAG113273.1
lnckb.31529	lnckb.97996	-0.761	0.047162	protein_coding	FRZB	lncRNA	NONHSAG103527.1
lnckb.25381	lnckb.2792	-0.791	0.03415	protein_coding	FSD1	lncRNA	LOC105371196
lnckb.25381	lnckb.2800	-0.778	0.039312	protein_coding	FSD1	lncRNA	LOC105371214
lnckb.25381	lnckb.33683	-0.821	0.023694	protein_coding	FSD1	lncRNA	LOC101927355
lnckb.25381	lnckb.36590	-0.821	0.023597	protein_coding	FSD1	lncRNA	LOC105376950
lnckb.25381	lnckb.36663	-0.784	0.037031	protein_coding	FSD1	lncRNA	LOC105376960
lnckb.25381	lnckb.37920	-0.886	0.007982	protein_coding	FSD1	lncRNA	DUBR
lnckb.25381	lnckb.38385	0.775	0.040679	protein_coding	FSD1	lncRNA	RP11-517B11.4
lnckb.25381	lnckb.39060	-0.828	0.021577	protein_coding	FSD1	lncRNA	PEX5L-AS2
lnckb.25381	lnckb.4287	-0.757	0.048808	protein_coding	FSD1	lncRNA	BLACAT1
lnckb.25381	lnckb.44161	-0.825	0.022392	protein_coding	FSD1	lncRNA	lnckb.44161
lnckb.25381	lnckb.44188	-0.955	0.000804	protein_coding	FSD1	lncRNA	AC005618.6
lnckb.25381	lnckb.46646	-0.955	0.000824	protein_coding	FSD1	lncRNA	LOC101927293
lnckb.25381	lnckb.47706	-0.881	0.008785	protein_coding	FSD1	lncRNA	PHACTR2-AS1
lnckb.25381	lnckb.47708	-0.959	0.000648	protein_coding	FSD1	lncRNA	lnckb.47708
lnckb.25381	lnckb.55274	-0.779	0.038822	protein_coding	FSD1	lncRNA	LOC105376004
lnckb.25381	lnckb.58587	-0.798	0.03149	protein_coding	FSD1	lncRNA	XACT
lnckb.25381	lnckb.58589	-0.77	0.042904	protein_coding	FSD1	lncRNA	LOC102724491
lnckb.25381	lnckb.61099	-0.793	0.033506	protein_coding	FSD1	lncRNA	CATG00000021230.1
lnckb.25381	lnckb.61100	-0.823	0.023071	protein_coding	FSD1	lncRNA	CATG00000021232.1
lnckb.25381	lnckb.6438	-0.883	0.008476	protein_coding	FSD1	lncRNA	LOC105378356
lnckb.25381	lnckb.6440	-0.846	0.016394	protein_coding	FSD1	lncRNA	LOC105378355
lnckb.25381	lnckb.65256	-0.844	0.017021	protein_coding	FSD1	lncRNA	CATG00000090952.1
lnckb.25381	lnckb.69841	-0.872	0.010508	protein_coding	FSD1	lncRNA	lnc-EXOC5-5
lnckb.25381	lnckb.69844	-0.798	0.03149	protein_coding	FSD1	lncRNA	lnc-EXOC5-3
lnckb.25381	lnckb.77213	-0.862	0.012515	protein_coding	FSD1	lncRNA	lnc-HTR2C-8
lnckb.25381	lnckb.77215	-0.798	0.03149	protein_coding	FSD1	lncRNA	lnc-IL13RA2-8
lnckb.25381	lnckb.77216	-0.909	0.004573	protein_coding	FSD1	lncRNA	lnc-HTR2C-5
lnckb.25381	lnckb.8257	-0.793	0.033468	protein_coding	FSD1	lncRNA	NAV2-AS5
lnckb.25381	lnckb.929	-0.778	0.039374	protein_coding	FSD1	lncRNA	LOC101928391
lnckb.25381	lnckb.96801	-0.798	0.03149	protein_coding	FSD1	lncRNA	NONHSAG102624.1
lnckb.25381	lnckb.97995	-0.877	0.009443	protein_coding	FSD1	lncRNA	NONHSAG103526.1
lnckb.25381	lnckb.97996	-0.793	0.033405	protein_coding	FSD1	lncRNA	NONHSAG103527.1
lnckb.25381	lnckb.97997	-0.883	0.008497	protein_coding	FSD1	lncRNA	NONHSAG055127.2
lnckb.25381	lnckb.97998	-0.92	0.003355	protein_coding	FSD1	lncRNA	NONHSAG115062.1
lnckb.22407	lnckb.2792	-0.879	0.009188	protein_coding	FZD2	lncRNA	LOC105371196
lnckb.22407	lnckb.2800	-0.887	0.007817	protein_coding	FZD2	lncRNA	LOC105371214
lnckb.22407	lnckb.30116	-0.78	0.038395	protein_coding	FZD2	lncRNA	LOC101928214
lnckb.22407	lnckb.30375	-0.778	0.039564	protein_coding	FZD2	lncRNA	LINC01158
lnckb.22407	lnckb.30377	-0.804	0.029305	protein_coding	FZD2	lncRNA	LINC01159
lnckb.22407	lnckb.34477	-0.862	0.012543	protein_coding	FZD2	lncRNA	CYYR1-AS1
lnckb.22407	lnckb.3892	-0.836	0.01918	protein_coding	FZD2	lncRNA	LOC107985232
lnckb.22407	lnckb.41679	-0.869	0.011067	protein_coding	FZD2	lncRNA	LOC101928007
lnckb.22407	lnckb.41680	-0.859	0.01323	protein_coding	FZD2	lncRNA	RP11-597D13.8
lnckb.22407	lnckb.43198	-0.857	0.013833	protein_coding	FZD2	lncRNA	RP11-466P24.6
lnckb.22407	lnckb.45228	-0.83	0.020904	protein_coding	FZD2	lncRNA	LOC105374893
lnckb.22407	lnckb.46646	-0.761	0.047136	protein_coding	FZD2	lncRNA	LOC101927293
lnckb.22407	lnckb.47706	-0.897	0.006163	protein_coding	FZD2	lncRNA	PHACTR2-AS1
lnckb.22407	lnckb.49674	-0.89	0.007196	protein_coding	FZD2	lncRNA	HRAT92
lnckb.22407	lnckb.53174	-0.901	0.005681	protein_coding	FZD2	lncRNA	LOC101929550
lnckb.22407	lnckb.55274	-0.755	0.049728	protein_coding	FZD2	lncRNA	LOC105376004
lnckb.22407	lnckb.56712	0.801	0.030507	protein_coding	FZD2	lncRNA	LOC105376268
lnckb.22407	lnckb.5700	-0.765	0.045304	protein_coding	FZD2	lncRNA	lnckb.5700
lnckb.22407	lnckb.5705	0.827	0.021733	protein_coding	FZD2	lncRNA	LOC107984215
lnckb.22407	lnckb.58586	-0.758	0.048421	protein_coding	FZD2	lncRNA	LOC101928437
lnckb.22407	lnckb.604	-0.843	0.017266	protein_coding	FZD2	lncRNA	LOC105376814
lnckb.22407	lnckb.64582	-0.885	0.008132	protein_coding	FZD2	lncRNA	CATG00000080417.1
lnckb.22407	lnckb.67030	-0.828	0.021351	protein_coding	FZD2	lncRNA	RP11-473J6.1coding_status nonCodingcumulative_support GENCODE:HUBDMAP:MITRANSgeneCategory __naDHS_type not_DHS
lnckb.22407	lnckb.67817	0.797	0.032043	protein_coding	FZD2	lncRNA	lnc-RABIF-1
lnckb.22407	lnckb.92259	-0.76	0.047314	protein_coding	FZD2	lncRNA	NONHSAG112363.1
lnckb.22407	lnckb.929	-0.848	0.016005	protein_coding	FZD2	lncRNA	LOC101928391
lnckb.22407	lnckb.93307	-0.773	0.041366	protein_coding	FZD2	lncRNA	NONHSAG113273.1
lnckb.31890	lnckb.41679	-0.76	0.047582	protein_coding	FZD5	lncRNA	LOC101928007
lnckb.31890	lnckb.41680	-0.775	0.040864	protein_coding	FZD5	lncRNA	RP11-597D13.8
lnckb.31890	lnckb.42431	-0.838	0.018683	protein_coding	FZD5	lncRNA	RP11-454P21.1
lnckb.31890	lnckb.42432	-0.817	0.024719	protein_coding	FZD5	lncRNA	LOC105374668
lnckb.31890	lnckb.45228	-0.824	0.02263	protein_coding	FZD5	lncRNA	LOC105374893
lnckb.31890	lnckb.53166	-0.755	0.049903	protein_coding	FZD5	lncRNA	RP11-317N12.1
lnckb.31890	lnckb.53174	-0.873	0.010378	protein_coding	FZD5	lncRNA	LOC101929550
lnckb.31890	lnckb.56599	-0.78	0.038677	protein_coding	FZD5	lncRNA	LOC105376239
lnckb.31890	lnckb.56602	-0.919	0.003433	protein_coding	FZD5	lncRNA	LOC105376237
lnckb.31890	lnckb.56712	0.784	0.036771	protein_coding	FZD5	lncRNA	LOC105376268
lnckb.31890	lnckb.57440	0.854	0.014518	protein_coding	FZD5	lncRNA	LOC101928092
lnckb.31890	lnckb.58586	-0.832	0.020393	protein_coding	FZD5	lncRNA	LOC101928437
lnckb.31890	lnckb.604	-0.881	0.008719	protein_coding	FZD5	lncRNA	LOC105376814
lnckb.31890	lnckb.62376	-0.778	0.039472	protein_coding	FZD5	lncRNA	CATG00000042782.1
lnckb.31890	lnckb.66348	-0.873	0.010247	protein_coding	FZD5	lncRNA	CATG00000110003.1
lnckb.31890	lnckb.67022	-0.789	0.034943	protein_coding	FZD5	lncRNA	RP11-375B1.2coding_status uncertaincumulative_support GENCODE:MITRANSgeneCategory __naDHS_type not_DHS
lnckb.31890	lnckb.67036	-0.885	0.008102	protein_coding	FZD5	lncRNA	RP11-731F5.1coding_status uncertaincumulative_support ENCODE:FANTOM:GENCODEgeneCategory __naDHS_type not_DHS
lnckb.31890	lnckb.77738	-0.829	0.021082	protein_coding	FZD5	lncRNA	NONHSAG104797.1
lnckb.31890	lnckb.77739	-0.847	0.016052	protein_coding	FZD5	lncRNA	NONHSAG104798.1
lnckb.31890	lnckb.86438	-0.759	0.047771	protein_coding	FZD5	lncRNA	NONHSAG080144.1
lnckb.31890	lnckb.92878	-0.804	0.02918	protein_coding	FZD5	lncRNA	NONHSAG092937.1
lnckb.31890	lnckb.929	-0.791	0.034229	protein_coding	FZD5	lncRNA	LOC101928391
lnckb.31890	lnckb.94934	-0.763	0.045971	protein_coding	FZD5	lncRNA	NONHSAG098065.2
lnckb.31890	lnckb.97417	-0.911	0.004279	protein_coding	FZD5	lncRNA	NONHSAG103188.1
lnckb.44591	lnckb.52349	0.79	0.034658	protein_coding	GABRG2	lncRNA	RP5-912I13.1
lnckb.44591	lnckb.57440	-0.893	0.006835	protein_coding	GABRG2	lncRNA	LOC101928092
lnckb.44591	lnckb.65674	0.784	0.036854	protein_coding	GABRG2	lncRNA	CATG00000097586.1
lnckb.44591	lnckb.66348	0.761	0.046919	protein_coding	GABRG2	lncRNA	CATG00000110003.1
lnckb.44591	lnckb.67063	-0.892	0.006947	protein_coding	GABRG2	lncRNA	RP11-1042B17.3coding_status nonCodingcumulative_support ENCODE:FANTOM:GENCODE:HUBDMAP:MITRANSgeneCategory __naDHS_type DHS_dyadic
lnckb.44591	lnckb.77738	0.828	0.021516	protein_coding	GABRG2	lncRNA	NONHSAG104797.1
lnckb.44591	lnckb.77739	0.812	0.026515	protein_coding	GABRG2	lncRNA	NONHSAG104798.1
lnckb.44591	lnckb.81602	0.825	0.022272	protein_coding	GABRG2	lncRNA	NONHSAG107075.1
lnckb.44591	lnckb.86438	0.865	0.011848	protein_coding	GABRG2	lncRNA	NONHSAG080144.1
lnckb.59000	lnckb.62376	-0.904	0.005187	protein_coding	GABRQ	lncRNA	CATG00000042782.1
lnckb.59000	lnckb.65528	-0.776	0.040433	protein_coding	GABRQ	lncRNA	CATG00000095406.1
lnckb.59000	lnckb.66348	-0.846	0.016447	protein_coding	GABRQ	lncRNA	CATG00000110003.1
lnckb.59000	lnckb.67022	-0.801	0.030493	protein_coding	GABRQ	lncRNA	RP11-375B1.2coding_status uncertaincumulative_support GENCODE:MITRANSgeneCategory __naDHS_type not_DHS
lnckb.59000	lnckb.67571	-0.893	0.0068	protein_coding	GABRQ	lncRNA	lnc-PPIAL4F-5
lnckb.59000	lnckb.67817	0.828	0.021424	protein_coding	GABRQ	lncRNA	lnc-RABIF-1
lnckb.59000	lnckb.68761	-0.874	0.010149	protein_coding	GABRQ	lncRNA	lnc-OR2AT4-40
lnckb.59000	lnckb.76190	-0.773	0.041442	protein_coding	GABRQ	lncRNA	lnc-KCNB2-1
lnckb.59000	lnckb.83302	-0.923	0.00301	protein_coding	GABRQ	lncRNA	NONHSAG071012.1
lnckb.59000	lnckb.8598	0.816	0.025103	protein_coding	GABRQ	lncRNA	LRP4-AS1
lnckb.59000	lnckb.92878	-0.937	0.001839	protein_coding	GABRQ	lncRNA	NONHSAG092937.1
lnckb.59000	lnckb.94934	-0.805	0.028848	protein_coding	GABRQ	lncRNA	NONHSAG098065.2
lnckb.59000	lnckb.95944	-0.763	0.045924	protein_coding	GABRQ	lncRNA	NONHSAG114092.1
lnckb.59000	lnckb.97417	-0.839	0.018343	protein_coding	GABRQ	lncRNA	NONHSAG103188.1
lnckb.59000	lnckb.98172	-0.784	0.036748	protein_coding	GABRQ	lncRNA	NONHSAG103620.1
lnckb.59000	lnckb.99692	0.757	0.0488	protein_coding	GABRQ	lncRNA	lnckb.99692
lnckb.32450	lnckb.4285	0.758	0.048131	protein_coding	GBX2	lncRNA	LEMD1-AS1
lnckb.32450	lnckb.4286	0.889	0.007471	protein_coding	GBX2	lncRNA	LOC105371698
lnckb.32450	lnckb.4287	0.809	0.027603	protein_coding	GBX2	lncRNA	BLACAT1
lnckb.32450	lnckb.47025	0.829	0.021265	protein_coding	GBX2	lncRNA	lnckb.47025
lnckb.32450	lnckb.65256	0.775	0.040822	protein_coding	GBX2	lncRNA	CATG00000090952.1
lnckb.23558	lnckb.2792	-0.85	0.015334	protein_coding	GCGR	lncRNA	LOC105371196
lnckb.23558	lnckb.2800	-0.858	0.013545	protein_coding	GCGR	lncRNA	LOC105371214
lnckb.23558	lnckb.34409	-0.805	0.028866	protein_coding	GCGR	lncRNA	LOC107985511
lnckb.23558	lnckb.3892	-0.808	0.028062	protein_coding	GCGR	lncRNA	LOC107985232
lnckb.23558	lnckb.44188	-0.782	0.03794	protein_coding	GCGR	lncRNA	AC005618.6
lnckb.23558	lnckb.46646	-0.85	0.01544	protein_coding	GCGR	lncRNA	LOC101927293
lnckb.23558	lnckb.474	-0.755	0.049571	protein_coding	GCGR	lncRNA	LOC102724856
lnckb.23558	lnckb.47706	-0.958	0.000668	protein_coding	GCGR	lncRNA	PHACTR2-AS1
lnckb.23558	lnckb.47708	-0.83	0.020842	protein_coding	GCGR	lncRNA	lnckb.47708
lnckb.23558	lnckb.49674	-0.784	0.037002	protein_coding	GCGR	lncRNA	HRAT92
lnckb.23558	lnckb.53174	-0.84	0.018124	protein_coding	GCGR	lncRNA	LOC101929550
lnckb.23558	lnckb.56596	-0.756	0.049074	protein_coding	GCGR	lncRNA	LOC107987015
lnckb.23558	lnckb.56712	0.86	0.013121	protein_coding	GCGR	lncRNA	LOC105376268
lnckb.23558	lnckb.5705	0.783	0.037189	protein_coding	GCGR	lncRNA	LOC107984215
lnckb.23558	lnckb.58586	-0.869	0.011044	protein_coding	GCGR	lncRNA	LOC101928437
lnckb.23558	lnckb.604	-0.887	0.00768	protein_coding	GCGR	lncRNA	LOC105376814
lnckb.23558	lnckb.61352	0.858	0.01352	protein_coding	GCGR	lncRNA	CATG00000025934.1
lnckb.23558	lnckb.6319	-0.85	0.015334	protein_coding	GCGR	lncRNA	LOC105378334
lnckb.23558	lnckb.6438	-0.77	0.042655	protein_coding	GCGR	lncRNA	LOC105378356
lnckb.23558	lnckb.6440	-0.79	0.034577	protein_coding	GCGR	lncRNA	LOC105378355
lnckb.23558	lnckb.64582	-0.81	0.027279	protein_coding	GCGR	lncRNA	CATG00000080417.1
lnckb.23558	lnckb.65256	-0.831	0.020527	protein_coding	GCGR	lncRNA	CATG00000090952.1
lnckb.23558	lnckb.92143	-0.786	0.035963	protein_coding	GCGR	lncRNA	NONHSAG092239.1
lnckb.23558	lnckb.929	-0.813	0.026148	protein_coding	GCGR	lncRNA	LOC101928391
lnckb.23558	lnckb.97996	-0.778	0.039399	protein_coding	GCGR	lncRNA	NONHSAG103527.1
lnckb.50505	lnckb.55274	-0.767	0.044027	protein_coding	GCK	lncRNA	LOC105376004
lnckb.50505	lnckb.55275	-0.799	0.031036	protein_coding	GCK	lncRNA	LOC105376003
lnckb.50505	lnckb.81055	0.911	0.004277	protein_coding	GCK	lncRNA	NONHSAG106926.1
lnckb.50505	lnckb.93307	-0.78	0.038711	protein_coding	GCK	lncRNA	NONHSAG113273.1
lnckb.45360	lnckb.47021	-0.828	0.021314	protein_coding	GCNT2	lncRNA	RP11-436D23.1
lnckb.45360	lnckb.58587	-0.857	0.013747	protein_coding	GCNT2	lncRNA	XACT
lnckb.45360	lnckb.61099	-0.821	0.023473	protein_coding	GCNT2	lncRNA	CATG00000021230.1
lnckb.45360	lnckb.61100	-0.86	0.013128	protein_coding	GCNT2	lncRNA	CATG00000021232.1
lnckb.45360	lnckb.6440	-0.818	0.024538	protein_coding	GCNT2	lncRNA	LOC105378355
lnckb.45360	lnckb.69841	-0.82	0.023813	protein_coding	GCNT2	lncRNA	lnc-EXOC5-5
lnckb.45360	lnckb.69844	-0.857	0.013747	protein_coding	GCNT2	lncRNA	lnc-EXOC5-3
lnckb.45360	lnckb.77213	-0.793	0.033243	protein_coding	GCNT2	lncRNA	lnc-HTR2C-8
lnckb.45360	lnckb.77215	-0.857	0.013747	protein_coding	GCNT2	lncRNA	lnc-IL13RA2-8
lnckb.45360	lnckb.77216	-0.773	0.041479	protein_coding	GCNT2	lncRNA	lnc-HTR2C-5
lnckb.45360	lnckb.96801	-0.857	0.013747	protein_coding	GCNT2	lncRNA	NONHSAG102624.1
lnckb.45360	lnckb.97998	-0.786	0.03621	protein_coding	GCNT2	lncRNA	NONHSAG115062.1
lnckb.7268	lnckb.77216	-0.851	0.015243	protein_coding	GFRA1	lncRNA	lnc-HTR2C-5
lnckb.7268	lnckb.81055	0.801	0.030372	protein_coding	GFRA1	lncRNA	NONHSAG106926.1
lnckb.7268	lnckb.93307	-0.849	0.015654	protein_coding	GFRA1	lncRNA	NONHSAG113273.1
lnckb.7268	lnckb.97995	-0.815	0.025544	protein_coding	GFRA1	lncRNA	NONHSAG103526.1
lnckb.7268	lnckb.97996	-0.804	0.029407	protein_coding	GFRA1	lncRNA	NONHSAG103527.1
lnckb.7268	lnckb.97997	-0.898	0.005974	protein_coding	GFRA1	lncRNA	NONHSAG055127.2
lnckb.7268	lnckb.97998	-0.867	0.011578	protein_coding	GFRA1	lncRNA	NONHSAG115062.1
lnckb.55044	lnckb.56596	-0.759	0.047929	protein_coding	GLDC	lncRNA	LOC107987015
lnckb.55044	lnckb.56597	-0.791	0.033982	protein_coding	GLDC	lncRNA	LOC105376240
lnckb.55044	lnckb.56602	-0.804	0.029239	protein_coding	GLDC	lncRNA	LOC105376237
lnckb.55044	lnckb.5705	0.801	0.030244	protein_coding	GLDC	lncRNA	LOC107984215
lnckb.55044	lnckb.58586	-0.757	0.048672	protein_coding	GLDC	lncRNA	LOC101928437
lnckb.55044	lnckb.604	-0.788	0.035395	protein_coding	GLDC	lncRNA	LOC105376814
lnckb.55044	lnckb.61101	-0.784	0.03692	protein_coding	GLDC	lncRNA	CATG00000021238.1
lnckb.55044	lnckb.62376	-0.804	0.029245	protein_coding	GLDC	lncRNA	CATG00000042782.1
lnckb.55044	lnckb.64407	-0.936	0.00193	protein_coding	GLDC	lncRNA	CATG00000077643.1
lnckb.55044	lnckb.80893	-0.891	0.007112	protein_coding	GLDC	lncRNA	NONHSAG065901.1
lnckb.55044	lnckb.8550	-0.934	0.002062	protein_coding	GLDC	lncRNA	RP11-958J22.1
lnckb.55044	lnckb.92589	-0.875	0.009959	protein_coding	GLDC	lncRNA	NONHSAG090531.1
lnckb.55044	lnckb.98922	-0.786	0.036192	protein_coding	GLDC	lncRNA	lnckb.98922
lnckb.11941	lnckb.15597	-0.783	0.037519	protein_coding	GLI1	lncRNA	OTX2-AS1
lnckb.11941	lnckb.21622	-0.833	0.020009	protein_coding	GLI1	lncRNA	RP11-1109M24.16
lnckb.11941	lnckb.21623	-0.9	0.005733	protein_coding	GLI1	lncRNA	LOC105371597
lnckb.11941	lnckb.31214	-0.856	0.013973	protein_coding	GLI1	lncRNA	RP11-334E15.1
lnckb.11941	lnckb.37920	-0.843	0.017318	protein_coding	GLI1	lncRNA	DUBR
lnckb.11941	lnckb.38385	0.768	0.043959	protein_coding	GLI1	lncRNA	RP11-517B11.4
lnckb.11941	lnckb.3892	-0.781	0.038347	protein_coding	GLI1	lncRNA	LOC107985232
lnckb.11941	lnckb.39060	-0.843	0.017241	protein_coding	GLI1	lncRNA	PEX5L-AS2
lnckb.11941	lnckb.4287	-0.818	0.024664	protein_coding	GLI1	lncRNA	BLACAT1
lnckb.11941	lnckb.43351	-0.782	0.037576	protein_coding	GLI1	lncRNA	lnckb.43351
lnckb.11941	lnckb.44188	-0.96	0.000607	protein_coding	GLI1	lncRNA	AC005618.6
lnckb.11941	lnckb.46646	-0.843	0.017309	protein_coding	GLI1	lncRNA	LOC101927293
lnckb.11941	lnckb.47706	-0.87	0.010877	protein_coding	GLI1	lncRNA	PHACTR2-AS1
lnckb.11941	lnckb.47708	-0.988	2.7e-05	protein_coding	GLI1	lncRNA	lnckb.47708
lnckb.11941	lnckb.55274	-0.868	0.011253	protein_coding	GLI1	lncRNA	LOC105376004
lnckb.11941	lnckb.55275	-0.803	0.0296	protein_coding	GLI1	lncRNA	LOC105376003
lnckb.11941	lnckb.58587	-0.815	0.025499	protein_coding	GLI1	lncRNA	XACT
lnckb.11941	lnckb.61099	-0.825	0.022197	protein_coding	GLI1	lncRNA	CATG00000021230.1
lnckb.11941	lnckb.61100	-0.843	0.017223	protein_coding	GLI1	lncRNA	CATG00000021232.1
lnckb.11941	lnckb.6438	-0.878	0.009304	protein_coding	GLI1	lncRNA	LOC105378356
lnckb.11941	lnckb.64582	-0.89	0.007196	protein_coding	GLI1	lncRNA	CATG00000080417.1
lnckb.11941	lnckb.65256	-0.828	0.021411	protein_coding	GLI1	lncRNA	CATG00000090952.1
lnckb.11941	lnckb.69841	-0.767	0.044342	protein_coding	GLI1	lncRNA	lnc-EXOC5-5
lnckb.11941	lnckb.69844	-0.815	0.025499	protein_coding	GLI1	lncRNA	lnc-EXOC5-3
lnckb.11941	lnckb.77215	-0.815	0.025499	protein_coding	GLI1	lncRNA	lnc-IL13RA2-8
lnckb.11941	lnckb.77216	-0.823	0.022936	protein_coding	GLI1	lncRNA	lnc-HTR2C-5
lnckb.11941	lnckb.81055	0.776	0.040387	protein_coding	GLI1	lncRNA	NONHSAG106926.1
lnckb.11941	lnckb.92259	-0.822	0.023341	protein_coding	GLI1	lncRNA	NONHSAG112363.1
lnckb.11941	lnckb.93307	-0.83	0.020735	protein_coding	GLI1	lncRNA	NONHSAG113273.1
lnckb.11941	lnckb.96801	-0.815	0.025499	protein_coding	GLI1	lncRNA	NONHSAG102624.1
lnckb.11941	lnckb.97996	-0.837	0.018729	protein_coding	GLI1	lncRNA	NONHSAG103527.1
lnckb.11941	lnckb.97997	-0.808	0.027835	protein_coding	GLI1	lncRNA	NONHSAG055127.2
lnckb.11941	lnckb.97998	-0.857	0.013824	protein_coding	GLI1	lncRNA	NONHSAG115062.1
lnckb.30699	lnckb.34527	0.947	0.00121	protein_coding	GLI2	lncRNA	LINC00189
lnckb.30699	lnckb.41679	0.865	0.011858	protein_coding	GLI2	lncRNA	LOC101928007
lnckb.30699	lnckb.41680	0.879	0.009237	protein_coding	GLI2	lncRNA	RP11-597D13.8
lnckb.30699	lnckb.42431	0.793	0.033454	protein_coding	GLI2	lncRNA	RP11-454P21.1
lnckb.30699	lnckb.42432	0.774	0.041281	protein_coding	GLI2	lncRNA	LOC105374668
lnckb.30699	lnckb.42902	0.786	0.03613	protein_coding	GLI2	lncRNA	LINCR-0003
lnckb.30699	lnckb.43198	0.91	0.004431	protein_coding	GLI2	lncRNA	RP11-466P24.6
lnckb.30699	lnckb.49674	0.847	0.016235	protein_coding	GLI2	lncRNA	HRAT92
lnckb.30699	lnckb.5101	0.767	0.044193	protein_coding	GLI2	lncRNA	lnckb.5101
lnckb.30699	lnckb.55336	0.809	0.027397	protein_coding	GLI2	lncRNA	PTENP1-AS
lnckb.30699	lnckb.58933	0.89	0.007244	protein_coding	GLI2	lncRNA	LOC101928808
lnckb.30699	lnckb.58936	0.759	0.047894	protein_coding	GLI2	lncRNA	LOC101928832
lnckb.30699	lnckb.62480	0.911	0.004329	protein_coding	GLI2	lncRNA	CATG00000044402.1
lnckb.30699	lnckb.65528	0.94	0.001623	protein_coding	GLI2	lncRNA	CATG00000095406.1
lnckb.30699	lnckb.67817	-0.921	0.003212	protein_coding	GLI2	lncRNA	lnc-RABIF-1
lnckb.30699	lnckb.70460	0.922	0.003171	protein_coding	GLI2	lncRNA	lnc-TP53TG3-8
lnckb.30699	lnckb.70461	0.933	0.002141	protein_coding	GLI2	lncRNA	lnc-TP53TG3D-2
lnckb.30699	lnckb.71226	-0.863	0.012364	protein_coding	GLI2	lncRNA	lnc-CD226-8
lnckb.30699	lnckb.71937	0.767	0.044073	protein_coding	GLI2	lncRNA	lnc-RPIA-28
lnckb.30699	lnckb.73344	0.86	0.013047	protein_coding	GLI2	lncRNA	lnc-BOC-1
lnckb.30699	lnckb.86705	0.972	0.00025	protein_coding	GLI2	lncRNA	NONHSAG110290.1
lnckb.30699	lnckb.98172	0.795	0.032566	protein_coding	GLI2	lncRNA	NONHSAG103620.1
lnckb.30699	lnckb.99692	-0.912	0.004243	protein_coding	GLI2	lncRNA	lnckb.99692
lnckb.50456	lnckb.5101	-0.838	0.018435	protein_coding	GLI3	lncRNA	lnckb.5101
lnckb.50456	lnckb.76190	-0.813	0.02605	protein_coding	GLI3	lncRNA	lnc-KCNB2-1
lnckb.50456	lnckb.77739	-0.788	0.035243	protein_coding	GLI3	lncRNA	NONHSAG104798.1
lnckb.50456	lnckb.83302	-0.771	0.042213	protein_coding	GLI3	lncRNA	NONHSAG071012.1
lnckb.50456	lnckb.85982	-0.875	0.009915	protein_coding	GLI3	lncRNA	NONHSAG079676.2
lnckb.50456	lnckb.86438	-0.78	0.038718	protein_coding	GLI3	lncRNA	NONHSAG080144.1
lnckb.46285	lnckb.61099	-0.79	0.034395	protein_coding	GLP1R	lncRNA	CATG00000021230.1
lnckb.46285	lnckb.6319	-0.929	0.002452	protein_coding	GLP1R	lncRNA	LOC105378334
lnckb.46285	lnckb.6440	-0.864	0.012262	protein_coding	GLP1R	lncRNA	LOC105378355
lnckb.46285	lnckb.92143	-0.801	0.030523	protein_coding	GLP1R	lncRNA	NONHSAG092239.1
lnckb.8970	lnckb.94934	0.801	0.030256	protein_coding	GNG3	lncRNA	NONHSAG098065.2
lnckb.8970	lnckb.97417	0.876	0.00977	protein_coding	GNG3	lncRNA	NONHSAG103188.1
lnckb.8970	lnckb.98172	0.774	0.041133	protein_coding	GNG3	lncRNA	NONHSAG103620.1
lnckb.8970	lnckb.99692	-0.906	0.004927	protein_coding	GNG3	lncRNA	lnckb.99692
lnckb.58805	lnckb.58933	-0.767	0.044377	protein_coding	GPC4	lncRNA	LOC101928808
lnckb.58805	lnckb.58936	-0.824	0.022686	protein_coding	GPC4	lncRNA	LOC101928832
lnckb.58805	lnckb.62376	-0.766	0.044603	protein_coding	GPC4	lncRNA	CATG00000042782.1
lnckb.58805	lnckb.65528	-0.794	0.033091	protein_coding	GPC4	lncRNA	CATG00000095406.1
lnckb.58805	lnckb.66348	-0.891	0.007176	protein_coding	GPC4	lncRNA	CATG00000110003.1
lnckb.58805	lnckb.67022	-0.889	0.007386	protein_coding	GPC4	lncRNA	RP11-375B1.2coding_status uncertaincumulative_support GENCODE:MITRANSgeneCategory __naDHS_type not_DHS
lnckb.58805	lnckb.67571	-0.901	0.00561	protein_coding	GPC4	lncRNA	lnc-PPIAL4F-5
lnckb.58805	lnckb.67817	0.818	0.024557	protein_coding	GPC4	lncRNA	lnc-RABIF-1
lnckb.58805	lnckb.68761	-0.895	0.006487	protein_coding	GPC4	lncRNA	lnc-OR2AT4-40
lnckb.58805	lnckb.76190	-0.857	0.013694	protein_coding	GPC4	lncRNA	lnc-KCNB2-1
lnckb.58805	lnckb.77739	-0.846	0.016435	protein_coding	GPC4	lncRNA	NONHSAG104798.1
lnckb.58805	lnckb.81602	-0.79	0.034526	protein_coding	GPC4	lncRNA	NONHSAG107075.1
lnckb.58805	lnckb.83302	-0.943	0.001467	protein_coding	GPC4	lncRNA	NONHSAG071012.1
lnckb.58805	lnckb.8598	0.908	0.004734	protein_coding	GPC4	lncRNA	LRP4-AS1
lnckb.58805	lnckb.85982	-0.761	0.047094	protein_coding	GPC4	lncRNA	NONHSAG079676.2
lnckb.58805	lnckb.86438	-0.847	0.016221	protein_coding	GPC4	lncRNA	NONHSAG080144.1
lnckb.58805	lnckb.92878	-0.812	0.026391	protein_coding	GPC4	lncRNA	NONHSAG092937.1
lnckb.58805	lnckb.94934	-0.812	0.026646	protein_coding	GPC4	lncRNA	NONHSAG098065.2
lnckb.58805	lnckb.97417	-0.858	0.013513	protein_coding	GPC4	lncRNA	NONHSAG103188.1
lnckb.58805	lnckb.98172	-0.839	0.018409	protein_coding	GPC4	lncRNA	NONHSAG103620.1
lnckb.58805	lnckb.99692	0.893	0.006767	protein_coding	GPC4	lncRNA	lnckb.99692
lnckb.13628	lnckb.21631	0.861	0.012802	protein_coding	GPR12	lncRNA	lnckb.21631
lnckb.13628	lnckb.24327	0.855	0.014248	protein_coding	GPR12	lncRNA	lnckb.24327
lnckb.13628	lnckb.25330	0.83	0.020833	protein_coding	GPR12	lncRNA	LOC105372246
lnckb.13628	lnckb.37447	0.76	0.047504	protein_coding	GPR12	lncRNA	CACNA2D3-AS1
lnckb.13628	lnckb.51147	0.892	0.006967	protein_coding	GPR12	lncRNA	lnckb.51147
lnckb.13628	lnckb.58886	-0.791	0.034004	protein_coding	GPR12	lncRNA	LINC00889
lnckb.13628	lnckb.67030	0.856	0.014048	protein_coding	GPR12	lncRNA	RP11-473J6.1coding_status nonCodingcumulative_support GENCODE:HUBDMAP:MITRANSgeneCategory __naDHS_type not_DHS
lnckb.13628	lnckb.94966	0.856	0.014022	protein_coding	GPR12	lncRNA	NONHSAG113831.1
lnckb.47017	lnckb.47072	0.799	0.031289	protein_coding	GPR63	lncRNA	LIN28B-AS1
lnckb.47017	lnckb.53174	-0.895	0.00645	protein_coding	GPR63	lncRNA	LOC101929550
lnckb.47017	lnckb.56594	-0.825	0.02244	protein_coding	GPR63	lncRNA	ASTN2-AS1
lnckb.47017	lnckb.56596	-0.87	0.010882	protein_coding	GPR63	lncRNA	LOC107987015
lnckb.47017	lnckb.56597	-0.888	0.007597	protein_coding	GPR63	lncRNA	LOC105376240
lnckb.47017	lnckb.56599	-0.963	0.000487	protein_coding	GPR63	lncRNA	LOC105376239
lnckb.47017	lnckb.56602	-0.948	0.001154	protein_coding	GPR63	lncRNA	LOC105376237
lnckb.47017	lnckb.58586	-0.777	0.039654	protein_coding	GPR63	lncRNA	LOC101928437
lnckb.47017	lnckb.604	-0.862	0.012577	protein_coding	GPR63	lncRNA	LOC105376814
lnckb.47017	lnckb.61101	-0.814	0.025775	protein_coding	GPR63	lncRNA	CATG00000021238.1
lnckb.47017	lnckb.62376	-0.859	0.013258	protein_coding	GPR63	lncRNA	CATG00000042782.1
lnckb.47017	lnckb.66348	-0.792	0.033831	protein_coding	GPR63	lncRNA	CATG00000110003.1
lnckb.47017	lnckb.67030	-0.817	0.024874	protein_coding	GPR63	lncRNA	RP11-473J6.1coding_status nonCodingcumulative_support GENCODE:HUBDMAP:MITRANSgeneCategory __naDHS_type not_DHS
lnckb.47017	lnckb.92878	-0.876	0.009719	protein_coding	GPR63	lncRNA	NONHSAG092937.1
lnckb.47017	lnckb.929	-0.805	0.028843	protein_coding	GPR63	lncRNA	LOC101928391
lnckb.47017	lnckb.97417	-0.841	0.017618	protein_coding	GPR63	lncRNA	NONHSAG103188.1
lnckb.47017	lnckb.98922	-0.773	0.041618	protein_coding	GPR63	lncRNA	lnckb.98922
lnckb.39859	lnckb.42431	0.783	0.03736	protein_coding	GPR78	lncRNA	RP11-454P21.1
lnckb.39859	lnckb.42432	0.809	0.027654	protein_coding	GPR78	lncRNA	LOC105374668
lnckb.39859	lnckb.42902	0.847	0.016143	protein_coding	GPR78	lncRNA	LINCR-0003
lnckb.39859	lnckb.43371	-0.813	0.026221	protein_coding	GPR78	lncRNA	CTC-467M3.3
lnckb.39859	lnckb.51847	0.852	0.015014	protein_coding	GPR78	lncRNA	LOC105375503
lnckb.39859	lnckb.55214	0.83	0.020823	protein_coding	GPR78	lncRNA	LINC01239
lnckb.39859	lnckb.56708	0.875	0.00989	protein_coding	GPR78	lncRNA	lnckb.56708
lnckb.39859	lnckb.58933	0.853	0.014585	protein_coding	GPR78	lncRNA	LOC101928808
lnckb.39859	lnckb.58936	0.926	0.002738	protein_coding	GPR78	lncRNA	LOC101928832
lnckb.39859	lnckb.65528	0.834	0.019576	protein_coding	GPR78	lncRNA	CATG00000095406.1
lnckb.39859	lnckb.68761	0.836	0.018996	protein_coding	GPR78	lncRNA	lnc-OR2AT4-40
lnckb.39859	lnckb.70460	0.829	0.021118	protein_coding	GPR78	lncRNA	lnc-TP53TG3-8
lnckb.39859	lnckb.71086	0.79	0.034522	protein_coding	GPR78	lncRNA	lnc-POTEC-11
lnckb.39859	lnckb.71937	0.852	0.01495	protein_coding	GPR78	lncRNA	lnc-RPIA-28
lnckb.39859	lnckb.98172	0.902	0.005436	protein_coding	GPR78	lncRNA	NONHSAG103620.1
lnckb.39859	lnckb.99692	-0.78	0.038503	protein_coding	GPR78	lncRNA	lnckb.99692
lnckb.2343	lnckb.24327	0.8	0.030619	protein_coding	GPR88	lncRNA	lnckb.24327
lnckb.2343	lnckb.2791	0.755	0.04993	protein_coding	GPR88	lncRNA	CH17-125A10.2
lnckb.2343	lnckb.2792	0.852	0.014945	protein_coding	GPR88	lncRNA	LOC105371196
lnckb.2343	lnckb.2800	0.861	0.012887	protein_coding	GPR88	lncRNA	LOC105371214
lnckb.2343	lnckb.36912	0.86	0.013118	protein_coding	GPR88	lncRNA	LOC101928114
lnckb.2343	lnckb.45228	0.761	0.047115	protein_coding	GPR88	lncRNA	LOC105374893
lnckb.2343	lnckb.474	0.81	0.027373	protein_coding	GPR88	lncRNA	LOC102724856
lnckb.2343	lnckb.47706	0.774	0.041093	protein_coding	GPR88	lncRNA	PHACTR2-AS1
lnckb.2343	lnckb.53174	0.949	0.001088	protein_coding	GPR88	lncRNA	LOC101929550
lnckb.2343	lnckb.56594	0.875	0.009999	protein_coding	GPR88	lncRNA	ASTN2-AS1
lnckb.2343	lnckb.56596	0.918	0.003498	protein_coding	GPR88	lncRNA	LOC107987015
lnckb.2343	lnckb.56597	0.916	0.003726	protein_coding	GPR88	lncRNA	LOC105376240
lnckb.2343	lnckb.56599	0.853	0.014582	protein_coding	GPR88	lncRNA	LOC105376239
lnckb.2343	lnckb.56602	0.913	0.004082	protein_coding	GPR88	lncRNA	LOC105376237
lnckb.2343	lnckb.56712	-0.808	0.02797	protein_coding	GPR88	lncRNA	LOC105376268
lnckb.2343	lnckb.58586	0.896	0.006268	protein_coding	GPR88	lncRNA	LOC101928437
lnckb.2343	lnckb.604	0.959	0.000643	protein_coding	GPR88	lncRNA	LOC105376814
lnckb.2343	lnckb.61101	0.869	0.011065	protein_coding	GPR88	lncRNA	CATG00000021238.1
lnckb.2343	lnckb.61352	-0.806	0.028449	protein_coding	GPR88	lncRNA	CATG00000025934.1
lnckb.2343	lnckb.6319	0.856	0.014024	protein_coding	GPR88	lncRNA	LOC105378334
lnckb.2343	lnckb.67030	0.785	0.036674	protein_coding	GPR88	lncRNA	RP11-473J6.1coding_status nonCodingcumulative_support GENCODE:HUBDMAP:MITRANSgeneCategory __naDHS_type not_DHS
lnckb.2343	lnckb.92143	0.854	0.014406	protein_coding	GPR88	lncRNA	NONHSAG092239.1
lnckb.2343	lnckb.929	0.826	0.022085	protein_coding	GPR88	lncRNA	LOC101928391
lnckb.2343	lnckb.97996	0.755	0.049802	protein_coding	GPR88	lncRNA	NONHSAG103527.1
lnckb.2343	lnckb.98922	0.759	0.047925	protein_coding	GPR88	lncRNA	lnckb.98922
lnckb.23187	lnckb.24967	-0.895	0.006466	protein_coding	GPRC5C	lncRNA	LOC105372200
lnckb.23187	lnckb.2762	-0.787	0.035608	protein_coding	GPRC5C	lncRNA	LOC101929814
lnckb.23187	lnckb.2769	-0.83	0.020806	protein_coding	GPRC5C	lncRNA	LOC101927452
lnckb.23187	lnckb.2791	-0.791	0.034176	protein_coding	GPRC5C	lncRNA	CH17-125A10.2
lnckb.23187	lnckb.2799	-0.872	0.010574	protein_coding	GPRC5C	lncRNA	LOC101929826
lnckb.23187	lnckb.30116	-0.859	0.013169	protein_coding	GPRC5C	lncRNA	LOC101928214
lnckb.23187	lnckb.33683	-0.785	0.036687	protein_coding	GPRC5C	lncRNA	LOC101927355
lnckb.23187	lnckb.3598	0.784	0.036892	protein_coding	GPRC5C	lncRNA	RP11-38C18.3
lnckb.23187	lnckb.43198	-0.918	0.003542	protein_coding	GPRC5C	lncRNA	RP11-466P24.6
lnckb.23187	lnckb.49674	-0.797	0.032032	protein_coding	GPRC5C	lncRNA	HRAT92
lnckb.23187	lnckb.53684	-0.778	0.03937	protein_coding	GPRC5C	lncRNA	LOC105375897
lnckb.23187	lnckb.5705	0.913	0.004074	protein_coding	GPRC5C	lncRNA	LOC107984215
lnckb.23187	lnckb.58933	-0.851	0.015089	protein_coding	GPRC5C	lncRNA	LOC101928808
lnckb.23187	lnckb.64407	-0.8	0.03074	protein_coding	GPRC5C	lncRNA	CATG00000077643.1
lnckb.23187	lnckb.65528	-0.788	0.035226	protein_coding	GPRC5C	lncRNA	CATG00000095406.1
lnckb.23187	lnckb.67817	0.773	0.041393	protein_coding	GPRC5C	lncRNA	lnc-RABIF-1
lnckb.23187	lnckb.69994	-0.757	0.048802	protein_coding	GPRC5C	lncRNA	lnc-BRF1-8
lnckb.23187	lnckb.70051	-0.877	0.009593	protein_coding	GPRC5C	lncRNA	lnc-LINC02203-8
lnckb.23187	lnckb.77214	-0.823	0.022828	protein_coding	GPRC5C	lncRNA	lnc-HTR2C-7
lnckb.23187	lnckb.88556	-0.898	0.00609	protein_coding	GPRC5C	lncRNA	NONHSAG083544.1
lnckb.23187	lnckb.92589	-0.787	0.035699	protein_coding	GPRC5C	lncRNA	NONHSAG090531.1
lnckb.10278	lnckb.111320	0.773	0.041548	protein_coding	GRAMD1B	lncRNA	lnckb.111320
lnckb.10278	lnckb.13164	0.851	0.015161	protein_coding	GRAMD1B	lncRNA	LOC107984445
lnckb.10278	lnckb.21631	0.791	0.034106	protein_coding	GRAMD1B	lncRNA	lnckb.21631
lnckb.10278	lnckb.24327	0.951	0.001006	protein_coding	GRAMD1B	lncRNA	lnckb.24327
lnckb.10278	lnckb.25330	0.916	0.00377	protein_coding	GRAMD1B	lncRNA	LOC105372246
lnckb.10278	lnckb.36912	0.772	0.042197	protein_coding	GRAMD1B	lncRNA	LOC101928114
lnckb.10278	lnckb.37447	0.797	0.032043	protein_coding	GRAMD1B	lncRNA	CACNA2D3-AS1
lnckb.10278	lnckb.3892	0.822	0.02326	protein_coding	GRAMD1B	lncRNA	LOC107985232
lnckb.10278	lnckb.51147	0.87	0.010815	protein_coding	GRAMD1B	lncRNA	lnckb.51147
lnckb.10278	lnckb.52349	0.938	0.001752	protein_coding	GRAMD1B	lncRNA	RP5-912I13.1
lnckb.10278	lnckb.61352	-0.793	0.03326	protein_coding	GRAMD1B	lncRNA	CATG00000025934.1
lnckb.10278	lnckb.65674	0.932	0.002219	protein_coding	GRAMD1B	lncRNA	CATG00000097586.1
lnckb.10278	lnckb.67030	0.825	0.022191	protein_coding	GRAMD1B	lncRNA	RP11-473J6.1coding_status nonCodingcumulative_support GENCODE:HUBDMAP:MITRANSgeneCategory __naDHS_type not_DHS
lnckb.10278	lnckb.75918	0.9	0.005813	protein_coding	GRAMD1B	lncRNA	lnc-EN2-6
lnckb.10278	lnckb.75919	0.969	0.000319	protein_coding	GRAMD1B	lncRNA	lnc-EN2-4
lnckb.10278	lnckb.92143	0.762	0.046438	protein_coding	GRAMD1B	lncRNA	NONHSAG092239.1
lnckb.10278	lnckb.94966	0.898	0.006006	protein_coding	GRAMD1B	lncRNA	NONHSAG113831.1
lnckb.11649	lnckb.16067	0.795	0.032562	protein_coding	GRASP	lncRNA	LOC100506700
lnckb.11649	lnckb.16594	0.836	0.019064	protein_coding	GRASP	lncRNA	lnckb.16594
lnckb.11649	lnckb.21306	0.846	0.016532	protein_coding	GRASP	lncRNA	LOC101928266
lnckb.11649	lnckb.23104	-0.834	0.019772	protein_coding	GRASP	lncRNA	lnckb.23104
lnckb.11649	lnckb.23171	0.766	0.044589	protein_coding	GRASP	lncRNA	LOC102723567
lnckb.11649	lnckb.2319	-0.767	0.044211	protein_coding	GRASP	lncRNA	LOC100129620
lnckb.11649	lnckb.24881	-0.812	0.02659	protein_coding	GRASP	lncRNA	LOC105372178
lnckb.11649	lnckb.42431	0.773	0.041382	protein_coding	GRASP	lncRNA	RP11-454P21.1
lnckb.11649	lnckb.42432	0.803	0.029556	protein_coding	GRASP	lncRNA	LOC105374668
lnckb.11649	lnckb.42902	0.861	0.012713	protein_coding	GRASP	lncRNA	LINCR-0003
lnckb.11649	lnckb.43371	-0.781	0.038328	protein_coding	GRASP	lncRNA	CTC-467M3.3
lnckb.11649	lnckb.47021	-0.915	0.003896	protein_coding	GRASP	lncRNA	RP11-436D23.1
lnckb.11649	lnckb.48115	0.793	0.033286	protein_coding	GRASP	lncRNA	LINC01558
lnckb.11649	lnckb.5101	0.877	0.009524	protein_coding	GRASP	lncRNA	lnckb.5101
lnckb.11649	lnckb.53684	0.824	0.022722	protein_coding	GRASP	lncRNA	LOC105375897
lnckb.11649	lnckb.58933	0.767	0.0441	protein_coding	GRASP	lncRNA	LOC101928808
lnckb.11649	lnckb.58936	0.938	0.001801	protein_coding	GRASP	lncRNA	LOC101928832
lnckb.11649	lnckb.68761	0.876	0.009769	protein_coding	GRASP	lncRNA	lnc-OR2AT4-40
lnckb.11649	lnckb.69994	0.876	0.0097	protein_coding	GRASP	lncRNA	lnc-BRF1-8
lnckb.11649	lnckb.76190	0.915	0.003862	protein_coding	GRASP	lncRNA	lnc-KCNB2-1
lnckb.11649	lnckb.83302	0.841	0.017719	protein_coding	GRASP	lncRNA	NONHSAG071012.1
lnckb.11649	lnckb.95943	0.807	0.028105	protein_coding	GRASP	lncRNA	NONHSAG114321.1
lnckb.11649	lnckb.95944	0.926	0.002728	protein_coding	GRASP	lncRNA	NONHSAG114092.1
lnckb.11649	lnckb.98172	0.936	0.001901	protein_coding	GRASP	lncRNA	NONHSAG103620.1
lnckb.11649	lnckb.99692	-0.81	0.027046	protein_coding	GRASP	lncRNA	lnckb.99692
lnckb.9876	lnckb.99692	-0.877	0.009466	protein_coding	GRIA4	lncRNA	lnckb.99692
lnckb.6688	lnckb.93307	-0.794	0.033001	protein_coding	GRID1	lncRNA	NONHSAG113273.1
lnckb.1229	lnckb.24327	-0.84	0.018076	protein_coding	GRIK3	lncRNA	lnckb.24327
lnckb.1229	lnckb.36912	-0.851	0.015161	protein_coding	GRIK3	lncRNA	LOC101928114
lnckb.1229	lnckb.46663	-0.873	0.010349	protein_coding	GRIK3	lncRNA	LOC105377836
lnckb.1229	lnckb.474	-0.789	0.034812	protein_coding	GRIK3	lncRNA	LOC102724856
lnckb.1229	lnckb.52349	-0.781	0.038074	protein_coding	GRIK3	lncRNA	RP5-912I13.1
lnckb.1229	lnckb.53174	-0.871	0.010643	protein_coding	GRIK3	lncRNA	LOC101929550
lnckb.1229	lnckb.56712	0.907	0.004878	protein_coding	GRIK3	lncRNA	LOC105376268
lnckb.1229	lnckb.61101	-0.834	0.019704	protein_coding	GRIK3	lncRNA	CATG00000021238.1
lnckb.1229	lnckb.61352	0.895	0.006416	protein_coding	GRIK3	lncRNA	CATG00000025934.1
lnckb.1229	lnckb.65674	-0.808	0.027966	protein_coding	GRIK3	lncRNA	CATG00000097586.1
lnckb.1229	lnckb.67180	0.804	0.029266	protein_coding	GRIK3	lncRNA	lnc-DRAXIN-1
lnckb.1229	lnckb.75918	-0.837	0.018954	protein_coding	GRIK3	lncRNA	lnc-EN2-6
lnckb.1229	lnckb.75919	-0.804	0.029263	protein_coding	GRIK3	lncRNA	lnc-EN2-4
lnckb.1229	lnckb.92878	-0.784	0.036848	protein_coding	GRIK3	lncRNA	NONHSAG092937.1
lnckb.36660	lnckb.36662	0.926	0.002727	protein_coding	GRIP2	lncRNA	LOC105376961
lnckb.36660	lnckb.36663	0.933	0.002164	protein_coding	GRIP2	lncRNA	LOC105376960
lnckb.36660	lnckb.42432	-0.783	0.037195	protein_coding	GRIP2	lncRNA	LOC105374668
lnckb.36660	lnckb.4285	0.779	0.039192	protein_coding	GRIP2	lncRNA	LEMD1-AS1
lnckb.36660	lnckb.42902	-0.808	0.027891	protein_coding	GRIP2	lncRNA	LINCR-0003
lnckb.36660	lnckb.47021	0.772	0.041809	protein_coding	GRIP2	lncRNA	RP11-436D23.1
lnckb.36660	lnckb.48115	-0.772	0.042149	protein_coding	GRIP2	lncRNA	LINC01558
lnckb.36660	lnckb.5101	-0.776	0.040393	protein_coding	GRIP2	lncRNA	lnckb.5101
lnckb.36660	lnckb.58587	0.885	0.008029	protein_coding	GRIP2	lncRNA	XACT
lnckb.36660	lnckb.67022	-0.899	0.005867	protein_coding	GRIP2	lncRNA	RP11-375B1.2coding_status uncertaincumulative_support GENCODE:MITRANSgeneCategory __naDHS_type not_DHS
lnckb.36660	lnckb.67036	-0.777	0.039898	protein_coding	GRIP2	lncRNA	RP11-731F5.1coding_status uncertaincumulative_support ENCODE:FANTOM:GENCODEgeneCategory __naDHS_type not_DHS
lnckb.36660	lnckb.68761	-0.872	0.010499	protein_coding	GRIP2	lncRNA	lnc-OR2AT4-40
lnckb.36660	lnckb.69844	0.885	0.008029	protein_coding	GRIP2	lncRNA	lnc-EXOC5-3
lnckb.36660	lnckb.76190	-0.893	0.006814	protein_coding	GRIP2	lncRNA	lnc-KCNB2-1
lnckb.36660	lnckb.76809	-0.81	0.027301	protein_coding	GRIP2	lncRNA	lnc-CFAP77-1
lnckb.36660	lnckb.77215	0.885	0.008029	protein_coding	GRIP2	lncRNA	lnc-IL13RA2-8
lnckb.36660	lnckb.77216	0.762	0.046435	protein_coding	GRIP2	lncRNA	lnc-HTR2C-5
lnckb.36660	lnckb.77739	-0.761	0.046999	protein_coding	GRIP2	lncRNA	NONHSAG104798.1
lnckb.36660	lnckb.83302	-0.89	0.007329	protein_coding	GRIP2	lncRNA	NONHSAG071012.1
lnckb.36660	lnckb.8598	0.882	0.008574	protein_coding	GRIP2	lncRNA	LRP4-AS1
lnckb.36660	lnckb.86438	-0.827	0.021597	protein_coding	GRIP2	lncRNA	NONHSAG080144.1
lnckb.36660	lnckb.94934	-0.896	0.006384	protein_coding	GRIP2	lncRNA	NONHSAG098065.2
lnckb.36660	lnckb.96801	0.885	0.008029	protein_coding	GRIP2	lncRNA	NONHSAG102624.1
lnckb.11098	lnckb.23102	0.96	0.000619	protein_coding	H2AFJ	lncRNA	KCNJ2-AS1
lnckb.11098	lnckb.24259	-0.868	0.011263	protein_coding	H2AFJ	lncRNA	RP11-805F19.1
lnckb.11098	lnckb.33996	-0.812	0.026462	protein_coding	H2AFJ	lncRNA	LOC105372693
lnckb.11098	lnckb.71086	-0.908	0.004678	protein_coding	H2AFJ	lncRNA	lnc-POTEC-11
lnckb.13066	lnckb.56707	0.784	0.037044	protein_coding	HCAR1	lncRNA	LOC105376267
lnckb.13066	lnckb.58886	0.898	0.006005	protein_coding	HCAR1	lncRNA	LINC00889
[truncated: 5,065 more rows]

## Sheet: Gr3 corr. C1
GeneID_1	GeneID_2	cor_val	p_val	gene_type.x	idents.x	gene_type.y	idents.y
lnckb.23317	lnckb.23370	0.784	0.002564	protein_coding	AANAT	lncRNA	RP11-13K12.1
lnckb.23317	lnckb.23372	0.752	0.004761	protein_coding	AANAT	lncRNA	lnckb.23372
lnckb.23317	lnckb.24342	0.746	0.005365	protein_coding	AANAT	lncRNA	LOC105372031
lnckb.23317	lnckb.25106	0.951	2e-06	protein_coding	AANAT	lncRNA	FAM138F
lnckb.23317	lnckb.29579	-0.786	0.00245	protein_coding	AANAT	lncRNA	LOC107985887
lnckb.23317	lnckb.30587	0.813	0.001299	protein_coding	AANAT	lncRNA	PGM5P4-AS1
lnckb.23317	lnckb.30590	0.96	1e-06	protein_coding	AANAT	lncRNA	FAM138B
lnckb.23317	lnckb.32894	0.721	0.008171	protein_coding	AANAT	lncRNA	LINC01428
lnckb.23317	lnckb.34384	0.716	0.008762	protein_coding	AANAT	lncRNA	lnckb.34384
lnckb.23317	lnckb.37564	0.847	0.000503	protein_coding	AANAT	lncRNA	LOC101929316
lnckb.23317	lnckb.37565	0.88	0.000157	protein_coding	AANAT	lncRNA	LOC105377123
lnckb.23317	lnckb.37676	0.768	0.003501	protein_coding	AANAT	lncRNA	LOC105377167
lnckb.23317	lnckb.37678	0.733	0.006696	protein_coding	AANAT	lncRNA	LOC107986099
lnckb.23317	lnckb.37702	0.867	0.000259	protein_coding	AANAT	lncRNA	LOC101927374
lnckb.23317	lnckb.38864	-0.763	0.003885	protein_coding	AANAT	lncRNA	LOC107986151
lnckb.23317	lnckb.4	0.95	2e-06	protein_coding	AANAT	lncRNA	FAM138A
lnckb.23317	lnckb.4005	0.802	0.001718	protein_coding	AANAT	lncRNA	LOC105371659
lnckb.23317	lnckb.4006	0.798	0.00188	protein_coding	AANAT	lncRNA	LOC105371658
lnckb.23317	lnckb.40849	0.801	0.00175	protein_coding	AANAT	lncRNA	LOC107986189
lnckb.23317	lnckb.47884	0.716	0.008859	protein_coding	AANAT	lncRNA	LOC101928923
lnckb.23317	lnckb.4892	0.755	0.004561	protein_coding	AANAT	lncRNA	LOC105373170
lnckb.23317	lnckb.50471	0.701	0.011098	protein_coding	AANAT	lncRNA	LOC105375253
lnckb.23317	lnckb.50626	-0.736	0.006356	protein_coding	AANAT	lncRNA	RP4-718N17.2
lnckb.23317	lnckb.51148	0.873	0.000213	protein_coding	AANAT	lncRNA	LOC105375392
lnckb.23317	lnckb.51150	0.777	0.002975	protein_coding	AANAT	lncRNA	LOC107986716
lnckb.23317	lnckb.51151	0.817	0.001171	protein_coding	AANAT	lncRNA	LOC101927473
lnckb.23317	lnckb.53153	0.724	0.007771	protein_coding	AANAT	lncRNA	LOC105379361
lnckb.23317	lnckb.54934	0.949	2e-06	protein_coding	AANAT	lncRNA	FAM138C
lnckb.23317	lnckb.54936	0.728	0.007274	protein_coding	AANAT	lncRNA	PGM5P3-AS1
lnckb.23317	lnckb.55874	0.713	0.009199	protein_coding	AANAT	lncRNA	LOC105376110
lnckb.23317	lnckb.60764	0.703	0.010751	protein_coding	AANAT	lncRNA	CATG00000015017.1
lnckb.23317	lnckb.61662	0.838	0.000668	protein_coding	AANAT	lncRNA	CATG00000031817.1
lnckb.23317	lnckb.61982	0.768	0.00355	protein_coding	AANAT	lncRNA	CATG00000036657.1
lnckb.23317	lnckb.67066	0.764	0.003803	protein_coding	AANAT	lncRNA	RP11-789A21.1coding_status uncertaincumulative_support FANTOM:GENCODE:MITRANSgeneCategory e_lncRNADHS_type DHS_enhancer
lnckb.23317	lnckb.67773	0.871	0.000222	protein_coding	AANAT	lncRNA	lnc-BRINP3-7
lnckb.23317	lnckb.76178	0.79	0.002246	protein_coding	AANAT	lncRNA	lnc-SULF1-2
lnckb.23317	lnckb.80853	-0.861	0.000323	protein_coding	AANAT	lncRNA	NONHSAG063246.1
lnckb.23317	lnckb.82159	-0.709	0.00984	protein_coding	AANAT	lncRNA	NONHSAG068163.1
lnckb.23317	lnckb.84765	0.777	0.002917	protein_coding	AANAT	lncRNA	NONHSAG074431.1
lnckb.23317	lnckb.84766	0.786	0.002422	protein_coding	AANAT	lncRNA	NONHSAG074432.1
lnckb.2249	lnckb.22742	0.786	0.002421	protein_coding	ABCA4	lncRNA	LOC101927367
lnckb.2249	lnckb.22743	0.831	0.000819	protein_coding	ABCA4	lncRNA	LOC105371833
lnckb.2249	lnckb.23370	0.796	0.001953	protein_coding	ABCA4	lncRNA	RP11-13K12.1
lnckb.2249	lnckb.23372	0.726	0.007497	protein_coding	ABCA4	lncRNA	lnckb.23372
lnckb.2249	lnckb.25106	0.929	1.3e-05	protein_coding	ABCA4	lncRNA	FAM138F
lnckb.2249	lnckb.29579	-0.736	0.006351	protein_coding	ABCA4	lncRNA	LOC107985887
lnckb.2249	lnckb.30587	0.841	0.00061	protein_coding	ABCA4	lncRNA	PGM5P4-AS1
lnckb.2249	lnckb.30590	0.933	1e-05	protein_coding	ABCA4	lncRNA	FAM138B
lnckb.2249	lnckb.31242	0.714	0.009095	protein_coding	ABCA4	lncRNA	LOC107985957
lnckb.2249	lnckb.34766	-0.771	0.003331	protein_coding	ABCA4	lncRNA	LOC102724740
lnckb.2249	lnckb.34767	-0.788	0.002336	protein_coding	ABCA4	lncRNA	LOC105372803
lnckb.2249	lnckb.37564	0.828	0.000885	protein_coding	ABCA4	lncRNA	LOC101929316
lnckb.2249	lnckb.37565	0.883	0.000143	protein_coding	ABCA4	lncRNA	LOC105377123
lnckb.2249	lnckb.37676	0.749	0.005017	protein_coding	ABCA4	lncRNA	LOC105377167
lnckb.2249	lnckb.37702	0.85	0.000469	protein_coding	ABCA4	lncRNA	LOC101927374
lnckb.2249	lnckb.38864	-0.746	0.005299	protein_coding	ABCA4	lncRNA	LOC107986151
lnckb.2249	lnckb.4	0.928	1.3e-05	protein_coding	ABCA4	lncRNA	FAM138A
lnckb.2249	lnckb.4005	0.731	0.006886	protein_coding	ABCA4	lncRNA	LOC105371659
lnckb.2249	lnckb.4006	0.72	0.008269	protein_coding	ABCA4	lncRNA	LOC105371658
lnckb.2249	lnckb.40849	0.725	0.007679	protein_coding	ABCA4	lncRNA	LOC107986189
lnckb.2249	lnckb.41025	0.7	0.01131	protein_coding	ABCA4	lncRNA	LOC101929448
lnckb.2249	lnckb.4892	0.716	0.008833	protein_coding	ABCA4	lncRNA	LOC105373170
lnckb.2249	lnckb.51148	0.828	0.000889	protein_coding	ABCA4	lncRNA	LOC105375392
lnckb.2249	lnckb.51151	0.732	0.006831	protein_coding	ABCA4	lncRNA	LOC101927473
lnckb.2249	lnckb.54222	-0.705	0.010467	protein_coding	ABCA4	lncRNA	LINC01608
lnckb.2249	lnckb.54934	0.929	1.3e-05	protein_coding	ABCA4	lncRNA	FAM138C
lnckb.2249	lnckb.54936	0.759	0.00424	protein_coding	ABCA4	lncRNA	PGM5P3-AS1
lnckb.2249	lnckb.60890	-0.706	0.010214	protein_coding	ABCA4	lncRNA	CATG00000017401.1
lnckb.2249	lnckb.61662	0.756	0.004409	protein_coding	ABCA4	lncRNA	CATG00000031817.1
lnckb.2249	lnckb.61982	0.747	0.005241	protein_coding	ABCA4	lncRNA	CATG00000036657.1
lnckb.2249	lnckb.67066	0.734	0.006575	protein_coding	ABCA4	lncRNA	RP11-789A21.1coding_status uncertaincumulative_support FANTOM:GENCODE:MITRANSgeneCategory e_lncRNADHS_type DHS_enhancer
lnckb.2249	lnckb.67773	0.799	0.001808	protein_coding	ABCA4	lncRNA	lnc-BRINP3-7
lnckb.2249	lnckb.71433	0.745	0.005454	protein_coding	ABCA4	lncRNA	lnc-ANKRD27-6
lnckb.2249	lnckb.76178	0.797	0.001906	protein_coding	ABCA4	lncRNA	lnc-SULF1-2
lnckb.2249	lnckb.80853	-0.824	0.000984	protein_coding	ABCA4	lncRNA	NONHSAG063246.1
lnckb.2249	lnckb.82159	-0.743	0.005674	protein_coding	ABCA4	lncRNA	NONHSAG068163.1
lnckb.2249	lnckb.84765	0.754	0.004623	protein_coding	ABCA4	lncRNA	NONHSAG074431.1
lnckb.2249	lnckb.84766	0.754	0.004593	protein_coding	ABCA4	lncRNA	NONHSAG074432.1
lnckb.25172	lnckb.26432	0.779	0.002835	protein_coding	ABCA7	lncRNA	CTC-523E23.1
lnckb.25172	lnckb.29579	-0.763	0.00391	protein_coding	ABCA7	lncRNA	LOC107985887
lnckb.25172	lnckb.30587	0.733	0.006685	protein_coding	ABCA7	lncRNA	PGM5P4-AS1
lnckb.25172	lnckb.30590	0.878	0.000172	protein_coding	ABCA7	lncRNA	FAM138B
lnckb.25172	lnckb.32105	-0.706	0.010363	protein_coding	ABCA7	lncRNA	LOC105373885
lnckb.25172	lnckb.34766	-0.871	0.000224	protein_coding	ABCA7	lncRNA	LOC102724740
lnckb.25172	lnckb.34767	-0.867	0.00026	protein_coding	ABCA7	lncRNA	LOC105372803
lnckb.25172	lnckb.37564	0.731	0.006861	protein_coding	ABCA7	lncRNA	LOC101929316
lnckb.25172	lnckb.37565	0.784	0.002544	protein_coding	ABCA7	lncRNA	LOC105377123
lnckb.25172	lnckb.37702	0.872	0.000215	protein_coding	ABCA7	lncRNA	LOC101927374
lnckb.25172	lnckb.38863	-0.826	0.000936	protein_coding	ABCA7	lncRNA	LOC105374191
lnckb.25172	lnckb.38864	-0.917	2.7e-05	protein_coding	ABCA7	lncRNA	LOC107986151
lnckb.25172	lnckb.38880	-0.77	0.003366	protein_coding	ABCA7	lncRNA	LOC105374193
lnckb.25172	lnckb.4	0.89	0.000107	protein_coding	ABCA7	lncRNA	FAM138A
lnckb.25172	lnckb.40830	0.756	0.004449	protein_coding	ABCA7	lncRNA	RP11-8L2.1
lnckb.25172	lnckb.41025	0.762	0.003932	protein_coding	ABCA7	lncRNA	LOC101929448
lnckb.25172	lnckb.4892	0.701	0.011091	protein_coding	ABCA7	lncRNA	LOC105373170
lnckb.25172	lnckb.50471	0.805	0.001568	protein_coding	ABCA7	lncRNA	LOC105375253
lnckb.25172	lnckb.53003	0.746	0.00532	protein_coding	ABCA7	lncRNA	LOC105379329
lnckb.25172	lnckb.53153	0.71	0.009725	protein_coding	ABCA7	lncRNA	LOC105379361
lnckb.25172	lnckb.54222	-0.819	0.001123	protein_coding	ABCA7	lncRNA	LINC01608
lnckb.25172	lnckb.54587	-0.775	0.003098	protein_coding	ABCA7	lncRNA	RP11-30J20.1
lnckb.25172	lnckb.54934	0.878	0.000171	protein_coding	ABCA7	lncRNA	FAM138C
lnckb.25172	lnckb.55939	0.708	0.009925	protein_coding	ABCA7	lncRNA	LOC440173
lnckb.25172	lnckb.60775	-0.781	0.002719	protein_coding	ABCA7	lncRNA	CATG00000015198.1
lnckb.25172	lnckb.60890	-0.813	0.001294	protein_coding	ABCA7	lncRNA	CATG00000017401.1
lnckb.25172	lnckb.61982	0.778	0.002897	protein_coding	ABCA7	lncRNA	CATG00000036657.1
lnckb.25172	lnckb.74590	0.707	0.010087	protein_coding	ABCA7	lncRNA	lnc-SPINK5-1
lnckb.25172	lnckb.76178	0.84	0.000633	protein_coding	ABCA7	lncRNA	lnc-SULF1-2
lnckb.25172	lnckb.80853	-0.876	0.000189	protein_coding	ABCA7	lncRNA	NONHSAG063246.1
lnckb.25172	lnckb.82159	-0.85	0.000465	protein_coding	ABCA7	lncRNA	NONHSAG068163.1
lnckb.25172	lnckb.82162	-0.819	0.001132	protein_coding	ABCA7	lncRNA	NONHSAG067591.2
lnckb.25172	lnckb.82164	-0.705	0.010456	protein_coding	ABCA7	lncRNA	NONHSAG107374.1
lnckb.25172	lnckb.84765	0.719	0.008423	protein_coding	ABCA7	lncRNA	NONHSAG074431.1
lnckb.25172	lnckb.89755	-0.714	0.009095	protein_coding	ABCA7	lncRNA	NONHSAG086982.1
lnckb.25172	lnckb.89757	-0.751	0.004882	protein_coding	ABCA7	lncRNA	NONHSAG085127.1
lnckb.25172	lnckb.89758	-0.738	0.006158	protein_coding	ABCA7	lncRNA	NONHSAG085128.1
lnckb.19200	lnckb.37563	0.714	0.009054	protein_coding	ABCC6	lncRNA	PRICKLE2-AS3
lnckb.19200	lnckb.51150	0.803	0.001653	protein_coding	ABCC6	lncRNA	LOC107986716
lnckb.19200	lnckb.51151	0.769	0.00347	protein_coding	ABCC6	lncRNA	LOC101927473
lnckb.19200	lnckb.61973	0.719	0.008349	protein_coding	ABCC6	lncRNA	CATG00000036469.1
lnckb.19200	lnckb.67773	0.745	0.005431	protein_coding	ABCC6	lncRNA	lnc-BRINP3-7
lnckb.19200	lnckb.75835	0.795	0.001989	protein_coding	ABCC6	lncRNA	lnc-CHRM2-3
lnckb.19200	lnckb.75865	0.717	0.00863	protein_coding	ABCC6	lncRNA	lnc-PRSS1-1
lnckb.19200	lnckb.75866	0.709	0.009893	protein_coding	ABCC6	lncRNA	lnc-PRSS1-7
lnckb.10170	lnckb.101913	-0.719	0.008436	protein_coding	ABCG4	lncRNA	lnckb.101913
lnckb.10170	lnckb.10656	0.844	0.00055	protein_coding	ABCG4	lncRNA	LOC105369602
lnckb.10170	lnckb.10657	0.847	0.000508	protein_coding	ABCG4	lncRNA	LOC105369601
lnckb.10170	lnckb.10739	0.766	0.003655	protein_coding	ABCG4	lncRNA	RP11-1038A11.3
lnckb.10170	lnckb.10742	0.775	0.00304	protein_coding	ABCG4	lncRNA	LOC105369618
lnckb.10170	lnckb.10749	0.758	0.004312	protein_coding	ABCG4	lncRNA	LOC105369621
lnckb.10170	lnckb.13343	0.821	0.001053	protein_coding	ABCG4	lncRNA	RP11-503G7.2
lnckb.10170	lnckb.14245	0.7	0.011339	protein_coding	ABCG4	lncRNA	LOC105370247
lnckb.10170	lnckb.14266	-0.722	0.00804	protein_coding	ABCG4	lncRNA	LOC105370254
lnckb.10170	lnckb.14267	-0.741	0.005824	protein_coding	ABCG4	lncRNA	LINC00550
lnckb.10170	lnckb.14268	-0.732	0.006798	protein_coding	ABCG4	lncRNA	LOC105370253
lnckb.10170	lnckb.15158	0.701	0.011072	protein_coding	ABCG4	lncRNA	LINC00645
lnckb.10170	lnckb.15404	0.891	0.000101	protein_coding	ABCG4	lncRNA	LINC00648
lnckb.10170	lnckb.18491	0.725	0.007638	protein_coding	ABCG4	lncRNA	FAM138E
lnckb.10170	lnckb.19255	0.721	0.008158	protein_coding	ABCG4	lncRNA	CTA-363E6.2
lnckb.10170	lnckb.19904	0.821	0.001053	protein_coding	ABCG4	lncRNA	RP11-212I21.2
lnckb.10170	lnckb.20946	0.713	0.009198	protein_coding	ABCG4	lncRNA	AC099684.1
lnckb.10170	lnckb.2302	0.815	0.001233	protein_coding	ABCG4	lncRNA	LOC105378867
lnckb.10170	lnckb.23370	0.933	9e-06	protein_coding	ABCG4	lncRNA	RP11-13K12.1
lnckb.10170	lnckb.23372	0.83	0.000834	protein_coding	ABCG4	lncRNA	lnckb.23372
lnckb.10170	lnckb.24190	-0.71	0.009647	protein_coding	ABCG4	lncRNA	RP11-64C12.6
lnckb.10170	lnckb.25106	0.7	0.011242	protein_coding	ABCG4	lncRNA	FAM138F
lnckb.10170	lnckb.26432	0.72	0.008302	protein_coding	ABCG4	lncRNA	CTC-523E23.1
lnckb.10170	lnckb.28788	0.739	0.006031	protein_coding	ABCG4	lncRNA	MIR3681HG
lnckb.10170	lnckb.31242	0.907	4.6e-05	protein_coding	ABCG4	lncRNA	LOC107985957
lnckb.10170	lnckb.34384	0.749	0.005048	protein_coding	ABCG4	lncRNA	lnckb.34384
lnckb.10170	lnckb.34766	-0.798	0.001848	protein_coding	ABCG4	lncRNA	LOC102724740
lnckb.10170	lnckb.34767	-0.717	0.008681	protein_coding	ABCG4	lncRNA	LOC105372803
lnckb.10170	lnckb.37564	0.825	0.000948	protein_coding	ABCG4	lncRNA	LOC101929316
lnckb.10170	lnckb.37565	0.822	0.001023	protein_coding	ABCG4	lncRNA	LOC105377123
lnckb.10170	lnckb.37702	0.848	0.000494	protein_coding	ABCG4	lncRNA	LOC101927374
lnckb.10170	lnckb.38372	0.732	0.006824	protein_coding	ABCG4	lncRNA	LOC105374107
lnckb.10170	lnckb.38864	-0.74	0.005931	protein_coding	ABCG4	lncRNA	LOC107986151
lnckb.10170	lnckb.4	0.701	0.011013	protein_coding	ABCG4	lncRNA	FAM138A
lnckb.10170	lnckb.4005	0.722	0.008026	protein_coding	ABCG4	lncRNA	LOC105371659
lnckb.10170	lnckb.4006	0.748	0.005162	protein_coding	ABCG4	lncRNA	LOC105371658
lnckb.10170	lnckb.40830	0.725	0.007583	protein_coding	ABCG4	lncRNA	RP11-8L2.1
lnckb.10170	lnckb.40849	0.725	0.007591	protein_coding	ABCG4	lncRNA	LOC107986189
lnckb.10170	lnckb.41025	0.862	0.000314	protein_coding	ABCG4	lncRNA	LOC101929448
lnckb.10170	lnckb.4892	0.891	0.0001	protein_coding	ABCG4	lncRNA	LOC105373170
lnckb.10170	lnckb.4894	0.735	0.006485	protein_coding	ABCG4	lncRNA	LOC105373172
lnckb.10170	lnckb.4895	0.737	0.006256	protein_coding	ABCG4	lncRNA	LOC105373171
lnckb.10170	lnckb.50471	0.722	0.008031	protein_coding	ABCG4	lncRNA	LOC105375253
lnckb.10170	lnckb.51148	0.756	0.004422	protein_coding	ABCG4	lncRNA	LOC105375392
lnckb.10170	lnckb.53583	0.817	0.001193	protein_coding	ABCG4	lncRNA	MIR124-2HG
lnckb.10170	lnckb.54222	-0.705	0.010481	protein_coding	ABCG4	lncRNA	LINC01608
lnckb.10170	lnckb.54934	0.7	0.011266	protein_coding	ABCG4	lncRNA	FAM138C
lnckb.10170	lnckb.60775	-0.706	0.010343	protein_coding	ABCG4	lncRNA	CATG00000015198.1
lnckb.10170	lnckb.60890	-0.807	0.001528	protein_coding	ABCG4	lncRNA	CATG00000017401.1
lnckb.10170	lnckb.64157	0.725	0.007683	protein_coding	ABCG4	lncRNA	CATG00000073282.1
lnckb.10170	lnckb.64630	0.806	0.001562	protein_coding	ABCG4	lncRNA	CATG00000081175.1
lnckb.10170	lnckb.67066	0.785	0.002481	protein_coding	ABCG4	lncRNA	RP11-789A21.1coding_status uncertaincumulative_support FANTOM:GENCODE:MITRANSgeneCategory e_lncRNADHS_type DHS_enhancer
lnckb.10170	lnckb.68719	0.72	0.00825	protein_coding	ABCG4	lncRNA	lnc-ALDH3B2-2
lnckb.10170	lnckb.68945	0.83	0.000823	protein_coding	ABCG4	lncRNA	lnc-NTF3-4
lnckb.10170	lnckb.71433	0.787	0.002362	protein_coding	ABCG4	lncRNA	lnc-ANKRD27-6
lnckb.10170	lnckb.76178	0.843	0.000577	protein_coding	ABCG4	lncRNA	lnc-SULF1-2
lnckb.10170	lnckb.80168	0.761	0.004012	protein_coding	ABCG4	lncRNA	NONHSAG062713.1
lnckb.10170	lnckb.80171	0.803	0.001673	protein_coding	ABCG4	lncRNA	NONHSAG062714.1
lnckb.10170	lnckb.82159	-0.77	0.003379	protein_coding	ABCG4	lncRNA	NONHSAG068163.1
lnckb.10170	lnckb.82162	-0.708	0.009955	protein_coding	ABCG4	lncRNA	NONHSAG067591.2
lnckb.10170	lnckb.8314	0.722	0.008079	protein_coding	ABCG4	lncRNA	BBOX1-AS1
lnckb.10170	lnckb.84688	0.788	0.00234	protein_coding	ABCG4	lncRNA	NONHSAG073321.1
lnckb.10170	lnckb.84765	0.879	0.000163	protein_coding	ABCG4	lncRNA	NONHSAG074431.1
lnckb.10170	lnckb.84766	0.822	0.001046	protein_coding	ABCG4	lncRNA	NONHSAG074432.1
lnckb.10170	lnckb.97408	0.755	0.004499	protein_coding	ABCG4	lncRNA	NONHSAG114920.1
lnckb.7253	lnckb.85898	0.739	0.006018	protein_coding	ABLIM1	lncRNA	NONHSAG110077.1
lnckb.7253	lnckb.88384	0.746	0.005333	protein_coding	ABLIM1	lncRNA	NONHSAG082825.1
lnckb.50473	lnckb.52521	0.712	0.009331	protein_coding	AC005537.2	lncRNA	ERICH1-AS1
lnckb.50473	lnckb.53153	0.793	0.00207	protein_coding	AC005537.2	lncRNA	LOC105379361
lnckb.50473	lnckb.53188	-0.758	0.004309	protein_coding	AC005537.2	lncRNA	LOC100507403
lnckb.50473	lnckb.54587	-0.889	0.000112	protein_coding	AC005537.2	lncRNA	RP11-30J20.1
lnckb.50473	lnckb.54934	0.718	0.008511	protein_coding	AC005537.2	lncRNA	FAM138C
lnckb.50473	lnckb.57718	0.715	0.0089	protein_coding	AC005537.2	lncRNA	LOC107985707
lnckb.50473	lnckb.74590	0.922	2e-05	protein_coding	AC005537.2	lncRNA	lnc-SPINK5-1
lnckb.50473	lnckb.76178	0.847	0.000503	protein_coding	AC005537.2	lncRNA	lnc-SULF1-2
lnckb.50473	lnckb.80853	-0.782	0.002671	protein_coding	AC005537.2	lncRNA	NONHSAG063246.1
lnckb.50473	lnckb.81769	0.713	0.009263	protein_coding	AC005537.2	lncRNA	NONHSAG066812.1
lnckb.50473	lnckb.82164	-0.714	0.009057	protein_coding	AC005537.2	lncRNA	NONHSAG107374.1
lnckb.50473	lnckb.84765	0.756	0.004438	protein_coding	AC005537.2	lncRNA	NONHSAG074431.1
lnckb.50473	lnckb.84766	0.731	0.006913	protein_coding	AC005537.2	lncRNA	NONHSAG074432.1
lnckb.50473	lnckb.87625	0.753	0.004668	protein_coding	AC005537.2	lncRNA	NONHSAG082140.1
lnckb.50473	lnckb.89755	-0.781	0.002702	protein_coding	AC005537.2	lncRNA	NONHSAG086982.1
lnckb.50473	lnckb.89757	-0.779	0.002806	protein_coding	AC005537.2	lncRNA	NONHSAG085127.1
lnckb.50473	lnckb.89758	-0.764	0.003784	protein_coding	AC005537.2	lncRNA	NONHSAG085128.1
lnckb.50473	lnckb.9710	0.792	0.002135	protein_coding	AC005537.2	lncRNA	DISC1FP1
lnckb.50473	lnckb.97408	0.734	0.006602	protein_coding	AC005537.2	lncRNA	NONHSAG114920.1
lnckb.52351	lnckb.52353	0.937	7e-06	lncRNA	AC008060.8	protein_coding	EN2
lnckb.52351	lnckb.53761	0.725	0.007588	lncRNA	AC008060.8	protein_coding	STMN2
lnckb.52351	lnckb.55357	0.77	0.003382	lncRNA	AC008060.8	protein_coding	ENHO
lnckb.52351	lnckb.6946	-0.719	0.008366	lncRNA	AC008060.8	protein_coding	LOXL4
lnckb.26353	lnckb.34049	-0.758	0.004303	lncRNA	AC008992.1	protein_coding	PHACTR3
lnckb.26353	lnckb.45617	-0.708	0.009999	lncRNA	AC008992.1	protein_coding	KIAA0319
lnckb.36507	lnckb.40339	-0.703	0.010716	lncRNA	AC069277.2	protein_coding	NIPAL1
lnckb.36507	lnckb.44323	0.762	0.003962	lncRNA	AC069277.2	protein_coding	SPINK5
lnckb.36507	lnckb.52353	0.703	0.010842	lncRNA	AC069277.2	protein_coding	EN2
lnckb.36507	lnckb.5741	-0.787	0.002383	lncRNA	AC069277.2	protein_coding	MYO3A
lnckb.49725	lnckb.55431	0.786	0.00246	lncRNA	AC074389.6	protein_coding	GLIPR2
lnckb.30274	lnckb.39979	0.844	0.000556	lncRNA	AC092675.3	protein_coding	PROM1
lnckb.30274	lnckb.40339	0.708	0.010034	lncRNA	AC092675.3	protein_coding	NIPAL1
lnckb.20946	lnckb.21117	0.781	0.00269	lncRNA	AC099684.1	protein_coding	AIPL1
lnckb.20946	lnckb.23317	0.739	0.006051	lncRNA	AC099684.1	protein_coding	AANAT
lnckb.20946	lnckb.24466	-0.749	0.005052	lncRNA	AC099684.1	protein_coding	MOCOS
lnckb.20946	lnckb.25138	0.774	0.003155	lncRNA	AC099684.1	protein_coding	HCN2
lnckb.20946	lnckb.25172	0.769	0.003479	lncRNA	AC099684.1	protein_coding	ABCA7
lnckb.20946	lnckb.25350	0.793	0.002067	lncRNA	AC099684.1	protein_coding	RAX2
lnckb.20946	lnckb.26710	0.791	0.002206	lncRNA	AC099684.1	protein_coding	CLC
lnckb.20946	lnckb.27143	0.815	0.001233	lncRNA	AC099684.1	protein_coding	CRX
lnckb.20946	lnckb.32062	0.76	0.004091	lncRNA	AC099684.1	protein_coding	WNT6
lnckb.20946	lnckb.3323	-0.708	0.009983	lncRNA	AC099684.1	protein_coding	RHBG
lnckb.20946	lnckb.35386	0.774	0.003139	lncRNA	AC099684.1	protein_coding	GSTT2B
lnckb.20946	lnckb.35390	0.751	0.004917	lncRNA	AC099684.1	protein_coding	GSTT2
lnckb.20946	lnckb.37297	0.855	0.000394	lncRNA	AC099684.1	protein_coding	SEMA3F
lnckb.20946	lnckb.37789	0.801	0.001727	lncRNA	AC099684.1	protein_coding	GABRR3
lnckb.20946	lnckb.40585	0.736	0.006316	lncRNA	AC099684.1	protein_coding	ENAM
lnckb.20946	lnckb.40848	0.706	0.010284	lncRNA	AC099684.1	protein_coding	PTPN13
lnckb.20946	lnckb.43826	0.719	0.008357	lncRNA	AC099684.1	protein_coding	SLC27A6
lnckb.20946	lnckb.44323	0.789	0.002276	lncRNA	AC099684.1	protein_coding	SPINK5
lnckb.20946	lnckb.45916	0.727	0.007362	lncRNA	AC099684.1	protein_coding	IER3
lnckb.20946	lnckb.46183	0.721	0.008135	lncRNA	AC099684.1	protein_coding	TULP1
lnckb.20946	lnckb.50473	0.89	0.000104	lncRNA	AC099684.1	protein_coding	AC005537.2
lnckb.20946	lnckb.53434	0.729	0.007197	lncRNA	AC099684.1	protein_coding	RP1
lnckb.20946	lnckb.54231	0.827	0.000903	lncRNA	AC099684.1	protein_coding	CSMD3
lnckb.20946	lnckb.56969	0.849	0.000479	lncRNA	AC099684.1	protein_coding	PRDM12
lnckb.20946	lnckb.7186	0.816	0.001197	lncRNA	AC099684.1	protein_coding	RBM20
lnckb.20946	lnckb.9284	0.837	0.000688	lncRNA	AC099684.1	protein_coding	CABP2
lnckb.20946	lnckb.9508	-0.77	0.003372	lncRNA	AC099684.1	protein_coding	TPBGL
lnckb.30385	lnckb.30421	0.751	0.00484	lncRNA	AC104655.3	protein_coding	ST6GAL2
lnckb.30385	lnckb.36043	-0.728	0.007253	lncRNA	AC104655.3	protein_coding	PNPLA3
lnckb.30385	lnckb.37561	-0.704	0.010603	lncRNA	AC104655.3	protein_coding	PRICKLE2
lnckb.30385	lnckb.42456	0.74	0.00598	lncRNA	AC104655.3	protein_coding	CDH12
lnckb.30385	lnckb.4540	0.785	0.002465	lncRNA	AC104655.3	protein_coding	KCNK2
lnckb.30385	lnckb.4545	-0.732	0.006812	lncRNA	AC104655.3	protein_coding	USH2A
lnckb.30385	lnckb.47010	0.752	0.004803	lncRNA	AC104655.3	protein_coding	FUT9
lnckb.30385	lnckb.51409	0.752	0.004798	lncRNA	AC104655.3	protein_coding	NAT16
lnckb.30385	lnckb.52090	0.736	0.006371	lncRNA	AC104655.3	protein_coding	FAM131B
lnckb.30385	lnckb.52894	0.739	0.005996	lncRNA	AC104655.3	protein_coding	GFRA2
lnckb.30385	lnckb.538	-0.719	0.008359	lncRNA	AC104655.3	protein_coding	EPHA2
lnckb.30385	lnckb.54019	-0.772	0.003237	lncRNA	AC104655.3	protein_coding	LAPTM4B
lnckb.30385	lnckb.6666	-0.847	0.000506	lncRNA	AC104655.3	protein_coding	LRIT2
lnckb.30385	lnckb.670	0.7	0.011309	lncRNA	AC104655.3	protein_coding	CAMK2N1
lnckb.30385	lnckb.7426	0.797	0.001907	lncRNA	AC104655.3	protein_coding	GPR26
lnckb.30385	lnckb.8781	0.791	0.002206	lncRNA	AC104655.3	protein_coding	GLYATL2
lnckb.43382	lnckb.45395	0.738	0.006104	lncRNA	AC113167.1	protein_coding	ADTRP
lnckb.4831	lnckb.54937	0.864	0.000295	protein_coding	ACTA1	lncRNA	LINC01388
lnckb.4831	lnckb.7801	0.92	2.3e-05	protein_coding	ACTA1	lncRNA	H19
lnckb.45395	lnckb.45472	0.821	0.001057	protein_coding	ADTRP	lncRNA	LOC101928331
lnckb.45395	lnckb.67066	0.885	0.000129	protein_coding	ADTRP	lncRNA	RP11-789A21.1coding_status uncertaincumulative_support FANTOM:GENCODE:MITRANSgeneCategory e_lncRNADHS_type DHS_enhancer
lnckb.45395	lnckb.67773	0.724	0.007808	protein_coding	ADTRP	lncRNA	lnc-BRINP3-7
lnckb.34372	lnckb.46186	-0.896	8.1e-05	protein_coding	AF165138.7	lncRNA	RP3-340B19.3
lnckb.34372	lnckb.49726	-0.726	0.007512	protein_coding	AF165138.7	lncRNA	LOC105375124
lnckb.34372	lnckb.62624	0.761	0.004047	protein_coding	AF165138.7	lncRNA	CATG00000046950.1
lnckb.34372	lnckb.88223	0.833	0.000772	protein_coding	AF165138.7	lncRNA	NONHSAG110769.1
lnckb.30300	lnckb.30301	0.891	9.9e-05	protein_coding	AFF3	lncRNA	LOC105373504
lnckb.30300	lnckb.31149	-0.752	0.004825	protein_coding	AFF3	lncRNA	LOC107985955
lnckb.30300	lnckb.34013	-0.759	0.004226	protein_coding	AFF3	lncRNA	APCDD1L-AS1
lnckb.30300	lnckb.34474	0.82	0.001078	protein_coding	AFF3	lncRNA	AP000230.1
lnckb.30300	lnckb.36180	0.768	0.003549	protein_coding	AFF3	lncRNA	lnckb.36180
lnckb.30300	lnckb.36183	0.77	0.003363	protein_coding	AFF3	lncRNA	CTA-299D3.8
lnckb.30300	lnckb.36184	0.73	0.007025	protein_coding	AFF3	lncRNA	LOC105373083
lnckb.30300	lnckb.42015	-0.745	0.005466	protein_coding	AFF3	lncRNA	RP11-45I20.1
lnckb.30300	lnckb.44229	0.741	0.005831	protein_coding	AFF3	lncRNA	lnckb.44229
lnckb.30300	lnckb.49851	0.739	0.006051	protein_coding	AFF3	lncRNA	lnckb.49851
lnckb.30300	lnckb.52091	0.848	0.000493	protein_coding	AFF3	lncRNA	RP11-563K23.1
lnckb.30300	lnckb.73709	-0.745	0.005435	protein_coding	AFF3	lncRNA	lnc-GNPDA2-6
lnckb.30300	lnckb.83011	-0.703	0.010825	protein_coding	AFF3	lncRNA	NONHSAG068900.1
lnckb.30300	lnckb.88384	0.771	0.003314	protein_coding	AFF3	lncRNA	NONHSAG082825.1
lnckb.47103	lnckb.4892	0.899	6.9e-05	protein_coding	AIM1	lncRNA	LOC105373170
lnckb.47103	lnckb.54440	0.726	0.007451	protein_coding	AIM1	lncRNA	RP11-89K10.1
lnckb.47103	lnckb.54934	0.726	0.007564	protein_coding	AIM1	lncRNA	FAM138C
lnckb.47103	lnckb.57718	0.794	0.002054	protein_coding	AIM1	lncRNA	LOC107985707
lnckb.47103	lnckb.64157	0.8	0.001801	protein_coding	AIM1	lncRNA	CATG00000073282.1
lnckb.47103	lnckb.67066	0.802	0.001717	protein_coding	AIM1	lncRNA	RP11-789A21.1coding_status uncertaincumulative_support FANTOM:GENCODE:MITRANSgeneCategory e_lncRNADHS_type DHS_enhancer
lnckb.47103	lnckb.68719	0.788	0.002358	protein_coding	AIM1	lncRNA	lnc-ALDH3B2-2
lnckb.47103	lnckb.68945	0.725	0.007663	protein_coding	AIM1	lncRNA	lnc-NTF3-4
lnckb.47103	lnckb.78533	0.728	0.007288	protein_coding	AIM1	lncRNA	NONHSAG059568.1
lnckb.47103	lnckb.80168	0.723	0.007859	protein_coding	AIM1	lncRNA	NONHSAG062713.1
lnckb.47103	lnckb.80171	0.762	0.003978	protein_coding	AIM1	lncRNA	NONHSAG062714.1
lnckb.47103	lnckb.8314	0.72	0.0083	protein_coding	AIM1	lncRNA	BBOX1-AS1
lnckb.47103	lnckb.84688	0.746	0.005294	protein_coding	AIM1	lncRNA	NONHSAG073321.1
lnckb.47103	lnckb.84765	0.739	0.006065	protein_coding	AIM1	lncRNA	NONHSAG074431.1
lnckb.47103	lnckb.84766	0.752	0.004768	protein_coding	AIM1	lncRNA	NONHSAG074432.1
lnckb.47103	lnckb.8784	0.744	0.005573	protein_coding	AIM1	lncRNA	LOC283194
lnckb.47103	lnckb.97408	0.748	0.005187	protein_coding	AIM1	lncRNA	NONHSAG114920.1
lnckb.21117	lnckb.22742	0.728	0.007239	protein_coding	AIPL1	lncRNA	LOC101927367
lnckb.21117	lnckb.22743	0.734	0.006611	protein_coding	AIPL1	lncRNA	LOC105371833
lnckb.21117	lnckb.23370	0.922	2e-05	protein_coding	AIPL1	lncRNA	RP11-13K12.1
lnckb.21117	lnckb.23372	0.85	0.000455	protein_coding	AIPL1	lncRNA	lnckb.23372
lnckb.21117	lnckb.25106	0.878	0.000173	protein_coding	AIPL1	lncRNA	FAM138F
lnckb.21117	lnckb.26432	0.723	0.007858	protein_coding	AIPL1	lncRNA	CTC-523E23.1
lnckb.21117	lnckb.29579	-0.705	0.010499	protein_coding	AIPL1	lncRNA	LOC107985887
lnckb.21117	lnckb.30590	0.85	0.000458	protein_coding	AIPL1	lncRNA	FAM138B
lnckb.21117	lnckb.31242	0.822	0.001022	protein_coding	AIPL1	lncRNA	LOC107985957
lnckb.21117	lnckb.34384	0.753	0.004665	protein_coding	AIPL1	lncRNA	lnckb.34384
lnckb.21117	lnckb.34766	-0.806	0.001564	protein_coding	AIPL1	lncRNA	LOC102724740
lnckb.21117	lnckb.34767	-0.751	0.004848	protein_coding	AIPL1	lncRNA	LOC105372803
lnckb.21117	lnckb.37564	0.943	4e-06	protein_coding	AIPL1	lncRNA	LOC101929316
lnckb.21117	lnckb.37565	0.956	1e-06	protein_coding	AIPL1	lncRNA	LOC105377123
lnckb.21117	lnckb.37702	0.857	0.000363	protein_coding	AIPL1	lncRNA	LOC101927374
lnckb.21117	lnckb.38372	0.731	0.006915	protein_coding	AIPL1	lncRNA	LOC105374107
lnckb.21117	lnckb.38864	-0.778	0.002906	protein_coding	AIPL1	lncRNA	LOC107986151
lnckb.21117	lnckb.4	0.878	0.00017	protein_coding	AIPL1	lncRNA	FAM138A
lnckb.21117	lnckb.4005	0.727	0.007378	protein_coding	AIPL1	lncRNA	LOC105371659
lnckb.21117	lnckb.4006	0.72	0.008296	protein_coding	AIPL1	lncRNA	LOC105371658
lnckb.21117	lnckb.40849	0.758	0.004304	protein_coding	AIPL1	lncRNA	LOC107986189
lnckb.21117	lnckb.41025	0.839	0.000648	protein_coding	AIPL1	lncRNA	LOC101929448
lnckb.21117	lnckb.4892	0.863	0.000296	protein_coding	AIPL1	lncRNA	LOC105373170
lnckb.21117	lnckb.4926	0.718	0.008594	protein_coding	AIPL1	lncRNA	LOC107985363
lnckb.21117	lnckb.50471	0.826	0.000934	protein_coding	AIPL1	lncRNA	LOC105375253
lnckb.21117	lnckb.51148	0.834	0.000737	protein_coding	AIPL1	lncRNA	LOC105375392
lnckb.21117	lnckb.51151	0.746	0.00537	protein_coding	AIPL1	lncRNA	LOC101927473
lnckb.21117	lnckb.54222	-0.704	0.010534	protein_coding	AIPL1	lncRNA	LINC01608
lnckb.21117	lnckb.54587	-0.704	0.010631	protein_coding	AIPL1	lncRNA	RP11-30J20.1
lnckb.21117	lnckb.54934	0.88	0.000159	protein_coding	AIPL1	lncRNA	FAM138C
lnckb.21117	lnckb.57718	0.766	0.003685	protein_coding	AIPL1	lncRNA	LOC107985707
lnckb.21117	lnckb.60775	-0.755	0.004567	protein_coding	AIPL1	lncRNA	CATG00000015198.1
lnckb.21117	lnckb.60890	-0.81	0.001408	protein_coding	AIPL1	lncRNA	CATG00000017401.1
lnckb.21117	lnckb.61454	0.79	0.002224	protein_coding	AIPL1	lncRNA	CATG00000028259.1
lnckb.21117	lnckb.64630	0.795	0.001987	protein_coding	AIPL1	lncRNA	CATG00000081175.1
lnckb.21117	lnckb.67066	0.788	0.00233	protein_coding	AIPL1	lncRNA	RP11-789A21.1coding_status uncertaincumulative_support FANTOM:GENCODE:MITRANSgeneCategory e_lncRNADHS_type DHS_enhancer
lnckb.21117	lnckb.67773	0.751	0.004853	protein_coding	AIPL1	lncRNA	lnc-BRINP3-7
lnckb.21117	lnckb.68719	0.741	0.005806	protein_coding	AIPL1	lncRNA	lnc-ALDH3B2-2
lnckb.21117	lnckb.68945	0.713	0.00924	protein_coding	AIPL1	lncRNA	lnc-NTF3-4
lnckb.21117	lnckb.71433	0.795	0.00201	protein_coding	AIPL1	lncRNA	lnc-ANKRD27-6
lnckb.21117	lnckb.76178	0.906	4.9e-05	protein_coding	AIPL1	lncRNA	lnc-SULF1-2
lnckb.21117	lnckb.80853	-0.793	0.00211	protein_coding	AIPL1	lncRNA	NONHSAG063246.1
lnckb.21117	lnckb.82159	-0.801	0.001743	protein_coding	AIPL1	lncRNA	NONHSAG068163.1
lnckb.21117	lnckb.82162	-0.733	0.006692	protein_coding	AIPL1	lncRNA	NONHSAG067591.2
lnckb.21117	lnckb.84688	0.771	0.003316	protein_coding	AIPL1	lncRNA	NONHSAG073321.1
lnckb.21117	lnckb.84765	0.887	0.00012	protein_coding	AIPL1	lncRNA	NONHSAG074431.1
lnckb.21117	lnckb.84766	0.874	0.000202	protein_coding	AIPL1	lncRNA	NONHSAG074432.1
lnckb.21117	lnckb.97408	0.774	0.003162	protein_coding	AIPL1	lncRNA	NONHSAG114920.1
lnckb.16312	lnckb.23370	0.713	0.009294	protein_coding	AK7	lncRNA	RP11-13K12.1
lnckb.16312	lnckb.24154	-0.712	0.009449	protein_coding	AK7	lncRNA	RP11-883A18.3
lnckb.16312	lnckb.31151	0.715	0.009002	protein_coding	AK7	lncRNA	LOC105373709
lnckb.16312	lnckb.31242	0.805	0.001583	protein_coding	AK7	lncRNA	LOC107985957
lnckb.16312	lnckb.34013	0.761	0.004053	protein_coding	AK7	lncRNA	APCDD1L-AS1
lnckb.16312	lnckb.41025	0.813	0.001317	protein_coding	AK7	lncRNA	LOC101929448
lnckb.16312	lnckb.43842	0.757	0.004398	protein_coding	AK7	lncRNA	LOC105379171
lnckb.16312	lnckb.43843	0.759	0.004175	protein_coding	AK7	lncRNA	LOC107986449
lnckb.16312	lnckb.4892	0.81	0.001413	protein_coding	AK7	lncRNA	LOC105373170
lnckb.16312	lnckb.4894	0.775	0.00304	protein_coding	AK7	lncRNA	LOC105373172
lnckb.16312	lnckb.4895	0.78	0.00279	protein_coding	AK7	lncRNA	LOC105373171
lnckb.16312	lnckb.4926	0.724	0.007774	protein_coding	AK7	lncRNA	LOC107985363
lnckb.16312	lnckb.50224	0.728	0.007315	protein_coding	AK7	lncRNA	LOC105375208
lnckb.16312	lnckb.52874	0.73	0.00706	protein_coding	AK7	lncRNA	LOC105379314
lnckb.16312	lnckb.57718	0.789	0.002296	protein_coding	AK7	lncRNA	LOC107985707
lnckb.16312	lnckb.60653	0.765	0.003717	protein_coding	AK7	lncRNA	CATG00000013013.1
lnckb.16312	lnckb.64157	0.759	0.004202	protein_coding	AK7	lncRNA	CATG00000073282.1
lnckb.16312	lnckb.64630	0.837	0.000691	protein_coding	AK7	lncRNA	CATG00000081175.1
lnckb.16312	lnckb.65847	0.721	0.008129	protein_coding	AK7	lncRNA	CATG00000100806.1
lnckb.16312	lnckb.68719	0.702	0.010966	protein_coding	AK7	lncRNA	lnc-ALDH3B2-2
lnckb.16312	lnckb.71433	0.7	0.011248	protein_coding	AK7	lncRNA	lnc-ANKRD27-6
lnckb.16312	lnckb.73709	0.773	0.003203	protein_coding	AK7	lncRNA	lnc-GNPDA2-6
lnckb.16312	lnckb.80694	0.844	0.000564	protein_coding	AK7	lncRNA	NONHSAG064334.1
lnckb.16312	lnckb.80695	0.826	0.000919	protein_coding	AK7	lncRNA	NONHSAG064335.1
lnckb.16312	lnckb.81347	0.723	0.007917	protein_coding	AK7	lncRNA	NONHSAG066406.1
lnckb.16312	lnckb.81354	0.712	0.009384	protein_coding	AK7	lncRNA	NONHSAG066413.1
lnckb.16312	lnckb.81423	0.707	0.01013	protein_coding	AK7	lncRNA	NONHSAG065591.1
lnckb.16312	lnckb.81427	0.715	0.008961	protein_coding	AK7	lncRNA	NONHSAG065592.1
lnckb.16312	lnckb.84688	0.718	0.008574	protein_coding	AK7	lncRNA	NONHSAG073321.1
lnckb.16312	lnckb.90433	0.843	0.000571	protein_coding	AK7	lncRNA	NONHSAG087543.1
lnckb.16312	lnckb.91502	0.76	0.00412	protein_coding	AK7	lncRNA	NONHSAG090794.1
lnckb.16312	lnckb.95204	0.714	0.009149	protein_coding	AK7	lncRNA	NONHSAG098364.1
lnckb.16312	lnckb.95542	0.774	0.003124	protein_coding	AK7	lncRNA	NONHSAG099993.1
lnckb.16312	lnckb.97408	0.767	0.003581	protein_coding	AK7	lncRNA	NONHSAG114920.1
lnckb.5374	lnckb.58784	-0.805	0.00157	protein_coding	AKR1C1	lncRNA	LOC102723546
lnckb.5374	lnckb.92260	0.766	0.003644	protein_coding	AKR1C1	lncRNA	NONHSAG092345.1
lnckb.5374	lnckb.92262	0.754	0.004633	protein_coding	AKR1C1	lncRNA	NONHSAG092347.1
lnckb.5374	lnckb.95846	0.726	0.007536	protein_coding	AKR1C1	lncRNA	NONHSAG114301.1
lnckb.5374	lnckb.96706	0.7	0.011261	protein_coding	AKR1C1	lncRNA	NONHSAG114739.1
lnckb.55489	lnckb.90433	-0.709	0.009869	protein_coding	ANKRD18A	lncRNA	NONHSAG087543.1
lnckb.10747	lnckb.10749	0.86	0.000334	protein_coding	ANO2	lncRNA	LOC105369621
lnckb.10747	lnckb.13338	0.773	0.003171	protein_coding	ANO2	lncRNA	RP13-714J12.1
lnckb.10747	lnckb.13343	0.725	0.00762	protein_coding	ANO2	lncRNA	RP11-503G7.2
lnckb.10747	lnckb.14269	-0.765	0.003722	protein_coding	ANO2	lncRNA	LINC00383
lnckb.10747	lnckb.18491	0.713	0.009295	protein_coding	ANO2	lncRNA	FAM138E
lnckb.10747	lnckb.26432	0.745	0.005475	protein_coding	ANO2	lncRNA	CTC-523E23.1
lnckb.10747	lnckb.26433	0.748	0.005172	protein_coding	ANO2	lncRNA	CTC-523E23.11
lnckb.10747	lnckb.32894	0.713	0.009294	protein_coding	ANO2	lncRNA	LINC01428
lnckb.10747	lnckb.37564	0.789	0.002268	protein_coding	ANO2	lncRNA	LOC101929316
lnckb.10747	lnckb.37565	0.811	0.001378	protein_coding	ANO2	lncRNA	LOC105377123
lnckb.10747	lnckb.37702	0.751	0.004835	protein_coding	ANO2	lncRNA	LOC101927374
lnckb.10747	lnckb.4926	0.7	0.011306	protein_coding	ANO2	lncRNA	LOC107985363
lnckb.10747	lnckb.50471	0.753	0.004698	protein_coding	ANO2	lncRNA	LOC105375253
lnckb.10747	lnckb.60776	-0.709	0.009784	protein_coding	ANO2	lncRNA	CATG00000015212.1
lnckb.10747	lnckb.64630	0.732	0.006772	protein_coding	ANO2	lncRNA	CATG00000081175.1
lnckb.10747	lnckb.77825	0.704	0.010685	protein_coding	ANO2	lncRNA	NONHSAG058827.1
lnckb.10747	lnckb.81769	0.732	0.006837	protein_coding	ANO2	lncRNA	NONHSAG066812.1
lnckb.10747	lnckb.81770	0.708	0.00995	protein_coding	ANO2	lncRNA	NONHSAG065235.2
lnckb.10747	lnckb.82267	0.756	0.00447	protein_coding	ANO2	lncRNA	NONHSAG067167.2
lnckb.10747	lnckb.87625	0.836	0.000714	protein_coding	ANO2	lncRNA	NONHSAG082140.1
lnckb.34474	lnckb.36181	0.839	0.000654	lncRNA	AP000230.1	protein_coding	FAM19A5
lnckb.34474	lnckb.36443	0.798	0.001856	lncRNA	AP000230.1	protein_coding	CHL1
lnckb.34474	lnckb.44961	0.703	0.01069	lncRNA	AP000230.1	protein_coding	RASGEF1C
lnckb.34474	lnckb.46656	-0.751	0.004888	lncRNA	AP000230.1	protein_coding	EYS
lnckb.34474	lnckb.49852	0.904	5.5e-05	lncRNA	AP000230.1	protein_coding	GRID2IP
lnckb.34474	lnckb.52090	0.751	0.00491	lncRNA	AP000230.1	protein_coding	FAM131B
lnckb.34474	lnckb.52894	0.863	0.000304	lncRNA	AP000230.1	protein_coding	GFRA2
lnckb.34474	lnckb.52907	0.755	0.00457	lncRNA	AP000230.1	protein_coding	FGF17
lnckb.34474	lnckb.536	0.76	0.004161	lncRNA	AP000230.1	protein_coding	FAM131C
lnckb.34474	lnckb.55138	0.815	0.001249	lncRNA	AP000230.1	protein_coding	SH3GL2
lnckb.34474	lnckb.55357	0.901	6.4e-05	lncRNA	AP000230.1	protein_coding	ENHO
lnckb.34474	lnckb.9065	0.937	7e-06	lncRNA	AP000230.1	protein_coding	NRXN2
lnckb.10043	lnckb.10170	0.807	0.001495	lncRNA	AP000997.2	protein_coding	ABCG4
lnckb.10043	lnckb.11112	0.88	0.00016	lncRNA	AP000997.2	protein_coding	PDE6H
lnckb.10043	lnckb.11720	0.799	0.001808	lncRNA	AP000997.2	protein_coding	RP11-624J6.2
lnckb.10043	lnckb.14824	0.834	0.000741	lncRNA	AP000997.2	protein_coding	GRK1
lnckb.10043	lnckb.16273	0.723	0.007891	lncRNA	AP000997.2	protein_coding	CLMN
lnckb.10043	lnckb.16312	0.718	0.008606	lncRNA	AP000997.2	protein_coding	AK7
lnckb.10043	lnckb.1727	0.789	0.002269	lncRNA	AP000997.2	protein_coding	C1orf168
lnckb.10043	lnckb.19902	0.711	0.009565	lncRNA	AP000997.2	protein_coding	IRX6
lnckb.10043	lnckb.21117	0.857	0.000367	lncRNA	AP000997.2	protein_coding	AIPL1
lnckb.10043	lnckb.2220	0.749	0.005067	lncRNA	AP000997.2	protein_coding	GFI1
lnckb.10043	lnckb.2249	0.716	0.008792	lncRNA	AP000997.2	protein_coding	ABCA4
lnckb.10043	lnckb.23014	0.883	0.000141	lncRNA	AP000997.2	protein_coding	CACNG5
lnckb.10043	lnckb.23317	0.737	0.00623	lncRNA	AP000997.2	protein_coding	AANAT
lnckb.10043	lnckb.23547	0.882	0.000146	lncRNA	AP000997.2	protein_coding	PDE6G
lnckb.10043	lnckb.24407	0.834	0.000751	lncRNA	AP000997.2	protein_coding	TTR
lnckb.10043	lnckb.24765	0.716	0.008811	lncRNA	AP000997.2	protein_coding	CPLX4
lnckb.10043	lnckb.25350	0.808	0.001472	lncRNA	AP000997.2	protein_coding	RAX2
lnckb.10043	lnckb.25589	0.749	0.005084	lncRNA	AP000997.2	protein_coding	MUC16
lnckb.10043	lnckb.26030	0.856	0.000379	lncRNA	AP000997.2	protein_coding	NXNL1
lnckb.10043	lnckb.26371	0.77	0.003365	lncRNA	AP000997.2	protein_coding	RGS9BP
lnckb.10043	lnckb.26513	0.754	0.004583	lncRNA	AP000997.2	protein_coding	NPHS1
lnckb.10043	lnckb.27143	0.765	0.003728	lncRNA	AP000997.2	protein_coding	CRX
lnckb.10043	lnckb.31241	0.786	0.002417	lncRNA	AP000997.2	protein_coding	FIGN
lnckb.10043	lnckb.31290	0.761	0.004078	lncRNA	AP000997.2	protein_coding	LRP2
lnckb.10043	lnckb.31795	0.768	0.003503	lncRNA	AP000997.2	protein_coding	MPP4
lnckb.10043	lnckb.32375	0.865	0.000282	lncRNA	AP000997.2	protein_coding	SAG
lnckb.10043	lnckb.3366	0.804	0.001636	lncRNA	AP000997.2	protein_coding	ETV3L
lnckb.10043	lnckb.37122	0.771	0.003303	lncRNA	AP000997.2	protein_coding	SLC6A20
lnckb.10043	lnckb.37789	0.842	0.000594	lncRNA	AP000997.2	protein_coding	GABRR3
lnckb.10043	lnckb.38346	0.88	0.00016	lncRNA	AP000997.2	protein_coding	RHO
lnckb.10043	lnckb.40076	0.746	0.005381	lncRNA	AP000997.2	protein_coding	SLC34A2
lnckb.10043	lnckb.40338	0.834	0.000752	lncRNA	AP000997.2	protein_coding	CNGA1
lnckb.10043	lnckb.40585	0.726	0.007487	lncRNA	AP000997.2	protein_coding	ENAM
lnckb.10043	lnckb.40668	0.758	0.004277	lncRNA	AP000997.2	protein_coding	BTC
lnckb.10043	lnckb.40848	0.785	0.002499	lncRNA	AP000997.2	protein_coding	PTPN13
lnckb.10043	lnckb.41845	0.719	0.008459	lncRNA	AP000997.2	protein_coding	HPGD
lnckb.10043	lnckb.43203	0.701	0.01101	lncRNA	AP000997.2	protein_coding	F2RL2
lnckb.10043	lnckb.43277	0.747	0.005275	lncRNA	AP000997.2	protein_coding	RASGRF2
lnckb.10043	lnckb.43826	0.876	0.000184	lncRNA	AP000997.2	protein_coding	SLC27A6
lnckb.10043	lnckb.44376	0.802	0.001692	lncRNA	AP000997.2	protein_coding	PDE6A
lnckb.10043	lnckb.45395	0.743	0.005639	lncRNA	AP000997.2	protein_coding	ADTRP
lnckb.10043	lnckb.46786	0.897	7.5e-05	lncRNA	AP000997.2	protein_coding	IMPG1
lnckb.10043	lnckb.47103	0.861	0.000324	lncRNA	AP000997.2	protein_coding	AIM1
lnckb.10043	lnckb.4887	0.898	7.4e-05	lncRNA	AP000997.2	protein_coding	DISC1
lnckb.10043	lnckb.49691	-0.773	0.003196	lncRNA	AP000997.2	protein_coding	CYP2W1
lnckb.10043	lnckb.51704	0.813	0.001309	lncRNA	AP000997.2	protein_coding	ASB15
lnckb.10043	lnckb.53434	0.858	0.000354	lncRNA	AP000997.2	protein_coding	RP1
lnckb.10043	lnckb.53859	0.857	0.00037	lncRNA	AP000997.2	protein_coding	ATP6V0D2
lnckb.10043	lnckb.54308	0.811	0.001363	lncRNA	AP000997.2	protein_coding	ENPP2
lnckb.10043	lnckb.55208	-0.817	0.001186	lncRNA	AP000997.2	protein_coding	CDKN2A
lnckb.10043	lnckb.57640	0.897	7.8e-05	lncRNA	AP000997.2	protein_coding	RS1
lnckb.10043	lnckb.6118	0.76	0.004105	lncRNA	AP000997.2	protein_coding	RBP3
lnckb.10043	lnckb.6380	0.703	0.010825	lncRNA	AP000997.2	protein_coding	HKDC1
lnckb.10043	lnckb.9284	0.723	0.007836	lncRNA	AP000997.2	protein_coding	CABP2
lnckb.10043	lnckb.9683	0.718	0.008509	lncRNA	AP000997.2	protein_coding	RAB38
lnckb.24152	lnckb.29547	-0.725	0.007631	protein_coding	APCDD1	lncRNA	LOC105377632
lnckb.24152	lnckb.38610	0.79	0.002216	protein_coding	APCDD1	lncRNA	ZIC1
lnckb.24152	lnckb.38612	0.81	0.001411	protein_coding	APCDD1	lncRNA	LOC102724145
lnckb.24152	lnckb.42015	-0.763	0.003904	protein_coding	APCDD1	lncRNA	RP11-45I20.1
lnckb.24152	lnckb.54162	-0.782	0.002654	protein_coding	APCDD1	lncRNA	LOC105375688
lnckb.24152	lnckb.55735	0.715	0.008942	protein_coding	APCDD1	lncRNA	LOC107984011
lnckb.24152	lnckb.60776	-0.722	0.008001	protein_coding	APCDD1	lncRNA	CATG00000015212.1
lnckb.24152	lnckb.60892	-0.742	0.005746	protein_coding	APCDD1	lncRNA	CATG00000017410.1
lnckb.24152	lnckb.82164	-0.784	0.002566	protein_coding	APCDD1	lncRNA	NONHSAG107374.1
lnckb.24152	lnckb.89623	0.801	0.001751	protein_coding	APCDD1	lncRNA	NONHSAG086822.1
lnckb.24152	lnckb.89624	0.824	0.000977	protein_coding	APCDD1	lncRNA	NONHSAG086823.1
lnckb.24152	lnckb.89625	0.793	0.002093	protein_coding	APCDD1	lncRNA	NONHSAG086824.1
lnckb.24152	lnckb.92258	0.75	0.004948	protein_coding	APCDD1	lncRNA	NONHSAG092344.1
lnckb.24152	lnckb.95846	0.76	0.004108	protein_coding	APCDD1	lncRNA	NONHSAG114301.1
lnckb.24152	lnckb.95847	0.708	0.009934	protein_coding	APCDD1	lncRNA	NONHSAG100330.1
lnckb.24152	lnckb.95848	0.767	0.003573	protein_coding	APCDD1	lncRNA	NONHSAG114302.1
lnckb.34012	lnckb.34013	0.971	0	protein_coding	APCDD1L	lncRNA	APCDD1L-AS1
lnckb.34012	lnckb.40961	-0.705	0.010416	protein_coding	APCDD1L	lncRNA	LOC105377342
lnckb.34012	lnckb.41404	0.72	0.008264	protein_coding	APCDD1L	lncRNA	RP11-98O2.1
lnckb.34012	lnckb.50224	0.766	0.003649	protein_coding	APCDD1L	lncRNA	LOC105375208
lnckb.34012	lnckb.52351	-0.758	0.004253	protein_coding	APCDD1L	lncRNA	AC008060.8
lnckb.34012	lnckb.60653	0.817	0.001178	protein_coding	APCDD1L	lncRNA	CATG00000013013.1
lnckb.34012	lnckb.61009	0.775	0.003045	protein_coding	APCDD1L	lncRNA	CATG00000019764.1
lnckb.34012	lnckb.73709	0.821	0.00105	protein_coding	APCDD1L	lncRNA	lnc-GNPDA2-6
lnckb.34012	lnckb.78221	0.717	0.008671	protein_coding	APCDD1L	lncRNA	NONHSAG059284.1
lnckb.34012	lnckb.83010	0.774	0.003145	protein_coding	APCDD1L	lncRNA	NONHSAG068899.1
lnckb.34012	lnckb.83011	0.786	0.002437	protein_coding	APCDD1L	lncRNA	NONHSAG068900.1
lnckb.34012	lnckb.83013	0.702	0.010942	protein_coding	APCDD1L	lncRNA	NONHSAG069914.1
lnckb.34012	lnckb.83014	0.714	0.00914	protein_coding	APCDD1L	lncRNA	NONHSAG069915.1
lnckb.34012	lnckb.90433	0.829	0.000852	protein_coding	APCDD1L	lncRNA	NONHSAG087543.1
lnckb.34013	lnckb.36043	0.736	0.00631	lncRNA	APCDD1L-AS1	protein_coding	PNPLA3
lnckb.34013	lnckb.44961	-0.763	0.003856	lncRNA	APCDD1L-AS1	protein_coding	RASGEF1C
lnckb.34013	lnckb.52353	-0.761	0.004045	lncRNA	APCDD1L-AS1	protein_coding	EN2
lnckb.34013	lnckb.55138	-0.738	0.006109	lncRNA	APCDD1L-AS1	protein_coding	SH3GL2
lnckb.34013	lnckb.55357	-0.767	0.003577	lncRNA	APCDD1L-AS1	protein_coding	ENHO
lnckb.34013	lnckb.9065	-0.725	0.007668	lncRNA	APCDD1L-AS1	protein_coding	NRXN2
lnckb.11589	lnckb.12192	-0.765	0.003778	protein_coding	AQP5	lncRNA	RP11-81H3.2
lnckb.11589	lnckb.12193	-0.735	0.00641	protein_coding	AQP5	lncRNA	LOC107987178
lnckb.11589	lnckb.20946	-0.741	0.005871	protein_coding	AQP5	lncRNA	AC099684.1
lnckb.11589	lnckb.2302	-0.744	0.005554	protein_coding	AQP5	lncRNA	LOC105378867
lnckb.11589	lnckb.2311	-0.76	0.004147	protein_coding	AQP5	lncRNA	LOC729987
lnckb.11589	lnckb.37563	-0.748	0.005177	protein_coding	AQP5	lncRNA	PRICKLE2-AS3
lnckb.11589	lnckb.47447	-0.917	2.8e-05	protein_coding	AQP5	lncRNA	LOC105377999
lnckb.11589	lnckb.55484	0.839	0.000652	protein_coding	AQP5	lncRNA	LOC105376042
lnckb.11589	lnckb.55485	0.721	0.008198	protein_coding	AQP5	lncRNA	LOC105376041
lnckb.11589	lnckb.58644	-0.776	0.002997	protein_coding	AQP5	lncRNA	LOC101928336
lnckb.11589	lnckb.64157	-0.703	0.010757	protein_coding	AQP5	lncRNA	CATG00000073282.1
lnckb.11589	lnckb.68945	-0.744	0.005574	protein_coding	AQP5	lncRNA	lnc-NTF3-4
lnckb.11589	lnckb.72797	-0.837	0.000691	protein_coding	AQP5	lncRNA	lnc-NCAM2-8
lnckb.11589	lnckb.80168	-0.756	0.004417	protein_coding	AQP5	lncRNA	NONHSAG062713.1
lnckb.11589	lnckb.80171	-0.748	0.00515	protein_coding	AQP5	lncRNA	NONHSAG062714.1
lnckb.11589	lnckb.81347	-0.768	0.003563	protein_coding	AQP5	lncRNA	NONHSAG066406.1
lnckb.11589	lnckb.81353	-0.761	0.004056	protein_coding	AQP5	lncRNA	NONHSAG066412.1
lnckb.11589	lnckb.81354	-0.779	0.002852	protein_coding	AQP5	lncRNA	NONHSAG066413.1
lnckb.11589	lnckb.81362	-0.784	0.002547	protein_coding	AQP5	lncRNA	NONHSAG065562.1
lnckb.11589	lnckb.8314	-0.733	0.00674	protein_coding	AQP5	lncRNA	BBOX1-AS1
lnckb.11589	lnckb.97408	-0.83	0.00083	protein_coding	AQP5	lncRNA	NONHSAG114920.1
lnckb.47444	lnckb.64376	-0.72	0.008279	protein_coding	ARHGAP18	lncRNA	CATG00000076991.1
lnckb.47444	lnckb.75233	0.81	0.00139	protein_coding	ARHGAP18	lncRNA	lnc-ARHGAP18-4
lnckb.47444	lnckb.77960	0.776	0.003005	protein_coding	ARHGAP18	lncRNA	NONHSAG056389.1
lnckb.47444	lnckb.98598	0.767	0.003626	protein_coding	ARHGAP18	lncRNA	lnckb.98598
lnckb.18659	lnckb.20946	-0.724	0.007715	protein_coding	ARHGDIG	lncRNA	AC099684.1
lnckb.18659	lnckb.22908	-0.887	0.000118	protein_coding	ARHGDIG	lncRNA	LOC107985020
lnckb.18659	lnckb.2311	-0.862	0.000316	protein_coding	ARHGDIG	lncRNA	LOC729987
lnckb.18659	lnckb.37563	-0.719	0.008361	protein_coding	ARHGDIG	lncRNA	PRICKLE2-AS3
lnckb.18659	lnckb.37564	-0.744	0.005558	protein_coding	ARHGDIG	lncRNA	LOC101929316
lnckb.18659	lnckb.37676	-0.725	0.007625	protein_coding	ARHGDIG	lncRNA	LOC105377167
lnckb.18659	lnckb.37678	-0.782	0.002646	protein_coding	ARHGDIG	lncRNA	LOC107986099
lnckb.18659	lnckb.39833	-0.738	0.006177	protein_coding	ARHGDIG	lncRNA	LOC107986258
lnckb.18659	lnckb.44609	-0.761	0.004016	protein_coding	ARHGDIG	lncRNA	CTC-340A15.2
lnckb.18659	lnckb.45591	-0.76	0.004108	protein_coding	ARHGDIG	lncRNA	CASC15
lnckb.18659	lnckb.45593	-0.843	0.000579	protein_coding	ARHGDIG	lncRNA	LOC105374970
lnckb.18659	lnckb.45594	-0.846	0.000518	protein_coding	ARHGDIG	lncRNA	NBAT1
lnckb.18659	lnckb.4926	-0.83	0.000835	protein_coding	ARHGDIG	lncRNA	LOC107985363
lnckb.18659	lnckb.50819	-0.707	0.010206	protein_coding	ARHGDIG	lncRNA	RP4-736H5.3
lnckb.18659	lnckb.51148	-0.801	0.001727	protein_coding	ARHGDIG	lncRNA	LOC105375392
lnckb.18659	lnckb.51150	-0.853	0.000418	protein_coding	ARHGDIG	lncRNA	LOC107986716
lnckb.18659	lnckb.51151	-0.855	0.000392	protein_coding	ARHGDIG	lncRNA	LOC101927473
lnckb.18659	lnckb.53153	-0.744	0.005531	protein_coding	ARHGDIG	lncRNA	LOC105379361
lnckb.18659	lnckb.57716	-0.705	0.010394	protein_coding	ARHGDIG	lncRNA	LOC107985652
lnckb.18659	lnckb.57717	-0.777	0.002969	protein_coding	ARHGDIG	lncRNA	lnckb.57717
lnckb.18659	lnckb.58389	-0.891	9.9e-05	protein_coding	ARHGDIG	lncRNA	LOC107985704
lnckb.18659	lnckb.66464	-0.857	0.000367	protein_coding	ARHGDIG	lncRNA	CATG00000111843.1
lnckb.18659	lnckb.6778	-0.72	0.008282	protein_coding	ARHGDIG	lncRNA	LINC00865
lnckb.18659	lnckb.71130	-0.725	0.007673	protein_coding	ARHGDIG	lncRNA	lnc-ZSCAN30-3
lnckb.18659	lnckb.90077	0.799	0.001826	protein_coding	ARHGDIG	lncRNA	NONHSAG087330.1
lnckb.18659	lnckb.94876	-0.752	0.004814	protein_coding	ARHGDIG	lncRNA	NONHSAG098017.1
lnckb.18659	lnckb.97904	-0.902	6e-05	protein_coding	ARHGDIG	lncRNA	NONHSAG103831.1
lnckb.14752	lnckb.17933	-0.714	0.009093	lncRNA	ARHGEF7-AS2	protein_coding	ISL2
lnckb.14752	lnckb.39105	-0.823	0.001007	lncRNA	ARHGEF7-AS2	protein_coding	MCF2L2
lnckb.14752	lnckb.40697	-0.726	0.007537	lncRNA	ARHGEF7-AS2	protein_coding	ART3
lnckb.14752	lnckb.51934	-0.72	0.00822	lncRNA	ARHGEF7-AS2	protein_coding	SLC13A4
lnckb.14752	lnckb.6206	-0.779	0.002848	lncRNA	ARHGEF7-AS2	protein_coding	PCDH15
lnckb.14752	lnckb.9940	-0.742	0.005712	lncRNA	ARHGEF7-AS2	protein_coding	ARHGAP20
lnckb.40697	lnckb.40830	-0.773	0.003184	protein_coding	ART3	lncRNA	RP11-8L2.1
lnckb.40697	lnckb.40961	-0.795	0.001998	protein_coding	ART3	lncRNA	LOC105377342
lnckb.40697	lnckb.42015	0.705	0.010456	protein_coding	ART3	lncRNA	RP11-45I20.1
lnckb.40697	lnckb.47566	-0.704	0.010576	protein_coding	ART3	lncRNA	lnckb.47566
lnckb.40697	lnckb.80853	0.821	0.001067	protein_coding	ART3	lncRNA	NONHSAG063246.1
lnckb.40697	lnckb.814	-0.746	0.005363	protein_coding	ART3	lncRNA	lnckb.814
lnckb.40697	lnckb.815	-0.701	0.011171	protein_coding	ART3	lncRNA	LOC100506985
lnckb.51704	lnckb.54934	0.77	0.003411	protein_coding	ASB15	lncRNA	FAM138C
lnckb.51704	lnckb.55730	0.701	0.011144	protein_coding	ASB15	lncRNA	LOC101927086
lnckb.51704	lnckb.55736	0.705	0.010403	protein_coding	ASB15	lncRNA	RP11-141J10.1
lnckb.51704	lnckb.55874	0.771	0.003357	protein_coding	ASB15	lncRNA	LOC105376110
lnckb.51704	lnckb.57718	0.73	0.007087	protein_coding	ASB15	lncRNA	LOC107985707
lnckb.51704	lnckb.61662	0.775	0.003096	protein_coding	ASB15	lncRNA	CATG00000031817.1
lnckb.51704	lnckb.67066	0.825	0.000966	protein_coding	ASB15	lncRNA	RP11-789A21.1coding_status uncertaincumulative_support FANTOM:GENCODE:MITRANSgeneCategory e_lncRNADHS_type DHS_enhancer
lnckb.51704	lnckb.67773	0.783	0.002624	protein_coding	ASB15	lncRNA	lnc-BRINP3-7
lnckb.51704	lnckb.71433	0.707	0.010131	protein_coding	ASB15	lncRNA	lnc-ANKRD27-6
lnckb.51704	lnckb.79691	0.734	0.006612	protein_coding	ASB15	lncRNA	NONHSAG061466.1
lnckb.51704	lnckb.80853	-0.716	0.008759	protein_coding	ASB15	lncRNA	NONHSAG063246.1
lnckb.51704	lnckb.84688	0.82	0.001082	protein_coding	ASB15	lncRNA	NONHSAG073321.1
lnckb.51704	lnckb.84765	0.848	0.000498	protein_coding	ASB15	lncRNA	NONHSAG074431.1
lnckb.51704	lnckb.84766	0.855	0.000399	protein_coding	ASB15	lncRNA	NONHSAG074432.1
lnckb.32108	lnckb.38871	0.727	0.00737	protein_coding	ASIC4	lncRNA	LINC01322
lnckb.32108	lnckb.70548	-0.718	0.008499	protein_coding	ASIC4	lncRNA	lnc-C16orf78-10
lnckb.32108	lnckb.77825	-0.798	0.00188	protein_coding	ASIC4	lncRNA	NONHSAG058827.1
lnckb.16509	lnckb.22908	0.812	0.001337	protein_coding	ASPG	lncRNA	LOC107985020
lnckb.16509	lnckb.38612	0.785	0.002509	protein_coding	ASPG	lncRNA	LOC102724145
lnckb.16509	lnckb.45593	0.776	0.002981	protein_coding	ASPG	lncRNA	LOC105374970
lnckb.16509	lnckb.54453	-0.728	0.007298	protein_coding	ASPG	lncRNA	CASC8
lnckb.16509	lnckb.55730	0.794	0.002044	protein_coding	ASPG	lncRNA	LOC101927086
lnckb.16509	lnckb.55735	0.724	0.007802	protein_coding	ASPG	lncRNA	LOC107984011
lnckb.16509	lnckb.70548	0.759	0.004239	protein_coding	ASPG	lncRNA	lnc-C16orf78-10
lnckb.16509	lnckb.89623	0.709	0.009766	protein_coding	ASPG	lncRNA	NONHSAG086822.1
lnckb.53859	lnckb.54934	0.749	0.005053	protein_coding	ATP6V0D2	lncRNA	FAM138C
lnckb.53859	lnckb.61454	0.83	0.000831	protein_coding	ATP6V0D2	lncRNA	CATG00000028259.1
lnckb.53859	lnckb.67066	0.934	9e-06	protein_coding	ATP6V0D2	lncRNA	RP11-789A21.1coding_status uncertaincumulative_support FANTOM:GENCODE:MITRANSgeneCategory e_lncRNADHS_type DHS_enhancer
lnckb.53859	lnckb.67773	0.795	0.002001	protein_coding	ATP6V0D2	lncRNA	lnc-BRINP3-7
lnckb.53859	lnckb.68719	0.823	0.001006	protein_coding	ATP6V0D2	lncRNA	lnc-ALDH3B2-2
lnckb.53859	lnckb.68945	0.732	0.006831	protein_coding	ATP6V0D2	lncRNA	lnc-NTF3-4
lnckb.53859	lnckb.71433	0.808	0.001477	protein_coding	ATP6V0D2	lncRNA	lnc-ANKRD27-6
lnckb.53859	lnckb.84688	0.736	0.0064	protein_coding	ATP6V0D2	lncRNA	NONHSAG073321.1
lnckb.53859	lnckb.84766	0.758	0.004315	protein_coding	ATP6V0D2	lncRNA	NONHSAG074432.1
lnckb.13738	lnckb.31242	0.702	0.010998	protein_coding	B3GLCT	lncRNA	LOC107985957
lnckb.13738	lnckb.32894	0.725	0.007625	protein_coding	B3GLCT	lncRNA	LINC01428
lnckb.13738	lnckb.34371	0.812	0.001337	protein_coding	B3GLCT	lncRNA	SAMSN1-AS1
lnckb.13738	lnckb.34384	0.732	0.006771	protein_coding	B3GLCT	lncRNA	lnckb.34384
lnckb.13738	lnckb.38372	0.746	0.005377	protein_coding	B3GLCT	lncRNA	LOC105374107
lnckb.13738	lnckb.53583	0.701	0.011049	protein_coding	B3GLCT	lncRNA	MIR124-2HG
lnckb.13738	lnckb.71433	0.76	0.004103	protein_coding	B3GLCT	lncRNA	lnc-ANKRD27-6
lnckb.13738	lnckb.84688	0.752	0.004774	protein_coding	B3GLCT	lncRNA	NONHSAG073321.1
lnckb.16353	lnckb.33990	-0.838	0.000661	protein_coding	BCL11B	lncRNA	LOC105372692
lnckb.16353	lnckb.47441	0.821	0.001059	protein_coding	BCL11B	lncRNA	RP1-69D17.4
lnckb.16353	lnckb.64376	-0.772	0.003243	protein_coding	BCL11B	lncRNA	CATG00000076991.1
lnckb.16353	lnckb.65200	0.791	0.002163	protein_coding	BCL11B	lncRNA	CATG00000089954.1
lnckb.16353	lnckb.75233	0.705	0.010379	protein_coding	BCL11B	lncRNA	lnc-ARHGAP18-4
lnckb.20441	lnckb.20946	0.705	0.010375	protein_coding	BCO1	lncRNA	AC099684.1
lnckb.20441	lnckb.22742	0.826	0.000939	protein_coding	BCO1	lncRNA	LOC101927367
lnckb.20441	lnckb.22743	0.827	0.00091	protein_coding	BCO1	lncRNA	LOC105371833
lnckb.20441	lnckb.2302	0.768	0.003535	protein_coding	BCO1	lncRNA	LOC105378867
lnckb.20441	lnckb.2311	0.7	0.011227	protein_coding	BCO1	lncRNA	LOC729987
lnckb.20441	lnckb.30470	0.768	0.003534	protein_coding	BCO1	lncRNA	LINC01123
lnckb.20441	lnckb.30483	0.773	0.003198	protein_coding	BCO1	lncRNA	LINC01106
lnckb.20441	lnckb.37678	0.713	0.009189	protein_coding	BCO1	lncRNA	LOC107986099
lnckb.20441	lnckb.37702	0.733	0.00666	protein_coding	BCO1	lncRNA	LOC101927374
lnckb.20441	lnckb.4005	0.827	0.000901	protein_coding	BCO1	lncRNA	LOC105371659
lnckb.20441	lnckb.4006	0.84	0.000635	protein_coding	BCO1	lncRNA	LOC105371658
lnckb.20441	lnckb.40849	0.862	0.000312	protein_coding	BCO1	lncRNA	LOC107986189
lnckb.20441	lnckb.44609	0.732	0.006833	protein_coding	BCO1	lncRNA	CTC-340A15.2
lnckb.20441	lnckb.47481	0.784	0.002535	protein_coding	BCO1	lncRNA	RP3-523C21.2
lnckb.20441	lnckb.4892	0.77	0.003404	protein_coding	BCO1	lncRNA	LOC105373170
lnckb.20441	lnckb.51148	0.809	0.001422	protein_coding	BCO1	lncRNA	LOC105375392
lnckb.20441	lnckb.51150	0.815	0.001252	protein_coding	BCO1	lncRNA	LOC107986716
lnckb.20441	lnckb.51151	0.832	0.000788	protein_coding	BCO1	lncRNA	LOC101927473
lnckb.20441	lnckb.53153	0.738	0.006184	protein_coding	BCO1	lncRNA	LOC105379361
lnckb.20441	lnckb.56026	0.761	0.004073	protein_coding	BCO1	lncRNA	LINC01508
lnckb.20441	lnckb.57728	0.738	0.006188	protein_coding	BCO1	lncRNA	RP11-268G12.3
lnckb.20441	lnckb.60653	0.706	0.010276	protein_coding	BCO1	lncRNA	CATG00000013013.1
lnckb.20441	lnckb.61662	0.838	0.000659	protein_coding	BCO1	lncRNA	CATG00000031817.1
lnckb.20441	lnckb.67773	0.894	8.9e-05	protein_coding	BCO1	lncRNA	lnc-BRINP3-7
lnckb.20441	lnckb.75835	0.753	0.004711	protein_coding	BCO1	lncRNA	lnc-CHRM2-3
lnckb.33326	lnckb.37564	0.739	0.006009	protein_coding	BPIFB4	lncRNA	LOC101929316
lnckb.33326	lnckb.37565	0.752	0.004786	protein_coding	BPIFB4	lncRNA	LOC105377123
lnckb.33326	lnckb.37676	0.74	0.005918	protein_coding	BPIFB4	lncRNA	LOC105377167
lnckb.33326	lnckb.37678	0.703	0.010707	protein_coding	BPIFB4	lncRNA	LOC107986099
lnckb.33326	lnckb.4005	0.831	0.0008	protein_coding	BPIFB4	lncRNA	LOC105371659
lnckb.33326	lnckb.4006	0.767	0.003583	protein_coding	BPIFB4	lncRNA	LOC105371658
lnckb.33326	lnckb.42970	0.872	0.00022	protein_coding	BPIFB4	lncRNA	LOC107986417
lnckb.33326	lnckb.51148	0.799	0.001834	protein_coding	BPIFB4	lncRNA	LOC105375392
lnckb.33326	lnckb.51150	0.818	0.001155	protein_coding	BPIFB4	lncRNA	LOC107986716
lnckb.33326	lnckb.51151	0.804	0.001624	protein_coding	BPIFB4	lncRNA	LOC101927473
lnckb.33326	lnckb.67773	0.867	0.000263	protein_coding	BPIFB4	lncRNA	lnc-BRINP3-7
lnckb.33326	lnckb.75835	0.753	0.004701	protein_coding	BPIFB4	lncRNA	lnc-CHRM2-3
lnckb.33326	lnckb.75865	0.722	0.008031	protein_coding	BPIFB4	lncRNA	lnc-PRSS1-1
lnckb.33326	lnckb.75866	0.722	0.007995	protein_coding	BPIFB4	lncRNA	lnc-PRSS1-7
lnckb.33326	lnckb.79691	0.718	0.00848	protein_coding	BPIFB4	lncRNA	NONHSAG061466.1
lnckb.56524	lnckb.61982	0.798	0.001855	protein_coding	BSPRY	lncRNA	CATG00000036657.1
lnckb.56524	lnckb.68719	0.765	0.003716	protein_coding	BSPRY	lncRNA	lnc-ALDH3B2-2
lnckb.56524	lnckb.82162	-0.721	0.008119	protein_coding	BSPRY	lncRNA	NONHSAG067591.2
lnckb.40668	lnckb.40849	0.782	0.002629	protein_coding	BTC	lncRNA	LOC107986189
lnckb.40668	lnckb.41025	0.703	0.0108	protein_coding	BTC	lncRNA	LOC101929448
lnckb.40668	lnckb.4892	0.869	0.000241	protein_coding	BTC	lncRNA	LOC105373170
lnckb.40668	lnckb.4894	0.775	0.003038	protein_coding	BTC	lncRNA	LOC105373172
lnckb.40668	lnckb.4895	0.766	0.003705	protein_coding	BTC	lncRNA	LOC105373171
lnckb.40668	lnckb.50224	0.735	0.00643	protein_coding	BTC	lncRNA	LOC105375208
lnckb.40668	lnckb.51148	0.71	0.009676	protein_coding	BTC	lncRNA	LOC105375392
lnckb.40668	lnckb.56026	0.748	0.005173	protein_coding	BTC	lncRNA	LINC01508
lnckb.40668	lnckb.57718	0.726	0.007454	protein_coding	BTC	lncRNA	LOC107985707
lnckb.40668	lnckb.60653	0.799	0.001807	protein_coding	BTC	lncRNA	CATG00000013013.1
lnckb.40668	lnckb.67066	0.725	0.007653	protein_coding	BTC	lncRNA	RP11-789A21.1coding_status uncertaincumulative_support FANTOM:GENCODE:MITRANSgeneCategory e_lncRNADHS_type DHS_enhancer
lnckb.40668	lnckb.80694	0.788	0.002325	protein_coding	BTC	lncRNA	NONHSAG064334.1
lnckb.40668	lnckb.80695	0.7	0.011209	protein_coding	BTC	lncRNA	NONHSAG064335.1
lnckb.10262	lnckb.14480	0.727	0.007429	protein_coding	C11orf63	lncRNA	LINC00379
lnckb.10262	lnckb.55730	0.805	0.001602	protein_coding	C11orf63	lncRNA	LOC101927086
lnckb.10262	lnckb.55735	0.74	0.00592	protein_coding	C11orf63	lncRNA	LOC107984011
lnckb.10262	lnckb.55736	0.724	0.007815	protein_coding	C11orf63	lncRNA	RP11-141J10.1
lnckb.10262	lnckb.70548	0.803	0.001679	protein_coding	C11orf63	lncRNA	lnc-C16orf78-10
lnckb.4616	lnckb.8579	0.728	0.007315	lncRNA	C1orf140	protein_coding	CREB3L1
lnckb.1727	lnckb.18491	0.738	0.006188	protein_coding	C1orf168	lncRNA	FAM138E
lnckb.1727	lnckb.19255	0.903	5.6e-05	protein_coding	C1orf168	lncRNA	CTA-363E6.2
lnckb.1727	lnckb.19904	0.788	0.002341	protein_coding	C1orf168	lncRNA	RP11-212I21.2
lnckb.1727	lnckb.22742	0.832	0.000798	protein_coding	C1orf168	lncRNA	LOC101927367
lnckb.1727	lnckb.22743	0.824	0.000983	protein_coding	C1orf168	lncRNA	LOC105371833
lnckb.1727	lnckb.22908	0.71	0.009712	protein_coding	C1orf168	lncRNA	LOC107985020
lnckb.1727	lnckb.2302	0.718	0.0085	protein_coding	C1orf168	lncRNA	LOC105378867
lnckb.1727	lnckb.23370	0.738	0.006188	protein_coding	C1orf168	lncRNA	RP11-13K12.1
lnckb.1727	lnckb.23372	0.707	0.010178	protein_coding	C1orf168	lncRNA	lnckb.23372
lnckb.1727	lnckb.25106	0.723	0.007886	protein_coding	C1orf168	lncRNA	FAM138F
lnckb.1727	lnckb.30470	0.791	0.002208	protein_coding	C1orf168	lncRNA	LINC01123
lnckb.1727	lnckb.30483	0.789	0.002269	protein_coding	C1orf168	lncRNA	LINC01106
lnckb.1727	lnckb.30590	0.732	0.006793	protein_coding	C1orf168	lncRNA	FAM138B
lnckb.1727	lnckb.31242	0.864	0.000286	protein_coding	C1orf168	lncRNA	LOC107985957
lnckb.1727	lnckb.32894	0.758	0.004302	protein_coding	C1orf168	lncRNA	LINC01428
lnckb.1727	lnckb.34384	0.728	0.007307	protein_coding	C1orf168	lncRNA	lnckb.34384
lnckb.1727	lnckb.37564	0.847	0.000503	protein_coding	C1orf168	lncRNA	LOC101929316
lnckb.1727	lnckb.37565	0.84	0.00062	protein_coding	C1orf168	lncRNA	LOC105377123
lnckb.1727	lnckb.37676	0.795	0.001999	protein_coding	C1orf168	lncRNA	LOC105377167
lnckb.1727	lnckb.37678	0.824	0.00099	protein_coding	C1orf168	lncRNA	LOC107986099
lnckb.1727	lnckb.37702	0.82	0.001094	protein_coding	C1orf168	lncRNA	LOC101927374
lnckb.1727	lnckb.4	0.723	0.007916	protein_coding	C1orf168	lncRNA	FAM138A
lnckb.1727	lnckb.4005	0.893	9e-05	protein_coding	C1orf168	lncRNA	LOC105371659
lnckb.1727	lnckb.4006	0.872	0.000219	protein_coding	C1orf168	lncRNA	LOC105371658
lnckb.1727	lnckb.40849	0.913	3.3e-05	protein_coding	C1orf168	lncRNA	LOC107986189
lnckb.1727	lnckb.42970	0.793	0.002108	protein_coding	C1orf168	lncRNA	LOC107986417
lnckb.1727	lnckb.43842	0.711	0.009507	protein_coding	C1orf168	lncRNA	LOC105379171
lnckb.1727	lnckb.44609	0.852	0.000439	protein_coding	C1orf168	lncRNA	CTC-340A15.2
lnckb.1727	lnckb.47481	0.742	0.005737	protein_coding	C1orf168	lncRNA	RP3-523C21.2
lnckb.1727	lnckb.47884	0.831	0.000821	protein_coding	C1orf168	lncRNA	LOC101928923
lnckb.1727	lnckb.4892	0.87	0.000235	protein_coding	C1orf168	lncRNA	LOC105373170
lnckb.1727	lnckb.4926	0.718	0.008589	protein_coding	C1orf168	lncRNA	LOC107985363
lnckb.1727	lnckb.51148	0.956	1e-06	protein_coding	C1orf168	lncRNA	LOC105375392
lnckb.1727	lnckb.51150	0.908	4.4e-05	protein_coding	C1orf168	lncRNA	LOC107986716
lnckb.1727	lnckb.51151	0.932	1e-05	protein_coding	C1orf168	lncRNA	LOC101927473
lnckb.1727	lnckb.53153	0.739	0.005997	protein_coding	C1orf168	lncRNA	LOC105379361
lnckb.1727	lnckb.54934	0.716	0.008846	protein_coding	C1orf168	lncRNA	FAM138C
lnckb.1727	lnckb.55730	0.767	0.003592	protein_coding	C1orf168	lncRNA	LOC101927086
lnckb.1727	lnckb.55735	0.742	0.005741	protein_coding	C1orf168	lncRNA	LOC107984011
lnckb.1727	lnckb.55736	0.729	0.007113	protein_coding	C1orf168	lncRNA	RP11-141J10.1
lnckb.1727	lnckb.57717	0.704	0.01068	protein_coding	C1orf168	lncRNA	lnckb.57717
lnckb.1727	lnckb.57718	0.784	0.002562	protein_coding	C1orf168	lncRNA	LOC107985707
lnckb.1727	lnckb.58389	0.721	0.008167	protein_coding	C1orf168	lncRNA	LOC107985704
lnckb.1727	lnckb.60653	0.734	0.006595	protein_coding	C1orf168	lncRNA	CATG00000013013.1
lnckb.1727	lnckb.61662	0.853	0.00042	protein_coding	C1orf168	lncRNA	CATG00000031817.1
lnckb.1727	lnckb.66464	0.777	0.002945	protein_coding	C1orf168	lncRNA	CATG00000111843.1
lnckb.1727	lnckb.67066	0.764	0.003795	protein_coding	C1orf168	lncRNA	RP11-789A21.1coding_status uncertaincumulative_support FANTOM:GENCODE:MITRANSgeneCategory e_lncRNADHS_type DHS_enhancer
lnckb.1727	lnckb.67773	0.895	8.3e-05	protein_coding	C1orf168	lncRNA	lnc-BRINP3-7
lnckb.1727	lnckb.70548	0.712	0.009398	protein_coding	C1orf168	lncRNA	lnc-C16orf78-10
lnckb.1727	lnckb.75835	0.757	0.004371	protein_coding	C1orf168	lncRNA	lnc-CHRM2-3
lnckb.1727	lnckb.79691	0.861	0.00032	protein_coding	C1orf168	lncRNA	NONHSAG061466.1
lnckb.1727	lnckb.82267	0.771	0.003343	protein_coding	C1orf168	lncRNA	NONHSAG067167.2
lnckb.1727	lnckb.84765	0.726	0.007495	protein_coding	C1orf168	lncRNA	NONHSAG074431.1
lnckb.1727	lnckb.84766	0.721	0.008106	protein_coding	C1orf168	lncRNA	NONHSAG074432.1
lnckb.1727	lnckb.97904	0.768	0.003542	protein_coding	C1orf168	lncRNA	NONHSAG103831.1
lnckb.11564	lnckb.62015	0.849	0.000474	protein_coding	C1QL4	lncRNA	CATG00000037166.1
lnckb.11564	lnckb.75835	-0.753	0.004668	protein_coding	C1QL4	lncRNA	lnc-CHRM2-3
lnckb.11564	lnckb.75865	-0.858	0.000354	protein_coding	C1QL4	lncRNA	lnc-PRSS1-1
lnckb.11564	lnckb.75866	-0.845	0.000548	protein_coding	C1QL4	lncRNA	lnc-PRSS1-7
lnckb.29100	lnckb.38442	0.702	0.010952	protein_coding	C2orf71	lncRNA	RP11-657O9.1
lnckb.29100	lnckb.43028	0.764	0.003788	protein_coding	C2orf71	lncRNA	LOC105379005
lnckb.29100	lnckb.53725	0.714	0.009115	protein_coding	C2orf71	lncRNA	CASC9
lnckb.29100	lnckb.54937	0.709	0.009797	protein_coding	C2orf71	lncRNA	LINC01388
lnckb.29100	lnckb.58784	0.827	0.000898	protein_coding	C2orf71	lncRNA	LOC102723546
lnckb.29100	lnckb.64157	0.801	0.001734	protein_coding	C2orf71	lncRNA	CATG00000073282.1
lnckb.29100	lnckb.64562	0.707	0.010166	protein_coding	C2orf71	lncRNA	CATG00000080077.1
lnckb.29100	lnckb.92266	-0.707	0.010076	protein_coding	C2orf71	lncRNA	NONHSAG112364.1
lnckb.25480	lnckb.38871	-0.735	0.006484	protein_coding	C3	lncRNA	LINC01322
lnckb.42695	lnckb.4293	-0.756	0.00448	protein_coding	C7	lncRNA	LOC105371700
lnckb.42695	lnckb.57728	0.707	0.01007	protein_coding	C7	lncRNA	RP11-268G12.3
lnckb.17547	lnckb.52433	0.715	0.008952	protein_coding	CA12	lncRNA	LINC00689
lnckb.17547	lnckb.79038	0.711	0.00956	protein_coding	CA12	lncRNA	NONHSAG057391.1
lnckb.17547	lnckb.9299	0.72	0.008235	protein_coding	CA12	lncRNA	RP11-119D9.1
lnckb.9284	lnckb.97408	0.736	0.006391	protein_coding	CABP2	lncRNA	NONHSAG114920.1
lnckb.25835	lnckb.27327	0.881	0.000151	lncRNA	CACNA1A	protein_coding	LRRC4B
lnckb.25835	lnckb.34049	0.834	0.000744	lncRNA	CACNA1A	protein_coding	PHACTR3
lnckb.25835	lnckb.51409	0.704	0.01063	lncRNA	CACNA1A	protein_coding	NAT16
lnckb.25835	lnckb.52090	0.816	0.001201	lncRNA	CACNA1A	protein_coding	FAM131B
lnckb.25835	lnckb.536	0.85	0.000465	lncRNA	CACNA1A	protein_coding	FAM131C
lnckb.25835	lnckb.538	-0.742	0.005699	lncRNA	CACNA1A	protein_coding	EPHA2
lnckb.25835	lnckb.54019	-0.796	0.001966	lncRNA	CACNA1A	protein_coding	LAPTM4B
lnckb.25835	lnckb.55489	0.721	0.008129	lncRNA	CACNA1A	protein_coding	ANKRD18A
lnckb.25835	lnckb.58442	0.714	0.009101	lncRNA	CACNA1A	protein_coding	TCEAL2
lnckb.25835	lnckb.6666	-0.766	0.003702	lncRNA	CACNA1A	protein_coding	LRIT2
lnckb.25835	lnckb.670	0.719	0.008412	lncRNA	CACNA1A	protein_coding	CAMK2N1
lnckb.25835	lnckb.7555	0.753	0.004692	lncRNA	CACNA1A	protein_coding	TCERG1L
lnckb.25835	lnckb.9065	0.744	0.005495	lncRNA	CACNA1A	protein_coding	NRXN2
lnckb.25832	lnckb.25834	0.927	1.5e-05	protein_coding	CACNA1A	lncRNA	LOC105372283
lnckb.25832	lnckb.25835	0.92	2.3e-05	protein_coding	CACNA1A	lncRNA	CACNA1A
lnckb.25832	lnckb.28649	0.712	0.009389	protein_coding	CACNA1A	lncRNA	RNF144A-AS1
lnckb.25832	lnckb.30301	0.827	0.000908	protein_coding	CACNA1A	lncRNA	LOC105373504
lnckb.25832	lnckb.31149	-0.723	0.007904	protein_coding	CACNA1A	lncRNA	LOC107985955
lnckb.25832	lnckb.34474	0.809	0.001426	protein_coding	CACNA1A	lncRNA	AP000230.1
lnckb.25832	lnckb.36180	0.882	0.000147	protein_coding	CACNA1A	lncRNA	lnckb.36180
lnckb.25832	lnckb.36183	0.874	0.000203	protein_coding	CACNA1A	lncRNA	CTA-299D3.8
lnckb.25832	lnckb.36184	0.896	8.1e-05	protein_coding	CACNA1A	lncRNA	LOC105373083
lnckb.25832	lnckb.36444	0.799	0.001808	protein_coding	CACNA1A	lncRNA	CHL1-AS1
lnckb.25832	lnckb.44229	0.909	4.2e-05	protein_coding	CACNA1A	lncRNA	lnckb.44229
lnckb.25832	lnckb.49851	0.722	0.007965	protein_coding	CACNA1A	lncRNA	lnckb.49851
lnckb.25832	lnckb.52091	0.758	0.00427	protein_coding	CACNA1A	lncRNA	RP11-563K23.1
lnckb.25832	lnckb.55209	0.846	0.000525	protein_coding	CACNA1A	lncRNA	CDKN2B-AS1
lnckb.25832	lnckb.71130	-0.717	0.008658	protein_coding	CACNA1A	lncRNA	lnc-ZSCAN30-3
lnckb.25832	lnckb.77825	-0.804	0.001606	protein_coding	CACNA1A	lncRNA	NONHSAG058827.1
lnckb.25832	lnckb.88384	0.778	0.002877	protein_coding	CACNA1A	lncRNA	NONHSAG082825.1
lnckb.4129	lnckb.89623	-0.716	0.008816	protein_coding	CACNA1S	lncRNA	NONHSAG086822.1
lnckb.4129	lnckb.95204	0.749	0.005048	protein_coding	CACNA1S	lncRNA	NONHSAG098364.1
lnckb.10655	lnckb.10656	0.98	0	protein_coding	CACNA2D4	lncRNA	LOC105369602
lnckb.10655	lnckb.10657	0.942	5e-06	protein_coding	CACNA2D4	lncRNA	LOC105369601
lnckb.10655	lnckb.10739	0.76	0.004151	protein_coding	CACNA2D4	lncRNA	RP11-1038A11.3
lnckb.10655	lnckb.10742	0.735	0.006443	protein_coding	CACNA2D4	lncRNA	LOC105369618
lnckb.10655	lnckb.13343	0.775	0.003051	protein_coding	CACNA2D4	lncRNA	RP11-503G7.2
lnckb.10655	lnckb.14245	0.794	0.002059	protein_coding	CACNA2D4	lncRNA	LOC105370247
lnckb.10655	lnckb.14246	0.726	0.007462	protein_coding	CACNA2D4	lncRNA	PCDH9-AS2
lnckb.10655	lnckb.14247	0.724	0.007708	protein_coding	CACNA2D4	lncRNA	PCDH9-AS3
lnckb.10655	lnckb.14248	0.706	0.010327	protein_coding	CACNA2D4	lncRNA	PCDH9-AS4
lnckb.10655	lnckb.14479	0.762	0.003977	protein_coding	CACNA2D4	lncRNA	LOC105370312
lnckb.10655	lnckb.14498	0.81	0.001399	protein_coding	CACNA2D4	lncRNA	GPC6-AS2
lnckb.10655	lnckb.14500	0.837	0.000689	protein_coding	CACNA2D4	lncRNA	GPC6-AS1
lnckb.10655	lnckb.15158	0.838	0.000663	protein_coding	CACNA2D4	lncRNA	LINC00645
lnckb.10655	lnckb.15404	0.854	0.000402	protein_coding	CACNA2D4	lncRNA	LINC00648
lnckb.10655	lnckb.16515	0.888	0.000113	protein_coding	CACNA2D4	lncRNA	RP11-260M19.2
lnckb.10655	lnckb.18491	0.889	0.000109	protein_coding	CACNA2D4	lncRNA	FAM138E
lnckb.10655	lnckb.20946	0.883	0.000139	protein_coding	CACNA2D4	lncRNA	AC099684.1
lnckb.10655	lnckb.22742	0.858	0.000359	protein_coding	CACNA2D4	lncRNA	LOC101927367
lnckb.10655	lnckb.22743	0.827	0.00091	protein_coding	CACNA2D4	lncRNA	LOC105371833
lnckb.10655	lnckb.23370	0.908	4.4e-05	protein_coding	CACNA2D4	lncRNA	RP11-13K12.1
lnckb.10655	lnckb.23372	0.795	0.001977	protein_coding	CACNA2D4	lncRNA	lnckb.23372
lnckb.10655	lnckb.25106	0.877	0.000179	protein_coding	CACNA2D4	lncRNA	FAM138F
lnckb.10655	lnckb.30587	0.776	0.002984	protein_coding	CACNA2D4	lncRNA	PGM5P4-AS1
lnckb.10655	lnckb.30590	0.896	7.9e-05	protein_coding	CACNA2D4	lncRNA	FAM138B
lnckb.10655	lnckb.31242	0.79	0.002226	protein_coding	CACNA2D4	lncRNA	LOC107985957
lnckb.10655	lnckb.34766	-0.814	0.001281	protein_coding	CACNA2D4	lncRNA	LOC102724740
lnckb.10655	lnckb.34767	-0.782	0.002678	protein_coding	CACNA2D4	lncRNA	LOC105372803
lnckb.10655	lnckb.37564	0.871	0.000229	protein_coding	CACNA2D4	lncRNA	LOC101929316
lnckb.10655	lnckb.37565	0.859	0.000347	protein_coding	CACNA2D4	lncRNA	LOC105377123
lnckb.10655	lnckb.37702	0.936	8e-06	protein_coding	CACNA2D4	lncRNA	LOC101927374
lnckb.10655	lnckb.38864	-0.752	0.004809	protein_coding	CACNA2D4	lncRNA	LOC107986151
lnckb.10655	lnckb.4	0.876	0.000188	protein_coding	CACNA2D4	lncRNA	FAM138A
lnckb.10655	lnckb.4006	0.707	0.010164	protein_coding	CACNA2D4	lncRNA	LOC105371658
lnckb.10655	lnckb.40849	0.822	0.001022	protein_coding	CACNA2D4	lncRNA	LOC107986189
lnckb.10655	lnckb.41025	0.776	0.002995	protein_coding	CACNA2D4	lncRNA	LOC101929448
lnckb.10655	lnckb.4892	0.817	0.001192	protein_coding	CACNA2D4	lncRNA	LOC105373170
lnckb.10655	lnckb.50471	0.748	0.005159	protein_coding	CACNA2D4	lncRNA	LOC105375253
lnckb.10655	lnckb.51148	0.869	0.000246	protein_coding	CACNA2D4	lncRNA	LOC105375392
lnckb.10655	lnckb.51150	0.76	0.004114	protein_coding	CACNA2D4	lncRNA	LOC107986716
lnckb.10655	lnckb.51151	0.805	0.001583	protein_coding	CACNA2D4	lncRNA	LOC101927473
lnckb.10655	lnckb.53153	0.718	0.008478	protein_coding	CACNA2D4	lncRNA	LOC105379361
lnckb.10655	lnckb.54587	-0.716	0.008852	protein_coding	CACNA2D4	lncRNA	RP11-30J20.1
lnckb.10655	lnckb.54934	0.873	0.000209	protein_coding	CACNA2D4	lncRNA	FAM138C
lnckb.10655	lnckb.54936	0.721	0.008177	protein_coding	CACNA2D4	lncRNA	PGM5P3-AS1
lnckb.10655	lnckb.57718	0.727	0.00736	protein_coding	CACNA2D4	lncRNA	LOC107985707
lnckb.10655	lnckb.60764	0.71	0.009723	protein_coding	CACNA2D4	lncRNA	CATG00000015017.1
lnckb.10655	lnckb.61454	0.71	0.009735	protein_coding	CACNA2D4	lncRNA	CATG00000028259.1
lnckb.10655	lnckb.61662	0.814	0.001265	protein_coding	CACNA2D4	lncRNA	CATG00000031817.1
lnckb.10655	lnckb.64630	0.751	0.004904	protein_coding	CACNA2D4	lncRNA	CATG00000081175.1
lnckb.10655	lnckb.67773	0.788	0.002311	protein_coding	CACNA2D4	lncRNA	lnc-BRINP3-7
lnckb.10655	lnckb.71433	0.71	0.009687	protein_coding	CACNA2D4	lncRNA	lnc-ANKRD27-6
lnckb.10655	lnckb.76178	0.903	5.9e-05	protein_coding	CACNA2D4	lncRNA	lnc-SULF1-2
lnckb.10655	lnckb.80853	-0.825	0.000949	protein_coding	CACNA2D4	lncRNA	NONHSAG063246.1
lnckb.10655	lnckb.82267	0.738	0.006181	protein_coding	CACNA2D4	lncRNA	NONHSAG067167.2
lnckb.10655	lnckb.84765	0.837	0.000682	protein_coding	CACNA2D4	lncRNA	NONHSAG074431.1
lnckb.10655	lnckb.84766	0.844	0.000556	protein_coding	CACNA2D4	lncRNA	NONHSAG074432.1
lnckb.10655	lnckb.97408	0.754	0.004611	protein_coding	CACNA2D4	lncRNA	NONHSAG114920.1
lnckb.23014	lnckb.23370	0.713	0.009231	protein_coding	CACNG5	lncRNA	RP11-13K12.1
lnckb.23014	lnckb.23372	0.827	0.000916	protein_coding	CACNG5	lncRNA	lnckb.23372
lnckb.23014	lnckb.31242	0.808	0.001468	protein_coding	CACNG5	lncRNA	LOC107985957
lnckb.23014	lnckb.34384	0.794	0.00203	protein_coding	CACNG5	lncRNA	lnckb.34384
lnckb.23014	lnckb.37564	0.709	0.009805	protein_coding	CACNG5	lncRNA	LOC101929316
lnckb.23014	lnckb.38372	0.747	0.005238	protein_coding	CACNG5	lncRNA	LOC105374107
lnckb.23014	lnckb.40849	0.726	0.007496	protein_coding	CACNG5	lncRNA	LOC107986189
lnckb.23014	lnckb.43842	0.785	0.002495	protein_coding	CACNG5	lncRNA	LOC105379171
lnckb.23014	lnckb.43843	0.809	0.001451	protein_coding	CACNG5	lncRNA	LOC107986449
lnckb.23014	lnckb.4892	0.786	0.002423	protein_coding	CACNG5	lncRNA	LOC105373170
lnckb.23014	lnckb.4894	0.81	0.001415	protein_coding	CACNG5	lncRNA	LOC105373172
lnckb.23014	lnckb.4895	0.842	0.000595	protein_coding	CACNG5	lncRNA	LOC105373171
lnckb.23014	lnckb.50471	0.706	0.010297	protein_coding	CACNG5	lncRNA	LOC105375253
lnckb.23014	lnckb.53583	0.715	0.00895	protein_coding	CACNG5	lncRNA	MIR124-2HG
lnckb.23014	lnckb.57718	0.775	0.003042	protein_coding	CACNG5	lncRNA	LOC107985707
lnckb.23014	lnckb.61454	0.746	0.005315	protein_coding	CACNG5	lncRNA	CATG00000028259.1
lnckb.23014	lnckb.64630	0.712	0.009456	protein_coding	CACNG5	lncRNA	CATG00000081175.1
lnckb.23014	lnckb.67066	0.784	0.00253	protein_coding	CACNG5	lncRNA	RP11-789A21.1coding_status uncertaincumulative_support FANTOM:GENCODE:MITRANSgeneCategory e_lncRNADHS_type DHS_enhancer
lnckb.23014	lnckb.68719	0.791	0.002204	protein_coding	CACNG5	lncRNA	lnc-ALDH3B2-2
lnckb.23014	lnckb.68945	0.758	0.004314	protein_coding	CACNG5	lncRNA	lnc-NTF3-4
lnckb.23014	lnckb.71433	0.805	0.001569	protein_coding	CACNG5	lncRNA	lnc-ANKRD27-6
lnckb.23014	lnckb.80694	0.715	0.00897	protein_coding	CACNG5	lncRNA	NONHSAG064334.1
lnckb.23014	lnckb.80695	0.726	0.007453	protein_coding	CACNG5	lncRNA	NONHSAG064335.1
lnckb.23014	lnckb.81423	0.725	0.00761	protein_coding	CACNG5	lncRNA	NONHSAG065591.1
lnckb.23014	lnckb.81427	0.763	0.003876	protein_coding	CACNG5	lncRNA	NONHSAG065592.1
lnckb.23014	lnckb.84688	0.993	0	protein_coding	CACNG5	lncRNA	NONHSAG073321.1
lnckb.23014	lnckb.84765	0.789	0.002296	protein_coding	CACNG5	lncRNA	NONHSAG074431.1
lnckb.23014	lnckb.84766	0.818	0.001143	protein_coding	CACNG5	lncRNA	NONHSAG074432.1
lnckb.23014	lnckb.91502	0.721	0.00811	protein_coding	CACNG5	lncRNA	NONHSAG090794.1
lnckb.53908	lnckb.60458	-0.893	9.3e-05	protein_coding	CALB1	lncRNA	CATG00000009867.1
lnckb.53908	lnckb.78221	-0.909	4.3e-05	protein_coding	CALB1	lncRNA	NONHSAG059284.1
lnckb.53908	lnckb.815	0.76	0.004155	protein_coding	CALB1	lncRNA	LOC100506985
lnckb.670	lnckb.81769	-0.75	0.004987	protein_coding	CAMK2N1	lncRNA	NONHSAG066812.1
lnckb.670	lnckb.87625	-0.9	6.5e-05	protein_coding	CAMK2N1	lncRNA	NONHSAG082140.1
lnckb.670	lnckb.9506	0.88	0.000158	protein_coding	CAMK2N1	lncRNA	CTD-2562J17.4
lnckb.670	lnckb.9507	0.814	0.001257	protein_coding	CAMK2N1	lncRNA	lnckb.9507
lnckb.45591	lnckb.4610	-0.762	0.003982	lncRNA	CASC15	protein_coding	HLX
lnckb.45591	lnckb.47185	0.826	0.000933	lncRNA	CASC15	protein_coding	SLC22A16
lnckb.45591	lnckb.50473	0.742	0.00575	lncRNA	CASC15	protein_coding	AC005537.2
lnckb.45591	lnckb.54735	-0.729	0.007177	lncRNA	CASC15	protein_coding	MAPK15
lnckb.45591	lnckb.9940	-0.729	0.007127	lncRNA	CASC15	protein_coding	ARHGAP20
lnckb.54452	lnckb.54455	0.917	2.7e-05	lncRNA	CASC21	protein_coding	POU5F1B
lnckb.54453	lnckb.54455	0.909	4.2e-05	lncRNA	CASC8	protein_coding	POU5F1B
lnckb.53725	lnckb.59005	0.727	0.007336	lncRNA	CASC9	protein_coding	MAGEA12
lnckb.53725	lnckb.9284	0.727	0.007408	lncRNA	CASC9	protein_coding	CABP2
lnckb.361	lnckb.55939	0.702	0.010971	protein_coding	CASZ1	lncRNA	LOC440173
lnckb.361	lnckb.88223	0.709	0.009841	protein_coding	CASZ1	lncRNA	NONHSAG110769.1
lnckb.60653	lnckb.6830	0.804	0.001624	lncRNA	CATG00000013013.1	protein_coding	CYP26A1
lnckb.60653	lnckb.7186	0.789	0.002267	lncRNA	CATG00000013013.1	protein_coding	RBM20
lnckb.60653	lnckb.9683	0.888	0.000113	lncRNA	CATG00000013013.1	protein_coding	RAB38
lnckb.60764	lnckb.7186	0.867	0.000263	lncRNA	CATG00000015017.1	protein_coding	RBM20
lnckb.60764	lnckb.851	0.716	0.008838	lncRNA	CATG00000015017.1	protein_coding	LDLRAP1
lnckb.60775	lnckb.6118	-0.794	0.00203	lncRNA	CATG00000015198.1	protein_coding	RBP3
lnckb.60890	lnckb.6118	-0.853	0.000418	lncRNA	CATG00000017401.1	protein_coding	RBP3
lnckb.61454	lnckb.9284	0.786	0.002435	lncRNA	CATG00000028259.1	protein_coding	CABP2
lnckb.61662	lnckb.6894	0.737	0.006296	lncRNA	CATG00000031817.1	protein_coding	TLL2
lnckb.61662	lnckb.7186	0.866	0.000273	lncRNA	CATG00000031817.1	protein_coding	RBM20
lnckb.61662	lnckb.9284	0.749	0.00506	lncRNA	CATG00000031817.1	protein_coding	CABP2
lnckb.61662	lnckb.9683	0.851	0.000446	lncRNA	CATG00000031817.1	protein_coding	RAB38
lnckb.62624	lnckb.9065	0.737	0.00629	lncRNA	CATG00000046950.1	protein_coding	NRXN2
lnckb.63693	lnckb.9913	-0.732	0.006797	lncRNA	CATG00000063989.1	protein_coding	EXPH5
lnckb.64630	lnckb.9284	0.805	0.001602	lncRNA	CATG00000081175.1	protein_coding	CABP2
lnckb.65673	lnckb.9065	0.813	0.001298	lncRNA	CATG00000097584.1	protein_coding	NRXN2
lnckb.65679	lnckb.6894	0.725	0.007624	lncRNA	CATG00000097733.1	protein_coding	TLL2
lnckb.65679	lnckb.9683	0.727	0.007418	lncRNA	CATG00000097733.1	protein_coding	RAB38
lnckb.66464	lnckb.6830	0.812	0.00132	lncRNA	CATG00000111843.1	protein_coding	CYP26A1
lnckb.66464	lnckb.6894	0.791	0.002164	lncRNA	CATG00000111843.1	protein_coding	TLL2
lnckb.36525	lnckb.54937	0.759	0.004226	protein_coding	CAV3	lncRNA	LINC01388
lnckb.36525	lnckb.75865	-0.7	0.011339	protein_coding	CAV3	lncRNA	lnc-PRSS1-1
lnckb.36525	lnckb.88223	0.731	0.006971	protein_coding	CAV3	lncRNA	NONHSAG110769.1
lnckb.31486	lnckb.79038	0.743	0.005597	protein_coding	CCDC141	lncRNA	NONHSAG057391.1
lnckb.31486	lnckb.9299	0.724	0.007761	protein_coding	CCDC141	lncRNA	RP11-119D9.1
lnckb.31486	lnckb.99568	0.709	0.009859	protein_coding	CCDC141	lncRNA	lnckb.99568
lnckb.12945	lnckb.1798	0.709	0.009886	protein_coding	CCDC60	lncRNA	lnckb.1798
lnckb.12945	lnckb.57043	0.752	0.004752	protein_coding	CCDC60	lncRNA	LOC107987136
lnckb.40095	lnckb.82282	0.709	0.009779	protein_coding	CCKAR	lncRNA	NONHSAG107400.1
lnckb.25475	lnckb.25476	0.987	0	protein_coding	CD70	lncRNA	LOC107985339
lnckb.25475	lnckb.34766	0.72	0.008247	protein_coding	CD70	lncRNA	LOC102724740
lnckb.25475	lnckb.34767	0.751	0.004835	protein_coding	CD70	lncRNA	LOC105372803
lnckb.25475	lnckb.37069	-0.792	0.002152	protein_coding	CD70	lncRNA	RP4-555D20.2
lnckb.25475	lnckb.38859	0.701	0.011107	protein_coding	CD70	lncRNA	LOC102724419
lnckb.25475	lnckb.38863	0.783	0.002594	protein_coding	CD70	lncRNA	LOC105374191
lnckb.25475	lnckb.53003	-0.852	0.000439	protein_coding	CD70	lncRNA	LOC105379329
lnckb.25475	lnckb.85043	0.7	0.011237	protein_coding	CD70	lncRNA	NONHSAG074699.1
lnckb.25475	lnckb.89755	0.802	0.00169	protein_coding	CD70	lncRNA	NONHSAG086982.1
lnckb.25475	lnckb.89757	0.734	0.006612	protein_coding	CD70	lncRNA	NONHSAG085127.1
lnckb.25475	lnckb.89758	0.739	0.006061	protein_coding	CD70	lncRNA	NONHSAG085128.1
lnckb.20194	lnckb.22743	0.743	0.005625	protein_coding	CDH1	lncRNA	LOC105371833
lnckb.20194	lnckb.25021	0.747	0.005212	protein_coding	CDH1	lncRNA	LOC107985172
lnckb.20194	lnckb.25106	0.7	0.011271	protein_coding	CDH1	lncRNA	FAM138F
lnckb.20194	lnckb.30590	0.707	0.010122	protein_coding	CDH1	lncRNA	FAM138B
lnckb.20194	lnckb.4	0.7	0.011199	protein_coding	CDH1	lncRNA	FAM138A
lnckb.20194	lnckb.42015	-0.742	0.005718	protein_coding	CDH1	lncRNA	RP11-45I20.1
lnckb.20194	lnckb.52433	0.717	0.008701	protein_coding	CDH1	lncRNA	LINC00689
lnckb.20194	lnckb.54934	0.702	0.01096	protein_coding	CDH1	lncRNA	FAM138C
lnckb.20194	lnckb.61982	0.792	0.002113	protein_coding	CDH1	lncRNA	CATG00000036657.1
lnckb.20194	lnckb.79038	0.71	0.009615	protein_coding	CDH1	lncRNA	NONHSAG057391.1
lnckb.42456	lnckb.88223	0.727	0.007347	protein_coding	CDH12	lncRNA	NONHSAG110769.1
lnckb.42456	lnckb.88384	0.718	0.00852	protein_coding	CDH12	lncRNA	NONHSAG082825.1
lnckb.34078	lnckb.34474	0.755	0.004559	protein_coding	CDH4	lncRNA	AP000230.1
lnckb.34078	lnckb.88223	0.746	0.005298	protein_coding	CDH4	lncRNA	NONHSAG110769.1
lnckb.34078	lnckb.90077	0.717	0.008641	protein_coding	CDH4	lncRNA	NONHSAG087330.1
lnckb.34078	lnckb.97768	0.704	0.010671	protein_coding	CDH4	lncRNA	NONHSAG115006.1
lnckb.20040	lnckb.2311	0.782	0.002679	protein_coding	CDH8	lncRNA	LOC729987
lnckb.20040	lnckb.36180	-0.701	0.011165	protein_coding	CDH8	lncRNA	lnckb.36180
lnckb.20040	lnckb.37564	0.7	0.011331	protein_coding	CDH8	lncRNA	LOC101929316
lnckb.20040	lnckb.39833	0.709	0.009887	protein_coding	CDH8	lncRNA	LOC107986258
lnckb.20040	lnckb.4926	0.787	0.002393	protein_coding	CDH8	lncRNA	LOC107985363
lnckb.20040	lnckb.51148	0.721	0.008158	protein_coding	CDH8	lncRNA	LOC105375392
lnckb.20040	lnckb.51150	0.729	0.007124	protein_coding	CDH8	lncRNA	LOC107986716
lnckb.20040	lnckb.51151	0.727	0.00739	protein_coding	CDH8	lncRNA	LOC101927473
lnckb.20040	lnckb.64630	0.788	0.002313	protein_coding	CDH8	lncRNA	CATG00000081175.1
lnckb.20040	lnckb.73709	0.829	0.000854	protein_coding	CDH8	lncRNA	lnc-GNPDA2-6
lnckb.20040	lnckb.82275	0.706	0.010363	protein_coding	CDH8	lncRNA	NONHSAG107393.1
lnckb.20040	lnckb.82277	0.706	0.01027	protein_coding	CDH8	lncRNA	NONHSAG107395.1
lnckb.20040	lnckb.82278	0.708	0.009912	protein_coding	CDH8	lncRNA	NONHSAG107396.1
lnckb.20040	lnckb.82279	0.703	0.010806	protein_coding	CDH8	lncRNA	NONHSAG107397.1
lnckb.20040	lnckb.82280	0.718	0.008591	protein_coding	CDH8	lncRNA	NONHSAG107398.1
lnckb.20040	lnckb.82281	0.724	0.007737	protein_coding	CDH8	lncRNA	NONHSAG107399.1
lnckb.20040	lnckb.82282	0.729	0.00712	protein_coding	CDH8	lncRNA	NONHSAG107400.1
lnckb.20040	lnckb.90433	0.79	0.002219	protein_coding	CDH8	lncRNA	NONHSAG087543.1
lnckb.20040	lnckb.97408	0.74	0.005929	protein_coding	CDH8	lncRNA	NONHSAG114920.1
lnckb.20040	lnckb.97904	0.721	0.008125	protein_coding	CDH8	lncRNA	NONHSAG103831.1
lnckb.55208	lnckb.55209	0.753	0.004715	protein_coding	CDKN2A	lncRNA	CDKN2B-AS1
lnckb.55208	lnckb.61454	-0.712	0.009317	protein_coding	CDKN2A	lncRNA	CATG00000028259.1
lnckb.55208	lnckb.70548	-0.734	0.006597	protein_coding	CDKN2A	lncRNA	lnc-C16orf78-10
lnckb.55208	lnckb.71130	-0.748	0.005104	protein_coding	CDKN2A	lncRNA	lnc-ZSCAN30-3
lnckb.55208	lnckb.77825	-0.752	0.004804	protein_coding	CDKN2A	lncRNA	NONHSAG058827.1
lnckb.55208	lnckb.85043	-0.734	0.006528	protein_coding	CDKN2A	lncRNA	NONHSAG074699.1
lnckb.55208	lnckb.85044	-0.754	0.004614	protein_coding	CDKN2A	lncRNA	NONHSAG074700.1
lnckb.55208	lnckb.85045	-0.764	0.003852	protein_coding	CDKN2A	lncRNA	NONHSAG075548.1
lnckb.55208	lnckb.85046	-0.745	0.005477	protein_coding	CDKN2A	lncRNA	NONHSAG075549.1
lnckb.55208	lnckb.85048	-0.765	0.00378	protein_coding	CDKN2A	lncRNA	NONHSAG075551.1
lnckb.55208	lnckb.85049	-0.759	0.004185	protein_coding	CDKN2A	lncRNA	NONHSAG075552.1
lnckb.55208	lnckb.85050	-0.767	0.003568	protein_coding	CDKN2A	lncRNA	NONHSAG075553.1
lnckb.55209	lnckb.55489	0.759	0.004228	lncRNA	CDKN2B-AS1	protein_coding	ANKRD18A
lnckb.55209	lnckb.7555	0.77	0.003389	lncRNA	CDKN2B-AS1	protein_coding	TCERG1L
lnckb.25320	lnckb.25834	0.81	0.001415	protein_coding	CELF5	lncRNA	LOC105372283
lnckb.25320	lnckb.25835	0.852	0.000429	protein_coding	CELF5	lncRNA	CACNA1A
lnckb.25320	lnckb.30301	0.871	0.000222	protein_coding	CELF5	lncRNA	LOC105373504
lnckb.25320	lnckb.30385	0.764	0.003829	protein_coding	CELF5	lncRNA	AC104655.3
lnckb.25320	lnckb.31149	-0.949	2e-06	protein_coding	CELF5	lncRNA	LOC107985955
lnckb.25320	lnckb.31151	-0.898	7.3e-05	protein_coding	CELF5	lncRNA	LOC105373709
lnckb.25320	lnckb.34013	-0.748	0.005157	protein_coding	CELF5	lncRNA	APCDD1L-AS1
lnckb.25320	lnckb.34474	0.798	0.001871	protein_coding	CELF5	lncRNA	AP000230.1
lnckb.25320	lnckb.36180	0.885	0.000128	protein_coding	CELF5	lncRNA	lnckb.36180
lnckb.25320	lnckb.36183	0.916	2.9e-05	protein_coding	CELF5	lncRNA	CTA-299D3.8
lnckb.25320	lnckb.36184	0.881	0.000155	protein_coding	CELF5	lncRNA	LOC105373083
lnckb.25320	lnckb.44229	0.889	0.000112	protein_coding	CELF5	lncRNA	lnckb.44229
lnckb.25320	lnckb.49726	-0.744	0.005572	protein_coding	CELF5	lncRNA	LOC105375124
lnckb.25320	lnckb.52091	0.949	3e-06	protein_coding	CELF5	lncRNA	RP11-563K23.1
lnckb.25320	lnckb.60802	-0.7	0.011304	protein_coding	CELF5	lncRNA	CATG00000015769.1
lnckb.25320	lnckb.73709	-0.717	0.008645	protein_coding	CELF5	lncRNA	lnc-GNPDA2-6
lnckb.25320	lnckb.88384	0.757	0.004351	protein_coding	CELF5	lncRNA	NONHSAG082825.1
lnckb.25320	lnckb.9506	0.758	0.004262	protein_coding	CELF5	lncRNA	CTD-2562J17.4
lnckb.128	lnckb.55735	0.751	0.004862	protein_coding	CFAP74	lncRNA	LOC107984011
lnckb.128	lnckb.75835	0.81	0.00139	protein_coding	CFAP74	lncRNA	lnc-CHRM2-3
lnckb.128	lnckb.75865	0.707	0.010194	protein_coding	CFAP74	lncRNA	lnc-PRSS1-1
lnckb.128	lnckb.75866	0.737	0.006206	protein_coding	CFAP74	lncRNA	lnc-PRSS1-7
lnckb.128	lnckb.79038	0.753	0.004731	protein_coding	CFAP74	lncRNA	NONHSAG057391.1
lnckb.128	lnckb.99568	0.815	0.001248	protein_coding	CFAP74	lncRNA	lnckb.99568
lnckb.36443	lnckb.36444	0.831	0.000801	protein_coding	CHL1	lncRNA	CHL1-AS1
lnckb.36443	lnckb.38871	0.741	0.005807	protein_coding	CHL1	lncRNA	LINC01322
lnckb.36443	lnckb.46666	-0.7	0.011239	protein_coding	CHL1	lncRNA	LOC107986609
lnckb.36443	lnckb.47566	0.72	0.008241	protein_coding	CHL1	lncRNA	lnckb.47566
lnckb.36443	lnckb.55209	0.737	0.006248	protein_coding	CHL1	lncRNA	CDKN2B-AS1
lnckb.36443	lnckb.71130	-0.836	0.0007	protein_coding	CHL1	lncRNA	lnc-ZSCAN30-3
lnckb.36443	lnckb.83758	0.734	0.006544	protein_coding	CHL1	lncRNA	NONHSAG071465.1
lnckb.36443	lnckb.85043	-0.766	0.003643	protein_coding	CHL1	lncRNA	NONHSAG074699.1
lnckb.36443	lnckb.85044	-0.739	0.006028	protein_coding	CHL1	lncRNA	NONHSAG074700.1
lnckb.36443	lnckb.85045	-0.735	0.006408	protein_coding	CHL1	lncRNA	NONHSAG075548.1
lnckb.36443	lnckb.85046	-0.745	0.005476	protein_coding	CHL1	lncRNA	NONHSAG075549.1
lnckb.36443	lnckb.85048	-0.789	0.002285	protein_coding	CHL1	lncRNA	NONHSAG075551.1
lnckb.36443	lnckb.85049	-0.74	0.005882	protein_coding	CHL1	lncRNA	NONHSAG075552.1
lnckb.36443	lnckb.85050	-0.724	0.007746	protein_coding	CHL1	lncRNA	NONHSAG075553.1
lnckb.39149	lnckb.42015	-0.705	0.010403	protein_coding	CHRD	lncRNA	RP11-45I20.1
lnckb.39149	lnckb.52091	0.765	0.003736	protein_coding	CHRD	lncRNA	RP11-563K23.1
lnckb.39149	lnckb.6763	0.746	0.005339	protein_coding	CHRD	lncRNA	LIPA
lnckb.39149	lnckb.83011	-0.712	0.009355	protein_coding	CHRD	lncRNA	NONHSAG068900.1
lnckb.39149	lnckb.83013	-0.706	0.010281	protein_coding	CHRD	lncRNA	NONHSAG069914.1
lnckb.39149	lnckb.92258	0.775	0.003091	protein_coding	CHRD	lncRNA	NONHSAG092344.1
lnckb.26710	lnckb.37563	0.713	0.009232	protein_coding	CLC	lncRNA	PRICKLE2-AS3
lnckb.26710	lnckb.37564	0.747	0.005252	protein_coding	CLC	lncRNA	LOC101929316
lnckb.26710	lnckb.37565	0.716	0.008778	protein_coding	CLC	lncRNA	LOC105377123
lnckb.26710	lnckb.40849	0.701	0.011023	protein_coding	CLC	lncRNA	LOC107986189
lnckb.26710	lnckb.41025	0.806	0.00154	protein_coding	CLC	lncRNA	LOC101929448
lnckb.26710	lnckb.47009	-0.731	0.006859	protein_coding	CLC	lncRNA	LOC107986626
lnckb.26710	lnckb.4892	0.788	0.002315	protein_coding	CLC	lncRNA	LOC105373170
lnckb.26710	lnckb.4926	0.743	0.005582	protein_coding	CLC	lncRNA	LOC107985363
lnckb.26710	lnckb.54440	0.76	0.00416	protein_coding	CLC	lncRNA	RP11-89K10.1
lnckb.26710	lnckb.54587	-0.769	0.003438	protein_coding	CLC	lncRNA	RP11-30J20.1
lnckb.26710	lnckb.64157	0.791	0.002186	protein_coding	CLC	lncRNA	CATG00000073282.1
lnckb.26710	lnckb.81347	0.723	0.007942	protein_coding	CLC	lncRNA	NONHSAG066406.1
lnckb.26710	lnckb.81354	0.711	0.009535	protein_coding	CLC	lncRNA	NONHSAG066413.1
lnckb.26710	lnckb.81362	0.713	0.009209	protein_coding	CLC	lncRNA	NONHSAG065562.1
lnckb.26710	lnckb.87625	0.72	0.008332	protein_coding	CLC	lncRNA	NONHSAG082140.1
lnckb.26710	lnckb.9506	-0.766	0.003659	protein_coding	CLC	lncRNA	CTD-2562J17.4
lnckb.26710	lnckb.9507	-0.825	0.000967	protein_coding	CLC	lncRNA	lnckb.9507
lnckb.26710	lnckb.9710	0.759	0.004194	protein_coding	CLC	lncRNA	DISC1FP1
lnckb.26710	lnckb.97408	0.943	4e-06	protein_coding	CLC	lncRNA	NONHSAG114920.1
lnckb.1387	lnckb.14498	0.702	0.010913	protein_coding	CLDN19	lncRNA	GPC6-AS2
lnckb.1387	lnckb.14500	0.75	0.004968	protein_coding	CLDN19	lncRNA	GPC6-AS1
lnckb.1387	lnckb.15158	0.776	0.002988	protein_coding	CLDN19	lncRNA	LINC00645
lnckb.1387	lnckb.15404	0.815	0.001234	protein_coding	CLDN19	lncRNA	LINC00648
lnckb.1387	lnckb.16515	0.743	0.005579	protein_coding	CLDN19	lncRNA	RP11-260M19.2
lnckb.1387	lnckb.18491	0.719	0.008473	protein_coding	CLDN19	lncRNA	FAM138E
lnckb.1387	lnckb.23370	0.825	0.000953	protein_coding	CLDN19	lncRNA	RP11-13K12.1
lnckb.1387	lnckb.23372	0.73	0.007051	protein_coding	CLDN19	lncRNA	lnckb.23372
lnckb.1387	lnckb.25106	0.717	0.008664	protein_coding	CLDN19	lncRNA	FAM138F
lnckb.1387	lnckb.30586	0.728	0.007258	protein_coding	CLDN19	lncRNA	LOC101927424
lnckb.1387	lnckb.37564	0.773	0.003167	protein_coding	CLDN19	lncRNA	LOC101929316
lnckb.1387	lnckb.37565	0.781	0.002726	protein_coding	CLDN19	lncRNA	LOC105377123
lnckb.1387	lnckb.38442	0.73	0.007039	protein_coding	CLDN19	lncRNA	RP11-657O9.1
lnckb.1387	lnckb.4	0.716	0.008789	protein_coding	CLDN19	lncRNA	FAM138A
lnckb.1387	lnckb.41025	0.81	0.001407	protein_coding	CLDN19	lncRNA	LOC101929448
lnckb.1387	lnckb.53725	0.706	0.010261	protein_coding	CLDN19	lncRNA	CASC9
lnckb.1387	lnckb.54934	0.728	0.007294	protein_coding	CLDN19	lncRNA	FAM138C
lnckb.1387	lnckb.61454	0.767	0.003629	protein_coding	CLDN19	lncRNA	CATG00000028259.1
lnckb.1387	lnckb.64157	0.848	0.000492	protein_coding	CLDN19	lncRNA	CATG00000073282.1
lnckb.1387	lnckb.71433	0.743	0.005589	protein_coding	CLDN19	lncRNA	lnc-ANKRD27-6
lnckb.1387	lnckb.76178	0.78	0.002774	protein_coding	CLDN19	lncRNA	lnc-SULF1-2
lnckb.1387	lnckb.84765	0.731	0.00692	protein_coding	CLDN19	lncRNA	NONHSAG074431.1
lnckb.1387	lnckb.84766	0.768	0.003549	protein_coding	CLDN19	lncRNA	NONHSAG074432.1
lnckb.1387	lnckb.9507	-0.785	0.002479	protein_coding	CLDN19	lncRNA	lnckb.9507
lnckb.1387	lnckb.97408	0.772	0.003241	protein_coding	CLDN19	lncRNA	NONHSAG114920.1
lnckb.19256	lnckb.30470	0.848	0.000496	protein_coding	CLEC19A	lncRNA	LINC01123
lnckb.19256	lnckb.30483	0.852	0.000435	protein_coding	CLEC19A	lncRNA	LINC01106
lnckb.19256	lnckb.37676	0.79	0.002214	protein_coding	CLEC19A	lncRNA	LOC105377167
lnckb.19256	lnckb.37678	0.864	0.000287	protein_coding	CLEC19A	lncRNA	LOC107986099
lnckb.19256	lnckb.4005	0.819	0.001117	protein_coding	CLEC19A	lncRNA	LOC105371659
lnckb.19256	lnckb.4006	0.793	0.002085	protein_coding	CLEC19A	lncRNA	LOC105371658
lnckb.19256	lnckb.40849	0.725	0.007612	protein_coding	CLEC19A	lncRNA	LOC107986189
lnckb.19256	lnckb.42970	0.742	0.00571	protein_coding	CLEC19A	lncRNA	LOC107986417
lnckb.19256	lnckb.44304	0.814	0.00127	protein_coding	CLEC19A	lncRNA	LOC105378214
lnckb.19256	lnckb.44609	0.723	0.007918	protein_coding	CLEC19A	lncRNA	CTC-340A15.2
lnckb.19256	lnckb.47481	0.827	0.000906	protein_coding	CLEC19A	lncRNA	RP3-523C21.2
lnckb.19256	lnckb.50819	0.806	0.001551	protein_coding	CLEC19A	lncRNA	RP4-736H5.3
lnckb.19256	lnckb.51148	0.806	0.001557	protein_coding	CLEC19A	lncRNA	LOC105375392
lnckb.19256	lnckb.51150	0.833	0.00077	protein_coding	CLEC19A	lncRNA	LOC107986716
lnckb.19256	lnckb.51151	0.838	0.000666	protein_coding	CLEC19A	lncRNA	LOC101927473
lnckb.19256	lnckb.57717	0.71	0.00968	protein_coding	CLEC19A	lncRNA	lnckb.57717
lnckb.19256	lnckb.58389	0.729	0.007104	protein_coding	CLEC19A	lncRNA	LOC107985704
lnckb.19256	lnckb.66464	0.74	0.005932	protein_coding	CLEC19A	lncRNA	CATG00000111843.1
lnckb.19256	lnckb.67773	0.761	0.004035	protein_coding	CLEC19A	lncRNA	lnc-BRINP3-7
lnckb.19256	lnckb.6778	0.785	0.002507	protein_coding	CLEC19A	lncRNA	LINC00865
lnckb.19256	lnckb.75835	0.835	0.000718	protein_coding	CLEC19A	lncRNA	lnc-CHRM2-3
lnckb.19256	lnckb.75865	0.777	0.002962	protein_coding	CLEC19A	lncRNA	lnc-PRSS1-1
lnckb.19256	lnckb.75866	0.767	0.00363	protein_coding	CLEC19A	lncRNA	lnc-PRSS1-7
lnckb.19256	lnckb.79691	0.872	0.000214	protein_coding	CLEC19A	lncRNA	NONHSAG061466.1
lnckb.19256	lnckb.94876	0.757	0.004368	protein_coding	CLEC19A	lncRNA	NONHSAG098017.1
lnckb.19256	lnckb.97904	0.706	0.010284	protein_coding	CLEC19A	lncRNA	NONHSAG103831.1
lnckb.16273	lnckb.18491	0.741	0.005819	protein_coding	CLMN	lncRNA	FAM138E
lnckb.16273	lnckb.20946	0.873	0.000212	protein_coding	CLMN	lncRNA	AC099684.1
lnckb.16273	lnckb.2302	0.841	0.000603	protein_coding	CLMN	lncRNA	LOC105378867
lnckb.16273	lnckb.2311	0.704	0.010589	protein_coding	CLMN	lncRNA	LOC729987
lnckb.16273	lnckb.23370	0.811	0.001373	protein_coding	CLMN	lncRNA	RP11-13K12.1
lnckb.16273	lnckb.25106	0.741	0.005868	protein_coding	CLMN	lncRNA	FAM138F
lnckb.16273	lnckb.30590	0.749	0.005019	protein_coding	CLMN	lncRNA	FAM138B
lnckb.16273	lnckb.31242	0.799	0.001833	protein_coding	CLMN	lncRNA	LOC107985957
lnckb.16273	lnckb.34384	0.716	0.008813	protein_coding	CLMN	lncRNA	lnckb.34384
lnckb.16273	lnckb.34766	-0.782	0.002674	protein_coding	CLMN	lncRNA	LOC102724740
lnckb.16273	lnckb.34767	-0.716	0.008804	protein_coding	CLMN	lncRNA	LOC105372803
lnckb.16273	lnckb.37564	0.71	0.009671	protein_coding	CLMN	lncRNA	LOC101929316
lnckb.16273	lnckb.37702	0.867	0.00026	protein_coding	CLMN	lncRNA	LOC101927374
lnckb.16273	lnckb.38863	-0.779	0.002806	protein_coding	CLMN	lncRNA	LOC105374191
lnckb.16273	lnckb.38864	-0.893	9e-05	protein_coding	CLMN	lncRNA	LOC107986151
lnckb.16273	lnckb.4	0.742	0.005714	protein_coding	CLMN	lncRNA	FAM138A
lnckb.16273	lnckb.40849	0.827	0.0009	protein_coding	CLMN	lncRNA	LOC107986189
lnckb.16273	lnckb.41025	0.833	0.000762	protein_coding	CLMN	lncRNA	LOC101929448
lnckb.16273	lnckb.4892	0.887	0.000122	protein_coding	CLMN	lncRNA	LOC105373170
lnckb.16273	lnckb.50471	0.822	0.001027	protein_coding	CLMN	lncRNA	LOC105375253
lnckb.16273	lnckb.52521	0.722	0.007959	protein_coding	CLMN	lncRNA	ERICH1-AS1
lnckb.16273	lnckb.53153	0.79	0.002225	protein_coding	CLMN	lncRNA	LOC105379361
lnckb.16273	lnckb.53188	-0.76	0.004121	protein_coding	CLMN	lncRNA	LOC100507403
lnckb.16273	lnckb.54587	-0.739	0.006033	protein_coding	CLMN	lncRNA	RP11-30J20.1
lnckb.16273	lnckb.54934	0.728	0.007258	protein_coding	CLMN	lncRNA	FAM138C
lnckb.16273	lnckb.57718	0.748	0.005114	protein_coding	CLMN	lncRNA	LOC107985707
lnckb.16273	lnckb.60653	0.708	0.009914	protein_coding	CLMN	lncRNA	CATG00000013013.1
lnckb.16273	lnckb.60764	0.729	0.007121	protein_coding	CLMN	lncRNA	CATG00000015017.1
lnckb.16273	lnckb.64157	0.701	0.011143	protein_coding	CLMN	lncRNA	CATG00000073282.1
lnckb.16273	lnckb.68945	0.745	0.005427	protein_coding	CLMN	lncRNA	lnc-NTF3-4
lnckb.16273	lnckb.74590	0.743	0.005665	protein_coding	CLMN	lncRNA	lnc-SPINK5-1
lnckb.16273	lnckb.76178	0.762	0.003986	protein_coding	CLMN	lncRNA	lnc-SULF1-2
lnckb.16273	lnckb.78533	0.716	0.008831	protein_coding	CLMN	lncRNA	NONHSAG059568.1
lnckb.16273	lnckb.80168	0.747	0.005241	protein_coding	CLMN	lncRNA	NONHSAG062713.1
lnckb.16273	lnckb.80171	0.755	0.004526	protein_coding	CLMN	lncRNA	NONHSAG062714.1
lnckb.16273	lnckb.82267	0.749	0.005044	protein_coding	CLMN	lncRNA	NONHSAG067167.2
lnckb.16273	lnckb.8314	0.739	0.006019	protein_coding	CLMN	lncRNA	BBOX1-AS1
lnckb.16273	lnckb.84765	0.759	0.004186	protein_coding	CLMN	lncRNA	NONHSAG074431.1
lnckb.16273	lnckb.84766	0.745	0.005477	protein_coding	CLMN	lncRNA	NONHSAG074432.1
lnckb.16273	lnckb.8784	0.762	0.004002	protein_coding	CLMN	lncRNA	LOC283194
lnckb.16273	lnckb.89755	-0.733	0.006665	protein_coding	CLMN	lncRNA	NONHSAG086982.1
lnckb.16273	lnckb.9710	0.829	0.000852	protein_coding	CLMN	lncRNA	DISC1FP1
lnckb.16273	lnckb.97408	0.807	0.001518	protein_coding	CLMN	lncRNA	NONHSAG114920.1
lnckb.40338	lnckb.42970	0.754	0.00459	protein_coding	CNGA1	lncRNA	LOC107986417
lnckb.40338	lnckb.43842	0.7	0.011298	protein_coding	CNGA1	lncRNA	LOC105379171
lnckb.40338	lnckb.4894	0.852	0.000438	protein_coding	CNGA1	lncRNA	LOC105373172
lnckb.40338	lnckb.4895	0.853	0.000414	protein_coding	CNGA1	lncRNA	LOC105373171
lnckb.40338	lnckb.70548	0.714	0.009084	protein_coding	CNGA1	lncRNA	lnc-C16orf78-10
lnckb.40338	lnckb.71130	0.74	0.005891	protein_coding	CNGA1	lncRNA	lnc-ZSCAN30-3
lnckb.40338	lnckb.71433	0.708	0.010027	protein_coding	CNGA1	lncRNA	lnc-ANKRD27-6
lnckb.40338	lnckb.84688	0.752	0.004805	protein_coding	CNGA1	lncRNA	NONHSAG073321.1
lnckb.40338	lnckb.85043	0.745	0.005451	protein_coding	CNGA1	lncRNA	NONHSAG074699.1
lnckb.40338	lnckb.85044	0.781	0.002692	protein_coding	CNGA1	lncRNA	NONHSAG074700.1
lnckb.40338	lnckb.85045	0.797	0.001917	protein_coding	CNGA1	lncRNA	NONHSAG075548.1
lnckb.40338	lnckb.85046	0.775	0.003083	protein_coding	CNGA1	lncRNA	NONHSAG075549.1
lnckb.40338	lnckb.85048	0.787	0.002383	protein_coding	CNGA1	lncRNA	NONHSAG075551.1
lnckb.40338	lnckb.85049	0.783	0.002601	protein_coding	CNGA1	lncRNA	NONHSAG075552.1
lnckb.40338	lnckb.85050	0.787	0.002374	protein_coding	CNGA1	lncRNA	NONHSAG075553.1
lnckb.53867	lnckb.60653	0.722	0.008049	protein_coding	CNGB3	lncRNA	CATG00000013013.1
lnckb.53867	lnckb.61662	0.723	0.007827	protein_coding	CNGB3	lncRNA	CATG00000031817.1
lnckb.53867	lnckb.68719	0.7	0.011321	protein_coding	CNGB3	lncRNA	lnc-ALDH3B2-2
lnckb.53867	lnckb.71433	0.721	0.008085	protein_coding	CNGB3	lncRNA	lnc-ANKRD27-6
lnckb.52356	lnckb.65673	0.781	0.002726	protein_coding	CNPY1	lncRNA	CATG00000097584.1
lnckb.52356	lnckb.75865	-0.722	0.008046	protein_coding	CNPY1	lncRNA	lnc-PRSS1-1
lnckb.52356	lnckb.97408	-0.719	0.008444	protein_coding	CNPY1	lncRNA	NONHSAG114920.1
lnckb.52356	lnckb.99568	-0.702	0.010939	protein_coding	CNPY1	lncRNA	lnckb.99568
lnckb.37674	lnckb.37676	0.736	0.006393	protein_coding	CNTN3	lncRNA	LOC105377167
lnckb.37674	lnckb.37678	0.808	0.001488	protein_coding	CNTN3	lncRNA	LOC107986099
lnckb.37674	lnckb.4005	0.752	0.004752	protein_coding	CNTN3	lncRNA	LOC105371659
lnckb.37674	lnckb.4006	0.758	0.004296	protein_coding	CNTN3	lncRNA	LOC105371658
lnckb.37674	lnckb.40830	0.747	0.005282	protein_coding	CNTN3	lncRNA	RP11-8L2.1
lnckb.37674	lnckb.40849	0.754	0.004648	protein_coding	CNTN3	lncRNA	LOC107986189
lnckb.37674	lnckb.44609	0.723	0.007869	protein_coding	CNTN3	lncRNA	CTC-340A15.2
lnckb.37674	lnckb.47481	0.746	0.005371	protein_coding	CNTN3	lncRNA	RP3-523C21.2
lnckb.37674	lnckb.4892	0.704	0.010614	protein_coding	CNTN3	lncRNA	LOC105373170
lnckb.37674	lnckb.50626	-0.832	0.000791	protein_coding	CNTN3	lncRNA	RP4-718N17.2
lnckb.37674	lnckb.51148	0.751	0.004887	protein_coding	CNTN3	lncRNA	LOC105375392
lnckb.37674	lnckb.51151	0.728	0.007291	protein_coding	CNTN3	lncRNA	LOC101927473
lnckb.37674	lnckb.53153	0.804	0.001629	protein_coding	CNTN3	lncRNA	LOC105379361
lnckb.37674	lnckb.55730	0.866	0.000273	protein_coding	CNTN3	lncRNA	LOC101927086
lnckb.37674	lnckb.55735	0.78	0.002758	protein_coding	CNTN3	lncRNA	LOC107984011
lnckb.37674	lnckb.55736	0.801	0.001745	protein_coding	CNTN3	lncRNA	RP11-141J10.1
lnckb.37674	lnckb.57716	0.72	0.008332	protein_coding	CNTN3	lncRNA	LOC107985652
lnckb.37674	lnckb.57717	0.722	0.007955	protein_coding	CNTN3	lncRNA	lnckb.57717
lnckb.37674	lnckb.57718	0.724	0.007747	protein_coding	CNTN3	lncRNA	LOC107985707
lnckb.37674	lnckb.62015	-0.724	0.007737	protein_coding	CNTN3	lncRNA	CATG00000037166.1
lnckb.37674	lnckb.6763	0.751	0.004917	protein_coding	CNTN3	lncRNA	LIPA
lnckb.37674	lnckb.6778	0.755	0.004541	protein_coding	CNTN3	lncRNA	LINC00865
lnckb.37674	lnckb.70548	0.807	0.001511	protein_coding	CNTN3	lncRNA	lnc-C16orf78-10
lnckb.37674	lnckb.75835	0.706	0.010233	protein_coding	CNTN3	lncRNA	lnc-CHRM2-3
lnckb.37674	lnckb.79691	0.775	0.003042	protein_coding	CNTN3	lncRNA	NONHSAG061466.1
lnckb.50618	lnckb.60802	0.759	0.004211	protein_coding	COBL	lncRNA	CATG00000015769.1
lnckb.50618	lnckb.92258	-0.744	0.005492	protein_coding	COBL	lncRNA	NONHSAG092344.1
lnckb.24765	lnckb.25106	0.709	0.009838	protein_coding	CPLX4	lncRNA	FAM138F
lnckb.24765	lnckb.26432	0.846	0.000521	protein_coding	CPLX4	lncRNA	CTC-523E23.1
lnckb.24765	lnckb.26433	0.82	0.001098	protein_coding	CPLX4	lncRNA	CTC-523E23.11
lnckb.24765	lnckb.28788	0.759	0.004208	protein_coding	CPLX4	lncRNA	MIR3681HG
lnckb.24765	lnckb.34371	0.724	0.007753	protein_coding	CPLX4	lncRNA	SAMSN1-AS1
lnckb.24765	lnckb.34384	0.778	0.002871	protein_coding	CPLX4	lncRNA	lnckb.34384
lnckb.24765	lnckb.4	0.711	0.009561	protein_coding	CPLX4	lncRNA	FAM138A
lnckb.24765	lnckb.4616	-0.751	0.004871	protein_coding	CPLX4	lncRNA	C1orf140
lnckb.24765	lnckb.4617	-0.72	0.008213	protein_coding	CPLX4	lncRNA	LOC105372932
lnckb.24765	lnckb.54222	-0.867	0.000263	protein_coding	CPLX4	lncRNA	LINC01608
lnckb.24765	lnckb.54934	0.718	0.008572	protein_coding	CPLX4	lncRNA	FAM138C
lnckb.24765	lnckb.55939	0.714	0.009057	protein_coding	CPLX4	lncRNA	LOC440173
lnckb.24765	lnckb.60775	-0.859	0.000347	protein_coding	CPLX4	lncRNA	CATG00000015198.1
lnckb.24765	lnckb.60890	-0.796	0.001935	protein_coding	CPLX4	lncRNA	CATG00000017401.1
lnckb.24765	lnckb.67066	0.702	0.010989	protein_coding	CPLX4	lncRNA	RP11-789A21.1coding_status uncertaincumulative_support FANTOM:GENCODE:MITRANSgeneCategory e_lncRNADHS_type DHS_enhancer
lnckb.24765	lnckb.67878	-0.728	0.00724	protein_coding	CPLX4	lncRNA	lnc-HLX-1
lnckb.24765	lnckb.68719	0.866	0.000271	protein_coding	CPLX4	lncRNA	lnc-ALDH3B2-2
lnckb.24765	lnckb.71433	0.855	0.000395	protein_coding	CPLX4	lncRNA	lnc-ANKRD27-6
lnckb.24765	lnckb.82159	-0.736	0.006324	protein_coding	CPLX4	lncRNA	NONHSAG068163.1
lnckb.24765	lnckb.82162	-0.819	0.001119	protein_coding	CPLX4	lncRNA	NONHSAG067591.2
lnckb.24765	lnckb.84688	0.739	0.00603	protein_coding	CPLX4	lncRNA	NONHSAG073321.1
lnckb.24765	lnckb.95204	0.764	0.003782	protein_coding	CPLX4	lncRNA	NONHSAG098364.1
lnckb.15081	lnckb.24507	0.729	0.00717	protein_coding	CPNE6	lncRNA	KC6
lnckb.15081	lnckb.24509	0.71	0.009717	protein_coding	CPNE6	lncRNA	KC6
lnckb.15081	lnckb.36507	0.736	0.006402	protein_coding	CPNE6	lncRNA	AC069277.2
lnckb.15081	lnckb.41399	-0.792	0.002131	protein_coding	CPNE6	lncRNA	LOC105377446
lnckb.15081	lnckb.41404	-0.711	0.009506	protein_coding	CPNE6	lncRNA	RP11-98O2.1
lnckb.15081	lnckb.47009	-0.718	0.008611	protein_coding	CPNE6	lncRNA	LOC107986626
lnckb.15081	lnckb.53725	0.769	0.003438	protein_coding	CPNE6	lncRNA	CASC9
lnckb.15081	lnckb.64184	-0.777	0.002962	protein_coding	CPNE6	lncRNA	CATG00000073905.1
lnckb.15081	lnckb.81353	0.71	0.009628	protein_coding	CPNE6	lncRNA	NONHSAG066412.1
lnckb.15081	lnckb.90077	-0.752	0.004766	protein_coding	CPNE6	lncRNA	NONHSAG087330.1
lnckb.15081	lnckb.90998	-0.772	0.00323	protein_coding	CPNE6	lncRNA	NONHSAG087849.1
lnckb.15081	lnckb.90999	-0.754	0.004605	protein_coding	CPNE6	lncRNA	NONHSAG087850.1
lnckb.15081	lnckb.97768	-0.914	3.2e-05	protein_coding	CPNE6	lncRNA	NONHSAG115006.1
lnckb.20736	lnckb.22908	-0.721	0.008207	protein_coding	CPNE7	lncRNA	LOC107985020
lnckb.20736	lnckb.45593	-0.812	0.001352	protein_coding	CPNE7	lncRNA	LOC105374970
lnckb.20736	lnckb.54453	0.87	0.000231	protein_coding	CPNE7	lncRNA	CASC8
lnckb.20736	lnckb.58389	-0.701	0.011168	protein_coding	CPNE7	lncRNA	LOC107985704
lnckb.20736	lnckb.71130	-0.737	0.006212	protein_coding	CPNE7	lncRNA	lnc-ZSCAN30-3
lnckb.20736	lnckb.85043	-0.74	0.005973	protein_coding	CPNE7	lncRNA	NONHSAG074699.1
lnckb.20736	lnckb.85044	-0.741	0.005854	protein_coding	CPNE7	lncRNA	NONHSAG074700.1
lnckb.20736	lnckb.85045	-0.73	0.006989	protein_coding	CPNE7	lncRNA	NONHSAG075548.1
lnckb.20736	lnckb.85046	-0.732	0.006837	protein_coding	CPNE7	lncRNA	NONHSAG075549.1
lnckb.20736	lnckb.85048	-0.721	0.008156	protein_coding	CPNE7	lncRNA	NONHSAG075551.1
lnckb.20736	lnckb.85049	-0.744	0.005555	protein_coding	CPNE7	lncRNA	NONHSAG075552.1
lnckb.20736	lnckb.85050	-0.75	0.004954	protein_coding	CPNE7	lncRNA	NONHSAG075553.1
lnckb.20736	lnckb.94876	-0.7	0.011276	protein_coding	CPNE7	lncRNA	NONHSAG098017.1
lnckb.8579	lnckb.96706	0.726	0.007491	protein_coding	CREB3L1	lncRNA	NONHSAG114739.1
lnckb.27143	lnckb.31242	0.818	0.001146	protein_coding	CRX	lncRNA	LOC107985957
lnckb.27143	lnckb.34766	-0.72	0.008289	protein_coding	CRX	lncRNA	LOC102724740
lnckb.27143	lnckb.37564	0.862	0.000311	protein_coding	CRX	lncRNA	LOC101929316
lnckb.27143	lnckb.37565	0.859	0.000342	protein_coding	CRX	lncRNA	LOC105377123
lnckb.27143	lnckb.37702	0.784	0.002561	protein_coding	CRX	lncRNA	LOC101927374
lnckb.27143	lnckb.38864	-0.78	0.002764	protein_coding	CRX	lncRNA	LOC107986151
lnckb.27143	lnckb.40830	0.792	0.002141	protein_coding	CRX	lncRNA	RP11-8L2.1
lnckb.27143	lnckb.40849	0.76	0.004089	protein_coding	CRX	lncRNA	LOC107986189
lnckb.27143	lnckb.41025	0.772	0.003229	protein_coding	CRX	lncRNA	LOC101929448
lnckb.27143	lnckb.45594	0.729	0.007194	protein_coding	CRX	lncRNA	NBAT1
lnckb.27143	lnckb.4892	0.832	0.000796	protein_coding	CRX	lncRNA	LOC105373170
lnckb.27143	lnckb.4926	0.826	0.000928	protein_coding	CRX	lncRNA	LOC107985363
lnckb.27143	lnckb.50471	0.819	0.001128	protein_coding	CRX	lncRNA	LOC105375253
lnckb.27143	lnckb.51148	0.779	0.002852	protein_coding	CRX	lncRNA	LOC105375392
lnckb.27143	lnckb.51151	0.731	0.006956	protein_coding	CRX	lncRNA	LOC101927473
lnckb.27143	lnckb.53153	0.777	0.002917	protein_coding	CRX	lncRNA	LOC105379361
lnckb.27143	lnckb.54587	-0.71	0.009685	protein_coding	CRX	lncRNA	RP11-30J20.1
lnckb.27143	lnckb.55485	-0.732	0.006795	protein_coding	CRX	lncRNA	LOC105376041
lnckb.27143	lnckb.57717	0.706	0.010287	protein_coding	CRX	lncRNA	lnckb.57717
lnckb.27143	lnckb.57718	0.812	0.001346	protein_coding	CRX	lncRNA	LOC107985707
lnckb.27143	lnckb.60890	-0.745	0.005401	protein_coding	CRX	lncRNA	CATG00000017401.1
lnckb.27143	lnckb.64630	0.731	0.006863	protein_coding	CRX	lncRNA	CATG00000081175.1
lnckb.27143	lnckb.70548	0.73	0.007032	protein_coding	CRX	lncRNA	lnc-C16orf78-10
lnckb.27143	lnckb.76178	0.835	0.000727	protein_coding	CRX	lncRNA	lnc-SULF1-2
lnckb.27143	lnckb.80791	-0.773	0.003178	protein_coding	CRX	lncRNA	NONHSAG063205.1
lnckb.27143	lnckb.80853	-0.78	0.002776	protein_coding	CRX	lncRNA	NONHSAG063246.1
lnckb.27143	lnckb.82159	-0.743	0.005662	protein_coding	CRX	lncRNA	NONHSAG068163.1
lnckb.27143	lnckb.84765	0.894	9e-05	protein_coding	CRX	lncRNA	NONHSAG074431.1
lnckb.27143	lnckb.84766	0.836	0.000707	protein_coding	CRX	lncRNA	NONHSAG074432.1
lnckb.27143	lnckb.97408	0.793	0.002089	protein_coding	CRX	lncRNA	NONHSAG114920.1
lnckb.54231	lnckb.54934	0.719	0.00845	protein_coding	CSMD3	lncRNA	FAM138C
lnckb.54231	lnckb.60764	0.871	0.000226	protein_coding	CSMD3	lncRNA	CATG00000015017.1
lnckb.54231	lnckb.61982	0.734	0.006522	protein_coding	CSMD3	lncRNA	CATG00000036657.1
lnckb.54231	lnckb.72797	0.723	0.007903	protein_coding	CSMD3	lncRNA	lnc-NCAM2-8
lnckb.54231	lnckb.76178	0.765	0.003748	protein_coding	CSMD3	lncRNA	lnc-SULF1-2
lnckb.54231	lnckb.80168	0.719	0.008422	protein_coding	CSMD3	lncRNA	NONHSAG062713.1
lnckb.54231	lnckb.80853	-0.842	0.000591	protein_coding	CSMD3	lncRNA	NONHSAG063246.1
lnckb.54231	lnckb.8314	0.736	0.006398	protein_coding	CSMD3	lncRNA	BBOX1-AS1
lnckb.54231	lnckb.84765	0.751	0.004912	protein_coding	CSMD3	lncRNA	NONHSAG074431.1
lnckb.54231	lnckb.84766	0.723	0.00787	protein_coding	CSMD3	lncRNA	NONHSAG074432.1
lnckb.54231	lnckb.89755	-0.76	0.004113	protein_coding	CSMD3	lncRNA	NONHSAG086982.1
lnckb.54231	lnckb.89757	-0.724	0.007751	protein_coding	CSMD3	lncRNA	NONHSAG085127.1
lnckb.54231	lnckb.89758	-0.717	0.008624	protein_coding	CSMD3	lncRNA	NONHSAG085128.1
lnckb.12236	lnckb.57716	0.724	0.007754	protein_coding	CSRP2	lncRNA	LOC107985652
lnckb.36183	lnckb.4545	-0.715	0.008956	lncRNA	CTA-299D3.8	protein_coding	USH2A
lnckb.36183	lnckb.49724	-0.709	0.009834	lncRNA	CTA-299D3.8	protein_coding	ELFN1
lnckb.36183	lnckb.51273	0.787	0.002379	lncRNA	CTA-299D3.8	protein_coding	NPTX2
lnckb.36183	lnckb.51409	0.825	0.00096	lncRNA	CTA-299D3.8	protein_coding	NAT16
lnckb.36183	lnckb.52090	0.887	0.000117	lncRNA	CTA-299D3.8	protein_coding	FAM131B
lnckb.36183	lnckb.52894	0.774	0.003158	lncRNA	CTA-299D3.8	protein_coding	GFRA2
lnckb.36183	lnckb.536	0.748	0.005178	lncRNA	CTA-299D3.8	protein_coding	FAM131C
lnckb.36183	lnckb.54019	-0.759	0.004174	lncRNA	CTA-299D3.8	protein_coding	LAPTM4B
lnckb.36183	lnckb.55357	0.73	0.007017	lncRNA	CTA-299D3.8	protein_coding	ENHO
lnckb.36183	lnckb.55489	0.709	0.009769	lncRNA	CTA-299D3.8	protein_coding	ANKRD18A
lnckb.36183	lnckb.58442	0.782	0.002666	lncRNA	CTA-299D3.8	protein_coding	TCEAL2
lnckb.36183	lnckb.9065	0.8	0.001793	lncRNA	CTA-299D3.8	protein_coding	NRXN2
lnckb.19255	lnckb.19256	0.86	0.000336	lncRNA	CTA-363E6.2	protein_coding	CLEC19A
lnckb.19255	lnckb.19902	0.724	0.007782	lncRNA	CTA-363E6.2	protein_coding	IRX6
lnckb.19255	lnckb.21117	0.725	0.007694	lncRNA	CTA-363E6.2	protein_coding	AIPL1
lnckb.19255	lnckb.23014	0.737	0.006297	lncRNA	CTA-363E6.2	protein_coding	CACNG5
lnckb.19255	lnckb.23547	0.783	0.002603	lncRNA	CTA-363E6.2	protein_coding	PDE6G
lnckb.19255	lnckb.26030	0.8	0.001785	lncRNA	CTA-363E6.2	protein_coding	NXNL1
lnckb.19255	lnckb.27143	0.814	0.00126	lncRNA	CTA-363E6.2	protein_coding	CRX
lnckb.19255	lnckb.31241	0.721	0.008208	lncRNA	CTA-363E6.2	protein_coding	FIGN
lnckb.19255	lnckb.31290	0.722	0.007987	lncRNA	CTA-363E6.2	protein_coding	LRP2
lnckb.19255	lnckb.32062	0.759	0.004205	lncRNA	CTA-363E6.2	protein_coding	WNT6
lnckb.19255	lnckb.32375	0.757	0.004403	lncRNA	CTA-363E6.2	protein_coding	SAG
lnckb.19255	lnckb.33070	-0.814	0.001267	lncRNA	CTA-363E6.2	protein_coding	INSM1
lnckb.19255	lnckb.33326	0.754	0.004583	lncRNA	CTA-363E6.2	protein_coding	BPIFB4
lnckb.19255	lnckb.3366	0.758	0.004284	lncRNA	CTA-363E6.2	protein_coding	ETV3L
lnckb.19255	lnckb.37122	0.767	0.003619	lncRNA	CTA-363E6.2	protein_coding	SLC6A20
lnckb.19255	lnckb.37674	0.881	0.000153	lncRNA	CTA-363E6.2	protein_coding	CNTN3
lnckb.19255	lnckb.37789	0.708	0.00994	lncRNA	CTA-363E6.2	protein_coding	GABRR3
lnckb.19255	lnckb.38346	0.832	0.000784	lncRNA	CTA-363E6.2	protein_coding	RHO
lnckb.19255	lnckb.39356	0.759	0.004218	lncRNA	CTA-363E6.2	protein_coding	LRRC15
lnckb.19255	lnckb.39826	0.706	0.010323	lncRNA	CTA-363E6.2	protein_coding	SORCS2
lnckb.19255	lnckb.40338	0.838	0.000659	lncRNA	CTA-363E6.2	protein_coding	CNGA1
lnckb.19255	lnckb.40668	0.791	0.002171	lncRNA	CTA-363E6.2	protein_coding	BTC
lnckb.19255	lnckb.40848	0.727	0.007403	lncRNA	CTA-363E6.2	protein_coding	PTPN13
lnckb.19255	lnckb.41845	0.706	0.010366	lncRNA	CTA-363E6.2	protein_coding	HPGD
lnckb.19255	lnckb.43826	0.827	0.000905	lncRNA	CTA-363E6.2	protein_coding	SLC27A6
lnckb.19255	lnckb.44376	0.745	0.00541	lncRNA	CTA-363E6.2	protein_coding	PDE6A
lnckb.19255	lnckb.45916	0.768	0.003515	lncRNA	CTA-363E6.2	protein_coding	IER3
lnckb.19255	lnckb.46183	0.71	0.009684	lncRNA	CTA-363E6.2	protein_coding	TULP1
lnckb.19255	lnckb.46614	0.706	0.010306	lncRNA	CTA-363E6.2	protein_coding	FAM83B
lnckb.19255	lnckb.46786	0.823	0.001002	lncRNA	CTA-363E6.2	protein_coding	IMPG1
lnckb.19255	lnckb.4717	0.781	0.002722	lncRNA	CTA-363E6.2	protein_coding	LEFTY2
lnckb.19255	lnckb.4887	0.818	0.001157	lncRNA	CTA-363E6.2	protein_coding	DISC1
lnckb.19255	lnckb.49691	-0.838	0.000659	lncRNA	CTA-363E6.2	protein_coding	CYP2W1
lnckb.19255	lnckb.51704	0.865	0.000281	lncRNA	CTA-363E6.2	protein_coding	ASB15
lnckb.19255	lnckb.52243	0.706	0.010359	lncRNA	CTA-363E6.2	protein_coding	TMEM176B
lnckb.19255	lnckb.52244	0.733	0.006733	lncRNA	CTA-363E6.2	protein_coding	TMEM176A
lnckb.19255	lnckb.54308	0.774	0.003115	lncRNA	CTA-363E6.2	protein_coding	ENPP2
lnckb.19255	lnckb.55208	-0.785	0.002472	lncRNA	CTA-363E6.2	protein_coding	CDKN2A
lnckb.19255	lnckb.55734	0.725	0.007596	lncRNA	CTA-363E6.2	protein_coding	TRPM3
lnckb.19255	lnckb.6380	0.762	0.003944	lncRNA	CTA-363E6.2	protein_coding	HKDC1
lnckb.19255	lnckb.6894	0.751	0.004851	lncRNA	CTA-363E6.2	protein_coding	TLL2
lnckb.19255	lnckb.6946	0.829	0.000854	lncRNA	CTA-363E6.2	protein_coding	LOXL4
lnckb.19255	lnckb.851	0.749	0.005063	lncRNA	CTA-363E6.2	protein_coding	LDLRAP1
lnckb.19255	lnckb.9683	0.741	0.005794	lncRNA	CTA-363E6.2	protein_coding	RAB38
lnckb.44300	lnckb.44301	0.776	0.003021	lncRNA	CTB-99A3.1	protein_coding	PPP2R2B
lnckb.44300	lnckb.47446	0.738	0.006108	lncRNA	CTB-99A3.1	protein_coding	TMEM244
lnckb.44300	lnckb.49724	0.796	0.001958	lncRNA	CTB-99A3.1	protein_coding	ELFN1
lnckb.44300	lnckb.55431	0.755	0.004491	lncRNA	CTB-99A3.1	protein_coding	GLIPR2
lnckb.44609	lnckb.45916	0.856	0.000384	lncRNA	CTC-340A15.2	protein_coding	IER3
lnckb.44609	lnckb.47185	0.842	0.000585	lncRNA	CTC-340A15.2	protein_coding	SLC22A16
lnckb.44609	lnckb.47369	0.852	0.000436	lncRNA	CTC-340A15.2	protein_coding	FABP7
lnckb.44609	lnckb.49691	-0.828	0.000881	lncRNA	CTC-340A15.2	protein_coding	CYP2W1
lnckb.44609	lnckb.52434	0.788	0.002326	lncRNA	CTC-340A15.2	protein_coding	VIPR2
lnckb.44609	lnckb.53558	0.795	0.002016	lncRNA	CTC-340A15.2	protein_coding	NKAIN3
lnckb.44609	lnckb.55734	0.724	0.007805	lncRNA	CTC-340A15.2	protein_coding	TRPM3
lnckb.44609	lnckb.57759	0.765	0.003745	lncRNA	CTC-340A15.2	protein_coding	DMD
lnckb.44609	lnckb.6830	0.783	0.002599	lncRNA	CTC-340A15.2	protein_coding	CYP26A1
lnckb.44609	lnckb.6894	0.904	5.4e-05	lncRNA	CTC-340A15.2	protein_coding	TLL2
lnckb.44609	lnckb.6946	0.717	0.00862	lncRNA	CTC-340A15.2	protein_coding	LOXL4
lnckb.44609	lnckb.9683	0.824	0.000984	lncRNA	CTC-340A15.2	protein_coding	RAB38
lnckb.26432	lnckb.26513	0.863	0.000301	lncRNA	CTC-523E23.1	protein_coding	NPHS1
lnckb.26432	lnckb.29130	0.839	0.000642	lncRNA	CTC-523E23.1	protein_coding	XDH
lnckb.26432	lnckb.29910	0.833	0.000768	lncRNA	CTC-523E23.1	protein_coding	TLX2
lnckb.26432	lnckb.37789	0.732	0.006792	lncRNA	CTC-523E23.1	protein_coding	GABRR3
lnckb.26432	lnckb.37850	0.728	0.007258	lncRNA	CTC-523E23.1	protein_coding	IMPG2
lnckb.26432	lnckb.3983	0.723	0.007872	lncRNA	CTC-523E23.1	protein_coding	PDC
lnckb.26432	lnckb.40585	0.742	0.005723	lncRNA	CTC-523E23.1	protein_coding	ENAM
lnckb.26432	lnckb.43277	0.795	0.001996	lncRNA	CTC-523E23.1	protein_coding	RASGRF2
lnckb.26432	lnckb.50076	0.754	0.004647	lncRNA	CTC-523E23.1	protein_coding	RAPGEF5
lnckb.26432	lnckb.51190	0.729	0.007177	lncRNA	CTC-523E23.1	protein_coding	GNGT1
lnckb.26432	lnckb.53434	0.766	0.003706	lncRNA	CTC-523E23.1	protein_coding	RP1
lnckb.26432	lnckb.53928	0.7	0.011245	lncRNA	CTC-523E23.1	protein_coding	SLC26A7
lnckb.26432	lnckb.56524	0.835	0.000715	lncRNA	CTC-523E23.1	protein_coding	BSPRY
lnckb.26432	lnckb.9284	0.714	0.009165	lncRNA	CTC-523E23.1	protein_coding	CABP2
lnckb.26433	lnckb.26513	0.838	0.000661	lncRNA	CTC-523E23.11	protein_coding	NPHS1
lnckb.26433	lnckb.29130	0.732	0.006843	lncRNA	CTC-523E23.11	protein_coding	XDH
lnckb.26433	lnckb.29910	0.787	0.002394	lncRNA	CTC-523E23.11	protein_coding	TLX2
lnckb.26433	lnckb.43277	0.758	0.00432	lncRNA	CTC-523E23.11	protein_coding	RASGRF2
lnckb.26433	lnckb.50076	0.728	0.00722	lncRNA	CTC-523E23.11	protein_coding	RAPGEF5
lnckb.26433	lnckb.51273	-0.74	0.005957	lncRNA	CTC-523E23.11	protein_coding	NPTX2
lnckb.26433	lnckb.56524	0.758	0.004261	lncRNA	CTC-523E23.11	protein_coding	BSPRY
lnckb.9506	lnckb.9508	0.715	0.008965	lncRNA	CTD-2562J17.4	protein_coding	TPBGL
lnckb.56190	lnckb.97408	0.747	0.005238	protein_coding	CTSV	lncRNA	NONHSAG114920.1
lnckb.17347	lnckb.18063	0.707	0.010061	protein_coding	CYP19A1	lncRNA	LOC102724001
lnckb.17347	lnckb.1903	0.786	0.002449	protein_coding	CYP19A1	lncRNA	LOC105378785
lnckb.17347	lnckb.24695	0.832	0.000796	protein_coding	CYP19A1	lncRNA	RP11-397A16.1
lnckb.17347	lnckb.3665	0.922	2e-05	protein_coding	CYP19A1	lncRNA	LOC101928565
lnckb.17347	lnckb.54441	0.81	0.001391	protein_coding	CYP19A1	lncRNA	LOC105375753
lnckb.17347	lnckb.54447	0.78	0.002791	protein_coding	CYP19A1	lncRNA	LOC105375752
lnckb.17347	lnckb.62584	0.787	0.002402	protein_coding	CYP19A1	lncRNA	CATG00000046159.1
lnckb.17347	lnckb.64562	0.754	0.004604	protein_coding	CYP19A1	lncRNA	CATG00000080077.1
lnckb.17347	lnckb.65847	0.775	0.003075	protein_coding	CYP19A1	lncRNA	CATG00000100806.1
lnckb.17347	lnckb.75236	0.712	0.009326	protein_coding	CYP19A1	lncRNA	lnc-TMEM244-1
lnckb.17347	lnckb.75720	0.788	0.00233	protein_coding	CYP19A1	lncRNA	lnc-CALCR-1
lnckb.17347	lnckb.78532	0.927	1.5e-05	protein_coding	CYP19A1	lncRNA	NONHSAG059567.1
lnckb.17347	lnckb.78533	0.927	1.4e-05	protein_coding	CYP19A1	lncRNA	NONHSAG059568.1
lnckb.17347	lnckb.81347	0.827	0.000896	protein_coding	CYP19A1	lncRNA	NONHSAG066406.1
lnckb.17347	lnckb.81353	0.8	0.001794	protein_coding	CYP19A1	lncRNA	NONHSAG066412.1
lnckb.17347	lnckb.81354	0.804	0.001637	protein_coding	CYP19A1	lncRNA	NONHSAG066413.1
lnckb.17347	lnckb.81362	0.84	0.00063	protein_coding	CYP19A1	lncRNA	NONHSAG065562.1
lnckb.17347	lnckb.8784	0.723	0.007886	protein_coding	CYP19A1	lncRNA	LOC283194
lnckb.6830	lnckb.82267	0.897	7.6e-05	protein_coding	CYP26A1	lncRNA	NONHSAG067167.2
lnckb.6830	lnckb.82274	0.725	0.007674	protein_coding	CYP26A1	lncRNA	NONHSAG107392.1
lnckb.6830	lnckb.82275	0.737	0.006211	protein_coding	CYP26A1	lncRNA	NONHSAG107393.1
lnckb.6830	lnckb.82276	0.775	0.003099	protein_coding	CYP26A1	lncRNA	NONHSAG107394.1
lnckb.6830	lnckb.82277	0.801	0.001732	protein_coding	CYP26A1	lncRNA	NONHSAG107395.1
lnckb.6830	lnckb.82278	0.742	0.005762	protein_coding	CYP26A1	lncRNA	NONHSAG107396.1
lnckb.6830	lnckb.82279	0.77	0.003411	protein_coding	CYP26A1	lncRNA	NONHSAG107397.1
lnckb.6830	lnckb.82280	0.787	0.002404	protein_coding	CYP26A1	lncRNA	NONHSAG107398.1
lnckb.6830	lnckb.82281	0.822	0.001034	protein_coding	CYP26A1	lncRNA	NONHSAG107399.1
lnckb.6830	lnckb.82282	0.845	0.000537	protein_coding	CYP26A1	lncRNA	NONHSAG107400.1
lnckb.6830	lnckb.94876	0.742	0.005681	protein_coding	CYP26A1	lncRNA	NONHSAG098017.1
lnckb.6830	lnckb.95847	0.706	0.010232	protein_coding	CYP26A1	lncRNA	NONHSAG100330.1
lnckb.6830	lnckb.97904	0.817	0.001183	protein_coding	CYP26A1	lncRNA	NONHSAG103831.1
lnckb.49691	lnckb.50626	0.775	0.003085	protein_coding	CYP2W1	lncRNA	RP4-718N17.2
lnckb.49691	lnckb.51148	-0.827	0.000902	protein_coding	CYP2W1	lncRNA	LOC105375392
lnckb.49691	lnckb.51150	-0.751	0.004853	protein_coding	CYP2W1	lncRNA	LOC107986716
lnckb.49691	lnckb.51151	-0.777	0.002946	protein_coding	CYP2W1	lncRNA	LOC101927473
lnckb.49691	lnckb.52521	-0.706	0.010358	protein_coding	CYP2W1	lncRNA	ERICH1-AS1
lnckb.49691	lnckb.55730	-0.842	0.000585	protein_coding	CYP2W1	lncRNA	LOC101927086
lnckb.49691	lnckb.55735	-0.811	0.001374	protein_coding	CYP2W1	lncRNA	LOC107984011
lnckb.49691	lnckb.55736	-0.882	0.000148	protein_coding	CYP2W1	lncRNA	RP11-141J10.1
lnckb.49691	lnckb.57718	-0.767	0.003625	protein_coding	CYP2W1	lncRNA	LOC107985707
lnckb.49691	lnckb.60776	0.728	0.007229	protein_coding	CYP2W1	lncRNA	CATG00000015212.1
lnckb.49691	lnckb.61662	-0.702	0.010981	protein_coding	CYP2W1	lncRNA	CATG00000031817.1
lnckb.49691	lnckb.66464	-0.716	0.008787	protein_coding	CYP2W1	lncRNA	CATG00000111843.1
lnckb.49691	lnckb.67773	-0.73	0.007009	protein_coding	CYP2W1	lncRNA	lnc-BRINP3-7
lnckb.49691	lnckb.70548	-0.822	0.001036	protein_coding	CYP2W1	lncRNA	lnc-C16orf78-10
lnckb.49691	lnckb.79691	-0.83	0.000832	protein_coding	CYP2W1	lncRNA	NONHSAG061466.1
lnckb.49691	lnckb.82267	-0.727	0.007428	protein_coding	CYP2W1	lncRNA	NONHSAG067167.2
lnckb.49691	lnckb.84688	-0.725	0.007603	protein_coding	CYP2W1	lncRNA	NONHSAG073321.1
lnckb.49691	lnckb.94876	-0.705	0.010371	protein_coding	CYP2W1	lncRNA	NONHSAG098017.1
lnckb.49691	lnckb.95846	-0.71	0.009749	protein_coding	CYP2W1	lncRNA	NONHSAG114301.1
lnckb.49691	lnckb.95847	-0.746	0.005315	protein_coding	CYP2W1	lncRNA	NONHSAG100330.1
lnckb.49691	lnckb.95848	-0.74	0.005883	protein_coding	CYP2W1	lncRNA	NONHSAG114302.1
lnckb.49691	lnckb.97904	-0.707	0.010209	protein_coding	CYP2W1	lncRNA	NONHSAG103831.1
lnckb.25818	lnckb.34766	0.784	0.002538	protein_coding	DAND5	lncRNA	LOC102724740
lnckb.25818	lnckb.34767	0.792	0.002153	protein_coding	DAND5	lncRNA	LOC105372803
lnckb.25818	lnckb.38863	0.79	0.002223	protein_coding	DAND5	lncRNA	LOC105374191
lnckb.25818	lnckb.55939	-0.81	0.001404	protein_coding	DAND5	lncRNA	LOC440173
lnckb.25818	lnckb.58784	-0.743	0.005598	protein_coding	DAND5	lncRNA	LOC102723546
lnckb.17568	lnckb.24190	0.758	0.004281	protein_coding	DAPK2	lncRNA	RP11-64C12.6
lnckb.17568	lnckb.33002	0.728	0.007295	protein_coding	DAPK2	lncRNA	LOC105372546
lnckb.17568	lnckb.34766	0.746	0.005366	protein_coding	DAPK2	lncRNA	LOC102724740
lnckb.17568	lnckb.38863	0.757	0.00433	protein_coding	DAPK2	lncRNA	LOC105374191
lnckb.17568	lnckb.4293	-0.746	0.005372	protein_coding	DAPK2	lncRNA	LOC105371700
lnckb.17568	lnckb.53583	-0.734	0.006576	protein_coding	DAPK2	lncRNA	MIR124-2HG
lnckb.17568	lnckb.58644	-0.866	0.000271	protein_coding	DAPK2	lncRNA	LOC101928336
lnckb.14503	lnckb.16078	0.746	0.005337	protein_coding	DCT	lncRNA	RP11-452D21.1
lnckb.14503	lnckb.16080	0.77	0.003409	protein_coding	DCT	lncRNA	LOC107984645
lnckb.14503	lnckb.16081	0.803	0.001655	protein_coding	DCT	lncRNA	LOC105370601
lnckb.14503	lnckb.24149	-0.71	0.009649	protein_coding	DCT	lncRNA	LOC105371988
lnckb.14503	lnckb.45598	-0.782	0.002637	protein_coding	DCT	lncRNA	LOC105374971
lnckb.14503	lnckb.52091	-0.785	0.00248	protein_coding	DCT	lncRNA	RP11-563K23.1
lnckb.14503	lnckb.60802	0.779	0.0028	protein_coding	DCT	lncRNA	CATG00000015769.1
lnckb.14503	lnckb.6763	-0.74	0.005894	protein_coding	DCT	lncRNA	LIPA
lnckb.14503	lnckb.83011	0.719	0.008476	protein_coding	DCT	lncRNA	NONHSAG068900.1
lnckb.14503	lnckb.83013	0.763	0.003894	protein_coding	DCT	lncRNA	NONHSAG069914.1
lnckb.14503	lnckb.83014	0.757	0.004385	protein_coding	DCT	lncRNA	NONHSAG069915.1
lnckb.14503	lnckb.92257	-0.745	0.005432	protein_coding	DCT	lncRNA	NONHSAG092342.1
lnckb.14503	lnckb.92258	-0.754	0.004638	protein_coding	DCT	lncRNA	NONHSAG092344.1
lnckb.14503	lnckb.92263	-0.734	0.006543	protein_coding	DCT	lncRNA	NONHSAG092348.1
lnckb.41762	lnckb.44609	0.791	0.002165	protein_coding	DDX60L	lncRNA	CTC-340A15.2
lnckb.41762	lnckb.47481	0.829	0.00085	protein_coding	DDX60L	lncRNA	RP3-523C21.2
lnckb.41762	lnckb.47884	0.793	0.002088	protein_coding	DDX60L	lncRNA	LOC101928923
lnckb.41762	lnckb.50819	0.701	0.0111	protein_coding	DDX60L	lncRNA	RP4-736H5.3
lnckb.41762	lnckb.51148	0.755	0.004511	protein_coding	DDX60L	lncRNA	LOC105375392
lnckb.41762	lnckb.51150	0.793	0.002071	protein_coding	DDX60L	lncRNA	LOC107986716
lnckb.41762	lnckb.51151	0.805	0.001594	protein_coding	DDX60L	lncRNA	LOC101927473
lnckb.41762	lnckb.53153	0.794	0.002049	protein_coding	DDX60L	lncRNA	LOC105379361
lnckb.41762	lnckb.55874	0.795	0.002019	protein_coding	DDX60L	lncRNA	LOC105376110
lnckb.41762	lnckb.58389	0.727	0.007376	protein_coding	DDX60L	lncRNA	LOC107985704
lnckb.41762	lnckb.64514	0.708	0.010016	protein_coding	DDX60L	lncRNA	CATG00000079401.1
lnckb.41762	lnckb.66464	0.855	0.000394	protein_coding	DDX60L	lncRNA	CATG00000111843.1
lnckb.41762	lnckb.6778	0.886	0.000127	protein_coding	DDX60L	lncRNA	LINC00865
lnckb.41762	lnckb.79691	0.851	0.000443	protein_coding	DDX60L	lncRNA	NONHSAG061466.1
lnckb.41762	lnckb.97904	0.758	0.004274	protein_coding	DDX60L	lncRNA	NONHSAG103831.1
lnckb.4887	lnckb.4892	0.972	0	protein_coding	DISC1	lncRNA	LOC105373170
lnckb.4887	lnckb.4894	0.853	0.000418	protein_coding	DISC1	lncRNA	LOC105373172
lnckb.4887	lnckb.4895	0.858	0.000359	protein_coding	DISC1	lncRNA	LOC105373171
lnckb.4887	lnckb.4926	0.708	0.009947	protein_coding	DISC1	lncRNA	LOC107985363
lnckb.4887	lnckb.51148	0.827	0.000895	protein_coding	DISC1	lncRNA	LOC105375392
lnckb.4887	lnckb.51150	0.773	0.003228	protein_coding	DISC1	lncRNA	LOC107986716
lnckb.4887	lnckb.51151	0.787	0.002364	protein_coding	DISC1	lncRNA	LOC101927473
lnckb.4887	lnckb.56026	0.711	0.009507	protein_coding	DISC1	lncRNA	LINC01508
lnckb.4887	lnckb.57718	0.72	0.008299	protein_coding	DISC1	lncRNA	LOC107985707
lnckb.4887	lnckb.60653	0.776	0.003025	protein_coding	DISC1	lncRNA	CATG00000013013.1
lnckb.4887	lnckb.61454	0.776	0.003022	protein_coding	DISC1	lncRNA	CATG00000028259.1
lnckb.4887	lnckb.61662	0.751	0.004834	protein_coding	DISC1	lncRNA	CATG00000031817.1
lnckb.4887	lnckb.64630	0.809	0.001447	protein_coding	DISC1	lncRNA	CATG00000081175.1
lnckb.4887	lnckb.67066	0.884	0.000137	protein_coding	DISC1	lncRNA	RP11-789A21.1coding_status uncertaincumulative_support FANTOM:GENCODE:MITRANSgeneCategory e_lncRNADHS_type DHS_enhancer
lnckb.4887	lnckb.67773	0.796	0.001974	protein_coding	DISC1	lncRNA	lnc-BRINP3-7
lnckb.4887	lnckb.68719	0.804	0.001608	protein_coding	DISC1	lncRNA	lnc-ALDH3B2-2
lnckb.4887	lnckb.68945	0.811	0.001363	protein_coding	DISC1	lncRNA	lnc-NTF3-4
lnckb.4887	lnckb.71433	0.809	0.00143	protein_coding	DISC1	lncRNA	lnc-ANKRD27-6
lnckb.4887	lnckb.79691	0.712	0.009392	protein_coding	DISC1	lncRNA	NONHSAG061466.1
lnckb.4887	lnckb.80171	0.746	0.005357	protein_coding	DISC1	lncRNA	NONHSAG062714.1
lnckb.4887	lnckb.80694	0.904	5.6e-05	protein_coding	DISC1	lncRNA	NONHSAG064334.1
lnckb.4887	lnckb.80695	0.87	0.000238	protein_coding	DISC1	lncRNA	NONHSAG064335.1
lnckb.4887	lnckb.84688	0.796	0.001953	protein_coding	DISC1	lncRNA	NONHSAG073321.1
lnckb.4887	lnckb.84765	0.777	0.00296	protein_coding	DISC1	lncRNA	NONHSAG074431.1
lnckb.4887	lnckb.84766	0.804	0.001611	protein_coding	DISC1	lncRNA	NONHSAG074432.1
lnckb.4887	lnckb.97408	0.758	0.004306	protein_coding	DISC1	lncRNA	NONHSAG114920.1
lnckb.48199	lnckb.53003	0.879	0.000165	protein_coding	DLL1	lncRNA	LOC105379329
lnckb.48199	lnckb.58618	-0.705	0.010499	protein_coding	DLL1	lncRNA	RP1-278D1.2
lnckb.48199	lnckb.71130	-0.729	0.007136	protein_coding	DLL1	lncRNA	lnc-ZSCAN30-3
lnckb.48199	lnckb.85043	-0.761	0.004053	protein_coding	DLL1	lncRNA	NONHSAG074699.1
lnckb.48199	lnckb.85044	-0.767	0.003569	protein_coding	DLL1	lncRNA	NONHSAG074700.1
lnckb.48199	lnckb.85045	-0.757	0.004347	protein_coding	DLL1	lncRNA	NONHSAG075548.1
lnckb.48199	lnckb.85046	-0.776	0.003025	protein_coding	DLL1	lncRNA	NONHSAG075549.1
lnckb.48199	lnckb.85048	-0.771	0.003297	protein_coding	DLL1	lncRNA	NONHSAG075551.1
lnckb.48199	lnckb.85049	-0.771	0.003323	protein_coding	DLL1	lncRNA	NONHSAG075552.1
lnckb.48199	lnckb.85050	-0.774	0.003123	protein_coding	DLL1	lncRNA	NONHSAG075553.1
lnckb.1517	lnckb.15404	0.778	0.002904	protein_coding	DMBX1	lncRNA	LINC00648
lnckb.1517	lnckb.23370	0.748	0.005179	protein_coding	DMBX1	lncRNA	RP11-13K12.1
lnckb.1517	lnckb.24154	-0.766	0.003678	protein_coding	DMBX1	lncRNA	RP11-883A18.3
lnckb.1517	lnckb.24190	-0.764	0.003841	protein_coding	DMBX1	lncRNA	RP11-64C12.6
lnckb.1517	lnckb.26432	0.729	0.007122	protein_coding	DMBX1	lncRNA	CTC-523E23.1
lnckb.1517	lnckb.26433	0.775	0.003053	protein_coding	DMBX1	lncRNA	CTC-523E23.11
lnckb.1517	lnckb.31242	0.857	0.000373	protein_coding	DMBX1	lncRNA	LOC107985957
lnckb.1517	lnckb.34766	-0.816	0.001196	protein_coding	DMBX1	lncRNA	LOC102724740
lnckb.1517	lnckb.34767	-0.73	0.007069	protein_coding	DMBX1	lncRNA	LOC105372803
lnckb.1517	lnckb.37702	0.728	0.00728	protein_coding	DMBX1	lncRNA	LOC101927374
lnckb.1517	lnckb.38372	0.756	0.004479	protein_coding	DMBX1	lncRNA	LOC105374107
lnckb.1517	lnckb.41025	0.793	0.002109	protein_coding	DMBX1	lncRNA	LOC101929448
lnckb.1517	lnckb.4293	0.707	0.010062	protein_coding	DMBX1	lncRNA	LOC105371700
lnckb.1517	lnckb.4892	0.751	0.004893	protein_coding	DMBX1	lncRNA	LOC105373170
lnckb.1517	lnckb.4926	0.73	0.00705	protein_coding	DMBX1	lncRNA	LOC107985363
lnckb.1517	lnckb.53583	0.833	0.000767	protein_coding	DMBX1	lncRNA	MIR124-2HG
lnckb.1517	lnckb.57718	0.812	0.001325	protein_coding	DMBX1	lncRNA	LOC107985707
lnckb.1517	lnckb.58644	0.721	0.008133	protein_coding	DMBX1	lncRNA	LOC101928336
lnckb.1517	lnckb.64630	0.825	0.000944	protein_coding	DMBX1	lncRNA	CATG00000081175.1
lnckb.1517	lnckb.71433	0.706	0.010292	protein_coding	DMBX1	lncRNA	lnc-ANKRD27-6
lnckb.1517	lnckb.78856	-0.723	0.007855	protein_coding	DMBX1	lncRNA	NONHSAG057243.1
lnckb.1517	lnckb.81427	0.744	0.005574	protein_coding	DMBX1	lncRNA	NONHSAG065592.1
lnckb.1517	lnckb.84688	0.709	0.009844	protein_coding	DMBX1	lncRNA	NONHSAG073321.1
lnckb.1517	lnckb.90433	0.832	0.000782	protein_coding	DMBX1	lncRNA	NONHSAG087543.1
lnckb.1517	lnckb.95204	0.818	0.001138	protein_coding	DMBX1	lncRNA	NONHSAG098364.1
lnckb.57759	lnckb.60776	-0.852	0.000437	protein_coding	DMD	lncRNA	CATG00000015212.1
lnckb.57759	lnckb.60892	-0.817	0.001182	protein_coding	DMD	lncRNA	CATG00000017410.1
lnckb.57759	lnckb.65679	0.707	0.010192	protein_coding	DMD	lncRNA	CATG00000097733.1
lnckb.57759	lnckb.82164	-0.836	0.000708	protein_coding	DMD	lncRNA	NONHSAG107374.1
lnckb.57759	lnckb.95846	0.733	0.006678	protein_coding	DMD	lncRNA	NONHSAG114301.1
lnckb.57759	lnckb.95847	0.701	0.011047	protein_coding	DMD	lncRNA	NONHSAG100330.1
lnckb.57759	lnckb.95848	0.813	0.0013	protein_coding	DMD	lncRNA	NONHSAG114302.1
lnckb.54943	lnckb.60764	0.865	0.000278	protein_coding	DOCK8	lncRNA	CATG00000015017.1
lnckb.54943	lnckb.64157	0.773	0.003211	protein_coding	DOCK8	lncRNA	CATG00000073282.1
lnckb.54943	lnckb.65847	0.776	0.003022	protein_coding	DOCK8	lncRNA	CATG00000100806.1
lnckb.54943	lnckb.78533	0.704	0.010615	protein_coding	DOCK8	lncRNA	NONHSAG059568.1
lnckb.54943	lnckb.80168	0.846	0.000517	protein_coding	DOCK8	lncRNA	NONHSAG062713.1
lnckb.54943	lnckb.80171	0.826	0.000929	protein_coding	DOCK8	lncRNA	NONHSAG062714.1
lnckb.54943	lnckb.8314	0.882	0.00015	protein_coding	DOCK8	lncRNA	BBOX1-AS1
lnckb.54943	lnckb.8784	0.85	0.000464	protein_coding	DOCK8	lncRNA	LOC283194
lnckb.33920	lnckb.34371	0.701	0.011043	protein_coding	DOK5	lncRNA	SAMSN1-AS1
lnckb.33920	lnckb.47566	0.714	0.009125	protein_coding	DOK5	lncRNA	lnckb.47566
lnckb.33920	lnckb.54936	0.729	0.007113	protein_coding	DOK5	lncRNA	PGM5P3-AS1
lnckb.33920	lnckb.55874	0.808	0.001473	protein_coding	DOK5	lncRNA	LOC105376110
lnckb.33920	lnckb.80853	-0.765	0.00376	protein_coding	DOK5	lncRNA	NONHSAG063246.1
lnckb.33920	lnckb.814	0.743	0.005644	protein_coding	DOK5	lncRNA	lnckb.814
lnckb.29013	lnckb.29547	-0.816	0.001207	protein_coding	DPYSL5	lncRNA	LOC105377632
lnckb.29013	lnckb.33990	-0.726	0.007511	protein_coding	DPYSL5	lncRNA	LOC105372692
lnckb.29013	lnckb.34013	-0.73	0.007075	protein_coding	DPYSL5	lncRNA	APCDD1L-AS1
lnckb.29013	lnckb.38880	-0.756	0.004457	protein_coding	DPYSL5	lncRNA	LOC105374193
lnckb.29013	lnckb.46666	-0.722	0.008056	protein_coding	DPYSL5	lncRNA	LOC107986609
lnckb.29013	lnckb.47566	0.749	0.005011	protein_coding	DPYSL5	lncRNA	lnckb.47566
lnckb.29013	lnckb.49725	-0.744	0.00557	protein_coding	DPYSL5	lncRNA	AC074389.6
lnckb.29013	lnckb.52351	0.76	0.00413	protein_coding	DPYSL5	lncRNA	AC008060.8
lnckb.29013	lnckb.53003	0.797	0.001897	protein_coding	DPYSL5	lncRNA	LOC105379329
lnckb.29013	lnckb.64376	-0.706	0.010239	protein_coding	DPYSL5	lncRNA	CATG00000076991.1
lnckb.12801	lnckb.14752	0.759	0.004207	protein_coding	DTX1	lncRNA	ARHGEF7-AS2
lnckb.12801	lnckb.49725	-0.767	0.003593	protein_coding	DTX1	lncRNA	AC074389.6
lnckb.12801	lnckb.49726	-0.757	0.004383	protein_coding	DTX1	lncRNA	LOC105375124
lnckb.1367	lnckb.24507	-0.783	0.002616	protein_coding	EDN2	lncRNA	KC6
lnckb.1367	lnckb.24509	-0.772	0.003278	protein_coding	EDN2	lncRNA	KC6
lnckb.1367	lnckb.38859	0.82	0.001081	protein_coding	EDN2	lncRNA	LOC102724419
lnckb.1367	lnckb.38863	0.765	0.003711	protein_coding	EDN2	lncRNA	LOC105374191
lnckb.1367	lnckb.50471	-0.774	0.003155	protein_coding	EDN2	lncRNA	LOC105375253
lnckb.1367	lnckb.62584	-0.726	0.007524	protein_coding	EDN2	lncRNA	CATG00000046159.1
lnckb.1367	lnckb.74590	-0.865	0.000283	protein_coding	EDN2	lncRNA	lnc-SPINK5-1
lnckb.1367	lnckb.81423	-0.708	0.010039	protein_coding	EDN2	lncRNA	NONHSAG065591.1
lnckb.1367	lnckb.81427	-0.712	0.009442	protein_coding	EDN2	lncRNA	NONHSAG065592.1
lnckb.1367	lnckb.89755	0.802	0.001704	protein_coding	EDN2	lncRNA	NONHSAG086982.1
lnckb.1367	lnckb.89757	0.728	0.007265	protein_coding	EDN2	lncRNA	NONHSAG085127.1
lnckb.1367	lnckb.89758	0.7	0.011282	protein_coding	EDN2	lncRNA	NONHSAG085128.1
lnckb.1367	lnckb.92417	-0.725	0.007608	protein_coding	EDN2	lncRNA	NONHSAG092512.1
lnckb.50650	lnckb.53188	-0.73	0.007044	protein_coding	EGFR	lncRNA	LOC100507403
lnckb.50650	lnckb.61973	0.753	0.004735	protein_coding	EGFR	lncRNA	CATG00000036469.1
lnckb.50650	lnckb.67773	0.709	0.009779	protein_coding	EGFR	lncRNA	lnc-BRINP3-7
lnckb.50650	lnckb.6778	0.782	0.002646	protein_coding	EGFR	lncRNA	LINC00865
lnckb.50650	lnckb.75835	0.807	0.001508	protein_coding	EGFR	lncRNA	lnc-CHRM2-3
lnckb.50650	lnckb.79691	0.763	0.003857	protein_coding	EGFR	lncRNA	NONHSAG061466.1
lnckb.50650	lnckb.85897	0.701	0.011163	protein_coding	EGFR	lncRNA	NONHSAG110076.1
lnckb.50650	lnckb.88914	-0.705	0.010504	protein_coding	EGFR	lncRNA	NONHSAG084504.1
lnckb.15223	lnckb.24342	0.723	0.007878	protein_coding	EGLN3	lncRNA	LOC105372031
lnckb.15223	lnckb.30470	0.721	0.008186	protein_coding	EGLN3	lncRNA	LINC01123
lnckb.15223	lnckb.30483	0.727	0.007341	protein_coding	EGLN3	lncRNA	LINC01106
lnckb.15223	lnckb.37678	0.702	0.010881	protein_coding	EGLN3	lncRNA	LOC107986099
lnckb.15223	lnckb.47481	0.802	0.001712	protein_coding	EGLN3	lncRNA	RP3-523C21.2
lnckb.15223	lnckb.55735	0.75	0.00495	protein_coding	EGLN3	lncRNA	LOC107984011
lnckb.15223	lnckb.75835	0.803	0.001676	protein_coding	EGLN3	lncRNA	lnc-CHRM2-3
lnckb.15223	lnckb.79691	0.722	0.007972	protein_coding	EGLN3	lncRNA	NONHSAG061466.1
lnckb.15223	lnckb.96706	0.703	0.010796	protein_coding	EGLN3	lncRNA	NONHSAG114739.1
lnckb.25716	lnckb.25835	0.761	0.004038	protein_coding	ELAVL3	lncRNA	CACNA1A
lnckb.25716	lnckb.33990	-0.708	0.009994	protein_coding	ELAVL3	lncRNA	LOC105372692
lnckb.25716	lnckb.36180	0.774	0.003108	protein_coding	ELAVL3	lncRNA	lnckb.36180
lnckb.25716	lnckb.36183	0.706	0.010252	protein_coding	ELAVL3	lncRNA	CTA-299D3.8
lnckb.25716	lnckb.36184	0.769	0.003468	protein_coding	ELAVL3	lncRNA	LOC105373083
lnckb.25716	lnckb.44229	0.7	0.011236	protein_coding	ELAVL3	lncRNA	lnckb.44229
lnckb.25716	lnckb.55209	0.717	0.008749	protein_coding	ELAVL3	lncRNA	CDKN2B-AS1
lnckb.25716	lnckb.71130	-0.855	0.00039	protein_coding	ELAVL3	lncRNA	lnc-ZSCAN30-3
lnckb.25716	lnckb.77825	-0.813	0.001319	protein_coding	ELAVL3	lncRNA	NONHSAG058827.1
lnckb.25716	lnckb.85043	-0.911	3.8e-05	protein_coding	ELAVL3	lncRNA	NONHSAG074699.1
lnckb.25716	lnckb.85044	-0.868	0.000253	protein_coding	ELAVL3	lncRNA	NONHSAG074700.1
lnckb.25716	lnckb.85045	-0.86	0.000338	protein_coding	ELAVL3	lncRNA	NONHSAG075548.1
lnckb.25716	lnckb.85046	-0.877	0.00018	protein_coding	ELAVL3	lncRNA	NONHSAG075549.1
lnckb.25716	lnckb.85048	-0.879	0.000168	protein_coding	ELAVL3	lncRNA	NONHSAG075551.1
lnckb.25716	lnckb.85049	-0.862	0.000314	protein_coding	ELAVL3	lncRNA	NONHSAG075552.1
lnckb.25716	lnckb.85050	-0.86	0.000329	protein_coding	ELAVL3	lncRNA	NONHSAG075553.1
lnckb.1575	lnckb.23657	0.751	0.004861	protein_coding	ELAVL4	lncRNA	LOC107987251
lnckb.1575	lnckb.24342	0.741	0.005795	protein_coding	ELAVL4	lncRNA	LOC105372031
lnckb.1575	lnckb.31149	-0.858	0.000353	protein_coding	ELAVL4	lncRNA	LOC107985955
lnckb.1575	lnckb.31151	-0.804	0.001615	protein_coding	ELAVL4	lncRNA	LOC105373709
lnckb.1575	lnckb.34474	0.779	0.002836	protein_coding	ELAVL4	lncRNA	AP000230.1
lnckb.1575	lnckb.36180	0.703	0.010824	protein_coding	ELAVL4	lncRNA	lnckb.36180
lnckb.1575	lnckb.36183	0.807	0.001508	protein_coding	ELAVL4	lncRNA	CTA-299D3.8
lnckb.1575	lnckb.36184	0.716	0.008843	protein_coding	ELAVL4	lncRNA	LOC105373083
lnckb.1575	lnckb.42490	-0.786	0.002413	protein_coding	ELAVL4	lncRNA	LINC01021
lnckb.1575	lnckb.44229	0.71	0.009649	protein_coding	ELAVL4	lncRNA	lnckb.44229
lnckb.1575	lnckb.49726	-0.756	0.004469	protein_coding	ELAVL4	lncRNA	LOC105375124
lnckb.1575	lnckb.52091	0.77	0.003361	protein_coding	ELAVL4	lncRNA	RP11-563K23.1
lnckb.1575	lnckb.53370	-0.704	0.010595	protein_coding	ELAVL4	lncRNA	LOC105375825
lnckb.1575	lnckb.60802	-0.724	0.007722	protein_coding	ELAVL4	lncRNA	CATG00000015769.1
lnckb.1575	lnckb.814	0.745	0.005452	protein_coding	ELAVL4	lncRNA	lnckb.814
lnckb.1575	lnckb.88384	0.727	0.007331	protein_coding	ELAVL4	lncRNA	NONHSAG082825.1
lnckb.49724	lnckb.49725	0.934	9e-06	protein_coding	ELFN1	lncRNA	AC074389.6
lnckb.49724	lnckb.49726	0.97	0	protein_coding	ELFN1	lncRNA	LOC105375124
lnckb.49724	lnckb.52091	-0.748	0.005131	protein_coding	ELFN1	lncRNA	RP11-563K23.1
lnckb.49724	lnckb.9506	-0.702	0.010939	protein_coding	ELFN1	lncRNA	CTD-2562J17.4
lnckb.16368	lnckb.65673	-0.73	0.006999	protein_coding	EML1	lncRNA	CATG00000097584.1
lnckb.16368	lnckb.88223	-0.792	0.002144	protein_coding	EML1	lncRNA	NONHSAG110769.1
lnckb.52353	lnckb.53003	0.792	0.002127	protein_coding	EN2	lncRNA	LOC105379329
lnckb.52353	lnckb.60458	-0.757	0.004401	protein_coding	EN2	lncRNA	CATG00000009867.1
lnckb.52353	lnckb.65673	0.78	0.002786	protein_coding	EN2	lncRNA	CATG00000097584.1
lnckb.52353	lnckb.77825	-0.721	0.008116	protein_coding	EN2	lncRNA	NONHSAG058827.1
lnckb.52353	lnckb.78031	0.818	0.001134	protein_coding	EN2	lncRNA	NONHSAG056490.1
lnckb.52353	lnckb.78221	-0.8	0.001792	protein_coding	EN2	lncRNA	NONHSAG059284.1
lnckb.52353	lnckb.85043	-0.734	0.006518	protein_coding	EN2	lncRNA	NONHSAG074699.1
lnckb.52353	lnckb.85044	-0.707	0.010146	protein_coding	EN2	lncRNA	NONHSAG074700.1
lnckb.52353	lnckb.85045	-0.702	0.010903	protein_coding	EN2	lncRNA	NONHSAG075548.1
lnckb.52353	lnckb.85046	-0.724	0.00776	protein_coding	EN2	lncRNA	NONHSAG075549.1
lnckb.52353	lnckb.85048	-0.717	0.008687	protein_coding	EN2	lncRNA	NONHSAG075551.1
lnckb.52353	lnckb.85049	-0.704	0.010622	protein_coding	EN2	lncRNA	NONHSAG075552.1
lnckb.40585	lnckb.40849	0.83	0.000844	protein_coding	ENAM	lncRNA	LOC107986189
lnckb.40585	lnckb.41025	0.797	0.001898	protein_coding	ENAM	lncRNA	LOC101929448
lnckb.40585	lnckb.47884	0.76	0.004162	protein_coding	ENAM	lncRNA	LOC101928923
lnckb.40585	lnckb.4892	0.878	0.000174	protein_coding	ENAM	lncRNA	LOC105373170
lnckb.40585	lnckb.51148	0.814	0.00127	protein_coding	ENAM	lncRNA	LOC105375392
lnckb.40585	lnckb.51151	0.726	0.007456	protein_coding	ENAM	lncRNA	LOC101927473
lnckb.40585	lnckb.54934	0.799	0.001831	protein_coding	ENAM	lncRNA	FAM138C
lnckb.40585	lnckb.54936	0.72	0.008236	protein_coding	ENAM	lncRNA	PGM5P3-AS1
lnckb.40585	lnckb.56026	0.753	0.00471	protein_coding	ENAM	lncRNA	LINC01508
lnckb.40585	lnckb.60653	0.807	0.001495	protein_coding	ENAM	lncRNA	CATG00000013013.1
lnckb.40585	lnckb.60764	0.718	0.008499	protein_coding	ENAM	lncRNA	CATG00000015017.1
lnckb.40585	lnckb.61662	0.807	0.001497	protein_coding	ENAM	lncRNA	CATG00000031817.1
lnckb.40585	lnckb.61982	0.708	0.010015	protein_coding	ENAM	lncRNA	CATG00000036657.1
lnckb.40585	lnckb.64630	0.723	0.007838	protein_coding	ENAM	lncRNA	CATG00000081175.1
lnckb.40585	lnckb.67066	0.785	0.002494	protein_coding	ENAM	lncRNA	RP11-789A21.1coding_status uncertaincumulative_support FANTOM:GENCODE:MITRANSgeneCategory e_lncRNADHS_type DHS_enhancer
lnckb.40585	lnckb.67773	0.762	0.003966	protein_coding	ENAM	lncRNA	lnc-BRINP3-7
lnckb.40585	lnckb.68719	0.782	0.002654	protein_coding	ENAM	lncRNA	lnc-ALDH3B2-2
lnckb.40585	lnckb.68945	0.747	0.005275	protein_coding	ENAM	lncRNA	lnc-NTF3-4
lnckb.40585	lnckb.71433	0.783	0.002623	protein_coding	ENAM	lncRNA	lnc-ANKRD27-6
lnckb.40585	lnckb.76178	0.743	0.005663	protein_coding	ENAM	lncRNA	lnc-SULF1-2
lnckb.40585	lnckb.80171	0.715	0.008978	protein_coding	ENAM	lncRNA	NONHSAG062714.1
lnckb.40585	lnckb.82267	0.819	0.001131	protein_coding	ENAM	lncRNA	NONHSAG067167.2
lnckb.40585	lnckb.8314	0.717	0.008708	protein_coding	ENAM	lncRNA	BBOX1-AS1
lnckb.40585	lnckb.84765	0.715	0.009	protein_coding	ENAM	lncRNA	NONHSAG074431.1
lnckb.40585	lnckb.84766	0.737	0.006285	protein_coding	ENAM	lncRNA	NONHSAG074432.1
lnckb.40585	lnckb.95542	0.796	0.001941	protein_coding	ENAM	lncRNA	NONHSAG099993.1
lnckb.40585	lnckb.97408	0.701	0.011161	protein_coding	ENAM	lncRNA	NONHSAG114920.1
lnckb.55357	lnckb.64630	-0.726	0.007532	protein_coding	ENHO	lncRNA	CATG00000081175.1
lnckb.55357	lnckb.65673	0.757	0.004392	protein_coding	ENHO	lncRNA	CATG00000097584.1
lnckb.55357	lnckb.71130	-0.898	7.5e-05	protein_coding	ENHO	lncRNA	lnc-ZSCAN30-3
lnckb.55357	lnckb.73709	-0.872	0.000214	protein_coding	ENHO	lncRNA	lnc-GNPDA2-6
lnckb.55357	lnckb.77825	-0.867	0.000264	protein_coding	ENHO	lncRNA	NONHSAG058827.1
lnckb.55357	lnckb.85043	-0.813	0.001296	protein_coding	ENHO	lncRNA	NONHSAG074699.1
lnckb.55357	lnckb.85044	-0.782	0.002674	protein_coding	ENHO	lncRNA	NONHSAG074700.1
lnckb.55357	lnckb.85045	-0.778	0.00288	protein_coding	ENHO	lncRNA	NONHSAG075548.1
lnckb.55357	lnckb.85046	-0.789	0.002293	protein_coding	ENHO	lncRNA	NONHSAG075549.1
lnckb.55357	lnckb.85048	-0.843	0.000569	protein_coding	ENHO	lncRNA	NONHSAG075551.1
lnckb.55357	lnckb.85049	-0.76	0.004115	protein_coding	ENHO	lncRNA	NONHSAG075552.1
lnckb.55357	lnckb.85050	-0.747	0.005283	protein_coding	ENHO	lncRNA	NONHSAG075553.1
lnckb.55357	lnckb.90433	-0.792	0.002141	protein_coding	ENHO	lncRNA	NONHSAG087543.1
lnckb.54308	lnckb.54934	0.748	0.005185	protein_coding	ENPP2	lncRNA	FAM138C
lnckb.54308	lnckb.61662	0.732	0.00685	protein_coding	ENPP2	lncRNA	CATG00000031817.1
lnckb.54308	lnckb.67066	0.866	0.000272	protein_coding	ENPP2	lncRNA	RP11-789A21.1coding_status uncertaincumulative_support FANTOM:GENCODE:MITRANSgeneCategory e_lncRNADHS_type DHS_enhancer
lnckb.54308	lnckb.67773	0.808	0.001462	protein_coding	ENPP2	lncRNA	lnc-BRINP3-7
lnckb.54308	lnckb.71433	0.701	0.011015	protein_coding	ENPP2	lncRNA	lnc-ANKRD27-6
lnckb.54308	lnckb.84766	0.724	0.007735	protein_coding	ENPP2	lncRNA	NONHSAG074432.1
lnckb.41953	lnckb.45472	0.706	0.01029	protein_coding	ENPP6	lncRNA	LOC101928331
lnckb.41953	lnckb.52521	0.727	0.0074	protein_coding	ENPP6	lncRNA	ERICH1-AS1
lnckb.41953	lnckb.53188	-0.73	0.006984	protein_coding	ENPP6	lncRNA	LOC100507403
lnckb.41953	lnckb.6763	0.766	0.003645	protein_coding	ENPP6	lncRNA	LIPA
lnckb.41953	lnckb.85897	0.728	0.007238	protein_coding	ENPP6	lncRNA	NONHSAG110076.1
lnckb.41953	lnckb.88384	0.824	0.000986	protein_coding	ENPP6	lncRNA	NONHSAG082825.1
lnckb.538	lnckb.61454	0.75	0.004963	protein_coding	EPHA2	lncRNA	CATG00000028259.1
lnckb.538	lnckb.64630	0.744	0.005507	protein_coding	EPHA2	lncRNA	CATG00000081175.1
lnckb.538	lnckb.81769	0.775	0.003099	protein_coding	EPHA2	lncRNA	NONHSAG066812.1
lnckb.538	lnckb.87625	0.852	0.000437	protein_coding	EPHA2	lncRNA	NONHSAG082140.1
lnckb.538	lnckb.9506	-0.851	0.000452	protein_coding	EPHA2	lncRNA	CTD-2562J17.4
lnckb.538	lnckb.9507	-0.706	0.010364	protein_coding	EPHA2	lncRNA	lnckb.9507
lnckb.52521	lnckb.53558	0.862	0.000311	lncRNA	ERICH1-AS1	protein_coding	NKAIN3
lnckb.52521	lnckb.55734	0.775	0.003062	lncRNA	ERICH1-AS1	protein_coding	TRPM3
lnckb.52521	lnckb.57759	0.749	0.005075	lncRNA	ERICH1-AS1	protein_coding	DMD
lnckb.52521	lnckb.6894	0.78	0.002779	lncRNA	ERICH1-AS1	protein_coding	TLL2
lnckb.52521	lnckb.9940	-0.725	0.007602	lncRNA	ERICH1-AS1	protein_coding	ARHGAP20
lnckb.3366	lnckb.34384	0.854	0.000409	protein_coding	ETV3L	lncRNA	lnckb.34384
lnckb.3366	lnckb.37564	0.836	0.000709	protein_coding	ETV3L	lncRNA	LOC101929316
lnckb.3366	lnckb.37565	0.824	0.000978	protein_coding	ETV3L	lncRNA	LOC105377123
lnckb.3366	lnckb.37676	0.713	0.009276	protein_coding	ETV3L	lncRNA	LOC105377167
lnckb.3366	lnckb.37678	0.705	0.010499	protein_coding	ETV3L	lncRNA	LOC107986099
lnckb.3366	lnckb.37702	0.84	0.000636	protein_coding	ETV3L	lncRNA	LOC101927374
lnckb.3366	lnckb.4	0.837	0.000675	protein_coding	ETV3L	lncRNA	FAM138A
lnckb.3366	lnckb.4005	0.866	0.000269	protein_coding	ETV3L	lncRNA	LOC105371659
lnckb.3366	lnckb.4006	0.846	0.000532	protein_coding	ETV3L	lncRNA	LOC105371658
lnckb.3366	lnckb.40849	0.857	0.00037	protein_coding	ETV3L	lncRNA	LOC107986189
lnckb.3366	lnckb.42970	0.767	0.003588	protein_coding	ETV3L	lncRNA	LOC107986417
lnckb.3366	lnckb.44609	0.833	0.000768	protein_coding	ETV3L	lncRNA	CTC-340A15.2
lnckb.3366	lnckb.47884	0.863	0.000302	protein_coding	ETV3L	lncRNA	LOC101928923
lnckb.3366	lnckb.4892	0.83	0.000841	protein_coding	ETV3L	lncRNA	LOC105373170
lnckb.3366	lnckb.51148	0.923	1.8e-05	protein_coding	ETV3L	lncRNA	LOC105375392
lnckb.3366	lnckb.51150	0.864	0.000291	protein_coding	ETV3L	lncRNA	LOC107986716
lnckb.3366	lnckb.51151	0.879	0.000166	protein_coding	ETV3L	lncRNA	LOC101927473
lnckb.3366	lnckb.54934	0.835	0.000718	protein_coding	ETV3L	lncRNA	FAM138C
lnckb.3366	lnckb.55874	0.803	0.001647	protein_coding	ETV3L	lncRNA	LOC105376110
lnckb.3366	lnckb.61662	0.896	8.2e-05	protein_coding	ETV3L	lncRNA	CATG00000031817.1
lnckb.3366	lnckb.66464	0.766	0.003674	protein_coding	ETV3L	lncRNA	CATG00000111843.1
lnckb.3366	lnckb.67066	0.822	0.001033	protein_coding	ETV3L	lncRNA	RP11-789A21.1coding_status uncertaincumulative_support FANTOM:GENCODE:MITRANSgeneCategory e_lncRNADHS_type DHS_enhancer
lnckb.3366	lnckb.67773	0.887	0.000119	protein_coding	ETV3L	lncRNA	lnc-BRINP3-7
lnckb.3366	lnckb.68719	0.737	0.006213	protein_coding	ETV3L	lncRNA	lnc-ALDH3B2-2
lnckb.3366	lnckb.71433	0.767	0.003584	protein_coding	ETV3L	lncRNA	lnc-ANKRD27-6
lnckb.3366	lnckb.79691	0.805	0.001569	protein_coding	ETV3L	lncRNA	NONHSAG061466.1
lnckb.3366	lnckb.82267	0.76	0.004102	protein_coding	ETV3L	lncRNA	NONHSAG067167.2
lnckb.3366	lnckb.84688	0.779	0.002853	protein_coding	ETV3L	lncRNA	NONHSAG073321.1
lnckb.3366	lnckb.84765	0.722	0.007997	protein_coding	ETV3L	lncRNA	NONHSAG074431.1
lnckb.3366	lnckb.84766	0.752	0.004777	protein_coding	ETV3L	lncRNA	NONHSAG074432.1
lnckb.3366	lnckb.97904	0.753	0.004695	protein_coding	ETV3L	lncRNA	NONHSAG103831.1
lnckb.23296	lnckb.32105	-0.705	0.010506	protein_coding	EVPL	lncRNA	LOC105373885
lnckb.23296	lnckb.32894	0.861	0.000323	protein_coding	EVPL	lncRNA	LINC01428
lnckb.23296	lnckb.34384	0.794	0.002058	protein_coding	EVPL	lncRNA	lnckb.34384
lnckb.23296	lnckb.42490	-0.745	0.005466	protein_coding	EVPL	lncRNA	LINC01021
lnckb.23296	lnckb.42970	0.743	0.005651	protein_coding	EVPL	lncRNA	LOC107986417
lnckb.23296	lnckb.44609	0.766	0.00368	protein_coding	EVPL	lncRNA	CTC-340A15.2
lnckb.23296	lnckb.47884	0.762	0.003982	protein_coding	EVPL	lncRNA	LOC101928923
lnckb.23296	lnckb.50626	-0.735	0.006423	protein_coding	EVPL	lncRNA	RP4-718N17.2
lnckb.23296	lnckb.52521	0.789	0.002277	protein_coding	EVPL	lncRNA	ERICH1-AS1
lnckb.23296	lnckb.52526	0.774	0.003103	protein_coding	EVPL	lncRNA	LOC286083
lnckb.23296	lnckb.52529	0.706	0.010365	protein_coding	EVPL	lncRNA	lnckb.52529
lnckb.23296	lnckb.60776	-0.868	0.000254	protein_coding	EVPL	lncRNA	CATG00000015212.1
lnckb.23296	lnckb.60892	-0.849	0.000476	protein_coding	EVPL	lncRNA	CATG00000017410.1
lnckb.23296	lnckb.65679	0.755	0.004492	protein_coding	EVPL	lncRNA	CATG00000097733.1
lnckb.23296	lnckb.82164	-0.882	0.000149	protein_coding	EVPL	lncRNA	NONHSAG107374.1
lnckb.23296	lnckb.82267	0.765	0.00371	protein_coding	EVPL	lncRNA	NONHSAG067167.2
lnckb.23296	lnckb.95846	0.796	0.001959	protein_coding	EVPL	lncRNA	NONHSAG114301.1
lnckb.23296	lnckb.95847	0.775	0.003097	protein_coding	EVPL	lncRNA	NONHSAG100330.1
lnckb.23296	lnckb.95848	0.823	0.001001	protein_coding	EVPL	lncRNA	NONHSAG114302.1
lnckb.46656	lnckb.46666	0.794	0.002044	protein_coding	EYS	lncRNA	LOC107986609
lnckb.46656	lnckb.47566	-0.763	0.003886	protein_coding	EYS	lncRNA	lnckb.47566
lnckb.46656	lnckb.53003	-0.761	0.004051	protein_coding	EYS	lncRNA	LOC105379329
lnckb.46656	lnckb.60764	-0.744	0.005492	protein_coding	EYS	lncRNA	CATG00000015017.1
lnckb.46656	lnckb.61982	-0.705	0.010424	protein_coding	EYS	lncRNA	CATG00000036657.1
lnckb.46656	lnckb.71130	0.723	0.007925	protein_coding	EYS	lncRNA	lnc-ZSCAN30-3
lnckb.46656	lnckb.85043	0.726	0.007537	protein_coding	EYS	lncRNA	NONHSAG074699.1
lnckb.46656	lnckb.88223	-0.776	0.003027	protein_coding	EYS	lncRNA	NONHSAG110769.1
lnckb.43203	lnckb.61454	0.758	0.004294	protein_coding	F2RL2	lncRNA	CATG00000028259.1
lnckb.43203	lnckb.61662	0.748	0.005187	protein_coding	F2RL2	lncRNA	CATG00000031817.1
lnckb.43203	lnckb.61973	0.763	0.003887	protein_coding	F2RL2	lncRNA	CATG00000036469.1
lnckb.43203	lnckb.63693	-0.716	0.008864	protein_coding	F2RL2	lncRNA	CATG00000063989.1
lnckb.43203	lnckb.67066	0.834	0.00075	protein_coding	F2RL2	lncRNA	RP11-789A21.1coding_status uncertaincumulative_support FANTOM:GENCODE:MITRANSgeneCategory e_lncRNADHS_type DHS_enhancer
lnckb.43203	lnckb.67773	0.824	0.000975	protein_coding	F2RL2	lncRNA	lnc-BRINP3-7
lnckb.43203	lnckb.84766	0.74	0.005961	protein_coding	F2RL2	lncRNA	NONHSAG074432.1
lnckb.43203	lnckb.88914	-0.747	0.005281	protein_coding	F2RL2	lncRNA	NONHSAG084504.1
lnckb.43203	lnckb.9299	0.755	0.004505	protein_coding	F2RL2	lncRNA	RP11-119D9.1
lnckb.47369	lnckb.47481	0.894	8.9e-05	protein_coding	FABP7	lncRNA	RP3-523C21.2
lnckb.47369	lnckb.47884	0.861	0.000325	protein_coding	FABP7	lncRNA	LOC101928923
lnckb.47369	lnckb.4892	0.818	0.001137	protein_coding	FABP7	lncRNA	LOC105373170
lnckb.47369	lnckb.51148	0.725	0.007593	protein_coding	FABP7	lncRNA	LOC105375392
lnckb.47369	lnckb.52521	0.8	0.001778	protein_coding	FABP7	lncRNA	ERICH1-AS1
lnckb.47369	lnckb.52526	0.809	0.001455	protein_coding	FABP7	lncRNA	LOC286083
lnckb.47369	lnckb.52529	0.79	0.002222	protein_coding	FABP7	lncRNA	lnckb.52529
lnckb.47369	lnckb.53153	0.759	0.00423	protein_coding	FABP7	lncRNA	LOC105379361
lnckb.47369	lnckb.56026	0.894	9e-05	protein_coding	FABP7	lncRNA	LINC01508
lnckb.47369	lnckb.56027	0.795	0.002007	protein_coding	FABP7	lncRNA	LINC01501
lnckb.47369	lnckb.60653	0.811	0.001353	protein_coding	FABP7	lncRNA	CATG00000013013.1
lnckb.47369	lnckb.65679	0.801	0.001739	protein_coding	FABP7	lncRNA	CATG00000097733.1
lnckb.47369	lnckb.79691	0.775	0.003063	protein_coding	FABP7	lncRNA	NONHSAG061466.1
lnckb.47369	lnckb.82267	0.873	0.000213	protein_coding	FABP7	lncRNA	NONHSAG067167.2
lnckb.47369	lnckb.95846	0.784	0.00256	protein_coding	FABP7	lncRNA	NONHSAG114301.1
lnckb.47369	lnckb.95847	0.728	0.007293	protein_coding	FABP7	lncRNA	NONHSAG100330.1
lnckb.47369	lnckb.95848	0.704	0.010606	protein_coding	FABP7	lncRNA	NONHSAG114302.1
lnckb.52090	lnckb.52091	0.909	4.1e-05	protein_coding	FAM131B	lncRNA	RP11-563K23.1
lnckb.52090	lnckb.88384	0.751	0.004842	protein_coding	FAM131B	lncRNA	NONHSAG082825.1
lnckb.536	lnckb.55209	0.75	0.004944	protein_coding	FAM131C	lncRNA	CDKN2B-AS1
lnckb.536	lnckb.62624	0.747	0.005241	protein_coding	FAM131C	lncRNA	CATG00000046950.1
lnckb.536	lnckb.65673	0.829	0.000855	protein_coding	FAM131C	lncRNA	CATG00000097584.1
lnckb.536	lnckb.77825	-0.798	0.001851	protein_coding	FAM131C	lncRNA	NONHSAG058827.1
lnckb.536	lnckb.9506	0.799	0.001827	protein_coding	FAM131C	lncRNA	CTD-2562J17.4
lnckb.4	lnckb.40585	0.809	0.001447	lncRNA	FAM138A	protein_coding	ENAM
lnckb.4	lnckb.40848	0.874	0.000204	lncRNA	FAM138A	protein_coding	PTPN13
lnckb.4	lnckb.43277	0.812	0.001341	lncRNA	FAM138A	protein_coding	RASGRF2
lnckb.4	lnckb.43826	0.787	0.002396	lncRNA	FAM138A	protein_coding	SLC27A6
lnckb.4	lnckb.44021	0.739	0.005982	lncRNA	FAM138A	protein_coding	TRPC7
lnckb.4	lnckb.44376	0.798	0.001847	lncRNA	FAM138A	protein_coding	PDE6A
lnckb.4	lnckb.46786	0.828	0.00089	lncRNA	FAM138A	protein_coding	IMPG1
lnckb.4	lnckb.47103	0.73	0.007071	lncRNA	FAM138A	protein_coding	AIM1
lnckb.4	lnckb.47567	0.797	0.001898	lncRNA	FAM138A	protein_coding	MAP7
lnckb.4	lnckb.50473	0.726	0.007484	lncRNA	FAM138A	protein_coding	AC005537.2
lnckb.4	lnckb.51190	0.71	0.009683	lncRNA	FAM138A	protein_coding	GNGT1
lnckb.4	lnckb.51704	0.756	0.004423	lncRNA	FAM138A	protein_coding	ASB15
lnckb.4	lnckb.52243	0.827	0.000897	lncRNA	FAM138A	protein_coding	TMEM176B
lnckb.4	lnckb.52244	0.773	0.003226	lncRNA	FAM138A	protein_coding	TMEM176A
lnckb.4	lnckb.53434	0.889	0.000108	lncRNA	FAM138A	protein_coding	RP1
lnckb.4	lnckb.53859	0.733	0.006674	lncRNA	FAM138A	protein_coding	ATP6V0D2
lnckb.4	lnckb.54231	0.723	0.007896	lncRNA	FAM138A	protein_coding	CSMD3
lnckb.4	lnckb.54308	0.743	0.005652	lncRNA	FAM138A	protein_coding	ENPP2
lnckb.4	lnckb.54464	-0.821	0.001049	lncRNA	FAM138A	protein_coding	MYC
lnckb.4	lnckb.5741	-0.762	0.003981	lncRNA	FAM138A	protein_coding	MYO3A
lnckb.4	lnckb.57640	0.762	0.003993	lncRNA	FAM138A	protein_coding	RS1
lnckb.4	lnckb.57759	0.77	0.0034	lncRNA	FAM138A	protein_coding	DMD
lnckb.4	lnckb.6118	0.783	0.002573	lncRNA	FAM138A	protein_coding	RBP3
lnckb.4	lnckb.7186	0.717	0.008655	lncRNA	FAM138A	protein_coding	RBM20
lnckb.4	lnckb.9284	0.877	0.000179	lncRNA	FAM138A	protein_coding	CABP2
lnckb.30590	lnckb.32062	0.826	0.000937	lncRNA	FAM138B	protein_coding	WNT6
lnckb.30590	lnckb.32375	0.803	0.001665	lncRNA	FAM138B	protein_coding	SAG
lnckb.30590	lnckb.33461	0.734	0.006583	lncRNA	FAM138B	protein_coding	VSTM2L
lnckb.30590	lnckb.3366	0.862	0.000311	lncRNA	FAM138B	protein_coding	ETV3L
lnckb.30590	lnckb.33920	0.728	0.007288	lncRNA	FAM138B	protein_coding	DOK5
lnckb.30590	lnckb.37297	0.724	0.00782	lncRNA	FAM138B	protein_coding	SEMA3F
lnckb.30590	lnckb.37789	0.788	0.002318	lncRNA	FAM138B	protein_coding	GABRR3
lnckb.30590	lnckb.37850	0.787	0.002372	lncRNA	FAM138B	protein_coding	IMPG2
lnckb.30590	lnckb.3983	0.75	0.004933	lncRNA	FAM138B	protein_coding	PDC
lnckb.30590	lnckb.40585	0.837	0.000683	lncRNA	FAM138B	protein_coding	ENAM
lnckb.30590	lnckb.40848	0.866	0.000271	lncRNA	FAM138B	protein_coding	PTPN13
lnckb.30590	lnckb.41845	0.707	0.010129	lncRNA	FAM138B	protein_coding	HPGD
lnckb.30590	lnckb.43277	0.753	0.004698	lncRNA	FAM138B	protein_coding	RASGRF2
lnckb.30590	lnckb.43826	0.756	0.00447	lncRNA	FAM138B	protein_coding	SLC27A6
lnckb.30590	lnckb.44021	0.776	0.002995	lncRNA	FAM138B	protein_coding	TRPC7
lnckb.30590	lnckb.44376	0.742	0.005729	lncRNA	FAM138B	protein_coding	PDE6A
lnckb.30590	lnckb.46786	0.797	0.001927	lncRNA	FAM138B	protein_coding	IMPG1
lnckb.30590	lnckb.47103	0.713	0.009189	lncRNA	FAM138B	protein_coding	AIM1
lnckb.30590	lnckb.47567	0.831	0.000802	lncRNA	FAM138B	protein_coding	MAP7
lnckb.30590	lnckb.50473	0.717	0.008669	lncRNA	FAM138B	protein_coding	AC005537.2
lnckb.30590	lnckb.51190	0.73	0.00704	lncRNA	FAM138B	protein_coding	GNGT1
lnckb.30590	lnckb.51704	0.781	0.002722	lncRNA	FAM138B	protein_coding	ASB15
lnckb.30590	lnckb.52243	0.837	0.000681	lncRNA	FAM138B	protein_coding	TMEM176B
lnckb.30590	lnckb.52244	0.77	0.003413	lncRNA	FAM138B	protein_coding	TMEM176A
lnckb.30590	lnckb.53434	0.866	0.000268	lncRNA	FAM138B	protein_coding	RP1
lnckb.30590	lnckb.53859	0.702	0.010856	lncRNA	FAM138B	protein_coding	ATP6V0D2
lnckb.30590	lnckb.54231	0.771	0.003296	lncRNA	FAM138B	protein_coding	CSMD3
lnckb.30590	lnckb.54308	0.728	0.007232	lncRNA	FAM138B	protein_coding	ENPP2
lnckb.30590	lnckb.54464	-0.811	0.001363	lncRNA	FAM138B	protein_coding	MYC
lnckb.30590	lnckb.5741	-0.757	0.004392	lncRNA	FAM138B	protein_coding	MYO3A
lnckb.30590	lnckb.57640	0.738	0.006163	lncRNA	FAM138B	protein_coding	RS1
lnckb.30590	lnckb.57759	0.795	0.001978	lncRNA	FAM138B	protein_coding	DMD
lnckb.30590	lnckb.6118	0.746	0.005367	lncRNA	FAM138B	protein_coding	RBP3
lnckb.30590	lnckb.7186	0.777	0.002968	lncRNA	FAM138B	protein_coding	RBM20
lnckb.30590	lnckb.9284	0.878	0.000173	lncRNA	FAM138B	protein_coding	CABP2
lnckb.54934	lnckb.5741	-0.76	0.004156	lncRNA	FAM138C	protein_coding	MYO3A
lnckb.54934	lnckb.57640	0.765	0.00376	lncRNA	FAM138C	protein_coding	RS1
lnckb.54934	lnckb.57759	0.762	0.003994	lncRNA	FAM138C	protein_coding	DMD
lnckb.54934	lnckb.6118	0.8	0.001777	lncRNA	FAM138C	protein_coding	RBP3
lnckb.54934	lnckb.7186	0.708	0.009928	lncRNA	FAM138C	protein_coding	RBM20
lnckb.54934	lnckb.9284	0.879	0.000165	lncRNA	FAM138C	protein_coding	CABP2
lnckb.18491	lnckb.20945	0.893	9e-05	lncRNA	FAM138E	protein_coding	RTN4RL1
lnckb.18491	lnckb.21117	0.89	0.000105	lncRNA	FAM138E	protein_coding	AIPL1
lnckb.18491	lnckb.2249	0.923	1.9e-05	lncRNA	FAM138E	protein_coding	ABCA4
lnckb.18491	lnckb.22928	0.854	0.000401	lncRNA	FAM138E	protein_coding	KCNH6
lnckb.18491	lnckb.23317	0.945	3e-06	lncRNA	FAM138E	protein_coding	AANAT
lnckb.18491	lnckb.23547	0.818	0.001151	lncRNA	FAM138E	protein_coding	PDE6G
lnckb.18491	lnckb.24407	0.787	0.002364	lncRNA	FAM138E	protein_coding	TTR
lnckb.18491	lnckb.24765	0.741	0.005823	lncRNA	FAM138E	protein_coding	CPLX4
lnckb.18491	lnckb.24782	0.746	0.00531	lncRNA	FAM138E	protein_coding	MC4R
lnckb.18491	lnckb.24792	0.704	0.010615	lncRNA	FAM138E	protein_coding	RNF152
lnckb.18491	lnckb.25172	0.876	0.000187	lncRNA	FAM138E	protein_coding	ABCA7
lnckb.18491	lnckb.25350	0.845	0.000538	lncRNA	FAM138E	protein_coding	RAX2
lnckb.18491	lnckb.26371	0.702	0.011005	lncRNA	FAM138E	protein_coding	RGS9BP
lnckb.18491	lnckb.26513	0.721	0.008106	lncRNA	FAM138E	protein_coding	NPHS1
lnckb.18491	lnckb.29130	0.724	0.007736	lncRNA	FAM138E	protein_coding	XDH
lnckb.18491	lnckb.31290	0.716	0.00888	lncRNA	FAM138E	protein_coding	LRP2
lnckb.18491	lnckb.32062	0.829	0.000854	lncRNA	FAM138E	protein_coding	WNT6
lnckb.18491	lnckb.32375	0.832	0.000787	lncRNA	FAM138E	protein_coding	SAG
lnckb.18491	lnckb.3366	0.868	0.000254	lncRNA	FAM138E	protein_coding	ETV3L
lnckb.18491	lnckb.37297	0.718	0.008544	lncRNA	FAM138E	protein_coding	SEMA3F
lnckb.18491	lnckb.37789	0.838	0.00066	lncRNA	FAM138E	protein_coding	GABRR3
lnckb.18491	lnckb.37850	0.807	0.001494	lncRNA	FAM138E	protein_coding	IMPG2
lnckb.18491	lnckb.3983	0.746	0.005336	lncRNA	FAM138E	protein_coding	PDC
lnckb.18491	lnckb.40585	0.838	0.000672	lncRNA	FAM138E	protein_coding	ENAM
lnckb.18491	lnckb.40848	0.87	0.000238	lncRNA	FAM138E	protein_coding	PTPN13
lnckb.18491	lnckb.43277	0.824	0.000975	lncRNA	FAM138E	protein_coding	RASGRF2
lnckb.18491	lnckb.43826	0.82	0.001097	lncRNA	FAM138E	protein_coding	SLC27A6
lnckb.18491	lnckb.44021	0.735	0.006452	lncRNA	FAM138E	protein_coding	TRPC7
lnckb.18491	lnckb.44376	0.793	0.002079	lncRNA	FAM138E	protein_coding	PDE6A
lnckb.18491	lnckb.46786	0.838	0.00066	lncRNA	FAM138E	protein_coding	IMPG1
lnckb.18491	lnckb.47103	0.721	0.008113	lncRNA	FAM138E	protein_coding	AIM1
lnckb.18491	lnckb.47567	0.756	0.004407	lncRNA	FAM138E	protein_coding	MAP7
lnckb.18491	lnckb.50473	0.731	0.006877	lncRNA	FAM138E	protein_coding	AC005537.2
lnckb.18491	lnckb.51190	0.738	0.006121	lncRNA	FAM138E	protein_coding	GNGT1
lnckb.18491	lnckb.51704	0.75	0.004939	lncRNA	FAM138E	protein_coding	ASB15
lnckb.18491	lnckb.52243	0.815	0.00125	lncRNA	FAM138E	protein_coding	TMEM176B
lnckb.18491	lnckb.52244	0.757	0.004398	lncRNA	FAM138E	protein_coding	TMEM176A
lnckb.18491	lnckb.53434	0.891	0.0001	lncRNA	FAM138E	protein_coding	RP1
lnckb.18491	lnckb.538	0.701	0.011102	lncRNA	FAM138E	protein_coding	EPHA2
lnckb.18491	lnckb.53859	0.753	0.00473	lncRNA	FAM138E	protein_coding	ATP6V0D2
lnckb.18491	lnckb.54308	0.712	0.009319	lncRNA	FAM138E	protein_coding	ENPP2
lnckb.18491	lnckb.54464	-0.817	0.001183	lncRNA	FAM138E	protein_coding	MYC
lnckb.18491	lnckb.5741	-0.746	0.005338	lncRNA	FAM138E	protein_coding	MYO3A
lnckb.18491	lnckb.57640	0.758	0.004246	lncRNA	FAM138E	protein_coding	RS1
lnckb.18491	lnckb.57759	0.766	0.003693	lncRNA	FAM138E	protein_coding	DMD
lnckb.18491	lnckb.6118	0.755	0.004489	lncRNA	FAM138E	protein_coding	RBP3
lnckb.18491	lnckb.7186	0.727	0.007345	lncRNA	FAM138E	protein_coding	RBM20
lnckb.18491	lnckb.9284	0.899	7e-05	lncRNA	FAM138E	protein_coding	CABP2
lnckb.25106	lnckb.25172	0.889	0.000108	lncRNA	FAM138F	protein_coding	ABCA7
lnckb.25106	lnckb.25350	0.84	0.000619	lncRNA	FAM138F	protein_coding	RAX2
lnckb.25106	lnckb.26513	0.718	0.008485	lncRNA	FAM138F	protein_coding	NPHS1
lnckb.25106	lnckb.29130	0.714	0.009064	lncRNA	FAM138F	protein_coding	XDH
lnckb.25106	lnckb.32062	0.808	0.001468	lncRNA	FAM138F	protein_coding	WNT6
lnckb.25106	lnckb.32375	0.838	0.000665	lncRNA	FAM138F	protein_coding	SAG
lnckb.25106	lnckb.3366	0.838	0.000667	lncRNA	FAM138F	protein_coding	ETV3L
lnckb.25106	lnckb.37297	0.737	0.006291	lncRNA	FAM138F	protein_coding	SEMA3F
lnckb.25106	lnckb.37789	0.824	0.000974	lncRNA	FAM138F	protein_coding	GABRR3
lnckb.25106	lnckb.37850	0.835	0.000721	lncRNA	FAM138F	protein_coding	IMPG2
lnckb.25106	lnckb.3983	0.73	0.007058	lncRNA	FAM138F	protein_coding	PDC
lnckb.25106	lnckb.40585	0.808	0.001463	lncRNA	FAM138F	protein_coding	ENAM
lnckb.25106	lnckb.40848	0.874	0.000205	lncRNA	FAM138F	protein_coding	PTPN13
lnckb.25106	lnckb.43277	0.81	0.001411	lncRNA	FAM138F	protein_coding	RASGRF2
lnckb.25106	lnckb.43826	0.786	0.002431	lncRNA	FAM138F	protein_coding	SLC27A6
lnckb.25106	lnckb.44021	0.739	0.005996	lncRNA	FAM138F	protein_coding	TRPC7
lnckb.25106	lnckb.44376	0.797	0.001889	lncRNA	FAM138F	protein_coding	PDE6A
lnckb.25106	lnckb.46786	0.827	0.000917	lncRNA	FAM138F	protein_coding	IMPG1
lnckb.25106	lnckb.47103	0.727	0.007425	lncRNA	FAM138F	protein_coding	AIM1
lnckb.25106	lnckb.47567	0.798	0.001875	lncRNA	FAM138F	protein_coding	MAP7
lnckb.25106	lnckb.50473	0.726	0.007538	lncRNA	FAM138F	protein_coding	AC005537.2
lnckb.25106	lnckb.51190	0.71	0.009737	lncRNA	FAM138F	protein_coding	GNGT1
lnckb.25106	lnckb.51704	0.756	0.004417	lncRNA	FAM138F	protein_coding	ASB15
lnckb.25106	lnckb.52243	0.829	0.000858	lncRNA	FAM138F	protein_coding	TMEM176B
lnckb.25106	lnckb.52244	0.774	0.00313	lncRNA	FAM138F	protein_coding	TMEM176A
lnckb.25106	lnckb.53434	0.887	0.000118	lncRNA	FAM138F	protein_coding	RP1
lnckb.25106	lnckb.53859	0.732	0.006851	lncRNA	FAM138F	protein_coding	ATP6V0D2
lnckb.25106	lnckb.54231	0.724	0.007799	lncRNA	FAM138F	protein_coding	CSMD3
lnckb.25106	lnckb.54308	0.741	0.005819	lncRNA	FAM138F	protein_coding	ENPP2
lnckb.25106	lnckb.54464	-0.822	0.001034	lncRNA	FAM138F	protein_coding	MYC
lnckb.25106	lnckb.5741	-0.764	0.003832	lncRNA	FAM138F	protein_coding	MYO3A
lnckb.25106	lnckb.57640	0.758	0.00427	lncRNA	FAM138F	protein_coding	RS1
lnckb.25106	lnckb.57759	0.77	0.003399	lncRNA	FAM138F	protein_coding	DMD
lnckb.25106	lnckb.6118	0.782	0.002656	lncRNA	FAM138F	protein_coding	RBP3
lnckb.25106	lnckb.7186	0.718	0.008598	lncRNA	FAM138F	protein_coding	RBM20
lnckb.25106	lnckb.9284	0.878	0.000171	lncRNA	FAM138F	protein_coding	CABP2
lnckb.51938	lnckb.64368	-0.814	0.001278	protein_coding	FAM180A	lncRNA	CATG00000076918.1
lnckb.51938	lnckb.81342	-0.931	1.1e-05	protein_coding	FAM180A	lncRNA	NONHSAG064864.1
lnckb.51938	lnckb.88223	-0.711	0.009505	protein_coding	FAM180A	lncRNA	NONHSAG110769.1
lnckb.51938	lnckb.92417	-0.803	0.001652	protein_coding	FAM180A	lncRNA	NONHSAG092512.1
lnckb.51938	lnckb.92418	-0.813	0.001311	protein_coding	FAM180A	lncRNA	NONHSAG092513.1
lnckb.51938	lnckb.92419	-0.8	0.001769	protein_coding	FAM180A	lncRNA	NONHSAG092514.1
lnckb.51938	lnckb.92423	-0.752	0.00481	protein_coding	FAM180A	lncRNA	NONHSAG092518.1
lnckb.51938	lnckb.92424	-0.788	0.002342	protein_coding	FAM180A	lncRNA	NONHSAG092519.1
lnckb.1403	lnckb.18382	-0.701	0.011085	protein_coding	FAM183A	lncRNA	LINC00923
lnckb.1403	lnckb.2322	-0.71	0.009708	protein_coding	FAM183A	lncRNA	LOC107985093
lnckb.1403	lnckb.29547	-0.702	0.010882	protein_coding	FAM183A	lncRNA	LOC105377632
lnckb.1403	lnckb.36509	0.771	0.003321	protein_coding	FAM183A	lncRNA	GRM7-AS3
lnckb.1403	lnckb.41399	-0.716	0.008846	protein_coding	FAM183A	lncRNA	LOC105377446
lnckb.1403	lnckb.41404	-0.709	0.009823	protein_coding	FAM183A	lncRNA	RP11-98O2.1
lnckb.1403	lnckb.43541	0.704	0.010583	protein_coding	FAM183A	lncRNA	RP11-138J23.1
lnckb.1403	lnckb.60458	-0.765	0.003733	protein_coding	FAM183A	lncRNA	CATG00000009867.1
lnckb.1403	lnckb.64184	-0.74	0.005893	protein_coding	FAM183A	lncRNA	CATG00000073905.1
lnckb.1403	lnckb.64368	0.713	0.009172	protein_coding	FAM183A	lncRNA	CATG00000076918.1
lnckb.1403	lnckb.6645	-0.781	0.0027	protein_coding	FAM183A	lncRNA	LOC107984294
lnckb.1403	lnckb.77960	0.824	0.00099	protein_coding	FAM183A	lncRNA	NONHSAG056389.1
lnckb.1403	lnckb.78221	-0.769	0.003432	protein_coding	FAM183A	lncRNA	NONHSAG059284.1
lnckb.1403	lnckb.90998	-0.743	0.00561	protein_coding	FAM183A	lncRNA	NONHSAG087849.1
lnckb.1403	lnckb.90999	-0.726	0.007538	protein_coding	FAM183A	lncRNA	NONHSAG087850.1
lnckb.1403	lnckb.92417	0.703	0.010786	protein_coding	FAM183A	lncRNA	NONHSAG092512.1
lnckb.1403	lnckb.92423	0.706	0.01028	protein_coding	FAM183A	lncRNA	NONHSAG092518.1
lnckb.1403	lnckb.92424	0.767	0.003628	protein_coding	FAM183A	lncRNA	NONHSAG092519.1
lnckb.1403	lnckb.98598	0.855	0.000393	protein_coding	FAM183A	lncRNA	lnckb.98598
lnckb.36181	lnckb.36183	0.787	0.002392	protein_coding	FAM19A5	lncRNA	CTA-299D3.8
lnckb.36181	lnckb.36184	0.744	0.005565	protein_coding	FAM19A5	lncRNA	LOC105373083
lnckb.36181	lnckb.39833	-0.717	0.008654	protein_coding	FAM19A5	lncRNA	LOC107986258
lnckb.36181	lnckb.42015	-0.771	0.003328	protein_coding	FAM19A5	lncRNA	RP11-45I20.1
lnckb.36181	lnckb.44229	0.712	0.009371	protein_coding	FAM19A5	lncRNA	lnckb.44229
lnckb.36181	lnckb.46666	-0.724	0.007811	protein_coding	FAM19A5	lncRNA	LOC107986609
lnckb.36181	lnckb.47566	0.812	0.001349	protein_coding	FAM19A5	lncRNA	lnckb.47566
lnckb.36181	lnckb.52351	0.735	0.006492	protein_coding	FAM19A5	lncRNA	AC008060.8
lnckb.36181	lnckb.71130	-0.722	0.008039	protein_coding	FAM19A5	lncRNA	lnc-ZSCAN30-3
lnckb.36181	lnckb.73709	-0.819	0.001118	protein_coding	FAM19A5	lncRNA	lnc-GNPDA2-6
lnckb.36181	lnckb.814	0.727	0.007429	protein_coding	FAM19A5	lncRNA	lnckb.814
lnckb.36181	lnckb.90433	-0.71	0.009754	protein_coding	FAM19A5	lncRNA	NONHSAG087543.1
lnckb.46614	lnckb.47481	0.709	0.009776	protein_coding	FAM83B	lncRNA	RP3-523C21.2
[truncated: 6,013 more rows]

## Sheet: Gr4 corr. C1
GeneID_1	GeneID_2	cor_val	p_val	gene_type.x	idents.x	gene_type.y	idents.y
lnckb.21734	lnckb.24253	-0.735	2e-06	protein_coding	ABHD15	lncRNA	RP11-527H14.4
lnckb.21734	lnckb.5045	-0.717	6e-06	protein_coding	ABHD15	lncRNA	LOC105373225
lnckb.21734	lnckb.56600	-0.703	1e-05	protein_coding	ABHD15	lncRNA	LOC105376238
lnckb.43392	lnckb.64585	-0.707	9e-06	protein_coding	ADGRV1	lncRNA	CATG00000080447.1
lnckb.24249	lnckb.24250	0.937	0	protein_coding	ANKRD30B	lncRNA	LOC105372008
lnckb.24249	lnckb.24252	0.888	0	protein_coding	ANKRD30B	lncRNA	LOC105372011
lnckb.24249	lnckb.24253	0.944	0	protein_coding	ANKRD30B	lncRNA	RP11-527H14.4
lnckb.42440	lnckb.42441	0.849	0	protein_coding	CDH18	lncRNA	LOC105374672
lnckb.42440	lnckb.42443	0.846	0	protein_coding	CDH18	lncRNA	LOC105374671
lnckb.42440	lnckb.42444	0.847	0	protein_coding	CDH18	lncRNA	LOC102725105
lnckb.42440	lnckb.74616	0.705	9e-06	protein_coding	CDH18	lncRNA	lnc-LSM11-5
lnckb.42440	lnckb.91647	0.812	0	protein_coding	CDH18	lncRNA	NONHSAG090857.1
lnckb.35126	lnckb.9616	-0.734	3e-06	protein_coding	CECR2	lncRNA	MIR4300HG
lnckb.35126	lnckb.9617	-0.73	3e-06	protein_coding	CECR2	lncRNA	LOC107984423
lnckb.1068	lnckb.44017	-0.771	0	protein_coding	COL16A1	lncRNA	LOC389332
lnckb.14277	lnckb.43738	0.711	7e-06	protein_coding	DACH1	lncRNA	LOC107986446
lnckb.24032	lnckb.24038	0.97	0	protein_coding	DLGAP1	lncRNA	DLGAP1-AS3
lnckb.24032	lnckb.24039	0.97	0	protein_coding	DLGAP1	lncRNA	DLGAP1-AS4
lnckb.24032	lnckb.24041	0.836	0	protein_coding	DLGAP1	lncRNA	DLGAP1-AS5
lnckb.44538	lnckb.44540	0.934	0	protein_coding	EBF1	lncRNA	RP11-175K6.1
lnckb.44538	lnckb.63554	0.713	7e-06	protein_coding	EBF1	lncRNA	CATG00000061316.1
lnckb.44538	lnckb.80883	0.789	0	protein_coding	EBF1	lncRNA	NONHSAG064531.1
lnckb.44538	lnckb.81782	0.735	3e-06	protein_coding	EBF1	lncRNA	NONHSAG067817.1
lnckb.44538	lnckb.9616	0.768	0	protein_coding	EBF1	lncRNA	MIR4300HG
lnckb.44538	lnckb.9617	0.727	4e-06	protein_coding	EBF1	lncRNA	LOC107984423
lnckb.52424	lnckb.75946	0.884	0	protein_coding	ESYT2	lncRNA	lnc-WDR60-2
lnckb.52424	lnckb.81782	0.702	1.1e-05	protein_coding	ESYT2	lncRNA	NONHSAG067817.1
lnckb.52424	lnckb.9616	0.816	0	protein_coding	ESYT2	lncRNA	MIR4300HG
lnckb.52424	lnckb.9617	0.739	2e-06	protein_coding	ESYT2	lncRNA	LOC107984423
lnckb.46339	lnckb.5045	-0.714	6e-06	protein_coding	FOXP4	lncRNA	LOC105373225
lnckb.46338	lnckb.46339	0.874	0	lncRNA	FOXP4-AS1	protein_coding	FOXP4
lnckb.5930	lnckb.5931	0.839	0	protein_coding	FZD8	lncRNA	LOC105376494
lnckb.28913	lnckb.44540	0.737	2e-06	protein_coding	GDF7	lncRNA	RP11-175K6.1
lnckb.28913	lnckb.80883	0.851	0	protein_coding	GDF7	lncRNA	NONHSAG064531.1
lnckb.28913	lnckb.9616	0.77	0	protein_coding	GDF7	lncRNA	MIR4300HG
lnckb.28913	lnckb.9617	0.747	1e-06	protein_coding	GDF7	lncRNA	LOC107984423
lnckb.51739	lnckb.51740	0.875	0	protein_coding	GRM8	lncRNA	LOC101928357
lnckb.51739	lnckb.51741	0.839	0	protein_coding	GRM8	lncRNA	LOC107986843
lnckb.51739	lnckb.51744	0.849	0	protein_coding	GRM8	lncRNA	LOC101928333
lnckb.51739	lnckb.75811	0.862	0	protein_coding	GRM8	lncRNA	lnc-ARF5-4
lnckb.38087	lnckb.38403	-0.711	7e-06	protein_coding	IGSF11	lncRNA	LOC101927432
lnckb.40025	lnckb.42443	0.779	0	protein_coding	KCNIP4	lncRNA	LOC105374671
lnckb.40025	lnckb.44017	0.764	1e-06	protein_coding	KCNIP4	lncRNA	LOC389332
lnckb.40025	lnckb.74616	0.719	5e-06	protein_coding	KCNIP4	lncRNA	lnc-LSM11-5
lnckb.40025	lnckb.80883	0.711	7e-06	protein_coding	KCNIP4	lncRNA	NONHSAG064531.1
lnckb.40025	lnckb.91647	0.706	9e-06	protein_coding	KCNIP4	lncRNA	NONHSAG090857.1
lnckb.40025	lnckb.9616	0.79	0	protein_coding	KCNIP4	lncRNA	MIR4300HG
lnckb.40025	lnckb.9617	0.792	0	protein_coding	KCNIP4	lncRNA	LOC107984423
lnckb.25806	lnckb.44017	0.749	1e-06	protein_coding	KLF1	lncRNA	LOC389332
lnckb.25806	lnckb.74616	0.828	0	protein_coding	KLF1	lncRNA	lnc-LSM11-5
lnckb.25806	lnckb.91647	0.724	4e-06	protein_coding	KLF1	lncRNA	NONHSAG090857.1
lnckb.21981	lnckb.84478	0.796	0	protein_coding	LHX1	lncRNA	NONHSAG073105.1
lnckb.24791	lnckb.282	0.766	1e-06	lncRNA	LINC01544	protein_coding	TNFRSF9
lnckb.24791	lnckb.28913	0.704	1e-05	lncRNA	LINC01544	protein_coding	GDF7
lnckb.104741	lnckb.282	0.712	7e-06	lncRNA	lnckb.104741	protein_coding	TNFRSF9
lnckb.104741	lnckb.28913	0.903	0	lncRNA	lnckb.104741	protein_coding	GDF7
lnckb.105552	lnckb.31555	0.837	0	lncRNA	lnckb.105552	protein_coding	ZNF804A
lnckb.110547	lnckb.282	0.735	3e-06	lncRNA	lnckb.110547	protein_coding	TNFRSF9
lnckb.110547	lnckb.28913	0.727	4e-06	lncRNA	lnckb.110547	protein_coding	GDF7
lnckb.110547	lnckb.40025	0.738	2e-06	lncRNA	lnckb.110547	protein_coding	KCNIP4
lnckb.110547	lnckb.44538	0.79	0	lncRNA	lnckb.110547	protein_coding	EBF1
lnckb.110547	lnckb.52424	0.729	3e-06	lncRNA	lnckb.110547	protein_coding	ESYT2
lnckb.111657	lnckb.53828	0.701	1.1e-05	lncRNA	lnckb.111657	protein_coding	RALYL
lnckb.111659	lnckb.53828	0.741	2e-06	lncRNA	lnckb.111659	protein_coding	RALYL
lnckb.111660	lnckb.53828	0.75	1e-06	lncRNA	lnckb.111660	protein_coding	RALYL
lnckb.111661	lnckb.53828	0.728	3e-06	lncRNA	lnckb.111661	protein_coding	RALYL
lnckb.111662	lnckb.53828	0.749	1e-06	lncRNA	lnckb.111662	protein_coding	RALYL
lnckb.51733	lnckb.53402	0.747	1e-06	lncRNA	lnckb.51733	protein_coding	FAM150A
lnckb.51085	lnckb.51601	0.755	1e-06	lncRNA	LOC101927378	protein_coding	PPP1R3A
lnckb.17569	lnckb.44538	0.753	1e-06	lncRNA	LOC101928988	protein_coding	EBF1
lnckb.50773	lnckb.50774	0.783	0	protein_coding	LOC101929322	lncRNA	LOC105375333
lnckb.21980	lnckb.21981	0.945	0	lncRNA	LOC102723471	protein_coding	LHX1
lnckb.31550	lnckb.31554	0.765	1e-06	lncRNA	LOC102724340	protein_coding	LOC105373780
lnckb.31550	lnckb.31555	0.892	0	lncRNA	LOC102724340	protein_coding	ZNF804A
lnckb.21978	lnckb.52425	0.711	7e-06	lncRNA	LOC105371751	protein_coding	LOC105379752
lnckb.31548	lnckb.31555	0.814	0	lncRNA	LOC105373775	protein_coding	ZNF804A
lnckb.31551	lnckb.31554	0.776	0	lncRNA	LOC105373776	protein_coding	LOC105373780
lnckb.31551	lnckb.31555	0.918	0	lncRNA	LOC105373776	protein_coding	ZNF804A
lnckb.31549	lnckb.31554	0.716	6e-06	lncRNA	LOC105373777	protein_coding	LOC105373780
lnckb.31549	lnckb.31555	0.84	0	lncRNA	LOC105373777	protein_coding	ZNF804A
lnckb.31553	lnckb.31555	0.736	2e-06	lncRNA	LOC105373779	protein_coding	ZNF804A
lnckb.31554	lnckb.87139	0.718	5e-06	protein_coding	LOC105373780	lncRNA	NONHSAG109960.1
lnckb.53815	lnckb.53828	0.714	6e-06	lncRNA	LOC105375929	protein_coding	RALYL
lnckb.53824	lnckb.53828	0.703	1e-05	lncRNA	LOC105375932	protein_coding	RALYL
lnckb.55162	lnckb.56588	0.724	4e-06	lncRNA	LOC105375988	protein_coding	PAPPA
lnckb.15491	lnckb.44538	0.801	0	lncRNA	LOC105378180	protein_coding	EBF1
lnckb.43355	lnckb.52425	0.74	2e-06	lncRNA	LOC105379070	protein_coding	LOC105379752
lnckb.52425	lnckb.75946	0.85	0	protein_coding	LOC105379752	lncRNA	lnc-WDR60-2
lnckb.52425	lnckb.80883	0.713	7e-06	protein_coding	LOC105379752	lncRNA	NONHSAG064531.1
lnckb.52425	lnckb.81782	0.708	8e-06	protein_coding	LOC105379752	lncRNA	NONHSAG067817.1
lnckb.52425	lnckb.9616	0.801	0	protein_coding	LOC105379752	lncRNA	MIR4300HG
lnckb.52425	lnckb.9617	0.847	0	protein_coding	LOC105379752	lncRNA	LOC107984423
lnckb.30731	lnckb.53402	0.716	6e-06	lncRNA	LOC107985820	protein_coding	FAM150A
lnckb.22356	lnckb.51733	0.771	0	protein_coding	MPP3	lncRNA	lnckb.51733
lnckb.22356	lnckb.9616	0.772	0	protein_coding	MPP3	lncRNA	MIR4300HG
lnckb.22356	lnckb.9617	0.714	7e-06	protein_coding	MPP3	lncRNA	LOC107984423
lnckb.36033	lnckb.43737	0.722	5e-06	protein_coding	MPPED1	lncRNA	MGC32805
lnckb.36033	lnckb.43738	0.729	3e-06	protein_coding	MPPED1	lncRNA	LOC107986446
lnckb.36033	lnckb.75811	0.7	1.2e-05	protein_coding	MPPED1	lncRNA	lnc-ARF5-4
lnckb.34433	lnckb.42443	0.723	4e-06	protein_coding	NCAM2	lncRNA	LOC105374671
lnckb.34433	lnckb.44017	0.765	1e-06	protein_coding	NCAM2	lncRNA	LOC389332
lnckb.15490	lnckb.15491	0.977	0	protein_coding	NID2	lncRNA	LOC105378180
lnckb.15490	lnckb.44540	0.824	0	protein_coding	NID2	lncRNA	RP11-175K6.1
lnckb.56588	lnckb.9616	0.705	9e-06	protein_coding	PAPPA	lncRNA	MIR4300HG
lnckb.56588	lnckb.9617	0.737	2e-06	protein_coding	PAPPA	lncRNA	LOC107984423
lnckb.50294	lnckb.80883	0.837	0	protein_coding	PDE1C	lncRNA	NONHSAG064531.1
lnckb.1856	lnckb.63554	0.704	1e-05	protein_coding	PDE4B	lncRNA	CATG00000061316.1
lnckb.53828	lnckb.53829	0.965	0	protein_coding	RALYL	lncRNA	LOC107986869
lnckb.53828	lnckb.65779	0.733	3e-06	protein_coding	RALYL	lncRNA	CATG00000099581.1
lnckb.53828	lnckb.96076	0.716	6e-06	protein_coding	RALYL	lncRNA	NONHSAG100565.1
lnckb.19013	lnckb.24791	0.776	0	protein_coding	RBFOX1	lncRNA	LINC01544
lnckb.19013	lnckb.43355	0.734	3e-06	protein_coding	RBFOX1	lncRNA	LOC105379070
lnckb.19013	lnckb.80883	0.765	1e-06	protein_coding	RBFOX1	lncRNA	NONHSAG064531.1
lnckb.44540	lnckb.50294	0.729	3e-06	lncRNA	RP11-175K6.1	protein_coding	PDE1C
lnckb.44540	lnckb.52424	0.729	3e-06	lncRNA	RP11-175K6.1	protein_coding	ESYT2
lnckb.24253	lnckb.46339	-0.716	6e-06	lncRNA	RP11-527H14.4	protein_coding	FOXP4
lnckb.12797	lnckb.51733	0.741	2e-06	protein_coding	RPH3A	lncRNA	lnckb.51733
lnckb.12797	lnckb.9616	0.729	3e-06	protein_coding	RPH3A	lncRNA	MIR4300HG
lnckb.42195	lnckb.91380	0.832	0	protein_coding	SLC6A3	lncRNA	NONHSAG089929.1
lnckb.43735	lnckb.43737	0.866	0	protein_coding	SNCAIP	lncRNA	MGC32805
lnckb.43735	lnckb.43738	0.839	0	protein_coding	SNCAIP	lncRNA	LOC107986446
lnckb.43735	lnckb.45277	0.701	1.1e-05	protein_coding	SNCAIP	lncRNA	LY86-AS1
lnckb.43735	lnckb.51733	0.739	2e-06	protein_coding	SNCAIP	lncRNA	lnckb.51733
lnckb.38401	lnckb.38403	0.722	4e-06	protein_coding	TMEM108	lncRNA	LOC101927432
lnckb.38401	lnckb.43738	0.7	1.2e-05	protein_coding	TMEM108	lncRNA	LOC107986446
lnckb.282	lnckb.80883	0.718	5e-06	protein_coding	TNFRSF9	lncRNA	NONHSAG064531.1
lnckb.282	lnckb.9616	0.801	0	protein_coding	TNFRSF9	lncRNA	MIR4300HG
lnckb.282	lnckb.9617	0.818	0	protein_coding	TNFRSF9	lncRNA	LOC107984423
lnckb.31555	lnckb.62567	0.813	0	protein_coding	ZNF804A	lncRNA	CATG00000045800.1
lnckb.31555	lnckb.87139	0.846	0	protein_coding	ZNF804A	lncRNA	NONHSAG109960.1
