# Supplementary material for: Global lncRNA expression profiles in medulloblastoma reveal crucial lncRNA-oncogene interactions in Sonic hedgehog and Group 4
Source: Neurooncol Adv. 2025 Sep 4;7(1):vdaf194. doi: 10.1093/noajnl/vdaf194 (PMC12559851; doi:10.1093/noajnl/vdaf194)
Supplement: vdaf194_suppl_Supplementary_Tables_7 [file vdaf194_suppl_supplementary_tables_7.xlsx]

## Sheet: Coincident Correlations SHH-MB
GeneID_1.x	GeneID_2.x	cor_val.x	p_val.x	gene_type.x.x	idents.x.x	gene_type.y.x	idents.y.x	GeneID_1.y	GeneID_2.y	cor_val.y	p_val.y	gene_type.x.y	idents.x.y	gene_type.y.y	idents.y.y
lnckb.10264	lnckb.3597	0.76	0.047246	protein_coding	BSX	lncRNA	LOC105371561	lnckb.10264	lnckb.3597	0.74	9.63e-12	protein_coding	BSX	lncRNA	LOC105371561
lnckb.10264	lnckb.58586	-0.785	0.036438	protein_coding	BSX	lncRNA	LOC101928437	lnckb.10264	lnckb.58586	0.775	2.43e-13	protein_coding	BSX	lncRNA	LOC101928437
lnckb.10511	lnckb.99692	-0.818	0.024598	protein_coding	lnckb.10511	lncRNA	lnckb.99692	lnckb.10511	lnckb.99692	0.701	3.05e-10	protein_coding	lnckb.10511	lncRNA	lnckb.99692
lnckb.15165	lnckb.15166	0.841	0.017842	protein_coding	FOXG1	lncRNA	LINC01551	lnckb.15165	lnckb.15166	0.865	0	protein_coding	FOXG1	lncRNA	LINC01551
lnckb.15165	lnckb.15168	0.892	0.006876	protein_coding	FOXG1	lncRNA	RP11-966I7.3	lnckb.15165	lnckb.15168	0.747	4.65e-12	protein_coding	FOXG1	lncRNA	RP11-966I7.3
lnckb.15651	lnckb.67063	0.902	0.005488	protein_coding	SIX6	lncRNA	RP11-1042B17.3coding_status nonCodingcumulative_support ENCODE:FANTOM:GENCODE:HUBDMAP:MITRANSgeneCategory __naDHS_type DHS_dyadic	lnckb.15651	lnckb.67063	0.707	1.91e-10	protein_coding	SIX6	lncRNA	RP11-1042B17.3coding_status nonCodingcumulative_support ENCODE:FANTOM:GENCODE:HUBDMAP:MITRANSgeneCategory __naDHS_type DHS_dyadic
lnckb.16593	lnckb.16594	0.989	2.4e-05	protein_coding	LOC105378187	lncRNA	lnckb.16594	lnckb.16593	lnckb.16594	0.979	0	protein_coding	LOC105378187	lncRNA	lnckb.16594
lnckb.16593	lnckb.42431	0.978	0.000133	protein_coding	LOC105378187	lncRNA	RP11-454P21.1	lnckb.16593	lnckb.42431	0.723	4.88e-11	protein_coding	LOC105378187	lncRNA	RP11-454P21.1
lnckb.16593	lnckb.42902	0.973	0.000226	protein_coding	LOC105378187	lncRNA	LINCR-0003	lnckb.16593	lnckb.42902	0.77	4.03e-13	protein_coding	LOC105378187	lncRNA	LINCR-0003
lnckb.16593	lnckb.48115	0.932	0.002206	protein_coding	LOC105378187	lncRNA	LINC01558	lnckb.16593	lnckb.48115	0.755	2.06e-12	protein_coding	LOC105378187	lncRNA	LINC01558
lnckb.16593	lnckb.69994	0.776	0.04023	protein_coding	LOC105378187	lncRNA	lnc-BRF1-8	lnckb.16593	lnckb.69994	0.808	3.55e-15	protein_coding	LOC105378187	lncRNA	lnc-BRF1-8
lnckb.16599	lnckb.42902	0.927	0.00266	protein_coding	LOC105378184	lncRNA	LINCR-0003	lnckb.16599	lnckb.42902	0.728	2.9e-11	protein_coding	LOC105378184	lncRNA	LINCR-0003
lnckb.16599	lnckb.48115	0.922	0.003139	protein_coding	LOC105378184	lncRNA	LINC01558	lnckb.16599	lnckb.48115	0.703	2.74e-10	protein_coding	LOC105378184	lncRNA	LINC01558
lnckb.16599	lnckb.68761	0.972	0.000248	protein_coding	LOC105378184	lncRNA	lnc-OR2AT4-40	lnckb.16599	lnckb.68761	0.725	3.87e-11	protein_coding	LOC105378184	lncRNA	lnc-OR2AT4-40
lnckb.16599	lnckb.69994	0.884	0.008211	protein_coding	LOC105378184	lncRNA	lnc-BRF1-8	lnckb.16599	lnckb.69994	0.882	0	protein_coding	LOC105378184	lncRNA	lnc-BRF1-8
lnckb.17650	lnckb.67022	-0.789	0.034742	protein_coding	SMAD3	lncRNA	RP11-375B1.2coding_status uncertaincumulative_support GENCODE:MITRANSgeneCategory __naDHS_type not_DHS	lnckb.17650	lnckb.67022	-0.723	4.69e-11	protein_coding	SMAD3	lncRNA	RP11-375B1.2coding_status uncertaincumulative_support GENCODE:MITRANSgeneCategory __naDHS_type not_DHS
lnckb.19765	lnckb.75919	0.842	0.01742	protein_coding	ABCC12	lncRNA	lnc-EN2-4	lnckb.19765	lnckb.75919	0.719	6.95e-11	protein_coding	ABCC12	lncRNA	lnc-EN2-4
lnckb.30027	lnckb.42431	-0.868	0.01137	protein_coding	TCF7L1	lncRNA	RP11-454P21.1	lnckb.30027	lnckb.42431	-0.702	2.87e-10	protein_coding	TCF7L1	lncRNA	RP11-454P21.1
lnckb.30376	lnckb.30377	0.957	0.00071	protein_coding	POU3F3	lncRNA	LINC01159	lnckb.30376	lnckb.30377	0.818	8.88e-16	protein_coding	POU3F3	lncRNA	LINC01159
lnckb.30699	lnckb.86705	0.972	0.00025	protein_coding	GLI2	lncRNA	NONHSAG110290.1	lnckb.30699	lnckb.86705	0.781	1.08e-13	protein_coding	GLI2	lncRNA	NONHSAG110290.1
lnckb.31890	lnckb.67022	-0.789	0.034943	protein_coding	FZD5	lncRNA	RP11-375B1.2coding_status uncertaincumulative_support GENCODE:MITRANSgeneCategory __naDHS_type not_DHS	lnckb.31890	lnckb.67022	-0.778	1.63e-13	protein_coding	FZD5	lncRNA	RP11-375B1.2coding_status uncertaincumulative_support GENCODE:MITRANSgeneCategory __naDHS_type not_DHS
lnckb.34480	lnckb.42431	0.88	0.009029	protein_coding	CYYR1	lncRNA	RP11-454P21.1	lnckb.34480	lnckb.42431	0.744	6.35e-12	protein_coding	CYYR1	lncRNA	RP11-454P21.1
lnckb.34480	lnckb.48115	0.789	0.035087	protein_coding	CYYR1	lncRNA	LINC01558	lnckb.34480	lnckb.48115	0.707	1.97e-10	protein_coding	CYYR1	lncRNA	LINC01558
lnckb.34480	lnckb.68761	0.817	0.024846	protein_coding	CYYR1	lncRNA	lnc-OR2AT4-40	lnckb.34480	lnckb.68761	0.715	9.59e-11	protein_coding	CYYR1	lncRNA	lnc-OR2AT4-40
lnckb.3596	lnckb.3597	0.831	0.020457	protein_coding	LMX1A	lncRNA	LOC105371561	lnckb.3596	lnckb.3597	0.895	0	protein_coding	LMX1A	lncRNA	LOC105371561
lnckb.36589	lnckb.36590	0.985	5.6e-05	protein_coding	SLC6A11	lncRNA	LOC105376950	lnckb.36589	lnckb.36590	0.843	0	protein_coding	SLC6A11	lncRNA	LOC105376950
lnckb.38019	lnckb.73344	0.942	0.001525	protein_coding	BOC	lncRNA	lnc-BOC-1	lnckb.38019	lnckb.73344	0.765	6.97e-13	protein_coding	BOC	lncRNA	lnc-BOC-1
lnckb.396	lnckb.67180	0.984	6.6e-05	protein_coding	DRAXIN	lncRNA	lnc-DRAXIN-1	lnckb.396	lnckb.67180	0.956	0	protein_coding	DRAXIN	lncRNA	lnc-DRAXIN-1
lnckb.40933	lnckb.42902	0.979	0.000121	protein_coding	ATOH1	lncRNA	LINCR-0003	lnckb.40933	lnckb.42902	0.744	6.59e-12	protein_coding	ATOH1	lncRNA	LINCR-0003
lnckb.40933	lnckb.48115	0.953	0.000898	protein_coding	ATOH1	lncRNA	LINC01558	lnckb.40933	lnckb.48115	0.709	1.65e-10	protein_coding	ATOH1	lncRNA	LINC01558
lnckb.42006	lnckb.42902	0.902	0.005443	protein_coding	PDLIM3	lncRNA	LINCR-0003	lnckb.42006	lnckb.42902	0.78	1.31e-13	protein_coding	PDLIM3	lncRNA	LINCR-0003
lnckb.42006	lnckb.48115	0.894	0.006693	protein_coding	PDLIM3	lncRNA	LINC01558	lnckb.42006	lnckb.48115	0.761	1.06e-12	protein_coding	PDLIM3	lncRNA	LINC01558
lnckb.42006	lnckb.67022	0.87	0.010873	protein_coding	PDLIM3	lncRNA	RP11-375B1.2coding_status uncertaincumulative_support GENCODE:MITRANSgeneCategory __naDHS_type not_DHS	lnckb.42006	lnckb.67022	0.709	1.61e-10	protein_coding	PDLIM3	lncRNA	RP11-375B1.2coding_status uncertaincumulative_support GENCODE:MITRANSgeneCategory __naDHS_type not_DHS
lnckb.42006	lnckb.68761	0.912	0.004249	protein_coding	PDLIM3	lncRNA	lnc-OR2AT4-40	lnckb.42006	lnckb.68761	0.7	3.56e-10	protein_coding	PDLIM3	lncRNA	lnc-OR2AT4-40
lnckb.46648	lnckb.93307	0.787	0.035817	protein_coding	KHDRBS2	lncRNA	NONHSAG113273.1	lnckb.46648	lnckb.93307	0.719	7.01e-11	protein_coding	KHDRBS2	lncRNA	NONHSAG113273.1
lnckb.51070	lnckb.94934	0.904	0.005144	protein_coding	CACNA2D1	lncRNA	NONHSAG098065.2	lnckb.51070	lnckb.94934	0.725	3.86e-11	protein_coding	CACNA2D1	lncRNA	NONHSAG098065.2
lnckb.53685	lnckb.76190	0.995	3e-06	protein_coding	KCNB2	lncRNA	lnc-KCNB2-1	lnckb.53685	lnckb.76190	0.936	0	protein_coding	KCNB2	lncRNA	lnc-KCNB2-1
lnckb.55213	lnckb.55214	0.779	0.038878	protein_coding	DMRTA1	lncRNA	LINC01239	lnckb.55213	lnckb.55214	0.831	0	protein_coding	DMRTA1	lncRNA	LINC01239
lnckb.55273	lnckb.55275	0.944	0.001357	protein_coding	LINGO2	lncRNA	LOC105376003	lnckb.55273	lnckb.55275	0.749	3.84e-12	protein_coding	LINGO2	lncRNA	LOC105376003
lnckb.56963	lnckb.56964	0.908	0.004709	protein_coding	ASS1	lncRNA	LOC105376294	lnckb.56963	lnckb.56964	0.78	1.22e-13	protein_coding	ASS1	lncRNA	LOC105376294
lnckb.57018	lnckb.66348	0.979	0.000116	protein_coding	BARHL1	lncRNA	CATG00000110003.1	lnckb.57018	lnckb.66348	0.979	0.000116	protein_coding	BARHL1	lncRNA	CATG00000110003.1
lnckb.57018	lnckb.97417	0.959	0.000649	protein_coding	BARHL1	lncRNA	NONHSAG103188.1	lnckb.57018	lnckb.97417	0.775	2.22e-13	protein_coding	BARHL1	lncRNA	NONHSAG103188.1
lnckb.100629	lnckb.16593	0.984	6.5e-05	lncRNA	lnckb.100629	protein_coding	LOC105378187	lnckb.100629	lnckb.16593	0.864	0	lncRNA	lnckb.100629	protein_coding	LOC105378187
lnckb.100629	lnckb.16599	0.962	0.000545	lncRNA	lnckb.100629	protein_coding	LOC105378184	lnckb.100629	lnckb.16599	0.852	0	lncRNA	lnckb.100629	protein_coding	LOC105378184
lnckb.100629	lnckb.17650	-0.854	0.014479	lncRNA	lnckb.100629	protein_coding	SMAD3	lnckb.100629	lnckb.17650	-0.703	2.63e-10	lncRNA	lnckb.100629	protein_coding	SMAD3
lnckb.100629	lnckb.34480	0.885	0.008115	lncRNA	lnckb.100629	protein_coding	CYYR1	lnckb.100629	lnckb.34480	0.835	0	lncRNA	lnckb.100629	protein_coding	CYYR1
lnckb.100629	lnckb.36014	0.939	0.001674	lncRNA	lnckb.100629	protein_coding	A4GALT	lnckb.100629	lnckb.36014	0.799	1.18e-14	lncRNA	lnckb.100629	protein_coding	A4GALT
lnckb.100629	lnckb.40933	0.989	2.5e-05	lncRNA	lnckb.100629	protein_coding	ATOH1	lnckb.100629	lnckb.40933	0.81	2.66e-15	lncRNA	lnckb.100629	protein_coding	ATOH1
lnckb.100629	lnckb.42006	0.925	0.002863	lncRNA	lnckb.100629	protein_coding	PDLIM3	lnckb.100629	lnckb.42006	0.806	4.44e-15	lncRNA	lnckb.100629	protein_coding	PDLIM3
lnckb.100629	lnckb.57018	0.915	0.003885	lncRNA	lnckb.100629	protein_coding	BARHL1	lnckb.100629	lnckb.57018	0.72	6.33e-11	lncRNA	lnckb.100629	protein_coding	BARHL1
lnckb.100629	lnckb.58805	-0.931	0.002317	lncRNA	lnckb.100629	protein_coding	GPC4	lnckb.100629	lnckb.58805	-0.715	9.91e-11	lncRNA	lnckb.100629	protein_coding	GPC4
lnckb.100629	lnckb.9501	0.989	2.6e-05	lncRNA	lnckb.100629	protein_coding	OR2AT4	lnckb.100629	lnckb.9501	0.901	0	lncRNA	lnckb.100629	protein_coding	OR2AT4
lnckb.102599	lnckb.57501	0.759	0.048037	lncRNA	lnckb.102599	protein_coding	SHROOM2	lnckb.102599	lnckb.57501	0.722	5.01e-11	lncRNA	lnckb.102599	protein_coding	SHROOM2
lnckb.10743	lnckb.10745	0.844	0.017018	lncRNA	LOC105369620	protein_coding	NTF3	lnckb.10743	lnckb.10745	0.774	2.69e-13	lncRNA	LOC105369620	protein_coding	NTF3
lnckb.11940	lnckb.11941	0.988	2.9e-05	lncRNA	lnckb.11940	protein_coding	GLI1	lnckb.11940	lnckb.11941	0.806	4.88e-15	lncRNA	lnckb.11940	protein_coding	GLI1
lnckb.11940	lnckb.41492	0.8	0.030856	lncRNA	lnckb.11940	protein_coding	HHIP	lnckb.11940	lnckb.41492	0.756	1.83e-12	lncRNA	lnckb.11940	protein_coding	HHIP
lnckb.15650	lnckb.15651	0.899	0.00585	lncRNA	lnckb.15650	protein_coding	SIX6	lnckb.15650	lnckb.15651	0.854	0	lncRNA	lnckb.15650	protein_coding	SIX6
lnckb.16594	lnckb.16599	0.963	0.000488	lncRNA	lnckb.16594	protein_coding	LOC105378184	lnckb.16594	lnckb.16599	0.899	0	lncRNA	lnckb.16594	protein_coding	LOC105378184
lnckb.16594	lnckb.21024	0.763	0.045823	lncRNA	lnckb.16594	protein_coding	ATP2A3	lnckb.16594	lnckb.21024	0.711	1.35e-10	lncRNA	lnckb.16594	protein_coding	ATP2A3
lnckb.16594	lnckb.34480	0.798	0.031512	lncRNA	lnckb.16594	protein_coding	CYYR1	lnckb.16594	lnckb.34480	0.708	1.74e-10	lncRNA	lnckb.16594	protein_coding	CYYR1
lnckb.16594	lnckb.36014	0.968	0.000348	lncRNA	lnckb.16594	protein_coding	A4GALT	lnckb.16594	lnckb.36014	0.784	7.66e-14	lncRNA	lnckb.16594	protein_coding	A4GALT
lnckb.16594	lnckb.40933	0.975	0.000192	lncRNA	lnckb.16594	protein_coding	ATOH1	lnckb.16594	lnckb.40933	0.9	0	lncRNA	lnckb.16594	protein_coding	ATOH1
lnckb.16594	lnckb.42006	0.895	0.006461	lncRNA	lnckb.16594	protein_coding	PDLIM3	lnckb.16594	lnckb.42006	0.778	1.71e-13	lncRNA	lnckb.16594	protein_coding	PDLIM3
lnckb.16594	lnckb.57501	0.867	0.011598	lncRNA	lnckb.16594	protein_coding	SHROOM2	lnckb.16594	lnckb.57501	0.808	3.55e-15	lncRNA	lnckb.16594	protein_coding	SHROOM2
lnckb.16594	lnckb.9501	0.964	0.000467	lncRNA	lnckb.16594	protein_coding	OR2AT4	lnckb.16594	lnckb.9501	0.758	1.45e-12	lncRNA	lnckb.16594	protein_coding	OR2AT4
lnckb.24327	lnckb.25329	0.89	0.007282	lncRNA	lnckb.24327	protein_coding	SMIM24	lnckb.24327	lnckb.25329	0.762	9.59e-13	lncRNA	lnckb.24327	protein_coding	SMIM24
lnckb.28570	lnckb.28571	0.968	0.000358	lncRNA	AC116614.1	protein_coding	SNTG2	lnckb.28570	lnckb.28571	0.874	0	lncRNA	AC116614.1	protein_coding	SNTG2
lnckb.30375	lnckb.30376	0.947	0.001212	lncRNA	LINC01158	protein_coding	POU3F3	lnckb.30375	lnckb.30376	0.931	0	lncRNA	LINC01158	protein_coding	POU3F3
lnckb.41680	lnckb.41681	0.857	0.013725	lncRNA	RP11-597D13.8	protein_coding	TMEM144	lnckb.41680	lnckb.41681	0.731	2.33e-11	lncRNA	RP11-597D13.8	protein_coding	TMEM144
lnckb.42431	lnckb.9501	0.979	0.000121	lncRNA	RP11-454P21.1	protein_coding	OR2AT4	lnckb.42431	lnckb.9501	0.802	7.99e-15	lncRNA	RP11-454P21.1	protein_coding	OR2AT4
lnckb.42432	lnckb.9501	0.989	2.6e-05	lncRNA	LOC105374668	protein_coding	OR2AT4	lnckb.42432	lnckb.9501	0.729	2.68e-11	lncRNA	LOC105374668	protein_coding	OR2AT4
lnckb.42902	lnckb.8896	0.91	0.004461	lncRNA	LINCR-0003	protein_coding	SYT7	lnckb.42902	lnckb.8896	0.717	7.95e-11	lncRNA	LINCR-0003	protein_coding	SYT7
lnckb.42902	lnckb.9501	0.971	0.000272	lncRNA	LINCR-0003	protein_coding	OR2AT4	lnckb.42902	lnckb.9501	0.766	6.34e-13	lncRNA	LINCR-0003	protein_coding	OR2AT4
lnckb.48115	lnckb.9501	0.917	0.003648	lncRNA	LINC01558	protein_coding	OR2AT4	lnckb.48115	lnckb.9501	0.741	8.88e-12	lncRNA	LINC01558	protein_coding	OR2AT4
lnckb.53684	lnckb.53685	0.843	0.017132	lncRNA	LOC105375897	protein_coding	KCNB2	lnckb.53684	lnckb.53685	0.735	1.6e-11	lncRNA	LOC105375897	protein_coding	KCNB2
lnckb.67022	lnckb.8896	0.832	0.020223	lncRNA	RP11-375B1.2coding_status uncertaincumulative_support GENCODE:MITRANSgeneCategory __naDHS_type not_DHS	protein_coding	SYT7	lnckb.67022	lnckb.8896	0.741	8.44e-12	lncRNA	RP11-375B1.2coding_status uncertaincumulative_support GENCODE:MITRANSgeneCategory __naDHS_type not_DHS	protein_coding	SYT7
lnckb.68761	lnckb.9501	0.985	5.5e-05	lncRNA	lnc-OR2AT4-40	protein_coding	OR2AT4	lnckb.68761	lnckb.9501	0.945	0	lncRNA	lnc-OR2AT4-40	protein_coding	OR2AT4

## Sheet: PC SHH-MB Correlations
PC genes SHH-MB Correlations
LOC105378187
LOC105378184
SMAD3
CYYR1
A4GALT
ATOH1
PDLIM3
BARHL1
GPC4
OR2AT4
SHROOM2
NTF3
GLI1
HHIP
SIX6
ATP2A3
SMIM24
SNTG2
POU3F3
TMEM144
SYT7
KCNB2
BSX
lnckb.10511
FOXG1
ABCC12
TCF7L1
GLI2
FZD5
LMX1A
SLC6A11
BOC
DRAXIN
KHDRBS2
CACNA2D1
DMRTA1
LINGO2
ASS1

## Sheet: lncRNAs SHH-MB Correlations
lncRNAs SHH-MB Correlations
LOC105371561
LOC101928437
lnckb.99692
LINC01551
RP11-966I7.3
RP11-1042B17.3
lnckb.16594
RP11-454P21.1
LINCR-0003
LINC01558
lnc-BRF1-8
lnc-OR2AT4-40
RP11-375B1.2
lnc-EN2-4
LINC01159
NONHSAG110290.1
LOC105376950
lnc-BOC-1
lnc-DRAXIN-1
NONHSAG113273.1
NONHSAG098065.2
lnc-KCNB2-1
LINC01239
LOC105376003
LOC105376294
CATG00000110003.1
NONHSAG103188.1
lnckb.100629
lnckb.102599
LOC105369620
lnckb.11940
lnckb.15650
lnckb.24327
AC116614.1
LINC01158
RP11-597D13.8
LOC105374668
LOC105375897

## Sheet: Coincident Correlations Gr3-MB
GeneID_1.x	GeneID_2.x	cor_val.x	p_val.x	gene_type.x.x	idents.x.x	gene_type.y.x	idents.y.x	GeneID_1.y	GeneID_2.y	cor_val.y	p_val.y	gene_type.x.y	idents.x.y	gene_type.y.y	idents.y.y
lnckb.10655	lnckb.10656	0.98	0	protein_coding	CACNA2D4	lncRNA	LOC105369602	lnckb.10655	lnckb.10656	0.727	4.82e-10	protein_coding	CACNA2D4	lncRNA	LOC105369602
lnckb.10655	lnckb.10657	0.942	5e-06	protein_coding	CACNA2D4	lncRNA	LOC105369601	lnckb.10655	lnckb.10657	0.777	5.12e-12	protein_coding	CACNA2D4	lncRNA	LOC105369601
lnckb.10655	lnckb.30590	0.896	7.9e-05	protein_coding	CACNA2D4	lncRNA	FAM138B	lnckb.10655	lnckb.30590	0.719	8.94e-10	protein_coding	CACNA2D4	lncRNA	FAM138B
lnckb.10747	lnckb.10749	0.86	0.000334	protein_coding	ANO2	lncRNA	LOC105369621	lnckb.10747	lnckb.10749	0.801	3.49e-13	protein_coding	ANO2	lncRNA	LOC105369621
lnckb.10747	lnckb.77825	0.704	0.010685	protein_coding	ANO2	lncRNA	NONHSAG058827.1	lnckb.10747	lnckb.77825	0.751	6.31e-11	protein_coding	ANO2	lncRNA	NONHSAG058827.1
lnckb.11112	lnckb.71433	0.814	0.001264	protein_coding	PDE6H	lncRNA	lnc-ANKRD27-6	lnckb.11112	lnckb.71433	0.71	1.87e-09	protein_coding	PDE6H	lncRNA	lnc-ANKRD27-6
lnckb.11176	lnckb.80985	0.995	0	protein_coding	SLCO1B1	lncRNA	NONHSAG064611.1	lnckb.11176	lnckb.80985	0.887	0	protein_coding	SLCO1B1	lncRNA	NONHSAG064611.1
lnckb.11177	lnckb.80985	0.981	0	protein_coding	SLCO1A2	lncRNA	NONHSAG064611.1	lnckb.11177	lnckb.80985	0.8	4.08e-13	protein_coding	SLCO1A2	lncRNA	NONHSAG064611.1
lnckb.11720	lnckb.30590	0.757	0.004393	protein_coding	RP11-624J6.2	lncRNA	FAM138B	lnckb.11720	lnckb.30590	0.786	1.91e-12	protein_coding	RP11-624J6.2	lncRNA	FAM138B
lnckb.11802	lnckb.34474	0.854	0.00041	protein_coding	PPP1R1A	lncRNA	AP000230.1	lnckb.11802	lnckb.34474	0.711	1.71e-09	protein_coding	PPP1R1A	lncRNA	AP000230.1
lnckb.11802	lnckb.44229	0.866	0.000272	protein_coding	PPP1R1A	lncRNA	lnckb.44229	lnckb.11802	lnckb.44229	0.761	2.53e-11	protein_coding	PPP1R1A	lncRNA	lnckb.44229
lnckb.13339	lnckb.81769	0.907	4.6e-05	protein_coding	LOC105370092	lncRNA	NONHSAG066812.1	lnckb.13339	lnckb.81769	0.872	0	protein_coding	LOC105370092	lncRNA	NONHSAG066812.1
lnckb.1403	lnckb.77960	0.824	0.00099	protein_coding	FAM183A	lncRNA	NONHSAG056389.1	lnckb.1403	lnckb.77960	0.85	4.44e-16	protein_coding	FAM183A	lncRNA	NONHSAG056389.1
lnckb.1403	lnckb.98598	0.855	0.000393	protein_coding	FAM183A	lncRNA	lnckb.98598	lnckb.1403	lnckb.98598	0.812	8.75e-14	protein_coding	FAM183A	lncRNA	lnckb.98598
lnckb.14244	lnckb.14246	0.93	1.2e-05	protein_coding	PCDH9	lncRNA	PCDH9-AS2	lnckb.14244	lnckb.14246	0.755	4.13e-11	protein_coding	PCDH9	lncRNA	PCDH9-AS2
lnckb.14244	lnckb.14247	0.935	8e-06	protein_coding	PCDH9	lncRNA	PCDH9-AS3	lnckb.14244	lnckb.14247	0.794	8.06e-13	protein_coding	PCDH9	lncRNA	PCDH9-AS3
lnckb.14422	lnckb.82274	0.773	0.003199	protein_coding	SLITRK1	lncRNA	NONHSAG107392.1	lnckb.14422	lnckb.82274	0.823	2.2e-14	protein_coding	SLITRK1	lncRNA	NONHSAG107392.1
lnckb.14422	lnckb.82275	0.759	0.004169	protein_coding	SLITRK1	lncRNA	NONHSAG107393.1	lnckb.14422	lnckb.82275	0.852	4.44e-16	protein_coding	SLITRK1	lncRNA	NONHSAG107393.1
lnckb.14422	lnckb.82276	0.76	0.004097	protein_coding	SLITRK1	lncRNA	NONHSAG107394.1	lnckb.14422	lnckb.82276	0.733	2.96e-10	protein_coding	SLITRK1	lncRNA	NONHSAG107394.1
lnckb.14422	lnckb.82277	0.706	0.010258	protein_coding	SLITRK1	lncRNA	NONHSAG107395.1	lnckb.14422	lnckb.82277	0.72	8.19e-10	protein_coding	SLITRK1	lncRNA	NONHSAG107395.1
lnckb.14422	lnckb.82278	0.777	0.002924	protein_coding	SLITRK1	lncRNA	NONHSAG107396.1	lnckb.14422	lnckb.82278	0.842	1.33e-15	protein_coding	SLITRK1	lncRNA	NONHSAG107396.1
lnckb.14422	lnckb.82279	0.763	0.003925	protein_coding	SLITRK1	lncRNA	NONHSAG107397.1	lnckb.14422	lnckb.82279	0.871	0	protein_coding	SLITRK1	lncRNA	NONHSAG107397.1
lnckb.14422	lnckb.82280	0.823	0.00102	protein_coding	SLITRK1	lncRNA	NONHSAG107398.1	lnckb.14422	lnckb.82280	0.822	2.49e-14	protein_coding	SLITRK1	lncRNA	NONHSAG107398.1
lnckb.14422	lnckb.82281	0.832	0.000787	protein_coding	SLITRK1	lncRNA	NONHSAG107399.1	lnckb.14422	lnckb.82281	0.876	0	protein_coding	SLITRK1	lncRNA	NONHSAG107399.1
lnckb.14422	lnckb.82282	0.913	3.5e-05	protein_coding	SLITRK1	lncRNA	NONHSAG107400.1	lnckb.14422	lnckb.82282	0.848	4.44e-16	protein_coding	SLITRK1	lncRNA	NONHSAG107400.1
lnckb.16506	lnckb.37565	0.761	0.00408	protein_coding	TDRD9	lncRNA	LOC105377123	lnckb.16506	lnckb.37565	0.771	9.18e-12	protein_coding	TDRD9	lncRNA	LOC105377123
lnckb.17860	lnckb.17862	0.769	0.003446	protein_coding	LMAN1L	lncRNA	LOC105370897	lnckb.17860	lnckb.17862	0.727	4.74e-10	protein_coding	LMAN1L	lncRNA	LOC105370897
lnckb.17860	lnckb.47566	0.744	0.005487	protein_coding	LMAN1L	lncRNA	lnckb.47566	lnckb.17860	lnckb.47566	0.72	8.21e-10	protein_coding	LMAN1L	lncRNA	lnckb.47566
lnckb.1797	lnckb.1798	0.96	1e-06	protein_coding	L1TD1	lncRNA	lnckb.1798	lnckb.1797	lnckb.1798	0.887	0	protein_coding	L1TD1	lncRNA	lnckb.1798
lnckb.19200	lnckb.75865	0.717	0.00863	protein_coding	ABCC6	lncRNA	lnc-PRSS1-1	lnckb.19200	lnckb.75865	0.751	5.94e-11	protein_coding	ABCC6	lncRNA	lnc-PRSS1-1
lnckb.19200	lnckb.75866	0.709	0.009893	protein_coding	ABCC6	lncRNA	lnc-PRSS1-7	lnckb.19200	lnckb.75866	0.714	1.36e-09	protein_coding	ABCC6	lncRNA	lnc-PRSS1-7
lnckb.19902	lnckb.19904	0.739	0.006081	protein_coding	IRX6	lncRNA	RP11-212I21.2	lnckb.19902	lnckb.19904	0.711	1.67e-09	protein_coding	IRX6	lncRNA	RP11-212I21.2
lnckb.22521	lnckb.22908	0.827	0.00091	protein_coding	TBX21	lncRNA	LOC107985020	lnckb.22521	lnckb.22908	0.777	4.96e-12	protein_coding	TBX21	lncRNA	LOC107985020
lnckb.23014	lnckb.84688	0.993	0	protein_coding	CACNG5	lncRNA	NONHSAG073321.1	lnckb.23014	lnckb.84688	0.952	0	protein_coding	CACNG5	lncRNA	NONHSAG073321.1
lnckb.2325	lnckb.78221	0.718	0.008489	protein_coding	PALMD	lncRNA	NONHSAG059284.1	lnckb.2325	lnckb.78221	0.754	4.7e-11	protein_coding	PALMD	lncRNA	NONHSAG059284.1
lnckb.24547	lnckb.37584	0.798	0.00188	protein_coding	PSTPIP2	lncRNA	LOC107986095	lnckb.24547	lnckb.37584	0.73	3.86e-10	protein_coding	PSTPIP2	lncRNA	LOC107986095
lnckb.25320	lnckb.25835	0.852	0.000429	protein_coding	CELF5	lncRNA	CACNA1A	lnckb.25320	lnckb.25835	0.711	1.73e-09	protein_coding	CELF5	lncRNA	CACNA1A
lnckb.25320	lnckb.34474	0.798	0.001871	protein_coding	CELF5	lncRNA	AP000230.1	lnckb.25320	lnckb.34474	0.762	2.19e-11	protein_coding	CELF5	lncRNA	AP000230.1
lnckb.25320	lnckb.44229	0.889	0.000112	protein_coding	CELF5	lncRNA	lnckb.44229	lnckb.25320	lnckb.44229	0.73	3.75e-10	protein_coding	CELF5	lncRNA	lnckb.44229
lnckb.25475	lnckb.25476	0.987	0	protein_coding	CD70	lncRNA	LOC107985339	lnckb.25475	lnckb.25476	0.868	0	protein_coding	CD70	lncRNA	LOC107985339
lnckb.25832	lnckb.25834	0.927	1.5e-05	protein_coding	CACNA1A	lncRNA	LOC105372283	lnckb.25832	lnckb.25834	0.703	3.05e-09	protein_coding	CACNA1A	lncRNA	LOC105372283
lnckb.25832	lnckb.25835	0.92	2.3e-05	protein_coding	CACNA1A	lncRNA	CACNA1A	lnckb.25832	lnckb.25835	0.758	3.09e-11	protein_coding	CACNA1A	lncRNA	CACNA1A
lnckb.25832	lnckb.44229	0.909	4.2e-05	protein_coding	CACNA1A	lncRNA	lnckb.44229	lnckb.25832	lnckb.44229	0.757	3.57e-11	protein_coding	CACNA1A	lncRNA	lnckb.44229
lnckb.26352	lnckb.26353	0.853	0.000418	protein_coding	TSHZ3	lncRNA	AC008992.1	lnckb.26352	lnckb.26353	0.869	0	protein_coding	TSHZ3	lncRNA	AC008992.1
lnckb.26371	lnckb.71433	0.996	0	protein_coding	RGS9BP	lncRNA	lnc-ANKRD27-6	lnckb.26371	lnckb.71433	0.881	0	protein_coding	RGS9BP	lncRNA	lnc-ANKRD27-6
lnckb.27048	lnckb.44229	0.731	0.006858	protein_coding	NOVA2	lncRNA	lnckb.44229	lnckb.27048	lnckb.44229	0.769	1.11e-11	protein_coding	NOVA2	lncRNA	lnckb.44229
lnckb.29130	lnckb.55939	0.726	0.007562	protein_coding	XDH	lncRNA	LOC440173	lnckb.29130	lnckb.55939	0.708	2.19e-09	protein_coding	XDH	lncRNA	LOC440173
lnckb.31241	lnckb.31242	0.934	9e-06	protein_coding	FIGN	lncRNA	LOC107985957	lnckb.31241	lnckb.31242	0.709	1.99e-09	protein_coding	FIGN	lncRNA	LOC107985957
lnckb.31290	lnckb.37565	0.908	4.4e-05	protein_coding	LRP2	lncRNA	LOC105377123	lnckb.31290	lnckb.37565	0.703	3.07e-09	protein_coding	LRP2	lncRNA	LOC105377123
lnckb.33001	lnckb.33002	0.931	1.1e-05	protein_coding	PCSK2	lncRNA	LOC105372546	lnckb.33001	lnckb.33002	0.832	6.44e-15	protein_coding	PCSK2	lncRNA	LOC105372546
lnckb.34012	lnckb.34013	0.971	0	protein_coding	APCDD1L	lncRNA	APCDD1L-AS1	lnckb.34012	lnckb.34013	0.923	0	protein_coding	APCDD1L	lncRNA	APCDD1L-AS1
lnckb.34049	lnckb.44229	0.882	0.00015	protein_coding	PHACTR3	lncRNA	lnckb.44229	lnckb.34049	lnckb.44229	0.723	6.42e-10	protein_coding	PHACTR3	lncRNA	lnckb.44229
lnckb.34940	lnckb.34942	0.851	0.000449	protein_coding	TSPEAR	lncRNA	TSPEAR-AS1	lnckb.34940	lnckb.34942	0.738	1.86e-10	protein_coding	TSPEAR	lncRNA	TSPEAR-AS1
lnckb.34940	lnckb.34943	0.902	6e-05	protein_coding	TSPEAR	lncRNA	TSPEAR-AS2	lnckb.34940	lnckb.34943	0.702	3.27e-09	protein_coding	TSPEAR	lncRNA	TSPEAR-AS2
lnckb.37561	lnckb.37563	0.727	0.007362	protein_coding	PRICKLE2	lncRNA	PRICKLE2-AS3	lnckb.37561	lnckb.37563	0.731	3.53e-10	protein_coding	PRICKLE2	lncRNA	PRICKLE2-AS3
lnckb.38605	lnckb.38610	0.888	0.000117	protein_coding	ZIC4	lncRNA	ZIC1	lnckb.38605	lnckb.38610	0.916	0	protein_coding	ZIC4	lncRNA	ZIC1
lnckb.44323	lnckb.74590	0.987	0	protein_coding	SPINK5	lncRNA	lnc-SPINK5-1	lnckb.44323	lnckb.74590	0.894	0	protein_coding	SPINK5	lncRNA	lnc-SPINK5-1
lnckb.4610	lnckb.80791	0.775	0.00306	protein_coding	HLX	lncRNA	NONHSAG063205.1	lnckb.4610	lnckb.80791	0.735	2.46e-10	protein_coding	HLX	lncRNA	NONHSAG063205.1
lnckb.47446	lnckb.47447	0.912	3.5e-05	protein_coding	TMEM244	lncRNA	LOC105377999	lnckb.47446	lnckb.47447	0.84	1.78e-15	protein_coding	TMEM244	lncRNA	LOC105377999
lnckb.4887	lnckb.4892	0.972	0	protein_coding	DISC1	lncRNA	LOC105373170	lnckb.4887	lnckb.4892	0.702	3.32e-09	protein_coding	DISC1	lncRNA	LOC105373170
lnckb.4887	lnckb.4894	0.853	0.000418	protein_coding	DISC1	lncRNA	LOC105373172	lnckb.4887	lnckb.4894	0.73	3.62e-10	protein_coding	DISC1	lncRNA	LOC105373172
lnckb.4887	lnckb.4895	0.858	0.000359	protein_coding	DISC1	lncRNA	LOC105373171	lnckb.4887	lnckb.4895	0.722	7.4e-10	protein_coding	DISC1	lncRNA	LOC105373171
lnckb.49724	lnckb.49726	0.97	0	protein_coding	ELFN1	lncRNA	LOC105375124	lnckb.49724	lnckb.49726	0.75	6.61e-11	protein_coding	ELFN1	lncRNA	LOC105375124
lnckb.51186	lnckb.51187	0.983	0	protein_coding	TFPI2	lncRNA	lnckb.51187	lnckb.51186	lnckb.51187	0.906	0	protein_coding	TFPI2	lncRNA	lnckb.51187
lnckb.5191	lnckb.79038	0.929	1.3e-05	protein_coding	TRIM58	lncRNA	NONHSAG057391.1	lnckb.5191	lnckb.79038	0.801	3.44e-13	protein_coding	TRIM58	lncRNA	NONHSAG057391.1
lnckb.5191	lnckb.99568	0.975	0	protein_coding	TRIM58	lncRNA	lnckb.99568	lnckb.5191	lnckb.99568	0.882	0	protein_coding	TRIM58	lncRNA	lnckb.99568
lnckb.5192	lnckb.79038	0.916	2.9e-05	protein_coding	OR2W3	lncRNA	NONHSAG057391.1	lnckb.5192	lnckb.79038	0.799	4.31e-13	protein_coding	OR2W3	lncRNA	NONHSAG057391.1
lnckb.5192	lnckb.99568	0.882	0.000144	protein_coding	OR2W3	lncRNA	lnckb.99568	lnckb.5192	lnckb.99568	0.873	0	protein_coding	OR2W3	lncRNA	lnckb.99568
lnckb.5193	lnckb.79038	0.969	0	protein_coding	OR2T8	lncRNA	NONHSAG057391.1	lnckb.5193	lnckb.79038	0.878	0	protein_coding	OR2T8	lncRNA	NONHSAG057391.1
lnckb.5193	lnckb.99568	0.963	1e-06	protein_coding	OR2T8	lncRNA	lnckb.99568	lnckb.5193	lnckb.99568	0.93	0	protein_coding	OR2T8	lncRNA	lnckb.99568
lnckb.52090	lnckb.52091	0.909	4.1e-05	protein_coding	FAM131B	lncRNA	RP11-563K23.1	lnckb.52090	lnckb.52091	0.785	2.22e-12	protein_coding	FAM131B	lncRNA	RP11-563K23.1
lnckb.53558	lnckb.95846	0.955	1e-06	protein_coding	NKAIN3	lncRNA	NONHSAG114301.1	lnckb.53558	lnckb.95846	0.783	2.75e-12	protein_coding	NKAIN3	lncRNA	NONHSAG114301.1
lnckb.53558	lnckb.95847	0.937	7e-06	protein_coding	NKAIN3	lncRNA	NONHSAG100330.1	lnckb.53558	lnckb.95847	0.849	4.44e-16	protein_coding	NKAIN3	lncRNA	NONHSAG100330.1
lnckb.53558	lnckb.95848	0.978	0	protein_coding	NKAIN3	lncRNA	NONHSAG114302.1	lnckb.53558	lnckb.95848	0.771	9.13e-12	protein_coding	NKAIN3	lncRNA	NONHSAG114302.1
lnckb.54179	lnckb.54182	0.941	5e-06	protein_coding	ZFPM2	lncRNA	ZFPM2-AS1	lnckb.54179	lnckb.54182	0.727	4.85e-10	protein_coding	ZFPM2	lncRNA	ZFPM2-AS1
lnckb.54455	lnckb.65847	0.897	7.8e-05	protein_coding	POU5F1B	lncRNA	CATG00000100806.1	lnckb.54455	lnckb.65847	0.71	1.9e-09	protein_coding	POU5F1B	lncRNA	CATG00000100806.1
lnckb.54736	lnckb.54737	0.979	0	protein_coding	FAM83H	lncRNA	FAM83H-AS1	lnckb.54736	lnckb.54737	0.916	0	protein_coding	FAM83H	lncRNA	FAM83H-AS1
lnckb.55102	lnckb.96706	0.797	0.001915	protein_coding	FREM1	lncRNA	NONHSAG114739.1	lnckb.55102	lnckb.96706	0.911	0	protein_coding	FREM1	lncRNA	NONHSAG114739.1
lnckb.55483	lnckb.55485	0.756	0.004437	protein_coding	IGFBPL1	lncRNA	LOC105376041	lnckb.55483	lnckb.55485	0.801	3.73e-13	protein_coding	IGFBPL1	lncRNA	LOC105376041
lnckb.55734	lnckb.55736	0.974	0	protein_coding	TRPM3	lncRNA	RP11-141J10.1	lnckb.55734	lnckb.55736	0.815	6.71e-14	protein_coding	TRPM3	lncRNA	RP11-141J10.1
lnckb.56969	lnckb.97408	0.994	0	protein_coding	PRDM12	lncRNA	NONHSAG114920.1	lnckb.56969	lnckb.97408	0.945	0	protein_coding	PRDM12	lncRNA	NONHSAG114920.1
lnckb.6946	lnckb.79691	0.856	0.000377	protein_coding	LOXL4	lncRNA	NONHSAG061466.1	lnckb.6946	lnckb.79691	0.759	2.99e-11	protein_coding	LOXL4	lncRNA	NONHSAG061466.1
lnckb.8023	lnckb.8024	0.957	1e-06	protein_coding	LMO1	lncRNA	LOC105376536	lnckb.8023	lnckb.8024	0.886	0	protein_coding	LMO1	lncRNA	LOC105376536
lnckb.812	lnckb.814	0.995	0	protein_coding	RCAN3	lncRNA	lnckb.814	lnckb.812	lnckb.814	0.977	0	protein_coding	RCAN3	lncRNA	lnckb.814
lnckb.812	lnckb.815	0.982	0	protein_coding	RCAN3	lncRNA	LOC100506985	lnckb.812	lnckb.815	0.951	0	protein_coding	RCAN3	lncRNA	LOC100506985
lnckb.10043	lnckb.14824	0.834	0.000741	lncRNA	AP000997.2	protein_coding	GRK1	lnckb.10043	lnckb.14824	0.702	3.32e-09	lncRNA	AP000997.2	protein_coding	GRK1
lnckb.10043	lnckb.21117	0.857	0.000367	lncRNA	AP000997.2	protein_coding	AIPL1	lnckb.10043	lnckb.21117	0.751	5.98e-11	lncRNA	AP000997.2	protein_coding	AIPL1
lnckb.10043	lnckb.23547	0.882	0.000146	lncRNA	AP000997.2	protein_coding	PDE6G	lnckb.10043	lnckb.23547	0.796	6.55e-13	lncRNA	AP000997.2	protein_coding	PDE6G
lnckb.10043	lnckb.25350	0.808	0.001472	lncRNA	AP000997.2	protein_coding	RAX2	lnckb.10043	lnckb.25350	0.804	2.35e-13	lncRNA	AP000997.2	protein_coding	RAX2
lnckb.10043	lnckb.32375	0.865	0.000282	lncRNA	AP000997.2	protein_coding	SAG	lnckb.10043	lnckb.32375	0.819	3.73e-14	lncRNA	AP000997.2	protein_coding	SAG
lnckb.10043	lnckb.37789	0.842	0.000594	lncRNA	AP000997.2	protein_coding	GABRR3	lnckb.10043	lnckb.37789	0.729	4.26e-10	lncRNA	AP000997.2	protein_coding	GABRR3
lnckb.10043	lnckb.40338	0.834	0.000752	lncRNA	AP000997.2	protein_coding	CNGA1	lnckb.10043	lnckb.40338	0.804	2.47e-13	lncRNA	AP000997.2	protein_coding	CNGA1
lnckb.10043	lnckb.46786	0.897	7.5e-05	lncRNA	AP000997.2	protein_coding	IMPG1	lnckb.10043	lnckb.46786	0.707	2.32e-09	lncRNA	AP000997.2	protein_coding	IMPG1
lnckb.10043	lnckb.53434	0.858	0.000354	lncRNA	AP000997.2	protein_coding	RP1	lnckb.10043	lnckb.53434	0.792	9.56e-13	lncRNA	AP000997.2	protein_coding	RP1
lnckb.10043	lnckb.6118	0.76	0.004105	lncRNA	AP000997.2	protein_coding	RBP3	lnckb.10043	lnckb.6118	0.754	4.54e-11	lncRNA	AP000997.2	protein_coding	RBP3
lnckb.100886	lnckb.10747	0.916	2.9e-05	lncRNA	lnckb.100886	protein_coding	ANO2	lnckb.100886	lnckb.10747	0.87	0	lncRNA	lnckb.100886	protein_coding	ANO2
lnckb.101555	lnckb.25172	0.739	0.006084	lncRNA	lnckb.101555	protein_coding	ABCA7	lnckb.101555	lnckb.25172	0.711	1.71e-09	lncRNA	lnckb.101555	protein_coding	ABCA7
lnckb.104301	lnckb.25475	0.931	1.1e-05	lncRNA	lnckb.104301	protein_coding	CD70	lnckb.104301	lnckb.25475	0.762	2.13e-11	lncRNA	lnckb.104301	protein_coding	CD70
lnckb.104304	lnckb.25475	0.962	1e-06	lncRNA	lnckb.104304	protein_coding	CD70	lnckb.104304	lnckb.25475	0.765	1.58e-11	lncRNA	lnckb.104304	protein_coding	CD70
lnckb.104304	lnckb.25478	0.937	7e-06	lncRNA	lnckb.104304	protein_coding	TNFSF14	lnckb.104304	lnckb.25478	0.756	3.8e-11	lncRNA	lnckb.104304	protein_coding	TNFSF14
lnckb.104305	lnckb.25475	0.963	1e-06	lncRNA	lnckb.104305	protein_coding	CD70	lnckb.104305	lnckb.25475	0.711	1.75e-09	lncRNA	lnckb.104305	protein_coding	CD70
lnckb.104305	lnckb.25478	0.943	4e-06	lncRNA	lnckb.104305	protein_coding	TNFSF14	lnckb.104305	lnckb.25478	0.799	4.53e-13	lncRNA	lnckb.104305	protein_coding	TNFSF14
lnckb.104306	lnckb.25478	0.99	0	lncRNA	lnckb.104306	protein_coding	TNFSF14	lnckb.104306	lnckb.25478	0.94	0	lncRNA	lnckb.104306	protein_coding	TNFSF14
lnckb.111241	lnckb.53004	0.828	0.000875	lncRNA	lnckb.111241	protein_coding	NEFM	lnckb.111241	lnckb.53004	0.807	1.75e-13	lncRNA	lnckb.111241	protein_coding	NEFM
lnckb.11588	lnckb.11589	0.857	0.000371	lncRNA	LOC101927318	protein_coding	AQP5	lnckb.11588	lnckb.11589	0.836	4e-15	lncRNA	LOC101927318	protein_coding	AQP5
lnckb.13338	lnckb.13339	0.967	0	lncRNA	RP13-714J12.1	protein_coding	LOC105370092	lnckb.13338	lnckb.13339	0.938	0	lncRNA	RP13-714J12.1	protein_coding	LOC105370092
lnckb.13343	lnckb.23547	0.879	0.000165	lncRNA	RP11-503G7.2	protein_coding	PDE6G	lnckb.13343	lnckb.23547	0.706	2.41e-09	lncRNA	RP11-503G7.2	protein_coding	PDE6G
lnckb.13535	lnckb.13537	0.866	0.000274	lncRNA	lnckb.13535	protein_coding	FGF9	lnckb.13535	lnckb.13537	0.789	1.43e-12	lncRNA	lnckb.13535	protein_coding	FGF9
lnckb.14418	lnckb.14422	0.708	0.00994	lncRNA	LOC105370286	protein_coding	SLITRK1	lnckb.14418	lnckb.14422	0.905	0	lncRNA	LOC105370286	protein_coding	SLITRK1
lnckb.18491	lnckb.23547	0.818	0.001151	lncRNA	FAM138E	protein_coding	PDE6G	lnckb.18491	lnckb.23547	0.712	1.57e-09	lncRNA	FAM138E	protein_coding	PDE6G
lnckb.18491	lnckb.24765	0.741	0.005823	lncRNA	FAM138E	protein_coding	CPLX4	lnckb.18491	lnckb.24765	0.7	3.91e-09	lncRNA	FAM138E	protein_coding	CPLX4
lnckb.18491	lnckb.25350	0.845	0.000538	lncRNA	FAM138E	protein_coding	RAX2	lnckb.18491	lnckb.25350	0.749	7.39e-11	lncRNA	FAM138E	protein_coding	RAX2
lnckb.2322	lnckb.2325	0.797	0.001898	lncRNA	LOC107985093	protein_coding	PALMD	lnckb.2322	lnckb.2325	0.712	1.59e-09	lncRNA	LOC107985093	protein_coding	PALMD
lnckb.2323	lnckb.2325	0.769	0.003485	lncRNA	RP11-413P11.1	protein_coding	PALMD	lnckb.2323	lnckb.2325	0.735	2.46e-10	lncRNA	RP11-413P11.1	protein_coding	PALMD
lnckb.24507	lnckb.28923	0.727	0.007427	lncRNA	KC6	protein_coding	TDRD15	lnckb.24507	lnckb.28923	0.709	1.9e-09	lncRNA	KC6	protein_coding	TDRD15
lnckb.24509	lnckb.28923	0.767	0.003571	lncRNA	KC6	protein_coding	TDRD15	lnckb.24509	lnckb.28923	0.74	1.62e-10	lncRNA	KC6	protein_coding	TDRD15
lnckb.25834	lnckb.536	0.873	0.000206	lncRNA	LOC105372283	protein_coding	FAM131C	lnckb.25834	lnckb.536	0.779	4.22e-12	lncRNA	LOC105372283	protein_coding	FAM131C
lnckb.25835	lnckb.670	0.719	0.008412	lncRNA	CACNA1A	protein_coding	CAMK2N1	lnckb.25835	lnckb.670	0.733	2.89e-10	lncRNA	CACNA1A	protein_coding	CAMK2N1
lnckb.29547	lnckb.29560	0.906	5e-05	lncRNA	LOC105377632	protein_coding	LOC107984043	lnckb.29547	lnckb.29560	0.771	8.77e-12	lncRNA	LOC105377632	protein_coding	LOC107984043
lnckb.31149	lnckb.4545	0.728	0.007315	lncRNA	LOC107985955	protein_coding	USH2A	lnckb.31149	lnckb.4545	0.754	4.81e-11	lncRNA	LOC107985955	protein_coding	USH2A
lnckb.31151	lnckb.4545	0.721	0.008176	lncRNA	LOC105373709	protein_coding	USH2A	lnckb.31151	lnckb.4545	0.755	4.16e-11	lncRNA	LOC105373709	protein_coding	USH2A
lnckb.34371	lnckb.34372	0.971	0	lncRNA	SAMSN1-AS1	protein_coding	AF165138.7	lnckb.34371	lnckb.34372	0.904	0	lncRNA	SAMSN1-AS1	protein_coding	AF165138.7
lnckb.34384	lnckb.46786	0.809	0.001453	lncRNA	lnckb.34384	protein_coding	IMPG1	lnckb.34384	lnckb.46786	0.71	1.8e-09	lncRNA	lnckb.34384	protein_coding	IMPG1
lnckb.34474	lnckb.44961	0.703	0.01069	lncRNA	AP000230.1	protein_coding	RASGEF1C	lnckb.34474	lnckb.44961	0.702	3.27e-09	lncRNA	AP000230.1	protein_coding	RASGEF1C
lnckb.34474	lnckb.52894	0.863	0.000304	lncRNA	AP000230.1	protein_coding	GFRA2	lnckb.34474	lnckb.52894	0.707	2.37e-09	lncRNA	AP000230.1	protein_coding	GFRA2
lnckb.44229	lnckb.52090	0.808	0.001491	lncRNA	lnckb.44229	protein_coding	FAM131B	lnckb.44229	lnckb.52090	0.722	7.09e-10	lncRNA	lnckb.44229	protein_coding	FAM131B
lnckb.44229	lnckb.55357	0.809	0.00144	lncRNA	lnckb.44229	protein_coding	ENHO	lnckb.44229	lnckb.55357	0.747	9.02e-11	lncRNA	lnckb.44229	protein_coding	ENHO
lnckb.44229	lnckb.9065	0.832	0.000787	lncRNA	lnckb.44229	protein_coding	NRXN2	lnckb.44229	lnckb.9065	0.763	2.09e-11	lncRNA	lnckb.44229	protein_coding	NRXN2
lnckb.47441	lnckb.47444	0.735	0.00651	lncRNA	RP1-69D17.4	protein_coding	ARHGAP18	lnckb.47441	lnckb.47444	0.739	1.84e-10	lncRNA	RP1-69D17.4	protein_coding	ARHGAP18
lnckb.47566	lnckb.47567	0.922	2e-05	lncRNA	lnckb.47566	protein_coding	MAP7	lnckb.47566	lnckb.47567	0.836	3.77e-15	lncRNA	lnckb.47566	protein_coding	MAP7
lnckb.49851	lnckb.49852	0.979	0	lncRNA	lnckb.49851	protein_coding	GRID2IP	lnckb.49851	lnckb.49852	0.838	2.66e-15	lncRNA	lnckb.49851	protein_coding	GRID2IP
lnckb.50471	lnckb.50473	0.966	0	lncRNA	LOC105375253	protein_coding	AC005537.2	lnckb.50471	lnckb.50473	0.811	1.03e-13	lncRNA	LOC105375253	protein_coding	AC005537.2
lnckb.52351	lnckb.52353	0.937	7e-06	lncRNA	AC008060.8	protein_coding	EN2	lnckb.52351	lnckb.52353	0.814	6.93e-14	lncRNA	AC008060.8	protein_coding	EN2
lnckb.53003	lnckb.53004	0.854	0.000404	lncRNA	LOC105379329	protein_coding	NEFM	lnckb.53003	lnckb.53004	0.748	7.74e-11	lncRNA	LOC105379329	protein_coding	NEFM
lnckb.54447	lnckb.54455	0.893	9.3e-05	lncRNA	LOC105375752	protein_coding	POU5F1B	lnckb.54447	lnckb.54455	0.787	1.69e-12	lncRNA	LOC105375752	protein_coding	POU5F1B
lnckb.54452	lnckb.54455	0.917	2.7e-05	lncRNA	CASC21	protein_coding	POU5F1B	lnckb.54452	lnckb.54455	0.856	2.22e-16	lncRNA	CASC21	protein_coding	POU5F1B
lnckb.54453	lnckb.54455	0.909	4.2e-05	lncRNA	CASC8	protein_coding	POU5F1B	lnckb.54453	lnckb.54455	0.806	1.99e-13	lncRNA	CASC8	protein_coding	POU5F1B
lnckb.55730	lnckb.55734	0.933	9e-06	lncRNA	LOC101927086	protein_coding	TRPM3	lnckb.55730	lnckb.55734	0.906	0	lncRNA	LOC101927086	protein_coding	TRPM3
lnckb.56026	lnckb.6946	0.76	0.004146	lncRNA	LINC01508	protein_coding	LOXL4	lnckb.56026	lnckb.6946	0.707	2.36e-09	lncRNA	LINC01508	protein_coding	LOXL4
lnckb.57043	lnckb.57044	0.93	1.1e-05	lncRNA	LOC107987136	protein_coding	ABO	lnckb.57043	lnckb.57044	0.866	0	lncRNA	LOC107987136	protein_coding	ABO
lnckb.58618	lnckb.58619	0.703	0.010801	lncRNA	RP1-278D1.2	protein_coding	KLHL13	lnckb.58618	lnckb.58619	0.736	2.23e-10	lncRNA	RP1-278D1.2	protein_coding	KLHL13

## Sheet: PC Gr3-MB Correlations
PC genes Gr3-MB Correlations
CACNA2D4
ANO2
PDE6H
SLCO1B1
SLCO1A2
RP11-624J6.2
PPP1R1A
LOC105370092
FAM183A
PCDH9
SLITRK1
TDRD9
LMAN1L
L1TD1
ABCC6
IRX6
TBX21
CACNG5
PALMD
PSTPIP2
CELF5
CD70
CACNA1A
TSHZ3
RGS9BP
NOVA2
XDH
FIGN
LRP2
PCSK2
APCDD1L
PHACTR3
TSPEAR
PRICKLE2
ZIC4
SPINK5
HLX
TMEM244
DISC1
ELFN1
TFPI2
TRIM58
OR2W3
OR2T8
FAM131B
NKAIN3
ZFPM2
POU5F1B
FAM83H
FREM1
IGFBPL1
TRPM3
PRDM12
LOXL4
LMO1
RCAN3
GRK1
AIPL1
PDE6G
RAX2
SAG
GABRR3
CNGA1
IMPG1
RP1
RBP3
ABCA7
TNFSF14
NEFM
AQP5
FGF9
CPLX4
TDRD15
FAM131C
CAMK2N1
LOC107984043
USH2A
AF165138.7
RASGEF1C
GFRA2
ENHO
NRXN2
ARHGAP18
MAP7
GRID2IP
AC005537.2
EN2
ABO
KLHL13

## Sheet: lncRNAs Gr3-MB Correlations
lncRNAs Gr3-MB Correlations
CACNA2D4
ANO2
PDE6H
SLCO1B1
SLCO1A2
RP11-624J6.2
PPP1R1A
LOC105370092
FAM183A
PCDH9
SLITRK1
TDRD9
LMAN1L
L1TD1
ABCC6
IRX6
TBX21
CACNG5
PALMD
PSTPIP2
CELF5
CD70
CACNA1A
TSHZ3
RGS9BP
NOVA2
XDH
FIGN
LRP2
PCSK2
APCDD1L
PHACTR3
TSPEAR
PRICKLE2
ZIC4
SPINK5
HLX
TMEM244
DISC1
ELFN1
TFPI2
TRIM58
OR2W3
OR2T8
FAM131B
NKAIN3
ZFPM2
POU5F1B
FAM83H
FREM1
IGFBPL1
TRPM3
PRDM12
LOXL4
LMO1
RCAN3
GRK1
AIPL1
PDE6G
RAX2
SAG
GABRR3
CNGA1
IMPG1
RP1
RBP3
ABCA7
TNFSF14
NEFM
AQP5
FGF9
CPLX4
TDRD15
FAM131C
CAMK2N1
LOC107984043
USH2A
AF165138.7
RASGEF1C
GFRA2
ENHO
NRXN2
ARHGAP18
MAP7
GRID2IP
AC005537.2
EN2
ABO
KLHL13

## Sheet: Coincident Correlations Gr4-MB
GeneID_1.x	GeneID_2.x	cor_val.x	p_val.x	gene_type.x.x	idents.x.x	gene_type.y.x	idents.y.x	GeneID_1.y	GeneID_2.y	cor_val.y	p_val.y	gene_type.x.y	idents.x.y	gene_type.y.y	idents.y.y
lnckb.104741	lnckb.28913	0.903	0	lncRNA	lnckb.104741	protein_coding	GDF7	lnckb.104741	lnckb.28913	0.709	3.74e-11	lncRNA	lnckb.104741	protein_coding	GDF7
lnckb.21980	lnckb.21981	0.945	0	lncRNA	LOC102723471	protein_coding	LHX1	lnckb.21980	lnckb.21981	0.858	0	lncRNA	LOC102723471	protein_coding	LHX1
lnckb.31548	lnckb.31555	0.814	0	lncRNA	LOC105373775	protein_coding	ZNF804A	lnckb.31548	lnckb.31555	0.785	1.04e-14	lncRNA	LOC105373775	protein_coding	ZNF804A
lnckb.31549	lnckb.31555	0.84	0	lncRNA	LOC105373777	protein_coding	ZNF804A	lnckb.31549	lnckb.31555	0.832	0	lncRNA	LOC105373777	protein_coding	ZNF804A
lnckb.31550	lnckb.31554	0.765	1e-06	lncRNA	LOC102724340	protein_coding	LOC105373780	lnckb.31550	lnckb.31554	0.754	4.04e-13	lncRNA	LOC102724340	protein_coding	LOC105373780
lnckb.31550	lnckb.31555	0.892	0	lncRNA	LOC102724340	protein_coding	ZNF804A	lnckb.31550	lnckb.31555	0.804	8.88e-16	lncRNA	LOC102724340	protein_coding	ZNF804A
lnckb.31551	lnckb.31554	0.776	0	lncRNA	LOC105373776	protein_coding	LOC105373780	lnckb.31551	lnckb.31554	0.762	1.61e-13	lncRNA	LOC105373776	protein_coding	LOC105373780
lnckb.31551	lnckb.31555	0.918	0	lncRNA	LOC105373776	protein_coding	ZNF804A	lnckb.31551	lnckb.31555	0.889	0	lncRNA	LOC105373776	protein_coding	ZNF804A
lnckb.46338	lnckb.46339	0.874	0	lncRNA	FOXP4-AS1	protein_coding	FOXP4	lnckb.46338	lnckb.46339	0.715	2.14e-11	lncRNA	FOXP4-AS1	protein_coding	FOXP4
lnckb.15490	lnckb.15491	0.977	0	protein_coding	NID2	lncRNA	LOC105378180	lnckb.15490	lnckb.15491	0.831	0	protein_coding	NID2	lncRNA	LOC105378180
lnckb.24032	lnckb.24038	0.97	0	protein_coding	DLGAP1	lncRNA	DLGAP1-AS3	lnckb.24032	lnckb.24038	0.801	1.11e-15	protein_coding	DLGAP1	lncRNA	DLGAP1-AS3
lnckb.24032	lnckb.24039	0.97	0	protein_coding	DLGAP1	lncRNA	DLGAP1-AS4	lnckb.24032	lnckb.24039	0.768	8.53e-14	protein_coding	DLGAP1	lncRNA	DLGAP1-AS4
lnckb.24032	lnckb.24041	0.836	0	protein_coding	DLGAP1	lncRNA	DLGAP1-AS5	lnckb.24032	lnckb.24041	0.76	2.1e-13	protein_coding	DLGAP1	lncRNA	DLGAP1-AS5
lnckb.24249	lnckb.24250	0.937	0	protein_coding	ANKRD30B	lncRNA	LOC105372008	lnckb.24249	lnckb.24250	0.743	1.4e-12	protein_coding	ANKRD30B	lncRNA	LOC105372008
lnckb.24249	lnckb.24253	0.944	0	protein_coding	ANKRD30B	lncRNA	RP11-527H14.4	lnckb.24249	lnckb.24253	0.833	0	protein_coding	ANKRD30B	lncRNA	RP11-527H14.4
lnckb.28913	lnckb.44540	0.737	2e-06	protein_coding	GDF7	lncRNA	RP11-175K6.1	lnckb.28913	lnckb.44540	0.757	2.85e-13	protein_coding	GDF7	lncRNA	RP11-175K6.1
lnckb.31554	lnckb.87139	0.718	5e-06	protein_coding	LOC105373780	lncRNA	NONHSAG109960.1	lnckb.31554	lnckb.87139	0.714	2.51e-11	protein_coding	LOC105373780	lncRNA	NONHSAG109960.1
lnckb.31555	lnckb.87139	0.846	0	protein_coding	ZNF804A	lncRNA	NONHSAG109960.1	lnckb.31555	lnckb.87139	0.837	0	protein_coding	ZNF804A	lncRNA	NONHSAG109960.1
lnckb.38401	lnckb.38403	0.722	4e-06	protein_coding	TMEM108	lncRNA	LOC101927432	lnckb.38401	lnckb.38403	0.829	0	protein_coding	TMEM108	lncRNA	LOC101927432
lnckb.38401	lnckb.43738	0.7	1.2e-05	protein_coding	TMEM108	lncRNA	LOC107986446	lnckb.38401	lnckb.43738	0.754	4.35e-13	protein_coding	TMEM108	lncRNA	LOC107986446
lnckb.42195	lnckb.91380	0.832	0	protein_coding	SLC6A3	lncRNA	NONHSAG089929.1	lnckb.42195	lnckb.91380	0.785	9.77e-15	protein_coding	SLC6A3	lncRNA	NONHSAG089929.1
lnckb.43735	lnckb.43737	0.866	0	protein_coding	SNCAIP	lncRNA	MGC32805	lnckb.43735	lnckb.43737	0.923	0	protein_coding	SNCAIP	lncRNA	MGC32805
lnckb.43735	lnckb.43738	0.839	0	protein_coding	SNCAIP	lncRNA	LOC107986446	lnckb.43735	lnckb.43738	0.842	0	protein_coding	SNCAIP	lncRNA	LOC107986446
lnckb.44538	lnckb.44540	0.934	0	protein_coding	EBF1	lncRNA	RP11-175K6.1	lnckb.44538	lnckb.44540	0.885	0	protein_coding	EBF1	lncRNA	RP11-175K6.1
lnckb.51739	lnckb.51740	0.875	0	protein_coding	GRM8	lncRNA	LOC101928357	lnckb.51739	lnckb.51740	0.804	8.88e-16	protein_coding	GRM8	lncRNA	LOC101928357
lnckb.51739	lnckb.51744	0.849	0	protein_coding	GRM8	lncRNA	LOC101928333	lnckb.51739	lnckb.51744	0.771	5.82e-14	protein_coding	GRM8	lncRNA	LOC101928333
lnckb.52424	lnckb.75946	0.884	0	protein_coding	ESYT2	lncRNA	lnc-WDR60-2	lnckb.52424	lnckb.75946	0.909	0	protein_coding	ESYT2	lncRNA	lnc-WDR60-2
lnckb.52425	lnckb.75946	0.85	0	protein_coding	LOC105379752	lncRNA	lnc-WDR60-2	lnckb.52425	lnckb.75946	0.79	5.33e-15	protein_coding	LOC105379752	lncRNA	lnc-WDR60-2

## Sheet: PC Gr4-MB Correlations
PC genes Gr4-MB Correlations
NID2
DLGAP1
ANKRD30B
GDF7
LOC105373780
ZNF804A
TMEM108
SLC6A3
SNCAIP
EBF1
GRM8
ESYT2
LOC105379752
LHX1
FOXP4

## Sheet: lncRNAs Gr4-MB Correlations
lncRNAs Gr4-MB Correlations
lnckb.104741
LOC102723471
LOC105373775
LOC105373777
LOC102724340
LOC105373776
FOXP4-AS1
LOC105378180
DLGAP1-AS3
DLGAP1-AS4
DLGAP1-AS5
LOC105372008
RP11-527H14.4
RP11-175K6.1
NONHSAG109960.1
LOC101927432
LOC107986446
NONHSAG089929.1
MGC32805
LOC101928357
LOC101928333
lnc-WDR60-2
