# Supplementary material for: Global lncRNA expression profiles in medulloblastoma reveal crucial lncRNA-oncogene interactions in Sonic hedgehog and Group 4
Source: Neurooncol Adv. 2025 Sep 4;7(1):vdaf194. doi: 10.1093/noajnl/vdaf194 (PMC12559851; doi:10.1093/noajnl/vdaf194)
Supplement: vdaf194_suppl_Supplementary_Tables_8 [file vdaf194_suppl_supplementary_tables_8.xlsx]

## Sheet: SHH corr. C2
GeneID_1	GeneID_2	cor_val	p_val	gene_type.x	idents.x	gene_type.y	idents.y
lnckb.19765	lnckb.75919	0.719	6.95e-11	protein_coding	ABCC12	lncRNA	lnc-EN2-4
lnckb.28570	lnckb.28571	0.874	0	lncRNA	AC116614.1	protein_coding	SNTG2
lnckb.56963	lnckb.56964	0.78	1.22e-13	protein_coding	ASS1	lncRNA	LOC105376294
lnckb.40933	lnckb.42902	0.744	6.59e-12	protein_coding	ATOH1	lncRNA	LINCR-0003
lnckb.40933	lnckb.48115	0.709	1.65e-10	protein_coding	ATOH1	lncRNA	LINC01558
lnckb.57018	lnckb.66348	0.979	0.000116	protein_coding	BARHL1	lncRNA	CATG00000110003.1
lnckb.57018	lnckb.97417	0.775	2.22e-13	protein_coding	BARHL1	lncRNA	NONHSAG103188.1
lnckb.38019	lnckb.73344	0.765	6.97e-13	protein_coding	BOC	lncRNA	lnc-BOC-1
lnckb.10264	lnckb.105292	0.72	6.05e-11	protein_coding	BSX	lncRNA	lnckb.105292
lnckb.10264	lnckb.113197	0.768	4.83e-13	protein_coding	BSX	lncRNA	lnckb.113197
lnckb.10264	lnckb.113199	0.786	6.02e-14	protein_coding	BSX	lncRNA	lnckb.113199
lnckb.10264	lnckb.113671	0.726	3.53e-11	protein_coding	BSX	lncRNA	lnckb.113671
lnckb.10264	lnckb.31215	0.763	8.41e-13	protein_coding	BSX	lncRNA	LOC105373720
lnckb.10264	lnckb.3597	0.74	9.63e-12	protein_coding	BSX	lncRNA	LOC105371561
lnckb.10264	lnckb.3598	0.827	2.22e-16	protein_coding	BSX	lncRNA	RP11-38C18.3
lnckb.10264	lnckb.46667	0.735	1.54e-11	protein_coding	BSX	lncRNA	LOC107986607
lnckb.10264	lnckb.58586	0.775	2.43e-13	protein_coding	BSX	lncRNA	LOC101928437
lnckb.10264	lnckb.67069	0.758	1.59e-12	protein_coding	BSX	lncRNA	RP11-143J24.1coding_status nonCodingcumulative_support ENCODE:FANTOM:GENCODE:MITRANSgeneCategory __naDHS_type DHS_dyadic
lnckb.10264	lnckb.69841	0.786	6.17e-14	protein_coding	BSX	lncRNA	lnc-EXOC5-5
lnckb.10264	lnckb.77214	0.802	8.44e-15	protein_coding	BSX	lncRNA	lnc-HTR2C-7
lnckb.10264	lnckb.77215	0.758	1.5e-12	protein_coding	BSX	lncRNA	lnc-IL13RA2-8
lnckb.51070	lnckb.94934	0.725	3.86e-11	protein_coding	CACNA2D1	lncRNA	NONHSAG098065.2
lnckb.34480	lnckb.42431	0.744	6.35e-12	protein_coding	CYYR1	lncRNA	RP11-454P21.1
lnckb.34480	lnckb.48115	0.707	1.97e-10	protein_coding	CYYR1	lncRNA	LINC01558
lnckb.34480	lnckb.68761	0.715	9.59e-11	protein_coding	CYYR1	lncRNA	lnc-OR2AT4-40
lnckb.34477	lnckb.34480	0.875	0	lncRNA	CYYR1-AS1	protein_coding	CYYR1
lnckb.34477	lnckb.9501	0.821	4.44e-16	lncRNA	CYYR1-AS1	protein_coding	OR2AT4
lnckb.390	lnckb.77738	0.712	1.19e-10	protein_coding	DISP3	lncRNA	NONHSAG104797.1
lnckb.390	lnckb.77739	0.827	2.22e-16	protein_coding	DISP3	lncRNA	NONHSAG104798.1
lnckb.55213	lnckb.55214	0.831	0	protein_coding	DMRTA1	lncRNA	LINC01239
lnckb.396	lnckb.67180	0.956	0	protein_coding	DRAXIN	lncRNA	lnc-DRAXIN-1
lnckb.29845	lnckb.31214	0.7	3.41e-10	protein_coding	EMX1	lncRNA	RP11-334E15.1
lnckb.29845	lnckb.37346	0.743	6.95e-12	protein_coding	EMX1	lncRNA	LOC105377087
lnckb.29845	lnckb.6440	0.769	4.53e-13	protein_coding	EMX1	lncRNA	LOC105378355
lnckb.41677	lnckb.41679	0.736	1.46e-11	protein_coding	FAM198B	lncRNA	LOC101928007
lnckb.41677	lnckb.41680	0.843	0	protein_coding	FAM198B	lncRNA	RP11-597D13.8
lnckb.15165	lnckb.15166	0.865	0	protein_coding	FOXG1	lncRNA	LINC01551
lnckb.15165	lnckb.15167	0.795	2e-14	protein_coding	FOXG1	lncRNA	LOC105370424
lnckb.15165	lnckb.15168	0.747	4.65e-12	protein_coding	FOXG1	lncRNA	RP11-966I7.3
lnckb.31890	lnckb.67022	-0.778	1.63e-13	protein_coding	FZD5	lncRNA	RP11-375B1.2coding_status uncertaincumulative_support GENCODE:MITRANSgeneCategory __naDHS_type not_DHS
lnckb.11941	lnckb.16594	0.772	3.12e-13	protein_coding	GLI1	lncRNA	lnckb.16594
lnckb.30699	lnckb.86705	0.781	1.08e-13	protein_coding	GLI2	lncRNA	NONHSAG110290.1
lnckb.42974	lnckb.95944	0.718	7.6e-11	protein_coding	HTR1A	lncRNA	NONHSAG114092.1
lnckb.10737	lnckb.80893	0.705	2.18e-10	protein_coding	KCNA5	lncRNA	NONHSAG065901.1
lnckb.53685	lnckb.76190	0.936	0	protein_coding	KCNB2	lncRNA	lnc-KCNB2-1
lnckb.46648	lnckb.93307	0.719	7.01e-11	protein_coding	KHDRBS2	lncRNA	NONHSAG113273.1
lnckb.47072	lnckb.47073	0.773	2.75e-13	lncRNA	LIN28B-AS1	protein_coding	LIN28B
lnckb.58886	lnckb.58887	0.892	0	lncRNA	LINC00889	protein_coding	FGF13
lnckb.30375	lnckb.30376	0.931	0	lncRNA	LINC01158	protein_coding	POU3F3
lnckb.48115	lnckb.9501	0.741	8.88e-12	lncRNA	LINC01558	protein_coding	OR2AT4
lnckb.42902	lnckb.56786	0.713	1.11e-10	lncRNA	LINCR-0003	protein_coding	ANGPTL2
lnckb.42902	lnckb.8896	0.717	7.95e-11	lncRNA	LINCR-0003	protein_coding	SYT7
lnckb.42902	lnckb.9501	0.766	6.34e-13	lncRNA	LINCR-0003	protein_coding	OR2AT4
lnckb.55273	lnckb.55275	0.749	3.84e-12	protein_coding	LINGO2	lncRNA	LOC105376003
lnckb.3596	lnckb.3597	0.895	0	protein_coding	LMX1A	lncRNA	LOC105371561
lnckb.3596	lnckb.3598	0.817	8.88e-16	protein_coding	LMX1A	lncRNA	RP11-38C18.3
lnckb.3596	lnckb.58587	0.801	9.77e-15	protein_coding	LMX1A	lncRNA	XACT
lnckb.3596	lnckb.61101	0.721	5.4e-11	protein_coding	LMX1A	lncRNA	CATG00000021238.1
lnckb.3596	lnckb.77215	0.755	2.17e-12	protein_coding	LMX1A	lncRNA	lnc-IL13RA2-8
lnckb.3596	lnckb.77216	0.736	1.4e-11	protein_coding	LMX1A	lncRNA	lnc-HTR2C-5
lnckb.3596	lnckb.97995	0.794	2.4e-14	protein_coding	LMX1A	lncRNA	NONHSAG103526.1
lnckb.3596	lnckb.97996	0.763	8.89e-13	protein_coding	LMX1A	lncRNA	NONHSAG103527.1
lnckb.3596	lnckb.97997	0.766	6.68e-13	protein_coding	LMX1A	lncRNA	NONHSAG055127.2
lnckb.100629	lnckb.11941	0.702	3.01e-10	lncRNA	lnckb.100629	protein_coding	GLI1
lnckb.100629	lnckb.16593	0.864	0	lncRNA	lnckb.100629	protein_coding	LOC105378187
lnckb.100629	lnckb.16599	0.852	0	lncRNA	lnckb.100629	protein_coding	LOC105378184
lnckb.100629	lnckb.17650	-0.703	2.63e-10	lncRNA	lnckb.100629	protein_coding	SMAD3
lnckb.100629	lnckb.34480	0.835	0	lncRNA	lnckb.100629	protein_coding	CYYR1
lnckb.100629	lnckb.36014	0.799	1.18e-14	lncRNA	lnckb.100629	protein_coding	A4GALT
lnckb.100629	lnckb.36963	0.731	2.23e-11	lncRNA	lnckb.100629	protein_coding	SCN5A
lnckb.100629	lnckb.40933	0.81	2.66e-15	lncRNA	lnckb.100629	protein_coding	ATOH1
lnckb.100629	lnckb.42006	0.806	4.44e-15	lncRNA	lnckb.100629	protein_coding	PDLIM3
lnckb.100629	lnckb.55846	-0.711	1.31e-10	lncRNA	lnckb.100629	protein_coding	TLE4
lnckb.100629	lnckb.57018	0.72	6.33e-11	lncRNA	lnckb.100629	protein_coding	BARHL1
lnckb.100629	lnckb.57501	0.805	5.11e-15	lncRNA	lnckb.100629	protein_coding	SHROOM2
lnckb.100629	lnckb.58805	-0.715	9.91e-11	lncRNA	lnckb.100629	protein_coding	GPC4
lnckb.100629	lnckb.9501	0.901	0	lncRNA	lnckb.100629	protein_coding	OR2AT4
lnckb.102370	lnckb.3596	0.743	6.92e-12	lncRNA	lnckb.102370	protein_coding	LMX1A
lnckb.102371	lnckb.10264	0.817	8.88e-16	lncRNA	lnckb.102371	protein_coding	BSX
lnckb.102371	lnckb.24968	0.706	2.07e-10	lncRNA	lnckb.102371	protein_coding	SMIM21
lnckb.102371	lnckb.3596	0.777	1.84e-13	lncRNA	lnckb.102371	protein_coding	LMX1A
lnckb.102599	lnckb.11941	0.723	4.87e-11	lncRNA	lnckb.102599	protein_coding	GLI1
lnckb.102599	lnckb.16593	0.83	0	lncRNA	lnckb.102599	protein_coding	LOC105378187
lnckb.102599	lnckb.16599	0.737	1.25e-11	lncRNA	lnckb.102599	protein_coding	LOC105378184
lnckb.102599	lnckb.22609	0.703	2.71e-10	lncRNA	lnckb.102599	protein_coding	NGFR
lnckb.102599	lnckb.40933	0.814	1.33e-15	lncRNA	lnckb.102599	protein_coding	ATOH1
lnckb.102599	lnckb.42006	0.777	1.92e-13	lncRNA	lnckb.102599	protein_coding	PDLIM3
lnckb.102599	lnckb.57501	0.722	5.01e-11	lncRNA	lnckb.102599	protein_coding	SHROOM2
lnckb.102599	lnckb.9501	0.717	8.36e-11	lncRNA	lnckb.102599	protein_coding	OR2AT4
lnckb.10511	lnckb.46667	0.772	3.13e-13	protein_coding	lnckb.10511	lncRNA	LOC107986607
lnckb.10511	lnckb.67069	0.714	1.07e-10	protein_coding	lnckb.10511	lncRNA	RP11-143J24.1coding_status nonCodingcumulative_support ENCODE:FANTOM:GENCODE:MITRANSgeneCategory __naDHS_type DHS_dyadic
lnckb.10511	lnckb.99692	0.701	3.05e-10	protein_coding	lnckb.10511	lncRNA	lnckb.99692
lnckb.113196	lnckb.3596	0.72	6.15e-11	lncRNA	lnckb.113196	protein_coding	LMX1A
lnckb.113197	lnckb.3596	0.746	5.43e-12	lncRNA	lnckb.113197	protein_coding	LMX1A
lnckb.113198	lnckb.3596	0.732	2.12e-11	lncRNA	lnckb.113198	protein_coding	LMX1A
lnckb.113671	lnckb.3596	0.74	9.2e-12	lncRNA	lnckb.113671	protein_coding	LMX1A
lnckb.11940	lnckb.11941	0.806	4.88e-15	lncRNA	lnckb.11940	protein_coding	GLI1
lnckb.11940	lnckb.41492	0.756	1.83e-12	lncRNA	lnckb.11940	protein_coding	HHIP
lnckb.15650	lnckb.15651	0.854	0	lncRNA	lnckb.15650	protein_coding	SIX6
lnckb.16594	lnckb.16597	0.74	9.94e-12	lncRNA	lnckb.16594	protein_coding	LOC107987211
lnckb.16594	lnckb.16599	0.899	0	lncRNA	lnckb.16594	protein_coding	LOC105378184
lnckb.16594	lnckb.21024	0.711	1.35e-10	lncRNA	lnckb.16594	protein_coding	ATP2A3
lnckb.16594	lnckb.34480	0.708	1.74e-10	lncRNA	lnckb.16594	protein_coding	CYYR1
lnckb.16594	lnckb.36014	0.784	7.66e-14	lncRNA	lnckb.16594	protein_coding	A4GALT
lnckb.16594	lnckb.38019	0.711	1.32e-10	lncRNA	lnckb.16594	protein_coding	BOC
lnckb.16594	lnckb.40933	0.9	0	lncRNA	lnckb.16594	protein_coding	ATOH1
lnckb.16594	lnckb.42006	0.778	1.71e-13	lncRNA	lnckb.16594	protein_coding	PDLIM3
lnckb.16594	lnckb.55846	-0.71	1.43e-10	lncRNA	lnckb.16594	protein_coding	TLE4
lnckb.16594	lnckb.56786	0.71	1.43e-10	lncRNA	lnckb.16594	protein_coding	ANGPTL2
lnckb.16594	lnckb.57501	0.808	3.55e-15	lncRNA	lnckb.16594	protein_coding	SHROOM2
lnckb.16594	lnckb.9501	0.758	1.45e-12	lncRNA	lnckb.16594	protein_coding	OR2AT4
lnckb.24327	lnckb.25329	0.762	9.59e-13	lncRNA	lnckb.24327	protein_coding	SMIM24
lnckb.68761	lnckb.9501	0.945	0	lncRNA	lnc-OR2AT4-40	protein_coding	OR2AT4
lnckb.15173	lnckb.29845	0.765	7.4e-13	lncRNA	LOC102724934	protein_coding	EMX1
lnckb.15173	lnckb.32858	0.749	3.72e-12	lncRNA	LOC102724934	protein_coding	PROKR2
lnckb.10743	lnckb.10745	0.774	2.69e-13	lncRNA	LOC105369620	protein_coding	NTF3
lnckb.2801	lnckb.69841	0.746	5.08e-12	protein_coding	LOC105371215	lncRNA	lnc-EXOC5-5
lnckb.19760	lnckb.32858	0.71	1.43e-10	lncRNA	LOC105371236	protein_coding	PROKR2
lnckb.42432	lnckb.9501	0.729	2.68e-11	lncRNA	LOC105374668	protein_coding	OR2AT4
lnckb.53684	lnckb.53685	0.735	1.6e-11	lncRNA	LOC105375897	protein_coding	KCNB2
lnckb.16599	lnckb.42902	0.728	2.9e-11	protein_coding	LOC105378184	lncRNA	LINCR-0003
lnckb.16599	lnckb.48115	0.703	2.74e-10	protein_coding	LOC105378184	lncRNA	LINC01558
lnckb.16599	lnckb.68761	0.725	3.87e-11	protein_coding	LOC105378184	lncRNA	lnc-OR2AT4-40
lnckb.16599	lnckb.69994	0.882	0	protein_coding	LOC105378184	lncRNA	lnc-BRF1-8
lnckb.16593	lnckb.16594	0.979	0	protein_coding	LOC105378187	lncRNA	lnckb.16594
lnckb.16593	lnckb.42431	0.723	4.88e-11	protein_coding	LOC105378187	lncRNA	RP11-454P21.1
lnckb.16593	lnckb.42902	0.77	4.03e-13	protein_coding	LOC105378187	lncRNA	LINCR-0003
lnckb.16593	lnckb.48115	0.755	2.06e-12	protein_coding	LOC105378187	lncRNA	LINC01558
lnckb.16593	lnckb.69994	0.808	3.55e-15	protein_coding	LOC105378187	lncRNA	lnc-BRF1-8
lnckb.5705	lnckb.6441	0.799	1.11e-14	lncRNA	LOC107984215	protein_coding	C10orf105
lnckb.2790	lnckb.39060	0.773	2.88e-13	protein_coding	LOC107985527	lncRNA	PEX5L-AS2
lnckb.42006	lnckb.42902	0.78	1.31e-13	protein_coding	PDLIM3	lncRNA	LINCR-0003
lnckb.42006	lnckb.48115	0.761	1.06e-12	protein_coding	PDLIM3	lncRNA	LINC01558
lnckb.42006	lnckb.67022	0.709	1.61e-10	protein_coding	PDLIM3	lncRNA	RP11-375B1.2coding_status uncertaincumulative_support GENCODE:MITRANSgeneCategory __naDHS_type not_DHS
lnckb.42006	lnckb.68761	0.7	3.56e-10	protein_coding	PDLIM3	lncRNA	lnc-OR2AT4-40
lnckb.30376	lnckb.30377	0.818	8.88e-16	protein_coding	POU3F3	lncRNA	LINC01159
lnckb.32858	lnckb.37346	0.734	1.66e-11	protein_coding	PROKR2	lncRNA	LOC105377087
lnckb.32858	lnckb.41532	0.709	1.67e-10	protein_coding	PROKR2	lncRNA	LOC105377475
lnckb.32858	lnckb.99692	0.702	2.84e-10	protein_coding	PROKR2	lncRNA	lnckb.99692
lnckb.15499	lnckb.18277	0.718	7.33e-11	protein_coding	PTGER2	lncRNA	CRAT37
lnckb.67022	lnckb.8896	0.741	8.44e-12	lncRNA	RP11-375B1.2coding_status uncertaincumulative_support GENCODE:MITRANSgeneCategory __naDHS_type not_DHS	protein_coding	SYT7
lnckb.42431	lnckb.9501	0.802	7.99e-15	lncRNA	RP11-454P21.1	protein_coding	OR2AT4
lnckb.41680	lnckb.41681	0.731	2.33e-11	lncRNA	RP11-597D13.8	protein_coding	TMEM144
lnckb.24259	lnckb.29845	0.709	1.66e-10	lncRNA	RP11-805F19.1	protein_coding	EMX1
lnckb.31741	lnckb.31744	0.723	4.67e-11	protein_coding	SATB2	lncRNA	SATB2-AS1
lnckb.36963	lnckb.42431	0.703	2.57e-10	protein_coding	SCN5A	lncRNA	RP11-454P21.1
lnckb.36963	lnckb.42902	0.786	6.02e-14	protein_coding	SCN5A	lncRNA	LINCR-0003
lnckb.15651	lnckb.67063	0.707	1.91e-10	protein_coding	SIX6	lncRNA	RP11-1042B17.3coding_status nonCodingcumulative_support ENCODE:FANTOM:GENCODE:HUBDMAP:MITRANSgeneCategory __naDHS_type DHS_dyadic
lnckb.36589	lnckb.36590	0.843	0	protein_coding	SLC6A11	lncRNA	LOC105376950
lnckb.17650	lnckb.67022	-0.723	4.69e-11	protein_coding	SMAD3	lncRNA	RP11-375B1.2coding_status uncertaincumulative_support GENCODE:MITRANSgeneCategory __naDHS_type not_DHS
lnckb.24968	lnckb.3598	0.7	3.45e-10	protein_coding	SMIM21	lncRNA	RP11-38C18.3
lnckb.24968	lnckb.41532	0.763	9.07e-13	protein_coding	SMIM21	lncRNA	LOC105377475
lnckb.30027	lnckb.42431	-0.702	2.87e-10	protein_coding	TCF7L1	lncRNA	RP11-454P21.1
lnckb.55846	lnckb.69994	-0.717	7.95e-11	protein_coding	TLE4	lncRNA	lnc-BRF1-8

## Sheet: Gr3 corr. C2
GeneID_1	GeneID_2	cor_val	p_val	gene_type.x	idents.x	gene_type.y	idents.y
lnckb.19200	lnckb.75865	0.751	5.94e-11	protein_coding	ABCC6	lncRNA	lnc-PRSS1-1
lnckb.19200	lnckb.75866	0.714	1.36e-09	protein_coding	ABCC6	lncRNA	lnc-PRSS1-7
lnckb.10170	lnckb.95204	0.713	1.51e-09	protein_coding	ABCG4	lncRNA	NONHSAG098364.1
lnckb.52351	lnckb.52353	0.814	6.93e-14	lncRNA	AC008060.8	protein_coding	EN2
lnckb.52351	lnckb.52356	0.812	9.81e-14	lncRNA	AC008060.8	protein_coding	CNPY1
lnckb.30385	lnckb.58215	0.718	1.01e-09	lncRNA	AC104655.3	protein_coding	SLC7A3
lnckb.10747	lnckb.10749	0.801	3.49e-13	protein_coding	ANO2	lncRNA	LOC105369621
lnckb.10747	lnckb.77825	0.751	6.31e-11	protein_coding	ANO2	lncRNA	NONHSAG058827.1
lnckb.34474	lnckb.44961	0.702	3.27e-09	lncRNA	AP000230.1	protein_coding	RASGEF1C
lnckb.34474	lnckb.52894	0.707	2.37e-09	lncRNA	AP000230.1	protein_coding	GFRA2
lnckb.10043	lnckb.14824	0.702	3.32e-09	lncRNA	AP000997.2	protein_coding	GRK1
lnckb.10043	lnckb.21117	0.751	5.98e-11	lncRNA	AP000997.2	protein_coding	AIPL1
lnckb.10043	lnckb.23547	0.796	6.55e-13	lncRNA	AP000997.2	protein_coding	PDE6G
lnckb.10043	lnckb.25350	0.804	2.35e-13	lncRNA	AP000997.2	protein_coding	RAX2
lnckb.10043	lnckb.32375	0.819	3.73e-14	lncRNA	AP000997.2	protein_coding	SAG
lnckb.10043	lnckb.37789	0.729	4.26e-10	lncRNA	AP000997.2	protein_coding	GABRR3
lnckb.10043	lnckb.40338	0.804	2.47e-13	lncRNA	AP000997.2	protein_coding	CNGA1
lnckb.10043	lnckb.46786	0.707	2.32e-09	lncRNA	AP000997.2	protein_coding	IMPG1
lnckb.10043	lnckb.53434	0.792	9.56e-13	lncRNA	AP000997.2	protein_coding	RP1
lnckb.10043	lnckb.53435	0.734	2.59e-10	lncRNA	AP000997.2	protein_coding	LOC107984125
lnckb.10043	lnckb.6118	0.754	4.54e-11	lncRNA	AP000997.2	protein_coding	RBP3
lnckb.34012	lnckb.34013	0.923	0	protein_coding	APCDD1L	lncRNA	APCDD1L-AS1
lnckb.34012	lnckb.4616	0.745	1.03e-10	protein_coding	APCDD1L	lncRNA	C1orf140
lnckb.34012	lnckb.82267	0.706	2.41e-09	protein_coding	APCDD1L	lncRNA	NONHSAG067167.2
lnckb.34013	lnckb.38597	0.746	9.78e-11	lncRNA	APCDD1L-AS1	protein_coding	PLSCR2
lnckb.34013	lnckb.4084	0.707	2.28e-09	lncRNA	APCDD1L-AS1	protein_coding	LHX9
lnckb.34013	lnckb.46614	0.723	6.53e-10	lncRNA	APCDD1L-AS1	protein_coding	FAM83B
lnckb.47444	lnckb.47447	0.761	2.34e-11	protein_coding	ARHGAP18	lncRNA	LOC105377999
lnckb.47444	lnckb.65200	0.742	1.42e-10	protein_coding	ARHGAP18	lncRNA	CATG00000089954.1
lnckb.20441	lnckb.34013	0.706	2.54e-09	protein_coding	BCO1	lncRNA	APCDD1L-AS1
lnckb.11564	lnckb.33247	0.802	3.11e-13	protein_coding	C1QL4	lncRNA	LINC01598
lnckb.25832	lnckb.25834	0.703	3.05e-09	protein_coding	CACNA1A	lncRNA	LOC105372283
lnckb.25832	lnckb.25835	0.758	3.09e-11	protein_coding	CACNA1A	lncRNA	CACNA1A
lnckb.25832	lnckb.44229	0.757	3.57e-11	protein_coding	CACNA1A	lncRNA	lnckb.44229
lnckb.25835	lnckb.52894	0.711	1.64e-09	lncRNA	CACNA1A	protein_coding	GFRA2
lnckb.25835	lnckb.670	0.733	2.89e-10	lncRNA	CACNA1A	protein_coding	CAMK2N1
lnckb.10655	lnckb.10656	0.727	4.82e-10	protein_coding	CACNA2D4	lncRNA	LOC105369602
lnckb.10655	lnckb.10657	0.777	5.12e-12	protein_coding	CACNA2D4	lncRNA	LOC105369601
lnckb.10655	lnckb.30590	0.719	8.94e-10	protein_coding	CACNA2D4	lncRNA	FAM138B
lnckb.23014	lnckb.84688	0.952	0	protein_coding	CACNG5	lncRNA	NONHSAG073321.1
lnckb.54452	lnckb.54455	0.856	2.22e-16	lncRNA	CASC21	protein_coding	POU5F1B
lnckb.54453	lnckb.54455	0.806	1.99e-13	lncRNA	CASC8	protein_coding	POU5F1B
lnckb.62624	lnckb.7555	0.73	3.79e-10	lncRNA	CATG00000046950.1	protein_coding	TCERG1L
lnckb.65673	lnckb.7555	0.754	4.75e-11	lncRNA	CATG00000097584.1	protein_coding	TCERG1L
lnckb.40095	lnckb.56026	0.734	2.7e-10	protein_coding	CCKAR	lncRNA	LINC01508
lnckb.40095	lnckb.56027	0.708	2.09e-09	protein_coding	CCKAR	lncRNA	LINC01501
lnckb.25475	lnckb.25476	0.868	0	protein_coding	CD70	lncRNA	LOC107985339
lnckb.25320	lnckb.25835	0.711	1.73e-09	protein_coding	CELF5	lncRNA	CACNA1A
lnckb.25320	lnckb.34474	0.762	2.19e-11	protein_coding	CELF5	lncRNA	AP000230.1
lnckb.25320	lnckb.44229	0.73	3.75e-10	protein_coding	CELF5	lncRNA	lnckb.44229
lnckb.26710	lnckb.32894	0.714	1.3e-09	protein_coding	CLC	lncRNA	LINC01428
lnckb.40338	lnckb.68719	0.72	8.6e-10	protein_coding	CNGA1	lncRNA	lnc-ALDH3B2-2
lnckb.27143	lnckb.95204	0.705	2.74e-09	protein_coding	CRX	lncRNA	NONHSAG098364.1
lnckb.17347	lnckb.68945	0.703	3.15e-09	protein_coding	CYP19A1	lncRNA	lnc-NTF3-4
lnckb.25818	lnckb.58644	0.705	2.73e-09	protein_coding	DAND5	lncRNA	LOC101928336
lnckb.4887	lnckb.4892	0.702	3.32e-09	protein_coding	DISC1	lncRNA	LOC105373170
lnckb.4887	lnckb.4894	0.73	3.62e-10	protein_coding	DISC1	lncRNA	LOC105373172
lnckb.4887	lnckb.4895	0.722	7.4e-10	protein_coding	DISC1	lncRNA	LOC105373171
lnckb.49724	lnckb.49726	0.75	6.61e-11	protein_coding	ELFN1	lncRNA	LOC105375124
lnckb.538	lnckb.58644	0.701	3.62e-09	protein_coding	EPHA2	lncRNA	LOC101928336
lnckb.52090	lnckb.52091	0.785	2.22e-12	protein_coding	FAM131B	lncRNA	RP11-563K23.1
lnckb.30590	lnckb.40338	0.7	3.84e-09	lncRNA	FAM138B	protein_coding	CNGA1
lnckb.30590	lnckb.46183	0.717	1.07e-09	lncRNA	FAM138B	protein_coding	TULP1
lnckb.30590	lnckb.53435	0.701	3.54e-09	lncRNA	FAM138B	protein_coding	LOC107984125
lnckb.18491	lnckb.23547	0.712	1.57e-09	lncRNA	FAM138E	protein_coding	PDE6G
lnckb.18491	lnckb.24765	0.7	3.91e-09	lncRNA	FAM138E	protein_coding	CPLX4
lnckb.18491	lnckb.25350	0.749	7.39e-11	lncRNA	FAM138E	protein_coding	RAX2
lnckb.1403	lnckb.77960	0.85	4.44e-16	protein_coding	FAM183A	lncRNA	NONHSAG056389.1
lnckb.1403	lnckb.98598	0.812	8.75e-14	protein_coding	FAM183A	lncRNA	lnckb.98598
lnckb.54736	lnckb.54737	0.916	0	protein_coding	FAM83H	lncRNA	FAM83H-AS1
lnckb.21195	lnckb.99568	0.703	3.11e-09	protein_coding	FGF11	lncRNA	lnckb.99568
lnckb.31241	lnckb.31242	0.709	1.99e-09	protein_coding	FIGN	lncRNA	LOC107985957
lnckb.55102	lnckb.96706	0.911	0	protein_coding	FREM1	lncRNA	NONHSAG114739.1
lnckb.55431	lnckb.58644	0.7	3.87e-09	protein_coding	GLIPR2	lncRNA	LOC101928336
lnckb.2460	lnckb.37565	0.701	3.69e-09	protein_coding	GPR61	lncRNA	LOC105377123
lnckb.6093	lnckb.65673	0.727	4.82e-10	protein_coding	GPRIN2	lncRNA	CATG00000097584.1
lnckb.4610	lnckb.4613	0.765	1.72e-11	protein_coding	HLX	lncRNA	LOC101929750
lnckb.4610	lnckb.62015	0.774	6.73e-12	protein_coding	HLX	lncRNA	CATG00000037166.1
lnckb.4610	lnckb.80791	0.735	2.46e-10	protein_coding	HLX	lncRNA	NONHSAG063205.1
lnckb.55483	lnckb.55485	0.801	3.73e-13	protein_coding	IGFBPL1	lncRNA	LOC105376041
lnckb.19902	lnckb.19904	0.711	1.67e-09	protein_coding	IRX6	lncRNA	RP11-212I21.2
lnckb.19902	lnckb.77825	0.719	9.28e-10	protein_coding	IRX6	lncRNA	NONHSAG058827.1
lnckb.24509	lnckb.28923	0.74	1.62e-10	lncRNA	KC6	protein_coding	TDRD15
lnckb.24507	lnckb.28923	0.709	1.9e-09	lncRNA	KC6	protein_coding	TDRD15
lnckb.22928	lnckb.77825	0.755	4.43e-11	protein_coding	KCNH6	lncRNA	NONHSAG058827.1
lnckb.12910	lnckb.13535	0.741	1.51e-10	protein_coding	KSR2	lncRNA	lnckb.13535
lnckb.1797	lnckb.1798	0.887	0	protein_coding	L1TD1	lncRNA	lnckb.1798
lnckb.4084	lnckb.80791	0.708	2.09e-09	protein_coding	LHX9	lncRNA	NONHSAG063205.1
lnckb.52433	lnckb.52434	0.798	4.9e-13	lncRNA	LINC00689	protein_coding	VIPR2
lnckb.16069	lnckb.4610	0.725	5.86e-10	lncRNA	LINC01467	protein_coding	HLX
lnckb.16069	lnckb.4717	0.772	8.25e-12	lncRNA	LINC01467	protein_coding	LEFTY2
lnckb.56026	lnckb.6946	0.707	2.36e-09	lncRNA	LINC01508	protein_coding	LOXL4
lnckb.17860	lnckb.17862	0.727	4.74e-10	protein_coding	LMAN1L	lncRNA	LOC105370897
lnckb.17860	lnckb.47566	0.72	8.21e-10	protein_coding	LMAN1L	lncRNA	lnckb.47566
lnckb.8023	lnckb.8024	0.886	0	protein_coding	LMO1	lncRNA	LOC105376536
lnckb.100886	lnckb.10747	0.87	0	lncRNA	lnckb.100886	protein_coding	ANO2
lnckb.101555	lnckb.25172	0.711	1.71e-09	lncRNA	lnckb.101555	protein_coding	ABCA7
lnckb.101555	lnckb.46183	0.735	2.46e-10	lncRNA	lnckb.101555	protein_coding	TULP1
lnckb.102450	lnckb.16907	0.713	1.51e-09	lncRNA	lnckb.102450	protein_coding	TRPM1
lnckb.102620	lnckb.25478	0.706	2.56e-09	lncRNA	lnckb.102620	protein_coding	TNFSF14
lnckb.102620	lnckb.25482	0.703	3e-09	lncRNA	lnckb.102620	protein_coding	TRIP10
lnckb.102620	lnckb.5191	0.7	3.74e-09	lncRNA	lnckb.102620	protein_coding	TRIM58
lnckb.102620	lnckb.5193	0.738	1.92e-10	lncRNA	lnckb.102620	protein_coding	OR2T8
lnckb.103692	lnckb.37850	0.721	7.79e-10	lncRNA	lnckb.103692	protein_coding	IMPG2
lnckb.104301	lnckb.25475	0.762	2.13e-11	lncRNA	lnckb.104301	protein_coding	CD70
lnckb.104304	lnckb.25475	0.765	1.58e-11	lncRNA	lnckb.104304	protein_coding	CD70
lnckb.104304	lnckb.25478	0.756	3.8e-11	lncRNA	lnckb.104304	protein_coding	TNFSF14
lnckb.104305	lnckb.25475	0.711	1.75e-09	lncRNA	lnckb.104305	protein_coding	CD70
lnckb.104305	lnckb.25478	0.799	4.53e-13	lncRNA	lnckb.104305	protein_coding	TNFSF14
lnckb.104306	lnckb.25478	0.94	0	lncRNA	lnckb.104306	protein_coding	TNFSF14
lnckb.104306	lnckb.25482	0.732	3.1e-10	lncRNA	lnckb.104306	protein_coding	TRIP10
lnckb.111241	lnckb.2220	0.704	2.97e-09	lncRNA	lnckb.111241	protein_coding	GFI1
lnckb.111241	lnckb.53004	0.807	1.75e-13	lncRNA	lnckb.111241	protein_coding	NEFM
lnckb.13535	lnckb.13537	0.789	1.43e-12	lncRNA	lnckb.13535	protein_coding	FGF9
lnckb.13535	lnckb.58215	0.725	5.47e-10	lncRNA	lnckb.13535	protein_coding	SLC7A3
lnckb.23372	lnckb.54943	0.735	2.5e-10	lncRNA	lnckb.23372	protein_coding	DOCK8
lnckb.34384	lnckb.40338	0.718	9.52e-10	lncRNA	lnckb.34384	protein_coding	CNGA1
lnckb.34384	lnckb.46786	0.71	1.8e-09	lncRNA	lnckb.34384	protein_coding	IMPG1
lnckb.44229	lnckb.52090	0.722	7.09e-10	lncRNA	lnckb.44229	protein_coding	FAM131B
lnckb.44229	lnckb.55357	0.747	9.02e-11	lncRNA	lnckb.44229	protein_coding	ENHO
lnckb.44229	lnckb.9065	0.763	2.09e-11	lncRNA	lnckb.44229	protein_coding	NRXN2
lnckb.47566	lnckb.47567	0.836	3.77e-15	lncRNA	lnckb.47566	protein_coding	MAP7
lnckb.49851	lnckb.49852	0.838	2.66e-15	lncRNA	lnckb.49851	protein_coding	GRID2IP
lnckb.55730	lnckb.55734	0.906	0	lncRNA	LOC101927086	protein_coding	TRPM3
lnckb.11588	lnckb.11589	0.836	4e-15	lncRNA	LOC101927318	protein_coding	AQP5
lnckb.22742	lnckb.47567	0.712	1.56e-09	lncRNA	LOC101927367	protein_coding	MAP7
lnckb.37564	lnckb.37850	0.733	2.84e-10	lncRNA	LOC101929316	protein_coding	IMPG2
lnckb.13339	lnckb.81769	0.872	0	protein_coding	LOC105370092	lncRNA	NONHSAG066812.1
lnckb.14418	lnckb.14422	0.905	0	lncRNA	LOC105370286	protein_coding	SLITRK1
lnckb.22743	lnckb.4545	0.71	1.78e-09	lncRNA	LOC105371833	protein_coding	USH2A
lnckb.25834	lnckb.536	0.779	4.22e-12	lncRNA	LOC105372283	protein_coding	FAM131C
lnckb.31151	lnckb.4545	0.755	4.16e-11	lncRNA	LOC105373709	protein_coding	USH2A
lnckb.32105	lnckb.32108	0.732	3.28e-10	lncRNA	LOC105373885	protein_coding	ASIC4
lnckb.50471	lnckb.50473	0.811	1.03e-13	lncRNA	LOC105375253	protein_coding	AC005537.2
lnckb.54447	lnckb.54455	0.787	1.69e-12	lncRNA	LOC105375752	protein_coding	POU5F1B
lnckb.37565	lnckb.37850	0.746	9.71e-11	lncRNA	LOC105377123	protein_coding	IMPG2
lnckb.29547	lnckb.29560	0.771	8.77e-12	lncRNA	LOC105377632	protein_coding	LOC107984043
lnckb.11454	lnckb.49852	0.705	2.71e-09	lncRNA	LOC105378248	protein_coding	GRID2IP
lnckb.53003	lnckb.53004	0.748	7.74e-11	lncRNA	LOC105379329	protein_coding	NEFM
lnckb.22908	lnckb.24547	0.753	4.97e-11	lncRNA	LOC107985020	protein_coding	PSTPIP2
lnckb.2322	lnckb.2325	0.712	1.59e-09	lncRNA	LOC107985093	protein_coding	PALMD
lnckb.31149	lnckb.4545	0.754	4.81e-11	lncRNA	LOC107985955	protein_coding	USH2A
lnckb.31149	lnckb.46183	0.711	1.71e-09	lncRNA	LOC107985955	protein_coding	TULP1
lnckb.57043	lnckb.57044	0.866	0	lncRNA	LOC107987136	protein_coding	ABO
lnckb.6946	lnckb.79691	0.759	2.99e-11	protein_coding	LOXL4	lncRNA	NONHSAG061466.1
lnckb.31290	lnckb.37565	0.703	3.07e-09	protein_coding	LRP2	lncRNA	LOC105377123
lnckb.27327	lnckb.34474	0.74	1.58e-10	protein_coding	LRRC4B	lncRNA	AP000230.1
lnckb.39105	lnckb.99568	0.716	1.17e-09	protein_coding	MCF2L2	lncRNA	lnckb.99568
lnckb.28788	lnckb.53434	0.709	2.03e-09	lncRNA	MIR3681HG	protein_coding	RP1
lnckb.31795	lnckb.77825	0.704	2.85e-09	protein_coding	MPP4	lncRNA	NONHSAG058827.1
lnckb.54464	lnckb.55730	-0.727	4.66e-10	protein_coding	MYC	lncRNA	LOC101927086
lnckb.53558	lnckb.95846	0.783	2.75e-12	protein_coding	NKAIN3	lncRNA	NONHSAG114301.1
lnckb.53558	lnckb.95847	0.849	4.44e-16	protein_coding	NKAIN3	lncRNA	NONHSAG100330.1
lnckb.53558	lnckb.95848	0.771	9.13e-12	protein_coding	NKAIN3	lncRNA	NONHSAG114302.1
lnckb.27048	lnckb.44229	0.769	1.11e-11	protein_coding	NOVA2	lncRNA	lnckb.44229
lnckb.5193	lnckb.79038	0.878	0	protein_coding	OR2T8	lncRNA	NONHSAG057391.1
lnckb.5193	lnckb.99568	0.93	0	protein_coding	OR2T8	lncRNA	lnckb.99568
lnckb.5192	lnckb.79038	0.799	4.31e-13	protein_coding	OR2W3	lncRNA	NONHSAG057391.1
lnckb.5192	lnckb.99568	0.873	0	protein_coding	OR2W3	lncRNA	lnckb.99568
lnckb.2325	lnckb.78221	0.754	4.7e-11	protein_coding	PALMD	lncRNA	NONHSAG059284.1
lnckb.14244	lnckb.14246	0.755	4.13e-11	protein_coding	PCDH9	lncRNA	PCDH9-AS2
lnckb.14244	lnckb.14247	0.794	8.06e-13	protein_coding	PCDH9	lncRNA	PCDH9-AS3
lnckb.33001	lnckb.33002	0.832	6.44e-15	protein_coding	PCSK2	lncRNA	LOC105372546
lnckb.11112	lnckb.71433	0.71	1.87e-09	protein_coding	PDE6H	lncRNA	lnc-ANKRD27-6
lnckb.34049	lnckb.44229	0.723	6.42e-10	protein_coding	PHACTR3	lncRNA	lnckb.44229
lnckb.38597	lnckb.4616	0.745	1.05e-10	protein_coding	PLSCR2	lncRNA	C1orf140
lnckb.54455	lnckb.54457	0.702	3.32e-09	protein_coding	POU5F1B	lncRNA	lnckb.54457
lnckb.54455	lnckb.65847	0.71	1.9e-09	protein_coding	POU5F1B	lncRNA	CATG00000100806.1
lnckb.11802	lnckb.34474	0.711	1.71e-09	protein_coding	PPP1R1A	lncRNA	AP000230.1
lnckb.11802	lnckb.44229	0.761	2.53e-11	protein_coding	PPP1R1A	lncRNA	lnckb.44229
lnckb.56969	lnckb.97408	0.945	0	protein_coding	PRDM12	lncRNA	NONHSAG114920.1
lnckb.37561	lnckb.37563	0.731	3.53e-10	protein_coding	PRICKLE2	lncRNA	PRICKLE2-AS3
lnckb.37561	lnckb.37564	0.709	1.98e-09	protein_coding	PRICKLE2	lncRNA	LOC101929316
lnckb.37561	lnckb.37565	0.74	1.67e-10	protein_coding	PRICKLE2	lncRNA	LOC105377123
lnckb.19370	lnckb.44229	0.762	2.16e-11	protein_coding	PRKCB	lncRNA	lnckb.44229
lnckb.24547	lnckb.37584	0.73	3.86e-10	protein_coding	PSTPIP2	lncRNA	LOC107986095
lnckb.22367	lnckb.77825	0.753	5.33e-11	protein_coding	PYY	lncRNA	NONHSAG058827.1
lnckb.22367	lnckb.81769	0.736	2.28e-10	protein_coding	PYY	lncRNA	NONHSAG066812.1
lnckb.812	lnckb.814	0.977	0	protein_coding	RCAN3	lncRNA	lnckb.814
lnckb.812	lnckb.815	0.951	0	protein_coding	RCAN3	lncRNA	LOC100506985
lnckb.26371	lnckb.71433	0.881	0	protein_coding	RGS9BP	lncRNA	lnc-ANKRD27-6
lnckb.20035	lnckb.34012	0.714	1.39e-09	lncRNA	RP11-354I13.2	protein_coding	APCDD1L
lnckb.2323	lnckb.2325	0.735	2.46e-10	lncRNA	RP11-413P11.1	protein_coding	PALMD
lnckb.39148	lnckb.62624	0.736	2.28e-10	protein_coding	RP11-433C9.2	lncRNA	CATG00000046950.1
lnckb.39148	lnckb.65673	0.76	2.74e-11	protein_coding	RP11-433C9.2	lncRNA	CATG00000097584.1
lnckb.13343	lnckb.23547	0.706	2.41e-09	lncRNA	RP11-503G7.2	protein_coding	PDE6G
lnckb.11720	lnckb.30590	0.786	1.91e-12	protein_coding	RP11-624J6.2	lncRNA	FAM138B
lnckb.11720	lnckb.31149	0.71	1.88e-09	protein_coding	RP11-624J6.2	lncRNA	LOC107985955
lnckb.54440	lnckb.54455	0.7	3.8e-09	lncRNA	RP11-89K10.1	protein_coding	POU5F1B
lnckb.58618	lnckb.58619	0.736	2.23e-10	lncRNA	RP1-278D1.2	protein_coding	KLHL13
lnckb.13338	lnckb.13339	0.938	0	lncRNA	RP13-714J12.1	protein_coding	LOC105370092
lnckb.47441	lnckb.47444	0.739	1.84e-10	lncRNA	RP1-69D17.4	protein_coding	ARHGAP18
lnckb.34371	lnckb.34372	0.904	0	lncRNA	SAMSN1-AS1	protein_coding	AF165138.7
lnckb.19354	lnckb.36180	0.702	3.43e-09	protein_coding	SCNN1G	lncRNA	lnckb.36180
lnckb.1053	lnckb.44229	0.767	1.34e-11	protein_coding	SERINC2	lncRNA	lnckb.44229
lnckb.11177	lnckb.80985	0.8	4.08e-13	protein_coding	SLCO1A2	lncRNA	NONHSAG064611.1
lnckb.11176	lnckb.64157	0.742	1.36e-10	protein_coding	SLCO1B1	lncRNA	CATG00000073282.1
lnckb.11176	lnckb.80985	0.887	0	protein_coding	SLCO1B1	lncRNA	NONHSAG064611.1
lnckb.14422	lnckb.35550	0.734	2.8e-10	protein_coding	SLITRK1	lncRNA	RP1-76B20.11
lnckb.14422	lnckb.82274	0.823	2.2e-14	protein_coding	SLITRK1	lncRNA	NONHSAG107392.1
lnckb.14422	lnckb.82275	0.852	4.44e-16	protein_coding	SLITRK1	lncRNA	NONHSAG107393.1
lnckb.14422	lnckb.82276	0.733	2.96e-10	protein_coding	SLITRK1	lncRNA	NONHSAG107394.1
lnckb.14422	lnckb.82277	0.72	8.19e-10	protein_coding	SLITRK1	lncRNA	NONHSAG107395.1
lnckb.14422	lnckb.82278	0.842	1.33e-15	protein_coding	SLITRK1	lncRNA	NONHSAG107396.1
lnckb.14422	lnckb.82279	0.871	0	protein_coding	SLITRK1	lncRNA	NONHSAG107397.1
lnckb.14422	lnckb.82280	0.822	2.49e-14	protein_coding	SLITRK1	lncRNA	NONHSAG107398.1
lnckb.14422	lnckb.82281	0.876	0	protein_coding	SLITRK1	lncRNA	NONHSAG107399.1
lnckb.14422	lnckb.82282	0.848	4.44e-16	protein_coding	SLITRK1	lncRNA	NONHSAG107400.1
lnckb.44323	lnckb.74590	0.894	0	protein_coding	SPINK5	lncRNA	lnc-SPINK5-1
lnckb.22521	lnckb.22908	0.777	4.96e-12	protein_coding	TBX21	lncRNA	LOC107985020
lnckb.22521	lnckb.37584	0.768	1.25e-11	protein_coding	TBX21	lncRNA	LOC107986095
lnckb.16506	lnckb.37565	0.771	9.18e-12	protein_coding	TDRD9	lncRNA	LOC105377123
lnckb.16506	lnckb.77825	0.754	4.72e-11	protein_coding	TDRD9	lncRNA	NONHSAG058827.1
lnckb.33950	lnckb.4613	0.751	5.88e-11	protein_coding	TFAP2C	lncRNA	LOC101929750
lnckb.51186	lnckb.51187	0.906	0	protein_coding	TFPI2	lncRNA	lnckb.51187
lnckb.18058	lnckb.2612	0.704	2.78e-09	lncRNA	TMC3-AS1	protein_coding	TSPAN2
lnckb.47446	lnckb.47447	0.84	1.78e-15	protein_coding	TMEM244	lncRNA	LOC105377999
lnckb.47446	lnckb.75236	0.758	3.32e-11	protein_coding	TMEM244	lncRNA	lnc-TMEM244-1
lnckb.5191	lnckb.79038	0.801	3.44e-13	protein_coding	TRIM58	lncRNA	NONHSAG057391.1
lnckb.5191	lnckb.99568	0.882	0	protein_coding	TRIM58	lncRNA	lnckb.99568
lnckb.25482	lnckb.99568	0.712	1.63e-09	protein_coding	TRIP10	lncRNA	lnckb.99568
lnckb.55734	lnckb.55736	0.815	6.71e-14	protein_coding	TRPM3	lncRNA	RP11-141J10.1
lnckb.26352	lnckb.26353	0.869	0	protein_coding	TSHZ3	lncRNA	AC008992.1
lnckb.34940	lnckb.34942	0.738	1.86e-10	protein_coding	TSPEAR	lncRNA	TSPEAR-AS1
lnckb.34940	lnckb.34943	0.702	3.27e-09	protein_coding	TSPEAR	lncRNA	TSPEAR-AS2
lnckb.29130	lnckb.55939	0.708	2.19e-09	protein_coding	XDH	lncRNA	LOC440173
lnckb.54179	lnckb.54182	0.727	4.85e-10	protein_coding	ZFPM2	lncRNA	ZFPM2-AS1
lnckb.38605	lnckb.38610	0.916	0	protein_coding	ZIC4	lncRNA	ZIC1

## Sheet: Gr4 corr. C2
GeneID_1	GeneID_2	cor_val	p_val	gene_type.x	idents.x	gene_type.y	idents.y
lnckb.24249	lnckb.24250	0.743	1.4e-12	protein_coding	ANKRD30B	lncRNA	LOC105372008
lnckb.24249	lnckb.24253	0.833	0	protein_coding	ANKRD30B	lncRNA	RP11-527H14.4
lnckb.24032	lnckb.24038	0.801	1.11e-15	protein_coding	DLGAP1	lncRNA	DLGAP1-AS3
lnckb.24032	lnckb.24039	0.768	8.53e-14	protein_coding	DLGAP1	lncRNA	DLGAP1-AS4
lnckb.24032	lnckb.24041	0.76	2.1e-13	protein_coding	DLGAP1	lncRNA	DLGAP1-AS5
lnckb.44538	lnckb.44540	0.885	0	protein_coding	EBF1	lncRNA	RP11-175K6.1
lnckb.52424	lnckb.75946	0.909	0	protein_coding	ESYT2	lncRNA	lnc-WDR60-2
lnckb.46338	lnckb.46339	0.715	2.14e-11	lncRNA	FOXP4-AS1	protein_coding	FOXP4
lnckb.28913	lnckb.44540	0.757	2.85e-13	protein_coding	GDF7	lncRNA	RP11-175K6.1
lnckb.51739	lnckb.51740	0.804	8.88e-16	protein_coding	GRM8	lncRNA	LOC101928357
lnckb.51739	lnckb.51744	0.771	5.82e-14	protein_coding	GRM8	lncRNA	LOC101928333
lnckb.104741	lnckb.28913	0.709	3.74e-11	lncRNA	lnckb.104741	protein_coding	GDF7
lnckb.21980	lnckb.21981	0.858	0	lncRNA	LOC102723471	protein_coding	LHX1
lnckb.31550	lnckb.31554	0.754	4.04e-13	lncRNA	LOC102724340	protein_coding	LOC105373780
lnckb.31550	lnckb.31555	0.804	8.88e-16	lncRNA	LOC102724340	protein_coding	ZNF804A
lnckb.31548	lnckb.31555	0.785	1.04e-14	lncRNA	LOC105373775	protein_coding	ZNF804A
lnckb.31551	lnckb.31554	0.762	1.61e-13	lncRNA	LOC105373776	protein_coding	LOC105373780
lnckb.31551	lnckb.31555	0.889	0	lncRNA	LOC105373776	protein_coding	ZNF804A
lnckb.31549	lnckb.31555	0.832	0	lncRNA	LOC105373777	protein_coding	ZNF804A
lnckb.31554	lnckb.87139	0.714	2.51e-11	protein_coding	LOC105373780	lncRNA	NONHSAG109960.1
lnckb.52425	lnckb.75946	0.79	5.33e-15	protein_coding	LOC105379752	lncRNA	lnc-WDR60-2
lnckb.15490	lnckb.15491	0.831	0	protein_coding	NID2	lncRNA	LOC105378180
lnckb.42195	lnckb.91380	0.785	9.77e-15	protein_coding	SLC6A3	lncRNA	NONHSAG089929.1
lnckb.43735	lnckb.43737	0.923	0	protein_coding	SNCAIP	lncRNA	MGC32805
lnckb.43735	lnckb.43738	0.842	0	protein_coding	SNCAIP	lncRNA	LOC107986446
lnckb.38401	lnckb.38403	0.829	0	protein_coding	TMEM108	lncRNA	LOC101927432
lnckb.38401	lnckb.43738	0.754	4.35e-13	protein_coding	TMEM108	lncRNA	LOC107986446
lnckb.31555	lnckb.87139	0.837	0	protein_coding	ZNF804A	lncRNA	NONHSAG109960.1
