# Supplementary material for: Global lncRNA expression profiles in medulloblastoma reveal crucial lncRNA-oncogene interactions in Sonic hedgehog and Group 4
Source: Neurooncol Adv. 2025 Sep 4;7(1):vdaf194. doi: 10.1093/noajnl/vdaf194 (PMC12559851; doi:10.1093/noajnl/vdaf194)
Supplement: vdaf194_suppl_Supplementary_Tables_9 [file vdaf194_suppl_supplementary_tables_9.xlsx]

## Sheet: SHH GRN
Target	Regulator	MI	p.value	lnckbID...1_gene1	chr_gene1	start_gene1	end_gene1	source_gene1	gene_type_gene1	info_gene1	idents_gene1	Ensembl Gene stable ID_gene1	Gene name_gene1	Gene type_gene1	NCBI gene (formerly Entrezgene) ID_gene1	HGNC ID_gene1	lnckbID...1_gene2	chr_gene2	start_gene2	end_gene2	source_gene2	gene_type_gene2	info_gene2	idents_gene2	Ensembl Gene stable ID_gene2	Gene name_gene2	Gene type_gene2	NCBI gene (formerly Entrezgene) ID_gene2	HGNC ID_gene2
lnckb.100629	lnckb.40933	0.738606	0	40933	chr4	93828927	93829991	CHESS	protein_coding	STATUS \known_refseq\";description \"atonal bHLH transcription factor 1\";gene_name \"ATOH1\";"	ATOH1	ENSG00000172238	ATOH1	protein_coding	474	HGNC:797	100629	chr11	75046425	75046977	MITranscriptome	lncRNA	gene_id_alis \G014733\";"	lnckb.100629	NA	NA	NA	NA	NA
lnckb.100629	lnckb.42902	0.60542	0.00179179	42902	chr5	57570342	57617680	NONCODE,CHESS,FANTOM,LNCipedia,MITranscriptome,BIGtranscriptome	lncRNA	STATUS \known_refseq\";description \"uncharacterized LincR-0003\";gene_name \"LINCR-0003\";"	LINCR-0003	NA	NA	NA	NA	NA	100629	chr11	75046425	75046977	MITranscriptome	lncRNA	gene_id_alis \G014733\";"	lnckb.100629	NA	NA	NA	NA	NA
lnckb.102279	lnckb.40933	0.651177	0	40933	chr4	93828927	93829991	CHESS	protein_coding	STATUS \known_refseq\";description \"atonal bHLH transcription factor 1\";gene_name \"ATOH1\";"	ATOH1	ENSG00000172238	ATOH1	protein_coding	474	HGNC:797	102279	chr14	35527066	35533532	MITranscriptome,BIGtranscriptome	lncRNA	gene_id_alis \G024253\";"	lnckb.102279	NA	NA	NA	NA	NA
lnckb.102599	lnckb.40933	0.670248	0	40933	chr4	93828927	93829991	CHESS	protein_coding	STATUS \known_refseq\";description \"atonal bHLH transcription factor 1\";gene_name \"ATOH1\";"	ATOH1	ENSG00000172238	ATOH1	protein_coding	474	HGNC:797	102599	chr15	22750638	22754878	MITranscriptome	lncRNA	gene_id_alis \G026608\";"	lnckb.102599	NA	NA	NA	NA	NA
lnckb.104378	lnckb.40933	0.626783	0.00179179	40933	chr4	93828927	93829991	CHESS	protein_coding	STATUS \known_refseq\";description \"atonal bHLH transcription factor 1\";gene_name \"ATOH1\";"	ATOH1	ENSG00000172238	ATOH1	protein_coding	474	HGNC:797	104378	chr19	20693310	20698172	MITranscriptome	lncRNA	gene_id_alis \G039754\";"	lnckb.104378	NA	NA	NA	NA	NA
lnckb.104378	lnckb.42902	0.579787	5.83e-07	42902	chr5	57570342	57617680	NONCODE,CHESS,FANTOM,LNCipedia,MITranscriptome,BIGtranscriptome	lncRNA	STATUS \known_refseq\";description \"uncharacterized LincR-0003\";gene_name \"LINCR-0003\";"	LINCR-0003	NA	NA	NA	NA	NA	104378	chr19	20693310	20698172	MITranscriptome	lncRNA	gene_id_alis \G039754\";"	lnckb.104378	NA	NA	NA	NA	NA
lnckb.106016	lnckb.40933	0.566738	5.83e-07	40933	chr4	93828927	93829991	CHESS	protein_coding	STATUS \known_refseq\";description \"atonal bHLH transcription factor 1\";gene_name \"ATOH1\";"	ATOH1	ENSG00000172238	ATOH1	protein_coding	474	HGNC:797	106016	chr20	32349934	32351035	MITranscriptome	lncRNA	gene_id_alis \G050034\";"	lnckb.106016	NA	NA	NA	NA	NA
lnckb.10681	lnckb.40933	0.666206	0	40933	chr4	93828927	93829991	CHESS	protein_coding	STATUS \known_refseq\";description \"atonal bHLH transcription factor 1\";gene_name \"ATOH1\";"	ATOH1	ENSG00000172238	ATOH1	protein_coding	474	HGNC:797	10681	chr12	2824999	2835536	CHESS	protein_coding	STATUS \known_refseq\";description \"nuclear receptor interacting protein 2\";gene_name \"NRIP2\";"	NRIP2	ENSG00000053702	NRIP2	protein_coding	83714	HGNC:23078
lnckb.107254	lnckb.42902	0.491656	0.00179179	42902	chr5	57570342	57617680	NONCODE,CHESS,FANTOM,LNCipedia,MITranscriptome,BIGtranscriptome	lncRNA	STATUS \known_refseq\";description \"uncharacterized LincR-0003\";gene_name \"LINCR-0003\";"	LINCR-0003	NA	NA	NA	NA	NA	107254	chr3	146909079	146910240	MITranscriptome	lncRNA	gene_id_alis \G058027\";"	lnckb.107254	NA	NA	NA	NA	NA
lnckb.10856	lnckb.40933	0.68883	0	40933	chr4	93828927	93829991	CHESS	protein_coding	STATUS \known_refseq\";description \"atonal bHLH transcription factor 1\";gene_name \"ATOH1\";"	ATOH1	ENSG00000172238	ATOH1	protein_coding	474	HGNC:797	10856	chr12	7812435	7891196	CHESS,LNCipedia	protein_coding	STATUS \known_refseq\";description \"solute carrier family 2 member 14\";gene_name \"SLC2A14\";"	SLC2A14	ENSG00000173262	SLC2A14	protein_coding	144195	HGNC:18301
lnckb.108779	lnckb.42902	0.571286	0	42902	chr5	57570342	57617680	NONCODE,CHESS,FANTOM,LNCipedia,MITranscriptome,BIGtranscriptome	lncRNA	STATUS \known_refseq\";description \"uncharacterized LincR-0003\";gene_name \"LINCR-0003\";"	LINCR-0003	NA	NA	NA	NA	NA	108779	chr5	57624599	57628979	MITranscriptome	lncRNA	gene_id_alis \G065869\";"	lnckb.108779	NA	NA	NA	NA	NA
lnckb.11107	lnckb.40933	0.607667	5.83e-07	40933	chr4	93828927	93829991	CHESS	protein_coding	STATUS \known_refseq\";description \"atonal bHLH transcription factor 1\";gene_name \"ATOH1\";"	ATOH1	ENSG00000172238	ATOH1	protein_coding	474	HGNC:797	11107	chr12	14880086	14905384	NONCODE,CHESS,LNCipedia	protein_coding	STATUS \known_refseq\";description \"matrix Gla protein\";gene_name \"MGP\";"	MGP	ENSG00000111341	MGP	protein_coding	4256	HGNC:7060
lnckb.11579	lnckb.40933	0.621608	5.83e-07	40933	chr4	93828927	93829991	CHESS	protein_coding	STATUS \known_refseq\";description \"atonal bHLH transcription factor 1\";gene_name \"ATOH1\";"	ATOH1	ENSG00000172238	ATOH1	protein_coding	474	HGNC:797	11579	chr12	49781180	49828750	CHESS,LNCipedia	protein_coding	STATUS \known_refseq\";description \"NCK associated protein 5 like\";gene_name \"NCKAP5L\";"	NCKAP5L	ENSG00000167566	NCKAP5L	protein_coding	57701	HGNC:29321
lnckb.11842	lnckb.40933	0.581039	0	40933	chr4	93828927	93829991	CHESS	protein_coding	STATUS \known_refseq\";description \"atonal bHLH transcription factor 1\";gene_name \"ATOH1\";"	ATOH1	ENSG00000172238	ATOH1	protein_coding	474	HGNC:797	11842	chr12	55743278	55757194	CHESS	protein_coding	STATUS \known_refseq\";description \"growth differentiation factor 11\";gene_name \"GDF11\";"	GDF11	ENSG00000135414	GDF11	protein_coding	10220	HGNC:4216
lnckb.11952	lnckb.42902	0.551966	0.00179179	42902	chr5	57570342	57617680	NONCODE,CHESS,FANTOM,LNCipedia,MITranscriptome,BIGtranscriptome	lncRNA	STATUS \known_refseq\";description \"uncharacterized LincR-0003\";gene_name \"LINCR-0003\";"	LINCR-0003	NA	NA	NA	NA	NA	11952	chr12	57591159	57603477	CHESS	protein_coding	STATUS \known_refseq\";description \"phosphatidylinositol-5-phosphate 4-kinase type 2 gamma\";gene_name \"PIP4K2C\";"	PIP4K2C	ENSG00000166908	PIP4K2C	protein_coding	79837	HGNC:23786
lnckb.12077	lnckb.42902	0.606775	0	42902	chr5	57570342	57617680	NONCODE,CHESS,FANTOM,LNCipedia,MITranscriptome,BIGtranscriptome	lncRNA	STATUS \known_refseq\";description \"uncharacterized LincR-0003\";gene_name \"LINCR-0003\";"	LINCR-0003	NA	NA	NA	NA	NA	12077	chr12	66189195	66258348	NONCODE,CHESS,LNCipedia	protein_coding	STATUS \known_refseq\";description \"interleukin 1 receptor associated kinase 3\";gene_name \"IRAK3\";"	IRAK3	ENSG00000090376	IRAK3	protein_coding	11213	HGNC:17020
lnckb.12077	lnckb.40933	0.552201	0	40933	chr4	93828927	93829991	CHESS	protein_coding	STATUS \known_refseq\";description \"atonal bHLH transcription factor 1\";gene_name \"ATOH1\";"	ATOH1	ENSG00000172238	ATOH1	protein_coding	474	HGNC:797	12077	chr12	66189195	66258348	NONCODE,CHESS,LNCipedia	protein_coding	STATUS \known_refseq\";description \"interleukin 1 receptor associated kinase 3\";gene_name \"IRAK3\";"	IRAK3	ENSG00000090376	IRAK3	protein_coding	11213	HGNC:17020
lnckb.1292	lnckb.40933	0.520734	3.52e-05	40933	chr4	93828927	93829991	CHESS	protein_coding	STATUS \known_refseq\";description \"atonal bHLH transcription factor 1\";gene_name \"ATOH1\";"	ATOH1	ENSG00000172238	ATOH1	protein_coding	474	HGNC:797	1292	chr1	39080519	39490122	NONCODE,CHESS,FANTOM,LNCipedia	protein_coding	STATUS \known_refseq\";description \"microtubule-actin crosslinking factor 1\";gene_name \"MACF1\";"	MACF1	ENSG00000127603	MACF1	protein_coding	23499	HGNC:13664
lnckb.13044	lnckb.40933	0.53321	0.00179179	40933	chr4	93828927	93829991	CHESS	protein_coding	STATUS \known_refseq\";description \"atonal bHLH transcription factor 1\";gene_name \"ATOH1\";"	ATOH1	ENSG00000172238	ATOH1	protein_coding	474	HGNC:797	13044	chr12	122078728	122147347	NONCODE,CHESS	protein_coding	STATUS \known_refseq\";description \"MLX interacting protein\";gene_name \"MLXIP\";"	MLXIP	ENSG00000175727	MLXIP	protein_coding	22877	HGNC:17055
lnckb.13053	lnckb.40933	0.641792	0	40933	chr4	93828927	93829991	CHESS	protein_coding	STATUS \known_refseq\";description \"atonal bHLH transcription factor 1\";gene_name \"ATOH1\";"	ATOH1	ENSG00000172238	ATOH1	protein_coding	474	HGNC:797	13053	chr12	122268725	122422956	NONCODE,CHESS,LNCipedia	protein_coding	STATUS \known_refseq\";description \"CAP-Gly domain containing linker protein 1\";gene_name \"CLIP1\";"	CLIP1	ENSG00000130779	CLIP1	protein_coding	6249	HGNC:10461
lnckb.13073	lnckb.40933	0.603692	0	40933	chr4	93828927	93829991	CHESS	protein_coding	STATUS \known_refseq\";description \"atonal bHLH transcription factor 1\";gene_name \"ATOH1\";"	ATOH1	ENSG00000172238	ATOH1	protein_coding	474	HGNC:797	13073	chr12	122862873	122896165	NONCODE,CHESS,LNCipedia	protein_coding	STATUS \known_refseq\";description \"VPS37B%2C ESCRT-I subunit\";gene_name \"VPS37B\";"	VPS37B	ENSG00000139722	VPS37B	protein_coding	79720	HGNC:25754
lnckb.13075	lnckb.42902	0.616598	0	42902	chr5	57570342	57617680	NONCODE,CHESS,FANTOM,LNCipedia,MITranscriptome,BIGtranscriptome	lncRNA	STATUS \known_refseq\";description \"uncharacterized LincR-0003\";gene_name \"LINCR-0003\";"	LINCR-0003	NA	NA	NA	NA	NA	13075	chr12	122902328	122913246	NONCODE,CHESS,FANTOM,LNCipedia,MITranscriptome	lncRNA	description \potentially protein-coding:NR:SP\";STATUS \"novel\";GENE_TYPE_ALIAS \"lncRNA\";"	lnckb.13075	NA	NA	NA	NA	NA
lnckb.13079	lnckb.42902	0.514659	3.52e-05	42902	chr5	57570342	57617680	NONCODE,CHESS,FANTOM,LNCipedia,MITranscriptome,BIGtranscriptome	lncRNA	STATUS \known_refseq\";description \"uncharacterized LincR-0003\";gene_name \"LINCR-0003\";"	LINCR-0003	NA	NA	NA	NA	NA	13079	chr12	122982985	123151047	NONCODE,CHESS,LNCipedia	protein_coding	STATUS \known_refseq\";description \"phosphatidylinositol transfer protein membrane associated 2\";gene_name \"PITPNM2\";"	PITPNM2	ENSG00000090975	PITPNM2	protein_coding	57605	HGNC:21044
lnckb.13620	lnckb.42902	0.575058	0.00179179	42902	chr5	57570342	57617680	NONCODE,CHESS,FANTOM,LNCipedia,MITranscriptome,BIGtranscriptome	lncRNA	STATUS \known_refseq\";description \"uncharacterized LincR-0003\";gene_name \"LINCR-0003\";"	LINCR-0003	NA	NA	NA	NA	NA	13620	chr13	26254104	26413894	NONCODE,CHESS,LNCipedia	protein_coding	STATUS \known_refseq\";description \"cyclin-dependent kinase 8\";gene_name \"CDK8\";"	CDK8	ENSG00000132964	CDK8	protein_coding	1024	HGNC:1779
lnckb.1363	lnckb.40933	0.650027	0.00179179	40933	chr4	93828927	93829991	CHESS	protein_coding	STATUS \known_refseq\";description \"atonal bHLH transcription factor 1\";gene_name \"ATOH1\";"	ATOH1	ENSG00000172238	ATOH1	protein_coding	474	HGNC:797	1363	chr1	41361439	41383591	NONCODE,CHESS	protein_coding	STATUS \known_refseq\";description \"forkhead box O6\";gene_name \"FOXO6\";"	FOXO6	ENSG00000204060	FOXO6	protein_coding	100132074	HGNC:24814
lnckb.1374	lnckb.40933	0.530095	3.52e-05	40933	chr4	93828927	93829991	CHESS	protein_coding	STATUS \known_refseq\";description \"atonal bHLH transcription factor 1\";gene_name \"ATOH1\";"	ATOH1	ENSG00000172238	ATOH1	protein_coding	474	HGNC:797	1374	chr1	42162691	42164724	NONCODE,CHESS,FANTOM	protein_coding	STATUS \known_refseq\";description \"guanylate cyclase activator 2A\";gene_name \"GUCA2A\";"	GUCA2A	ENSG00000197273	GUCA2A	protein_coding	2980	HGNC:4682
lnckb.14036	lnckb.42902	0.517843	5.83e-07	42902	chr5	57570342	57617680	NONCODE,CHESS,FANTOM,LNCipedia,MITranscriptome,BIGtranscriptome	lncRNA	STATUS \known_refseq\";description \"uncharacterized LincR-0003\";gene_name \"LINCR-0003\";"	LINCR-0003	NA	NA	NA	NA	NA	14036	chr13	48487559	48535995	NONCODE,CHESS,LNCipedia	protein_coding	STATUS \known_refseq\";description \"RCC1 and BTB domain containing protein 2\";gene_name \"RCBTB2\";"	RCBTB2	ENSG00000136161	RCBTB2	protein_coding	1102	HGNC:1914
lnckb.14062	lnckb.40933	0.615188	3.52e-05	40933	chr4	93828927	93829991	CHESS	protein_coding	STATUS \known_refseq\";description \"atonal bHLH transcription factor 1\";gene_name \"ATOH1\";"	ATOH1	ENSG00000172238	ATOH1	protein_coding	474	HGNC:797	14062	chr13	49660676	49691487	CHESS	protein_coding	STATUS \known_refseq\";description \"emopamil binding protein like\";gene_name \"EBPL\";"	EBPL	ENSG00000123179	EBPL	protein_coding	84650	HGNC:18061
lnckb.14754	lnckb.40933	0.582118	0.00179179	40933	chr4	93828927	93829991	CHESS	protein_coding	STATUS \known_refseq\";description \"atonal bHLH transcription factor 1\";gene_name \"ATOH1\";"	ATOH1	ENSG00000172238	ATOH1	protein_coding	474	HGNC:797	14754	chr13	111114559	111306045	NONCODE,CHESS,LNCipedia,BIGtranscriptome	protein_coding	STATUS \known_refseq\";description \"Rho guanine nucleotide exchange factor 7\";gene_name \"ARHGEF7\";"	ARHGEF7	ENSG00000102606	ARHGEF7	protein_coding	8874	HGNC:15607
lnckb.15707	lnckb.42902	0.58809	0	42902	chr5	57570342	57617680	NONCODE,CHESS,FANTOM,LNCipedia,MITranscriptome,BIGtranscriptome	lncRNA	STATUS \known_refseq\";description \"uncharacterized LincR-0003\";gene_name \"LINCR-0003\";"	LINCR-0003	NA	NA	NA	NA	NA	15707	chr14	64226418	64338631	NONCODE,CHESS,FANTOM,LNCipedia,BIGtranscriptome	protein_coding	STATUS \known_refseq\";description \"estrogen receptor 2\";gene_name \"ESR2\";gene_name \"ESR2,RP11-544I20.2\";"	ESR2	NA	NA	NA	NA	NA
lnckb.15781	lnckb.42902	0.506046	3.52e-05	42902	chr5	57570342	57617680	NONCODE,CHESS,FANTOM,LNCipedia,MITranscriptome,BIGtranscriptome	lncRNA	STATUS \known_refseq\";description \"uncharacterized LincR-0003\";gene_name \"LINCR-0003\";"	LINCR-0003	NA	NA	NA	NA	NA	15781	chr14	67728892	67817293	NONCODE,CHESS,LNCipedia	protein_coding	STATUS \known_refseq\";description \"zinc finger FYVE-type containing 26\";gene_name \"ZFYVE26\";"	ZFYVE26	ENSG00000072121	ZFYVE26	protein_coding	23503	HGNC:20761
lnckb.15957	lnckb.42902	0.524243	0.00179179	42902	chr5	57570342	57617680	NONCODE,CHESS,FANTOM,LNCipedia,MITranscriptome,BIGtranscriptome	lncRNA	STATUS \known_refseq\";description \"uncharacterized LincR-0003\";gene_name \"LINCR-0003\";"	LINCR-0003	NA	NA	NA	NA	NA	15957	chr14	75254201	75272520	NONCODE,CHESS,FANTOM,LNCipedia,MITranscriptome,BIGtranscriptome	lncRNA	STATUS \known_refseq\";gene_name \"LOC105370571\";"	LOC105370571	NA	NA	NA	NA	NA
lnckb.16172	lnckb.42902	0.603846	0	42902	chr5	57570342	57617680	NONCODE,CHESS,FANTOM,LNCipedia,MITranscriptome,BIGtranscriptome	lncRNA	STATUS \known_refseq\";description \"uncharacterized LincR-0003\";gene_name \"LINCR-0003\";"	LINCR-0003	NA	NA	NA	NA	NA	16172	chr14	91232532	91264581	CHESS,LNCipedia	protein_coding	STATUS \known_refseq\";description \"G protein-coupled receptor 68\";gene_name \"GPR68\";"	GPR68	ENSG00000119714	GPR68	protein_coding	8111	HGNC:4519
lnckb.1620	lnckb.40933	0.61858	0	40933	chr4	93828927	93829991	CHESS	protein_coding	STATUS \known_refseq\";description \"atonal bHLH transcription factor 1\";gene_name \"ATOH1\";"	ATOH1	ENSG00000172238	ATOH1	protein_coding	474	HGNC:797	1620	chr1	52602371	52609051	CHESS	protein_coding	STATUS \known_refseq\";description \"glutathione peroxidase 7\";gene_name \"GPX7\";"	GPX7	ENSG00000116157	GPX7	protein_coding	2882	HGNC:4559
lnckb.16242	lnckb.40933	0.661375	0.00179179	40933	chr4	93828927	93829991	CHESS	protein_coding	STATUS \known_refseq\";description \"atonal bHLH transcription factor 1\";gene_name \"ATOH1\";"	ATOH1	ENSG00000172238	ATOH1	protein_coding	474	HGNC:797	16242	chr14	94174312	94279791	NONCODE,CHESS	protein_coding	STATUS \known_refseq\";description \"protein phosphatase 4%2C regulatory subunit 4\";gene_name \"PPP4R4\";"	PPP4R4	ENSG00000278326	PPP4R4	protein_coding	57718	HGNC:23788
lnckb.16453	lnckb.40933	0.619751	0.00179179	40933	chr4	93828927	93829991	CHESS	protein_coding	STATUS \known_refseq\";description \"atonal bHLH transcription factor 1\";gene_name \"ATOH1\";"	ATOH1	ENSG00000172238	ATOH1	protein_coding	474	HGNC:797	16453	chr14	102362912	102502481	NONCODE,CHESS,LNCipedia	protein_coding	STATUS \known_refseq\";description \"tectonin beta-propeller repeat containing 2\";gene_name \"TECPR2\";"	TECPR2	ENSG00000196663	TECPR2	protein_coding	9895	HGNC:19957
lnckb.16464	lnckb.40933	0.59541	0	40933	chr4	93828927	93829991	CHESS	protein_coding	STATUS \known_refseq\";description \"atonal bHLH transcription factor 1\";gene_name \"ATOH1\";"	ATOH1	ENSG00000172238	ATOH1	protein_coding	474	HGNC:797	16464	chr14	102777479	102911500	NONCODE,CHESS,FANTOM,LNCipedia	protein_coding	STATUS \known_refseq\";description \"TNF receptor associated factor 3\";gene_name \"TRAF3\";"	TRAF3	ENSG00000131323	TRAF3	protein_coding	7187	HGNC:12033
lnckb.16512	lnckb.40933	0.690515	0	40933	chr4	93828927	93829991	CHESS	protein_coding	STATUS \known_refseq\";description \"atonal bHLH transcription factor 1\";gene_name \"ATOH1\";"	ATOH1	ENSG00000172238	ATOH1	protein_coding	474	HGNC:797	16512	chr14	104131584	104138629	NONCODE,CHESS,FANTOM,LNCipedia,MITranscriptome,BIGtranscriptome	protein_coding	STATUS \known_refseq\";gene_name \"LOC105370708\";gene_name \"CTD-2223O18.1\";"	CTD-2223O18.1	NA	NA	NA	NA	NA
lnckb.16513	lnckb.40933	0.688456	0	40933	chr4	93828927	93829991	CHESS	protein_coding	STATUS \known_refseq\";description \"atonal bHLH transcription factor 1\";gene_name \"ATOH1\";"	ATOH1	ENSG00000172238	ATOH1	protein_coding	474	HGNC:797	16513	chr14	104138587	104180949	NONCODE,CHESS,LNCipedia	protein_coding	STATUS \known_refseq\";description \"kinesin family member 26A\";gene_name \"KIF26A\";"	KIF26A	ENSG00000066735	KIF26A	protein_coding	26153	HGNC:20226
lnckb.16581	lnckb.40933	0.664512	0	40933	chr4	93828927	93829991	CHESS	protein_coding	STATUS \known_refseq\";description \"atonal bHLH transcription factor 1\";gene_name \"ATOH1\";"	ATOH1	ENSG00000172238	ATOH1	protein_coding	474	HGNC:797	16581	chr14	105472938	105480244	CHESS	protein_coding	STATUS \known_refseq\";description \"cysteine rich protein 2\";gene_name \"CRIP2\";"	CRIP2	ENSG00000182809	CRIP2	protein_coding	1397	HGNC:2361
lnckb.16593	lnckb.40933	0.740276	0	40933	chr4	93828927	93829991	CHESS	protein_coding	STATUS \known_refseq\";description \"atonal bHLH transcription factor 1\";gene_name \"ATOH1\";"	ATOH1	ENSG00000172238	ATOH1	protein_coding	474	HGNC:797	16593	chr14	105620454	105664761	NONCODE,CHESS,MITranscriptome	protein_coding	description \Similar to PREDICTED: collagen alpha-1(X) chain-like [Gorilla gorilla gorilla]\";STATUS \"known_refseq\";GENE_TYPE_ALIAS \"protein_coding\";description \"Similar to PREDICTED: collagen alpha-1(X) chain-like [Gorilla gorilla gorilla]\";gene_name \"LOC105378187\";"	LOC105378187	NA	NA	NA	NA	NA
lnckb.16594	lnckb.40933	0.753163	0	40933	chr4	93828927	93829991	CHESS	protein_coding	STATUS \known_refseq\";description \"atonal bHLH transcription factor 1\";gene_name \"ATOH1\";"	ATOH1	ENSG00000172238	ATOH1	protein_coding	474	HGNC:797	16594	chr14	105624881	105644866	NONCODE,CHESS,MITranscriptome	lncRNA	STATUS \novel\";"	lnckb.16594	NA	NA	NA	NA	NA
lnckb.16599	lnckb.40933	0.701997	0	40933	chr4	93828927	93829991	CHESS	protein_coding	STATUS \known_refseq\";description \"atonal bHLH transcription factor 1\";gene_name \"ATOH1\";"	ATOH1	ENSG00000172238	ATOH1	protein_coding	474	HGNC:797	16599	chr14	105752319	105765997	NONCODE,CHESS	protein_coding	description \Similar to PREDICTED: collagen alpha-1(X) chain-like [Gorilla gorilla gorilla]\";STATUS \"known_refseq\";GENE_TYPE_ALIAS \"protein_coding\";description \"Similar to PREDICTED: collagen alpha-1(X) chain-like [Gorilla gorilla gorilla]\";gene_name \"LOC105378184\";"	LOC105378184	NA	NA	NA	NA	NA
lnckb.16599	lnckb.42902	0.654462	0	42902	chr5	57570342	57617680	NONCODE,CHESS,FANTOM,LNCipedia,MITranscriptome,BIGtranscriptome	lncRNA	STATUS \known_refseq\";description \"uncharacterized LincR-0003\";gene_name \"LINCR-0003\";"	LINCR-0003	NA	NA	NA	NA	NA	16599	chr14	105752319	105765997	NONCODE,CHESS	protein_coding	description \Similar to PREDICTED: collagen alpha-1(X) chain-like [Gorilla gorilla gorilla]\";STATUS \"known_refseq\";GENE_TYPE_ALIAS \"protein_coding\";description \"Similar to PREDICTED: collagen alpha-1(X) chain-like [Gorilla gorilla gorilla]\";gene_name \"LOC105378184\";"	LOC105378184	NA	NA	NA	NA	NA
lnckb.16703	lnckb.40933	0.605005	3.52e-05	40933	chr4	93828927	93829991	CHESS	protein_coding	STATUS \known_refseq\";description \"atonal bHLH transcription factor 1\";gene_name \"ATOH1\";"	ATOH1	ENSG00000172238	ATOH1	protein_coding	474	HGNC:797	16703	chr15	20940386	21004498	NONCODE,CHESS,FANTOM,LNCipedia,MITranscriptome,BIGtranscriptome	lncRNA	STATUS \known_refseq\";description \"long intergenic non-protein coding RNA 1193\";gene_name \"LINC01193\";"	LINC01193	ENSG00000258710	LINC01193	lncRNA	0	HGNC:28003
lnckb.17155	lnckb.40933	0.538907	0.00179179	40933	chr4	93828927	93829991	CHESS	protein_coding	STATUS \known_refseq\";description \"atonal bHLH transcription factor 1\";gene_name \"ATOH1\";"	ATOH1	ENSG00000172238	ATOH1	protein_coding	474	HGNC:797	17155	chr15	41486370	41503669	NONCODE,CHESS,FANTOM,LNCipedia	protein_coding	STATUS \known_refseq\";description \"inositol-trisphosphate 3-kinase A\";gene_name \"ITPKA\";"	ITPKA	ENSG00000137825	ITPKA	protein_coding	3706	HGNC:6178
lnckb.1717	lnckb.42902	0.54042	0.00179179	42902	chr5	57570342	57617680	NONCODE,CHESS,FANTOM,LNCipedia,MITranscriptome,BIGtranscriptome	lncRNA	STATUS \known_refseq\";description \"uncharacterized LincR-0003\";gene_name \"LINCR-0003\";"	LINCR-0003	NA	NA	NA	NA	NA	1717	chr1	56317722	56375598	NONCODE,CHESS,FANTOM,LNCipedia,MITranscriptome,BIGtranscriptome	lncRNA	description \potentially protein-coding:FANTOM\";GENE_TYPE_ALIAS \"lncRNA\";STATUS \"known_fantom\";"	lnckb.1717	NA	NA	NA	NA	NA
lnckb.17561	lnckb.40933	0.622291	0.00179179	40933	chr4	93828927	93829991	CHESS	protein_coding	STATUS \known_refseq\";description \"atonal bHLH transcription factor 1\";gene_name \"ATOH1\";"	ATOH1	ENSG00000172238	ATOH1	protein_coding	474	HGNC:797	17561	chr15	63504511	63594640	NONCODE,CHESS,LNCipedia	protein_coding	STATUS \known_refseq\";description \"ubiquitin specific peptidase 3\";gene_name \"USP3\";"	USP3	ENSG00000140455	USP3	protein_coding	9960	HGNC:12626
lnckb.17963	lnckb.42902	0.490529	0	42902	chr5	57570342	57617680	NONCODE,CHESS,FANTOM,LNCipedia,MITranscriptome,BIGtranscriptome	lncRNA	STATUS \known_refseq\";description \"uncharacterized LincR-0003\";gene_name \"LINCR-0003\";"	LINCR-0003	NA	NA	NA	NA	NA	17963	chr15	78264145	78282207	CHESS	protein_coding	STATUS \known_refseq\";description \"DnaJ heat shock protein family (Hsp40) member A4\";gene_name \"DNAJA4\";"	DNAJA4	ENSG00000140403	DNAJA4	protein_coding	55466	HGNC:14885
lnckb.18025	lnckb.40933	0.544023	0.00179179	40933	chr4	93828927	93829991	CHESS	protein_coding	STATUS \known_refseq\";description \"atonal bHLH transcription factor 1\";gene_name \"ATOH1\";"	ATOH1	ENSG00000172238	ATOH1	protein_coding	474	HGNC:797	18025	chr15	80195479	80252261	NONCODE,CHESS,FANTOM,LNCipedia,BIGtranscriptome	lncRNA	STATUS \known_refseq\";description \"long intergenic non-protein coding RNA 1314\";gene_name \"LINC01314\";"	LINC01314	NA	NA	NA	NA	NA
lnckb.18040	lnckb.42902	0.57487	3.52e-05	42902	chr5	57570342	57617680	NONCODE,CHESS,FANTOM,LNCipedia,MITranscriptome,BIGtranscriptome	lncRNA	STATUS \known_refseq\";description \"uncharacterized LincR-0003\";gene_name \"LINCR-0003\";"	LINCR-0003	NA	NA	NA	NA	NA	18040	chr15	80779343	80951995	NONCODE,CHESS,LNCipedia	protein_coding	STATUS \known_refseq\";description \"cell migration inducing hyaluronan binding protein\";gene_name \"CEMIP\";"	CEMIP	ENSG00000103888	CEMIP	protein_coding	57214	HGNC:29213
lnckb.18104	lnckb.40933	0.544412	3.52e-05	40933	chr4	93828927	93829991	CHESS	protein_coding	STATUS \known_refseq\";description \"atonal bHLH transcription factor 1\";gene_name \"ATOH1\";"	ATOH1	ENSG00000172238	ATOH1	protein_coding	474	HGNC:797	18104	chr15	83255736	83286211	NONCODE,CHESS	protein_coding	STATUS \known_refseq\";description \"basonuclin 1\";gene_name \"BNC1\";"	BNC1	ENSG00000169594	BNC1	protein_coding	646	HGNC:1081
lnckb.18177	lnckb.42902	0.671968	3.52e-05	42902	chr5	57570342	57617680	NONCODE,CHESS,FANTOM,LNCipedia,MITranscriptome,BIGtranscriptome	lncRNA	STATUS \known_refseq\";description \"uncharacterized LincR-0003\";gene_name \"LINCR-0003\";"	LINCR-0003	NA	NA	NA	NA	NA	18177	chr15	87859749	88256796	NONCODE,CHESS,LNCipedia	protein_coding	STATUS \known_refseq\";description \"neurotrophic receptor tyrosine kinase 3\";gene_name \"NTRK3\";"	NTRK3	ENSG00000140538	NTRK3	protein_coding	4916	HGNC:8033
lnckb.18406	lnckb.42902	0.587396	3.52e-05	42902	chr5	57570342	57617680	NONCODE,CHESS,FANTOM,LNCipedia,MITranscriptome,BIGtranscriptome	lncRNA	STATUS \known_refseq\";description \"uncharacterized LincR-0003\";gene_name \"LINCR-0003\";"	LINCR-0003	NA	NA	NA	NA	NA	18406	chr15	99097128	99140877	NONCODE,CHESS,MITranscriptome,BIGtranscriptome	protein_coding	STATUS \known_refseq\";description \"synemin\";gene_name \"SYNM\";"	SYNM	ENSG00000182253	SYNM	protein_coding	23336	HGNC:24466
lnckb.18809	lnckb.42902	0.502656	0	42902	chr5	57570342	57617680	NONCODE,CHESS,FANTOM,LNCipedia,MITranscriptome,BIGtranscriptome	lncRNA	STATUS \known_refseq\";description \"uncharacterized LincR-0003\";gene_name \"LINCR-0003\";"	LINCR-0003	NA	NA	NA	NA	NA	18809	chr16	2088708	2135898	NONCODE,CHESS,LNCipedia,BIGtranscriptome	protein_coding	STATUS \known_refseq\";description \"polycystin 1%2C transient receptor potential channel interacting\";gene_name \"PKD1\";"	PKD1	ENSG00000008710	PKD1	protein_coding	5310	HGNC:9008
lnckb.18817	lnckb.42902	0.551156	3.52e-05	42902	chr5	57570342	57617680	NONCODE,CHESS,FANTOM,LNCipedia,MITranscriptome,BIGtranscriptome	lncRNA	STATUS \known_refseq\";description \"uncharacterized LincR-0003\";gene_name \"LINCR-0003\";"	LINCR-0003	NA	NA	NA	NA	NA	18817	chr16	2211602	2214827	CHESS	protein_coding	STATUS \known_refseq\";description \"phosphoglycolate phosphatase\";gene_name \"PGP\";"	PGP	ENSG00000184207	PGP	protein_coding	283871	HGNC:8909
lnckb.18963	lnckb.40933	0.589203	0	40933	chr4	93828927	93829991	CHESS	protein_coding	STATUS \known_refseq\";description \"atonal bHLH transcription factor 1\";gene_name \"ATOH1\";"	ATOH1	ENSG00000172238	ATOH1	protein_coding	474	HGNC:797	18963	chr16	4257184	4273075	NONCODE,CHESS,LNCipedia	protein_coding	STATUS \known_refseq\";description \"transcription factor AP-4 (activating enhancer binding protein 4)\";gene_name \"TFAP4\";"	TFAP4	ENSG00000090447	TFAP4	protein_coding	7023	HGNC:11745
lnckb.19027	lnckb.40933	0.624537	3.52e-05	40933	chr4	93828927	93829991	CHESS	protein_coding	STATUS \known_refseq\";description \"atonal bHLH transcription factor 1\";gene_name \"ATOH1\";"	ATOH1	ENSG00000172238	ATOH1	protein_coding	474	HGNC:797	19027	chr16	8674587	8785349	NONCODE,CHESS,LNCipedia	protein_coding	STATUS \known_refseq\";description \"4-aminobutyrate aminotransferase\";gene_name \"ABAT\";"	ABAT	ENSG00000183044	ABAT	protein_coding	18	HGNC:23
lnckb.19223	lnckb.40933	0.496483	0	40933	chr4	93828927	93829991	CHESS	protein_coding	STATUS \known_refseq\";description \"atonal bHLH transcription factor 1\";gene_name \"ATOH1\";"	ATOH1	ENSG00000172238	ATOH1	protein_coding	474	HGNC:797	19223	chr16	17861096	17972542	NONCODE,CHESS,FANTOM,LNCipedia,MITranscriptome,BIGtranscriptome	lncRNA	STATUS \known_refseq\";gene_name \"LOC107984893\";"	LOC107984893	NA	NA	NA	NA	NA
lnckb.19448	lnckb.42902	0.482207	3.52e-05	42902	chr5	57570342	57617680	NONCODE,CHESS,FANTOM,LNCipedia,MITranscriptome,BIGtranscriptome	lncRNA	STATUS \known_refseq\";description \"uncharacterized LincR-0003\";gene_name \"LINCR-0003\";"	LINCR-0003	NA	NA	NA	NA	NA	19448	chr16	28603772	28623626	NONCODE,CHESS,LNCipedia	protein_coding	STATUS \known_refseq\";description \"sulfotransferase family 1A member 1\";gene_name \"SULT1A1\";"	SULT1A1	ENSG00000196502	SULT1A1	protein_coding	6817	HGNC:11453
lnckb.20138	lnckb.40933	0.715071	0	40933	chr4	93828927	93829991	CHESS	protein_coding	STATUS \known_refseq\";description \"atonal bHLH transcription factor 1\";gene_name \"ATOH1\";"	ATOH1	ENSG00000172238	ATOH1	protein_coding	474	HGNC:797	20138	chr16	67424963	67455955	NONCODE,CHESS,LNCipedia,MITranscriptome	protein_coding	STATUS \known_refseq\";description \"hydroxysteroid (11-beta) dehydrogenase 2\";gene_name \"HSD11B2\";"	HSD11B2	ENSG00000176387	HSD11B2	protein_coding	3291	HGNC:5209
lnckb.20878	lnckb.42902	0.469811	0.00179179	42902	chr5	57570342	57617680	NONCODE,CHESS,FANTOM,LNCipedia,MITranscriptome,BIGtranscriptome	lncRNA	STATUS \known_refseq\";description \"uncharacterized LincR-0003\";gene_name \"LINCR-0003\";"	LINCR-0003	NA	NA	NA	NA	NA	20878	chr17	143697	182574	CHESS,LNCipedia	protein_coding	STATUS \known_refseq\";description \"double C2 domain beta\";gene_name \"DOC2B\";"	DOC2B	ENSG00000272636	DOC2B	protein_coding	8447	HGNC:2986
lnckb.21042	lnckb.42902	0.637443	0	42902	chr5	57570342	57617680	NONCODE,CHESS,FANTOM,LNCipedia,MITranscriptome,BIGtranscriptome	lncRNA	STATUS \known_refseq\";description \"uncharacterized LincR-0003\";gene_name \"LINCR-0003\";"	LINCR-0003	NA	NA	NA	NA	NA	21042	chr17	4498834	4539933	CHESS,MITranscriptome	protein_coding	STATUS \known_refseq\";description \"spinster homolog 2 (Drosophila)\";gene_name \"SPNS2\";"	SPNS2	ENSG00000183018	SPNS2	protein_coding	124976	HGNC:26992
lnckb.21471	lnckb.40933	0.546499	0.00179179	40933	chr4	93828927	93829991	CHESS	protein_coding	STATUS \known_refseq\";description \"atonal bHLH transcription factor 1\";gene_name \"ATOH1\";"	ATOH1	ENSG00000172238	ATOH1	protein_coding	474	HGNC:797	21471	chr17	17494437	17496395	CHESS	protein_coding	STATUS \known_refseq\";description \"ras related dexamethasone induced 1\";gene_name \"RASD1\";"	RASD1	ENSG00000108551	RASD1	protein_coding	51655	HGNC:15828
lnckb.22109	lnckb.40933	0.489743	0.00179179	40933	chr4	93828927	93829991	CHESS	protein_coding	STATUS \known_refseq\";description \"atonal bHLH transcription factor 1\";gene_name \"ATOH1\";"	ATOH1	ENSG00000172238	ATOH1	protein_coding	474	HGNC:797	22109	chr17	40309171	40359419	CHESS,LNCipedia,BIGtranscriptome	protein_coding	STATUS \known_refseq\";description \"retinoic acid receptor alpha\";gene_name \"RARA\";"	RARA	ENSG00000131759	RARA	protein_coding	5914	HGNC:9864
lnckb.22313	lnckb.42902	0.560953	0	42902	chr5	57570342	57617680	NONCODE,CHESS,FANTOM,LNCipedia,MITranscriptome,BIGtranscriptome	lncRNA	STATUS \known_refseq\";description \"uncharacterized LincR-0003\";gene_name \"LINCR-0003\";"	LINCR-0003	NA	NA	NA	NA	NA	22313	chr17	43025241	43032041	NONCODE,CHESS,LNCipedia	protein_coding	STATUS \known_refseq\";description \"Rho family GTPase 2\";gene_name \"RND2\";"	RND2	ENSG00000108830	RND2	protein_coding	8153	HGNC:18315
lnckb.22337	lnckb.42902	0.530648	0	42902	chr5	57570342	57617680	NONCODE,CHESS,FANTOM,LNCipedia,MITranscriptome,BIGtranscriptome	lncRNA	STATUS \known_refseq\";description \"uncharacterized LincR-0003\";gene_name \"LINCR-0003\";"	LINCR-0003	NA	NA	NA	NA	NA	22337	chr17	43398985	43403672	CHESS	protein_coding	STATUS \known_refseq\";description \"ADP ribosylation factor like GTPase 4D\";gene_name \"ARL4D\";"	ARL4D	ENSG00000175906	ARL4D	protein_coding	379	HGNC:656
lnckb.23078	lnckb.42902	0.564718	0	42902	chr5	57570342	57617680	NONCODE,CHESS,FANTOM,LNCipedia,MITranscriptome,BIGtranscriptome	lncRNA	STATUS \known_refseq\";description \"uncharacterized LincR-0003\";gene_name \"LINCR-0003\";"	LINCR-0003	NA	NA	NA	NA	NA	23078	chr17	68974632	69078978	NONCODE,CHESS,LNCipedia	protein_coding	STATUS \known_refseq\";description \"ATP binding cassette subfamily A member 9\";gene_name \"ABCA9\";"	ABCA9	ENSG00000154258	ABCA9	protein_coding	10350	HGNC:39
lnckb.23315	lnckb.40933	0.637385	5.83e-07	40933	chr4	93828927	93829991	CHESS	protein_coding	STATUS \known_refseq\";description \"atonal bHLH transcription factor 1\";gene_name \"ATOH1\";"	ATOH1	ENSG00000172238	ATOH1	protein_coding	474	HGNC:797	23315	chr17	76376326	76395363	CHESS	protein_coding	STATUS \known_refseq\";description \"sphingosine kinase 1\";gene_name \"SPHK1\";"	SPHK1	ENSG00000176170	SPHK1	protein_coding	8877	HGNC:11240
lnckb.23980	lnckb.40933	0.623158	0.00179179	40933	chr4	93828927	93829991	CHESS	protein_coding	STATUS \known_refseq\";description \"atonal bHLH transcription factor 1\";gene_name \"ATOH1\";"	ATOH1	ENSG00000172238	ATOH1	protein_coding	474	HGNC:797	23980	chr18	904342	913974	CHESS	protein_coding	STATUS \known_refseq\";description \"adenylate cyclase activating polypeptide 1\";gene_name \"ADCYAP1\";"	ADCYAP1	ENSG00000141433	ADCYAP1	protein_coding	116	HGNC:241
lnckb.240	lnckb.40933	0.585071	0.00179179	40933	chr4	93828927	93829991	CHESS	protein_coding	STATUS \known_refseq\";description \"atonal bHLH transcription factor 1\";gene_name \"ATOH1\";"	ATOH1	ENSG00000172238	ATOH1	protein_coding	474	HGNC:797	240	chr1	6185020	6200842	NONCODE,CHESS,LNCipedia	protein_coding	STATUS \known_refseq\";description \"ribosomal protein L22\";gene_name \"RPL22\";"	RPL22	ENSG00000116251	RPL22	protein_coding	6146	HGNC:10315
lnckb.24065	lnckb.40933	0.604516	0	40933	chr4	93828927	93829991	CHESS	protein_coding	STATUS \known_refseq\";description \"atonal bHLH transcription factor 1\";gene_name \"ATOH1\";"	ATOH1	ENSG00000172238	ATOH1	protein_coding	474	HGNC:797	24065	chr18	5954334	6415468	NONCODE,CHESS,LNCipedia	protein_coding	STATUS \known_refseq\";description \"l(3)mbt-like 4 (Drosophila)\";gene_name \"L3MBTL4\";"	L3MBTL4	ENSG00000154655	L3MBTL4	protein_coding	91133	HGNC:26677
lnckb.24227	lnckb.42902	0.54908	0	42902	chr5	57570342	57617680	NONCODE,CHESS,FANTOM,LNCipedia,MITranscriptome,BIGtranscriptome	lncRNA	STATUS \known_refseq\";description \"uncharacterized LincR-0003\";gene_name \"LINCR-0003\";"	LINCR-0003	NA	NA	NA	NA	NA	24227	chr18	13824155	13826862	CHESS	protein_coding	STATUS \known_refseq\";description \"melanocortin 5 receptor\";gene_name \"MC5R\";"	MC5R	ENSG00000176136	MC5R	protein_coding	4161	HGNC:6933
lnckb.24516	lnckb.42902	0.534302	5.83e-07	42902	chr5	57570342	57617680	NONCODE,CHESS,FANTOM,LNCipedia,MITranscriptome,BIGtranscriptome	lncRNA	STATUS \known_refseq\";description \"uncharacterized LincR-0003\";gene_name \"LINCR-0003\";"	LINCR-0003	NA	NA	NA	NA	NA	24516	chr18	42743218	43115692	NONCODE,CHESS,LNCipedia	protein_coding	STATUS \known_refseq\";description \"Ras-like without CAAX 2\";gene_name \"RIT2\";"	RIT2	ENSG00000152214	RIT2	protein_coding	6014	HGNC:10017
lnckb.24648	lnckb.40933	0.58723	0	40933	chr4	93828927	93829991	CHESS	protein_coding	STATUS \known_refseq\";description \"atonal bHLH transcription factor 1\";gene_name \"ATOH1\";"	ATOH1	ENSG00000172238	ATOH1	protein_coding	474	HGNC:797	24648	chr18	50559781	50732041	NONCODE,CHESS,LNCipedia	protein_coding	STATUS \known_refseq\";description \"mitogen-activated protein kinase 4\";gene_name \"MAPK4\";"	MAPK4	ENSG00000282110	MAPK4	lncRNA	5596	HGNC:6878
lnckb.24666	lnckb.40933	0.612267	0	40933	chr4	93828927	93829991	CHESS	protein_coding	STATUS \known_refseq\";description \"atonal bHLH transcription factor 1\";gene_name \"ATOH1\";"	ATOH1	ENSG00000172238	ATOH1	protein_coding	474	HGNC:797	24666	chr18	52336361	52339025	NONCODE,CHESS,LNCipedia,MITranscriptome,BIGtranscriptome	lncRNA	STATUS \known_gencode\";gene_name \"RP11-25O3.1\";"	RP11-25O3.1	ENSG00000266335	AC016383.1	lncRNA	0	0
lnckb.24666	lnckb.42902	0.523646	0.00179179	42902	chr5	57570342	57617680	NONCODE,CHESS,FANTOM,LNCipedia,MITranscriptome,BIGtranscriptome	lncRNA	STATUS \known_refseq\";description \"uncharacterized LincR-0003\";gene_name \"LINCR-0003\";"	LINCR-0003	NA	NA	NA	NA	NA	24666	chr18	52336361	52339025	NONCODE,CHESS,LNCipedia,MITranscriptome,BIGtranscriptome	lncRNA	STATUS \known_gencode\";gene_name \"RP11-25O3.1\";"	RP11-25O3.1	ENSG00000266335	AC016383.1	lncRNA	0	0
lnckb.24667	lnckb.40933	0.541837	0.00179179	40933	chr4	93828927	93829991	CHESS	protein_coding	STATUS \known_refseq\";description \"atonal bHLH transcription factor 1\";gene_name \"ATOH1\";"	ATOH1	ENSG00000172238	ATOH1	protein_coding	474	HGNC:797	24667	chr18	52340172	53536046	NONCODE,CHESS,LNCipedia	protein_coding	STATUS \known_refseq\";description \"DCC netrin 1 receptor\";gene_name \"DCC\";"	DCC	ENSG00000187323	DCC	protein_coding	1630	HGNC:2701
lnckb.25218	lnckb.40933	0.566295	0.00179179	40933	chr4	93828927	93829991	CHESS	protein_coding	STATUS \known_refseq\";description \"atonal bHLH transcription factor 1\";gene_name \"ATOH1\";"	ATOH1	ENSG00000172238	ATOH1	protein_coding	474	HGNC:797	25218	chr19	1609154	1652615	NONCODE,CHESS,FANTOM,LNCipedia	protein_coding	STATUS \known_refseq\";description \"transcription factor 3\";gene_name \"TCF3\";"	TCF3	ENSG00000071564	TCF3	protein_coding	6929	HGNC:11633
lnckb.25615	lnckb.42902	0.56657	0.00179179	42902	chr5	57570342	57617680	NONCODE,CHESS,FANTOM,LNCipedia,MITranscriptome,BIGtranscriptome	lncRNA	STATUS \known_refseq\";description \"uncharacterized LincR-0003\";gene_name \"LINCR-0003\";"	LINCR-0003	NA	NA	NA	NA	NA	25615	chr19	9559866	9584544	NONCODE,CHESS,FANTOM,LNCipedia	protein_coding	STATUS \known_refseq\";description \"zinc finger protein 121\";gene_name \"ZNF121\";"	ZNF121	ENSG00000197961	ZNF121	protein_coding	7675	HGNC:12904
lnckb.25924	lnckb.42902	0.523315	0.00179179	42902	chr5	57570342	57617680	NONCODE,CHESS,FANTOM,LNCipedia,MITranscriptome,BIGtranscriptome	lncRNA	STATUS \known_refseq\";description \"uncharacterized LincR-0003\";gene_name \"LINCR-0003\";"	LINCR-0003	NA	NA	NA	NA	NA	25924	chr19	15114872	15125799	CHESS,LNCipedia	protein_coding	STATUS \known_refseq\";description \"ilvB (bacterial acetolactate synthase)-like\";gene_name \"ILVBL\";"	ILVBL	ENSG00000105135	ILVBL	protein_coding	10994	HGNC:6041
lnckb.26186	lnckb.42902	0.602842	0.00179179	42902	chr5	57570342	57617680	NONCODE,CHESS,FANTOM,LNCipedia,MITranscriptome,BIGtranscriptome	lncRNA	STATUS \known_refseq\";description \"uncharacterized LincR-0003\";gene_name \"LINCR-0003\";"	LINCR-0003	NA	NA	NA	NA	NA	26186	chr19	20662592	20692266	NONCODE,CHESS,LNCipedia	protein_coding	STATUS \known_refseq\";gene_name \"LOC105372319\";"	LOC105372319	NA	NA	NA	NA	NA
lnckb.26658	lnckb.40933	0.617996	5.83e-07	40933	chr4	93828927	93829991	CHESS	protein_coding	STATUS \known_refseq\";description \"atonal bHLH transcription factor 1\";gene_name \"ATOH1\";"	ATOH1	ENSG00000172238	ATOH1	protein_coding	474	HGNC:797	26658	chr19	38908980	38914371	NONCODE,CHESS	protein_coding	STATUS \known_refseq\";description \"coiled-coil glutamate rich protein 2\";gene_name \"CCER2\";"	CCER2	ENSG00000262484	CCER2	protein_coding	643669	HGNC:44662
lnckb.26691	lnckb.42902	0.521633	5.83e-07	42902	chr5	57570342	57617680	NONCODE,CHESS,FANTOM,LNCipedia,MITranscriptome,BIGtranscriptome	lncRNA	STATUS \known_refseq\";description \"uncharacterized LincR-0003\";gene_name \"LINCR-0003\";"	LINCR-0003	NA	NA	NA	NA	NA	26691	chr19	39412582	39428415	NONCODE,CHESS,LNCipedia,BIGtranscriptome	protein_coding	STATUS \known_refseq\";description \"pleckstrin homology and RhoGEF domain containing G2\";gene_name \"PLEKHG2\";"	PLEKHG2	ENSG00000090924	PLEKHG2	protein_coding	64857	HGNC:29515
lnckb.26784	lnckb.40933	0.511834	5.83e-07	40933	chr4	93828927	93829991	CHESS	protein_coding	STATUS \known_refseq\";description \"atonal bHLH transcription factor 1\";gene_name \"ATOH1\";"	ATOH1	ENSG00000172238	ATOH1	protein_coding	474	HGNC:797	26784	chr19	41262476	41307783	NONCODE,CHESS	protein_coding	STATUS \known_refseq\";description \"heterogeneous nuclear ribonucleoprotein U like 1\";gene_name \"HNRNPUL1\";"	HNRNPUL1	ENSG00000105323	HNRNPUL1	protein_coding	11100	HGNC:17011
lnckb.26991	lnckb.42902	0.472052	5.83e-07	42902	chr5	57570342	57617680	NONCODE,CHESS,FANTOM,LNCipedia,MITranscriptome,BIGtranscriptome	lncRNA	STATUS \known_refseq\";description \"uncharacterized LincR-0003\";gene_name \"LINCR-0003\";"	LINCR-0003	NA	NA	NA	NA	NA	26991	chr19	45210259	45245968	NONCODE,CHESS,FANTOM,LNCipedia	protein_coding	STATUS \known_refseq\";description \"exocyst complex component 3-like 2\";gene_name \"EXOC3L2\";"	EXOC3L2	ENSG00000283632	EXOC3L2	protein_coding	90332	HGNC:30162
lnckb.27034	lnckb.42902	0.534787	3.52e-05	42902	chr5	57570342	57617680	NONCODE,CHESS,FANTOM,LNCipedia,MITranscriptome,BIGtranscriptome	lncRNA	STATUS \known_refseq\";description \"uncharacterized LincR-0003\";gene_name \"LINCR-0003\";"	LINCR-0003	NA	NA	NA	NA	NA	27034	chr19	45769697	45782557	NONCODE,CHESS,LNCipedia	protein_coding	STATUS \known_refseq\";description \"dystrophia myotonica protein kinase\";gene_name \"DMPK\";"	DMPK	ENSG00000104936	DMPK	protein_coding	1760	HGNC:2933
lnckb.27127	lnckb.42902	0.589481	0	42902	chr5	57570342	57617680	NONCODE,CHESS,FANTOM,LNCipedia,MITranscriptome,BIGtranscriptome	lncRNA	STATUS \known_refseq\";description \"uncharacterized LincR-0003\";gene_name \"LINCR-0003\";"	LINCR-0003	NA	NA	NA	NA	NA	27127	chr19	47427074	47473290	CHESS	protein_coding	STATUS \known_refseq\";description \"solute carrier family 8 member A2\";gene_name \"SLC8A2\";"	SLC8A2	ENSG00000118160	SLC8A2	protein_coding	6543	HGNC:11069
lnckb.27254	lnckb.40933	0.5625	0.00179179	40933	chr4	93828927	93829991	CHESS	protein_coding	STATUS \known_refseq\";description \"atonal bHLH transcription factor 1\";gene_name \"ATOH1\";"	ATOH1	ENSG00000172238	ATOH1	protein_coding	474	HGNC:797	27254	chr19	49496365	49499712	CHESS,FANTOM	protein_coding	STATUS \known_refseq\";description \"ribosomal protein S11\";gene_name \"RPS11\";"	RPS11	ENSG00000142534	RPS11	protein_coding	6205	HGNC:10384
lnckb.27550	lnckb.40933	0.672815	0	40933	chr4	93828927	93829991	CHESS	protein_coding	STATUS \known_refseq\";description \"atonal bHLH transcription factor 1\";gene_name \"ATOH1\";"	ATOH1	ENSG00000172238	ATOH1	protein_coding	474	HGNC:797	27550	chr19	54415431	54436879	NONCODE,CHESS,LNCipedia	protein_coding	STATUS \known_refseq\";description \"tweety family member 1\";gene_name \"TTYH1\";"	TTYH1	ENSG00000276537	TTYH1	protein_coding	57348	HGNC:13476
lnckb.27743	lnckb.40933	0.485738	0.00179179	40933	chr4	93828927	93829991	CHESS	protein_coding	STATUS \known_refseq\";description \"atonal bHLH transcription factor 1\";gene_name \"ATOH1\";"	ATOH1	ENSG00000172238	ATOH1	protein_coding	474	HGNC:797	27743	chr19	57614219	57630732	NONCODE,CHESS,LNCipedia,BIGtranscriptome	protein_coding	STATUS \known_refseq\";description \"zinc finger protein 134\";gene_name \"ZNF134\";"	ZNF134	ENSG00000213762	ZNF134	protein_coding	7693	HGNC:12918
lnckb.29386	lnckb.40933	0.553246	0	40933	chr4	93828927	93829991	CHESS	protein_coding	STATUS \known_refseq\";description \"atonal bHLH transcription factor 1\";gene_name \"ATOH1\";"	ATOH1	ENSG00000172238	ATOH1	protein_coding	474	HGNC:797	29386	chr2	45651140	46188001	NONCODE,CHESS,LNCipedia	protein_coding	STATUS \known_refseq\";description \"protein kinase C epsilon\";gene_name \"PRKCE\";"	PRKCE	ENSG00000171132	PRKCE	protein_coding	5581	HGNC:9401
lnckb.30444	lnckb.42902	0.413768	0	42902	chr5	57570342	57617680	NONCODE,CHESS,FANTOM,LNCipedia,MITranscriptome,BIGtranscriptome	lncRNA	STATUS \known_refseq\";description \"uncharacterized LincR-0003\";gene_name \"LINCR-0003\";"	LINCR-0003	NA	NA	NA	NA	NA	30444	chr2	108377911	108392350	CHESS	protein_coding	STATUS \known_refseq\";description \"sulfotransferase family 1C member 4\";gene_name \"SULT1C4\";"	SULT1C4	ENSG00000198075	SULT1C4	protein_coding	27233	HGNC:11457
lnckb.30926	lnckb.40933	0.554665	3.52e-05	40933	chr4	93828927	93829991	CHESS	protein_coding	STATUS \known_refseq\";description \"atonal bHLH transcription factor 1\";gene_name \"ATOH1\";"	ATOH1	ENSG00000172238	ATOH1	protein_coding	474	HGNC:797	30926	chr2	136113222	136118155	CHESS	protein_coding	STATUS \known_refseq\";description \"C-X-C motif chemokine receptor 4\";gene_name \"CXCR4\";"	CXCR4	ENSG00000121966	CXCR4	protein_coding	7852	HGNC:2561
lnckb.31225	lnckb.42902	0.532281	0	42902	chr5	57570342	57617680	NONCODE,CHESS,FANTOM,LNCipedia,MITranscriptome,BIGtranscriptome	lncRNA	STATUS \known_refseq\";description \"uncharacterized LincR-0003\";gene_name \"LINCR-0003\";"	LINCR-0003	NA	NA	NA	NA	NA	31225	chr2	162170684	162245153	NONCODE,CHESS,LNCipedia	protein_coding	STATUS \known_refseq\";description \"fibroblast activation protein alpha\";gene_name \"FAP\";"	FAP	ENSG00000078098	FAP	protein_coding	2191	HGNC:3590
lnckb.31266	lnckb.40933	0.510472	3.52e-05	40933	chr4	93828927	93829991	CHESS	protein_coding	STATUS \known_refseq\";description \"atonal bHLH transcription factor 1\";gene_name \"ATOH1\";"	ATOH1	ENSG00000172238	ATOH1	protein_coding	474	HGNC:797	31266	chr2	166195185	166375987	NONCODE,CHESS,LNCipedia	protein_coding	STATUS \known_refseq\";description \"sodium voltage-gated channel alpha subunit 9\";gene_name \"SCN9A\";"	SCN9A	ENSG00000169432	SCN9A	protein_coding	6335	HGNC:10597
lnckb.31337	lnckb.42902	0.563643	3.52e-05	42902	chr5	57570342	57617680	NONCODE,CHESS,FANTOM,LNCipedia,MITranscriptome,BIGtranscriptome	lncRNA	STATUS \known_refseq\";description \"uncharacterized LincR-0003\";gene_name \"LINCR-0003\";"	LINCR-0003	NA	NA	NA	NA	NA	31337	chr2	171999897	172082430	NONCODE,CHESS	protein_coding	STATUS \known_refseq\";description \"methionyl aminopeptidase type 1D (mitochondrial)\";gene_name \"METAP1D\";"	METAP1D	ENSG00000172878	METAP1D	protein_coding	254042	HGNC:32583
lnckb.31730	lnckb.42902	0.498052	3.52e-05	42902	chr5	57570342	57617680	NONCODE,CHESS,FANTOM,LNCipedia,MITranscriptome,BIGtranscriptome	lncRNA	STATUS \known_refseq\";description \"uncharacterized LincR-0003\";gene_name \"LINCR-0003\";"	LINCR-0003	NA	NA	NA	NA	NA	31730	chr2	197568037	197676050	CHESS	protein_coding	STATUS \known_refseq\";description \"raftlin family member 2\";gene_name \"RFTN2\";"	RFTN2	ENSG00000162944	RFTN2	protein_coding	130132	HGNC:26402
lnckb.31897	lnckb.40933	0.520969	0	40933	chr4	93828927	93829991	CHESS	protein_coding	STATUS \known_refseq\";description \"atonal bHLH transcription factor 1\";gene_name \"ATOH1\";"	ATOH1	ENSG00000172238	ATOH1	protein_coding	474	HGNC:797	31897	chr2	208121607	208124589	CHESS	protein_coding	STATUS \known_refseq\";description \"crystallin%2C gamma D\";gene_name \"CRYGD\";"	CRYGD	ENSG00000118231	CRYGD	protein_coding	1421	HGNC:2411
lnckb.3197	lnckb.40933	0.560959	0.00179179	40933	chr4	93828927	93829991	CHESS	protein_coding	STATUS \known_refseq\";description \"atonal bHLH transcription factor 1\";gene_name \"ATOH1\";"	ATOH1	ENSG00000172238	ATOH1	protein_coding	474	HGNC:797	3197	chr1	153967487	153974364	CHESS	protein_coding	STATUS \known_refseq\";description \"cAMP responsive element binding protein 3-like 4\";gene_name \"CREB3L4\";"	CREB3L4	ENSG00000143578	CREB3L4	protein_coding	148327	HGNC:18854
lnckb.32371	lnckb.40933	0.589856	0	40933	chr4	93828927	93829991	CHESS	protein_coding	STATUS \known_refseq\";description \"atonal bHLH transcription factor 1\";gene_name \"ATOH1\";"	ATOH1	ENSG00000172238	ATOH1	protein_coding	474	HGNC:797	32371	chr2	233023032	233045473	CHESS	protein_coding	STATUS \known_refseq\";description \"neuraminidase 2 (cytosolic sialidase)\";gene_name \"NEU2\";"	NEU2	ENSG00000115488	NEU2	protein_coding	4759	HGNC:7759
lnckb.32710	lnckb.42902	0.516421	0	42902	chr5	57570342	57617680	NONCODE,CHESS,FANTOM,LNCipedia,MITranscriptome,BIGtranscriptome	lncRNA	STATUS \known_refseq\";description \"uncharacterized LincR-0003\";gene_name \"LINCR-0003\";"	LINCR-0003	NA	NA	NA	NA	NA	32710	chr20	1266291	1309327	NONCODE,CHESS,LNCipedia	protein_coding	STATUS \known_refseq\";description \"syntaphilin\";gene_name \"SNPH\";"	SNPH	ENSG00000101298	SNPH	protein_coding	9751	HGNC:15931
lnckb.32845	lnckb.40933	0.603863	0	40933	chr4	93828927	93829991	CHESS	protein_coding	STATUS \known_refseq\";description \"atonal bHLH transcription factor 1\";gene_name \"ATOH1\";"	ATOH1	ENSG00000172238	ATOH1	protein_coding	474	HGNC:797	32845	chr20	4849148	5010293	NONCODE,CHESS,LNCipedia	protein_coding	STATUS \known_refseq\";description \"solute carrier family 23 member 2\";gene_name \"SLC23A2\";"	SLC23A2	ENSG00000089057	SLC23A2	protein_coding	9962	HGNC:10973
lnckb.32921	lnckb.42902	0.586804	5.83e-07	42902	chr5	57570342	57617680	NONCODE,CHESS,FANTOM,LNCipedia,MITranscriptome,BIGtranscriptome	lncRNA	STATUS \known_refseq\";description \"uncharacterized LincR-0003\";gene_name \"LINCR-0003\";"	LINCR-0003	NA	NA	NA	NA	NA	32921	chr20	10034999	10075777	CHESS	protein_coding	STATUS \known_refseq\";description \"ankyrin repeat and EF-hand domain containing 1\";gene_name \"ANKEF1\";"	ANKEF1	ENSG00000132623	ANKEF1	protein_coding	63926	HGNC:15803
lnckb.33070	lnckb.40933	0.703111	0	40933	chr4	93828927	93829991	CHESS	protein_coding	STATUS \known_refseq\";description \"atonal bHLH transcription factor 1\";gene_name \"ATOH1\";"	ATOH1	ENSG00000172238	ATOH1	protein_coding	474	HGNC:797	33070	chr20	20368121	20370949	CHESS	protein_coding	STATUS \known_refseq\";description \"insulinoma associated 1\";gene_name \"INSM1\";"	INSM1	ENSG00000173404	INSM1	protein_coding	3642	HGNC:6090
lnckb.33292	lnckb.40933	0.585497	5.83e-07	40933	chr4	93828927	93829991	CHESS	protein_coding	STATUS \known_refseq\";description \"atonal bHLH transcription factor 1\";gene_name \"ATOH1\";"	ATOH1	ENSG00000172238	ATOH1	protein_coding	474	HGNC:797	33292	chr20	32010379	32039499	CHESS	protein_coding	STATUS \known_refseq\";description \"CCM2 like scaffolding protein\";gene_name \"CCM2L\";"	CCM2L	ENSG00000101331	CCM2L	protein_coding	140706	HGNC:16153
lnckb.33533	lnckb.40933	0.581731	0.00179179	40933	chr4	93828927	93829991	CHESS	protein_coding	STATUS \known_refseq\";description \"atonal bHLH transcription factor 1\";gene_name \"ATOH1\";"	ATOH1	ENSG00000172238	ATOH1	protein_coding	474	HGNC:797	33533	chr20	41178191	41317695	NONCODE,CHESS,LNCipedia	protein_coding	STATUS \known_refseq\";description \"zinc fingers and homeoboxes 3\";gene_name \"ZHX3\";"	ZHX3	ENSG00000174306	ZHX3	protein_coding	23051	HGNC:15935
lnckb.33574	lnckb.42902	0.551971	0.00179179	42902	chr5	57570342	57617680	NONCODE,CHESS,FANTOM,LNCipedia,MITranscriptome,BIGtranscriptome	lncRNA	STATUS \known_refseq\";description \"uncharacterized LincR-0003\";gene_name \"LINCR-0003\";"	LINCR-0003	NA	NA	NA	NA	NA	33574	chr20	44247099	44280917	CHESS	protein_coding	STATUS \known_refseq\";description \"ganglioside induced differentiation associated protein 1-like 1\";gene_name \"GDAP1L1\";"	GDAP1L1	ENSG00000124194	GDAP1L1	protein_coding	78997	HGNC:4213
lnckb.33934	lnckb.40933	0.718945	0	40933	chr4	93828927	93829991	CHESS	protein_coding	STATUS \known_refseq\";description \"atonal bHLH transcription factor 1\";gene_name \"ATOH1\";"	ATOH1	ENSG00000172238	ATOH1	protein_coding	474	HGNC:797	33934	chr20	56293711	56368847	NONCODE,CHESS,LNCipedia,MITranscriptome	protein_coding	STATUS \known_refseq\";description \"family with sequence similarity 210 member B\";gene_name \"FAM210B\";"	FAM210B	ENSG00000124098	FAM210B	protein_coding	116151	HGNC:16102
lnckb.34001	lnckb.42902	0.515295	5.83e-07	42902	chr5	57570342	57617680	NONCODE,CHESS,FANTOM,LNCipedia,MITranscriptome,BIGtranscriptome	lncRNA	STATUS \known_refseq\";description \"uncharacterized LincR-0003\";gene_name \"LINCR-0003\";"	LINCR-0003	NA	NA	NA	NA	NA	34001	chr20	58127719	58132753	NONCODE,CHESS,MITranscriptome	lncRNA	STATUS \known_refseq\";gene_name \"LOC107987284\";"	LOC107987284	NA	NA	NA	NA	NA
lnckb.34480	lnckb.40933	0.64135	5.83e-07	40933	chr4	93828927	93829991	CHESS	protein_coding	STATUS \known_refseq\";description \"atonal bHLH transcription factor 1\";gene_name \"ATOH1\";"	ATOH1	ENSG00000172238	ATOH1	protein_coding	474	HGNC:797	34480	chr21	26460319	26573404	CHESS	protein_coding	STATUS \known_refseq\";description \"cysteine and tyrosine rich 1\";gene_name \"CYYR1\";"	CYYR1	ENSG00000166265	CYYR1	protein_coding	116159	HGNC:16274
lnckb.35177	lnckb.40933	0.52711	0	40933	chr4	93828927	93829991	CHESS	protein_coding	STATUS \known_refseq\";description \"atonal bHLH transcription factor 1\";gene_name \"ATOH1\";"	ATOH1	ENSG00000172238	ATOH1	protein_coding	474	HGNC:797	35177	chr22	18911402	18936553	CHESS,LNCipedia,MITranscriptome,BIGtranscriptome	protein_coding	STATUS \known_refseq\";description \"proline dehydrogenase 1\";gene_name \"PRODH\";"	PRODH	ENSG00000100033	PRODH	protein_coding	5625	HGNC:9453
lnckb.3562	lnckb.40933	0.536516	0.00179179	40933	chr4	93828927	93829991	CHESS	protein_coding	STATUS \known_refseq\";description \"atonal bHLH transcription factor 1\";gene_name \"ATOH1\";"	ATOH1	ENSG00000172238	ATOH1	protein_coding	474	HGNC:797	3562	chr1	162069791	162370023	CHESS,BIGtranscriptome	protein_coding	STATUS \known_refseq\";description \"nitric oxide synthase 1 adaptor protein\";gene_name \"NOS1AP\";"	NOS1AP	ENSG00000198929	NOS1AP	protein_coding	9722	HGNC:16859
lnckb.3566	lnckb.40933	0.644679	5.83e-07	40933	chr4	93828927	93829991	CHESS	protein_coding	STATUS \known_refseq\";description \"atonal bHLH transcription factor 1\";gene_name \"ATOH1\";"	ATOH1	ENSG00000172238	ATOH1	protein_coding	474	HGNC:797	3566	chr1	162378906	162386818	CHESS	protein_coding	STATUS \known_refseq\";description \"chromosome 1 open reading frame 226\";gene_name \"C1orf226\";"	C1orf226	ENSG00000239887	C1orf226	protein_coding	400793	HGNC:34351
lnckb.3566	lnckb.42902	0.55541	0	42902	chr5	57570342	57617680	NONCODE,CHESS,FANTOM,LNCipedia,MITranscriptome,BIGtranscriptome	lncRNA	STATUS \known_refseq\";description \"uncharacterized LincR-0003\";gene_name \"LINCR-0003\";"	LINCR-0003	NA	NA	NA	NA	NA	3566	chr1	162378906	162386818	CHESS	protein_coding	STATUS \known_refseq\";description \"chromosome 1 open reading frame 226\";gene_name \"C1orf226\";"	C1orf226	ENSG00000239887	C1orf226	protein_coding	400793	HGNC:34351
lnckb.35696	lnckb.40933	0.603362	0.00179179	40933	chr4	93828927	93829991	CHESS	protein_coding	STATUS \known_refseq\";description \"atonal bHLH transcription factor 1\";gene_name \"ATOH1\";"	ATOH1	ENSG00000172238	ATOH1	protein_coding	474	HGNC:797	35696	chr22	35400068	35454942	NONCODE,CHESS,LNCipedia,MITranscriptome	protein_coding	STATUS \known_refseq\";description \"minichromosome maintenance complex component 5\";gene_name \"MCM5\";"	MCM5	ENSG00000100297	MCM5	protein_coding	4174	HGNC:6948
lnckb.35811	lnckb.40933	0.628086	0	40933	chr4	93828927	93829991	CHESS	protein_coding	STATUS \known_refseq\";description \"atonal bHLH transcription factor 1\";gene_name \"ATOH1\";"	ATOH1	ENSG00000172238	ATOH1	protein_coding	474	HGNC:797	35811	chr22	38290672	38318084	NONCODE,CHESS,LNCipedia	protein_coding	STATUS \known_refseq\";description \"casein kinase 1 epsilon\";gene_name \"CSNK1E\";"	CSNK1E	ENSG00000213923	CSNK1E	protein_coding	1454	HGNC:2453
lnckb.35997	lnckb.40933	0.614642	0	40933	chr4	93828927	93829991	CHESS	protein_coding	STATUS \known_refseq\";description \"atonal bHLH transcription factor 1\";gene_name \"ATOH1\";"	ATOH1	ENSG00000172238	ATOH1	protein_coding	474	HGNC:797	35997	chr22	42360555	42369259	NONCODE,CHESS,FANTOM,LNCipedia,MITranscriptome,BIGtranscriptome	lncRNA	STATUS \known_refseq\";description \"long intergenic non-protein coding RNA 1315\";gene_name \"LINC01315\";"	LINC01315	ENSG00000229891	LINC01315	lncRNA	0	HGNC:50513
lnckb.35997	lnckb.42902	0.537367	3.52e-05	42902	chr5	57570342	57617680	NONCODE,CHESS,FANTOM,LNCipedia,MITranscriptome,BIGtranscriptome	lncRNA	STATUS \known_refseq\";description \"uncharacterized LincR-0003\";gene_name \"LINCR-0003\";"	LINCR-0003	NA	NA	NA	NA	NA	35997	chr22	42360555	42369259	NONCODE,CHESS,FANTOM,LNCipedia,MITranscriptome,BIGtranscriptome	lncRNA	STATUS \known_refseq\";description \"long intergenic non-protein coding RNA 1315\";gene_name \"LINC01315\";"	LINC01315	ENSG00000229891	LINC01315	lncRNA	0	HGNC:50513
lnckb.36014	lnckb.40933	0.672165	0	40933	chr4	93828927	93829991	CHESS	protein_coding	STATUS \known_refseq\";description \"atonal bHLH transcription factor 1\";gene_name \"ATOH1\";"	ATOH1	ENSG00000172238	ATOH1	protein_coding	474	HGNC:797	36014	chr22	42676550	42722840	NONCODE,CHESS,LNCipedia	protein_coding	STATUS \known_refseq\";description \"alpha 1%2C4-galactosyltransferase\";gene_name \"A4GALT\";"	A4GALT	ENSG00000128274	A4GALT	protein_coding	53947	HGNC:18149
lnckb.36016	lnckb.42902	0.616247	0.00179179	42902	chr5	57570342	57617680	NONCODE,CHESS,FANTOM,LNCipedia,MITranscriptome,BIGtranscriptome	lncRNA	STATUS \known_refseq\";description \"uncharacterized LincR-0003\";gene_name \"LINCR-0003\";"	LINCR-0003	NA	NA	NA	NA	NA	36016	chr22	42869766	43015690	NONCODE,CHESS,LNCipedia	protein_coding	STATUS \known_refseq\";description \"protein kinase C and casein kinase substrate in neurons 2\";gene_name \"PACSIN2\";"	PACSIN2	ENSG00000100266	PACSIN2	protein_coding	11252	HGNC:8571
lnckb.36016	lnckb.40933	0.571788	0	40933	chr4	93828927	93829991	CHESS	protein_coding	STATUS \known_refseq\";description \"atonal bHLH transcription factor 1\";gene_name \"ATOH1\";"	ATOH1	ENSG00000172238	ATOH1	protein_coding	474	HGNC:797	36016	chr22	42869766	43015690	NONCODE,CHESS,LNCipedia	protein_coding	STATUS \known_refseq\";description \"protein kinase C and casein kinase substrate in neurons 2\";gene_name \"PACSIN2\";"	PACSIN2	ENSG00000100266	PACSIN2	protein_coding	11252	HGNC:8571
lnckb.36021	lnckb.42902	0.547372	3.52e-05	42902	chr5	57570342	57617680	NONCODE,CHESS,FANTOM,LNCipedia,MITranscriptome,BIGtranscriptome	lncRNA	STATUS \known_refseq\";description \"uncharacterized LincR-0003\";gene_name \"LINCR-0003\";"	LINCR-0003	NA	NA	NA	NA	NA	36021	chr22	43037387	43109685	NONCODE,CHESS,LNCipedia,MITranscriptome	protein_coding	STATUS \known_refseq\";description \"tubulin tyrosine ligase like 1\";gene_name \"TTLL1\";"	TTLL1	ENSG00000100271	TTLL1	protein_coding	25809	HGNC:1312
lnckb.36723	lnckb.40933	0.615991	0.00179179	40933	chr4	93828927	93829991	CHESS	protein_coding	STATUS \known_refseq\";description \"atonal bHLH transcription factor 1\";gene_name \"ATOH1\";"	ATOH1	ENSG00000172238	ATOH1	protein_coding	474	HGNC:797	36723	chr3	16802691	17092093	NONCODE,CHESS	protein_coding	STATUS \known_refseq\";description \"phospholipase C like 2\";gene_name \"PLCL2\";"	PLCL2	ENSG00000154822	PLCL2	protein_coding	23228	HGNC:9064
lnckb.36730	lnckb.42902	0.500384	0	42902	chr5	57570342	57617680	NONCODE,CHESS,FANTOM,LNCipedia,MITranscriptome,BIGtranscriptome	lncRNA	STATUS \known_refseq\";description \"uncharacterized LincR-0003\";gene_name \"LINCR-0003\";"	LINCR-0003	NA	NA	NA	NA	NA	36730	chr3	18345388	18445588	NONCODE,CHESS,LNCipedia	protein_coding	STATUS \known_refseq\";description \"SATB homeobox 1\";gene_name \"SATB1\";"	SATB1	ENSG00000182568	SATB1	protein_coding	6304	HGNC:10541
lnckb.36912	lnckb.40933	0.487685	5.83e-07	40933	chr4	93828927	93829991	CHESS	protein_coding	STATUS \known_refseq\";description \"atonal bHLH transcription factor 1\";gene_name \"ATOH1\";"	ATOH1	ENSG00000172238	ATOH1	protein_coding	474	HGNC:797	36912	chr3	34159146	34436767	NONCODE,CHESS,FANTOM,LNCipedia,MITranscriptome,BIGtranscriptome	lncRNA	STATUS \known_refseq\";gene_name \"LOC101928114\";"	LOC101928114	NA	NA	NA	NA	NA
lnckb.36930	lnckb.40933	0.563562	0.00179179	40933	chr4	93828927	93829991	CHESS	protein_coding	STATUS \known_refseq\";description \"atonal bHLH transcription factor 1\";gene_name \"ATOH1\";"	ATOH1	ENSG00000172238	ATOH1	protein_coding	474	HGNC:797	36930	chr3	37052626	37176817	NONCODE,CHESS,FANTOM,LNCipedia	protein_coding	STATUS \known_refseq\";description \"leucine rich repeat (in FLII) interacting protein 2\";gene_name \"LRRFIP2\";"	LRRFIP2	ENSG00000093167	LRRFIP2	protein_coding	9209	HGNC:6703
lnckb.36963	lnckb.42902	0.565343	0	42902	chr5	57570342	57617680	NONCODE,CHESS,FANTOM,LNCipedia,MITranscriptome,BIGtranscriptome	lncRNA	STATUS \known_refseq\";description \"uncharacterized LincR-0003\";gene_name \"LINCR-0003\";"	LINCR-0003	NA	NA	NA	NA	NA	36963	chr3	38548061	38649673	NONCODE,CHESS,LNCipedia	protein_coding	STATUS \known_refseq\";description \"sodium channel%2C voltage-gated%2C type V%2C alpha subunit\";gene_name \"SCN5A\";"	SCN5A	ENSG00000183873	SCN5A	protein_coding	6331	HGNC:10593
lnckb.36969	lnckb.42902	0.477153	0.00179179	42902	chr5	57570342	57617680	NONCODE,CHESS,FANTOM,LNCipedia,MITranscriptome,BIGtranscriptome	lncRNA	STATUS \known_refseq\";description \"uncharacterized LincR-0003\";gene_name \"LINCR-0003\";"	LINCR-0003	NA	NA	NA	NA	NA	36969	chr3	39092918	39108363	CHESS,LNCipedia	protein_coding	STATUS \known_refseq\";description \"golgi reassembly stacking protein 1\";gene_name \"GORASP1\";"	GORASP1	ENSG00000114745	GORASP1	protein_coding	64689	HGNC:16769
lnckb.37040	lnckb.42902	0.558924	0	42902	chr5	57570342	57617680	NONCODE,CHESS,FANTOM,LNCipedia,MITranscriptome,BIGtranscriptome	lncRNA	STATUS \known_refseq\";description \"uncharacterized LincR-0003\";gene_name \"LINCR-0003\";"	LINCR-0003	NA	NA	NA	NA	NA	37040	chr3	42905910	42921461	NONCODE,CHESS,FANTOM	protein_coding	STATUS \known_refseq\";description \"zinc finger protein 662\";gene_name \"ZNF662\";"	ZNF662	ENSG00000182983	ZNF662	protein_coding	389114	HGNC:31930
lnckb.37901	lnckb.42902	0.580128	0	42902	chr5	57570342	57617680	NONCODE,CHESS,FANTOM,LNCipedia,MITranscriptome,BIGtranscriptome	lncRNA	STATUS \known_refseq\";description \"uncharacterized LincR-0003\";gene_name \"LINCR-0003\";"	LINCR-0003	NA	NA	NA	NA	NA	37901	chr3	105363871	105578891	NONCODE,CHESS,LNCipedia	protein_coding	STATUS \known_refseq\";description \"activated leukocyte cell adhesion molecule\";gene_name \"ALCAM\";"	ALCAM	ENSG00000170017	ALCAM	protein_coding	214	HGNC:400
lnckb.38019	lnckb.40933	0.609979	0	40933	chr4	93828927	93829991	CHESS	protein_coding	STATUS \known_refseq\";description \"atonal bHLH transcription factor 1\";gene_name \"ATOH1\";"	ATOH1	ENSG00000172238	ATOH1	protein_coding	474	HGNC:797	38019	chr3	113211003	113287463	CHESS	protein_coding	STATUS \known_refseq\";description \"BOC cell adhesion associated%2C oncogene regulated\";gene_name \"BOC\";"	BOC	ENSG00000144857	BOC	protein_coding	91653	HGNC:17173
lnckb.38403	lnckb.42902	0.555894	0	42902	chr5	57570342	57617680	NONCODE,CHESS,FANTOM,LNCipedia,MITranscriptome,BIGtranscriptome	lncRNA	STATUS \known_refseq\";description \"uncharacterized LincR-0003\";gene_name \"LINCR-0003\";"	LINCR-0003	NA	NA	NA	NA	NA	38403	chr3	133333571	133386339	NONCODE,CHESS,FANTOM,LNCipedia,MITranscriptome	lncRNA	STATUS \known_refseq\";gene_name \"LOC101927432\";"	LOC101927432	NA	NA	NA	NA	NA
lnckb.38753	lnckb.42902	0.507791	0	42902	chr5	57570342	57617680	NONCODE,CHESS,FANTOM,LNCipedia,MITranscriptome,BIGtranscriptome	lncRNA	STATUS \known_refseq\";description \"uncharacterized LincR-0003\";gene_name \"LINCR-0003\";"	LINCR-0003	NA	NA	NA	NA	NA	38753	chr3	155458603	155745723	NONCODE,CHESS,LNCipedia	protein_coding	STATUS \known_refseq\";description \"phospholipase C eta 1\";gene_name \"PLCH1\";"	PLCH1	ENSG00000114805	PLCH1	protein_coding	23007	HGNC:29185
lnckb.39394	lnckb.42902	0.521555	0.00179179	42902	chr5	57570342	57617680	NONCODE,CHESS,FANTOM,LNCipedia,MITranscriptome,BIGtranscriptome	lncRNA	STATUS \known_refseq\";description \"uncharacterized LincR-0003\";gene_name \"LINCR-0003\";"	LINCR-0003	NA	NA	NA	NA	NA	39394	chr3	195543412	195550992	NONCODE,CHESS,FANTOM,LNCipedia,MITranscriptome,BIGtranscriptome	lncRNA	STATUS \known_gencode\";gene_name \"AC091633.3\";"	AC091633.3	NA	NA	NA	NA	NA
lnckb.39626	lnckb.40933	0.64328	3.52e-05	40933	chr4	93828927	93829991	CHESS	protein_coding	STATUS \known_refseq\";description \"atonal bHLH transcription factor 1\";gene_name \"ATOH1\";"	ATOH1	ENSG00000172238	ATOH1	protein_coding	474	HGNC:797	39626	chr4	786621	799169	NONCODE,CHESS,FANTOM,LNCipedia	lncRNA	STATUS \known_refseq\";gene_name \"LOC105374339\";"	LOC105374339	NA	NA	NA	NA	NA
lnckb.39675	lnckb.40933	0.587457	0.00179179	40933	chr4	93828927	93829991	CHESS	protein_coding	STATUS \known_refseq\";description \"atonal bHLH transcription factor 1\";gene_name \"ATOH1\";"	ATOH1	ENSG00000172238	ATOH1	protein_coding	474	HGNC:797	39675	chr4	1789021	1810834	NONCODE,CHESS	protein_coding	STATUS \known_refseq\";description \"fibroblast growth factor receptor 3\";gene_name \"FGFR3\";"	FGFR3	ENSG00000068078	FGFR3	protein_coding	2261	HGNC:3690
lnckb.39763	lnckb.42902	0.489815	0.00179179	42902	chr5	57570342	57617680	NONCODE,CHESS,FANTOM,LNCipedia,MITranscriptome,BIGtranscriptome	lncRNA	STATUS \known_refseq\";description \"uncharacterized LincR-0003\";gene_name \"LINCR-0003\";"	LINCR-0003	NA	NA	NA	NA	NA	39763	chr4	4414425	4542338	NONCODE,CHESS,FANTOM,LNCipedia,BIGtranscriptome	protein_coding	STATUS \known_refseq\";description \"syntaxin 18\";gene_name \"STX18\";"	STX18	ENSG00000168818	STX18	protein_coding	53407	HGNC:15942
lnckb.39859	lnckb.40933	0.618347	0	40933	chr4	93828927	93829991	CHESS	protein_coding	STATUS \known_refseq\";description \"atonal bHLH transcription factor 1\";gene_name \"ATOH1\";"	ATOH1	ENSG00000172238	ATOH1	protein_coding	474	HGNC:797	39859	chr4	8580237	8590023	CHESS,LNCipedia	protein_coding	STATUS \known_refseq\";description \"G protein-coupled receptor 78\";gene_name \"GPR78\";"	GPR78	ENSG00000155269	GPR78	protein_coding	27201	HGNC:4528
lnckb.39859	lnckb.42902	0.66	0	42902	chr5	57570342	57617680	NONCODE,CHESS,FANTOM,LNCipedia,MITranscriptome,BIGtranscriptome	lncRNA	STATUS \known_refseq\";description \"uncharacterized LincR-0003\";gene_name \"LINCR-0003\";"	LINCR-0003	NA	NA	NA	NA	NA	39859	chr4	8580237	8590023	CHESS,LNCipedia	protein_coding	STATUS \known_refseq\";description \"G protein-coupled receptor 78\";gene_name \"GPR78\";"	GPR78	ENSG00000155269	GPR78	protein_coding	27201	HGNC:4528
lnckb.40006	lnckb.42902	0.578259	0	42902	chr5	57570342	57617680	NONCODE,CHESS,FANTOM,LNCipedia,MITranscriptome,BIGtranscriptome	lncRNA	STATUS \known_refseq\";description \"uncharacterized LincR-0003\";gene_name \"LINCR-0003\";"	LINCR-0003	NA	NA	NA	NA	NA	40006	chr4	17793069	17810761	NONCODE,CHESS,LNCipedia	protein_coding	STATUS \known_refseq\";description \"DDB1 and CUL4 associated factor 16\";gene_name \"DCAF16\";"	DCAF16	ENSG00000163257	DCAF16	protein_coding	54876	HGNC:25987
lnckb.40473	lnckb.40933	0.570074	5.83e-07	40933	chr4	93828927	93829991	CHESS	protein_coding	STATUS \known_refseq\";description \"atonal bHLH transcription factor 1\";gene_name \"ATOH1\";"	ATOH1	ENSG00000172238	ATOH1	protein_coding	474	HGNC:797	40473	chr4	56954611	56978767	NONCODE,CHESS,LNCipedia	protein_coding	STATUS \known_refseq\";description \"nitric oxide associated 1\";gene_name \"NOA1\";"	NOA1	ENSG00000084092	NOA1	protein_coding	84273	HGNC:28473
lnckb.40889	lnckb.40933	0.613129	0.00179179	40933	chr4	93828927	93829991	CHESS	protein_coding	STATUS \known_refseq\";description \"atonal bHLH transcription factor 1\";gene_name \"ATOH1\";"	ATOH1	ENSG00000172238	ATOH1	protein_coding	474	HGNC:797	40889	chr4	88411483	88467988	NONCODE,CHESS,FANTOM,LNCipedia,MITranscriptome	lncRNA	STATUS \known_refseq\";gene_name \"LOC102723458\";"	LOC102723458	NA	NA	NA	NA	NA
lnckb.40933	lnckb.104378	0.637741	5.83e-07	104378	chr19	20693310	20698172	MITranscriptome	lncRNA	gene_id_alis \G039754\";"	lnckb.104378	NA	NA	NA	NA	NA	40933	chr4	93828927	93829991	CHESS	protein_coding	STATUS \known_refseq\";description \"atonal bHLH transcription factor 1\";gene_name \"ATOH1\";"	ATOH1	ENSG00000172238	ATOH1	protein_coding	474	HGNC:797
lnckb.40933	lnckb.18104	0.552707	0.00179179	18104	chr15	83255736	83286211	NONCODE,CHESS	protein_coding	STATUS \known_refseq\";description \"basonuclin 1\";gene_name \"BNC1\";"	BNC1	ENSG00000169594	BNC1	protein_coding	646	HGNC:1081	40933	chr4	93828927	93829991	CHESS	protein_coding	STATUS \known_refseq\";description \"atonal bHLH transcription factor 1\";gene_name \"ATOH1\";"	ATOH1	ENSG00000172238	ATOH1	protein_coding	474	HGNC:797
lnckb.40933	lnckb.36930	0.556718	3.52e-05	36930	chr3	37052626	37176817	NONCODE,CHESS,FANTOM,LNCipedia	protein_coding	STATUS \known_refseq\";description \"leucine rich repeat (in FLII) interacting protein 2\";gene_name \"LRRFIP2\";"	LRRFIP2	ENSG00000093167	LRRFIP2	protein_coding	9209	HGNC:6703	40933	chr4	93828927	93829991	CHESS	protein_coding	STATUS \known_refseq\";description \"atonal bHLH transcription factor 1\";gene_name \"ATOH1\";"	ATOH1	ENSG00000172238	ATOH1	protein_coding	474	HGNC:797
lnckb.40933	lnckb.1319	0.580703	0.00179179	1319	chr1	39892651	39902296	CHESS	protein_coding	STATUS \known_refseq\";description \"v-myc avian myelocytomatosis viral oncogene lung carcinoma derived homolog\";gene_name \"MYCL\";"	MYCL	ENSG00000116990	MYCL	protein_coding	4610	HGNC:7555	40933	chr4	93828927	93829991	CHESS	protein_coding	STATUS \known_refseq\";description \"atonal bHLH transcription factor 1\";gene_name \"ATOH1\";"	ATOH1	ENSG00000172238	ATOH1	protein_coding	474	HGNC:797
lnckb.40933	lnckb.16703	0.555182	0.00179179	16703	chr15	20940386	21004498	NONCODE,CHESS,FANTOM,LNCipedia,MITranscriptome,BIGtranscriptome	lncRNA	STATUS \known_refseq\";description \"long intergenic non-protein coding RNA 1193\";gene_name \"LINC01193\";"	LINC01193	ENSG00000258710	LINC01193	lncRNA	0	HGNC:28003	40933	chr4	93828927	93829991	CHESS	protein_coding	STATUS \known_refseq\";description \"atonal bHLH transcription factor 1\";gene_name \"ATOH1\";"	ATOH1	ENSG00000172238	ATOH1	protein_coding	474	HGNC:797
lnckb.40933	lnckb.22109	0.49072	3.52e-05	22109	chr17	40309171	40359419	CHESS,LNCipedia,BIGtranscriptome	protein_coding	STATUS \known_refseq\";description \"retinoic acid receptor alpha\";gene_name \"RARA\";"	RARA	ENSG00000131759	RARA	protein_coding	5914	HGNC:9864	40933	chr4	93828927	93829991	CHESS	protein_coding	STATUS \known_refseq\";description \"atonal bHLH transcription factor 1\";gene_name \"ATOH1\";"	ATOH1	ENSG00000172238	ATOH1	protein_coding	474	HGNC:797
lnckb.40933	lnckb.18963	0.600306	0	18963	chr16	4257184	4273075	NONCODE,CHESS,LNCipedia	protein_coding	STATUS \known_refseq\";description \"transcription factor AP-4 (activating enhancer binding protein 4)\";gene_name \"TFAP4\";"	TFAP4	ENSG00000090447	TFAP4	protein_coding	7023	HGNC:11745	40933	chr4	93828927	93829991	CHESS	protein_coding	STATUS \known_refseq\";description \"atonal bHLH transcription factor 1\";gene_name \"ATOH1\";"	ATOH1	ENSG00000172238	ATOH1	protein_coding	474	HGNC:797
lnckb.40933	lnckb.33533	0.58041	3.52e-05	33533	chr20	41178191	41317695	NONCODE,CHESS,LNCipedia	protein_coding	STATUS \known_refseq\";description \"zinc fingers and homeoboxes 3\";gene_name \"ZHX3\";"	ZHX3	ENSG00000174306	ZHX3	protein_coding	23051	HGNC:15935	40933	chr4	93828927	93829991	CHESS	protein_coding	STATUS \known_refseq\";description \"atonal bHLH transcription factor 1\";gene_name \"ATOH1\";"	ATOH1	ENSG00000172238	ATOH1	protein_coding	474	HGNC:797
lnckb.40933	lnckb.53168	0.567105	0	53168	chr8	34174815	34227622	NONCODE,CHESS,FANTOM,LNCipedia,MITranscriptome,BIGtranscriptome	lncRNA	STATUS \known_refseq\";gene_name \"LOC105379365\";"	LOC105379365	NA	NA	NA	NA	NA	40933	chr4	93828927	93829991	CHESS	protein_coding	STATUS \known_refseq\";description \"atonal bHLH transcription factor 1\";gene_name \"ATOH1\";"	ATOH1	ENSG00000172238	ATOH1	protein_coding	474	HGNC:797
lnckb.40933	lnckb.48115	0.696405	0	48115	chr6	167784537	167796859	NONCODE,CHESS,LNCipedia	lncRNA	STATUS \known_refseq\";description \"long intergenic non-protein coding RNA 1558\";gene_name \"LINC01558\";"	LINC01558	ENSG00000146521	LINC01558	lncRNA	0	HGNC:21235	40933	chr4	93828927	93829991	CHESS	protein_coding	STATUS \known_refseq\";description \"atonal bHLH transcription factor 1\";gene_name \"ATOH1\";"	ATOH1	ENSG00000172238	ATOH1	protein_coding	474	HGNC:797
lnckb.40933	lnckb.60515	0.566284	0.00179179	60515	chr12	122721200	122724114	FANTOM	lncRNA	gene_id_alias \CATG00000010703.1\";geneSuperClass \"all_lncRNA\";geneClass \"lncRNA_antisense\";geneSubClass \"ref_within_qry\";gene_type \"__na\";gene_name \"CATG00000010703.1\";coding_status \"nonCoding\";cumulative_support \"ENCODE\";geneCategory \"e_lncRNA\";DHS_type \"DHS_enhancer\";"	CATG00000010703.1	NA	NA	NA	NA	NA	40933	chr4	93828927	93829991	CHESS	protein_coding	STATUS \known_refseq\";description \"atonal bHLH transcription factor 1\";gene_name \"ATOH1\";"	ATOH1	ENSG00000172238	ATOH1	protein_coding	474	HGNC:797
lnckb.40933	lnckb.24065	0.615716	0	24065	chr18	5954334	6415468	NONCODE,CHESS,LNCipedia	protein_coding	STATUS \known_refseq\";description \"l(3)mbt-like 4 (Drosophila)\";gene_name \"L3MBTL4\";"	L3MBTL4	ENSG00000154655	L3MBTL4	protein_coding	91133	HGNC:26677	40933	chr4	93828927	93829991	CHESS	protein_coding	STATUS \known_refseq\";description \"atonal bHLH transcription factor 1\";gene_name \"ATOH1\";"	ATOH1	ENSG00000172238	ATOH1	protein_coding	474	HGNC:797
lnckb.40933	lnckb.102279	0.647858	0	102279	chr14	35527066	35533532	MITranscriptome,BIGtranscriptome	lncRNA	gene_id_alis \G024253\";"	lnckb.102279	NA	NA	NA	NA	NA	40933	chr4	93828927	93829991	CHESS	protein_coding	STATUS \known_refseq\";description \"atonal bHLH transcription factor 1\";gene_name \"ATOH1\";"	ATOH1	ENSG00000172238	ATOH1	protein_coding	474	HGNC:797
lnckb.40933	lnckb.19223	0.482726	0	19223	chr16	17861096	17972542	NONCODE,CHESS,FANTOM,LNCipedia,MITranscriptome,BIGtranscriptome	lncRNA	STATUS \known_refseq\";gene_name \"LOC107984893\";"	LOC107984893	NA	NA	NA	NA	NA	40933	chr4	93828927	93829991	CHESS	protein_coding	STATUS \known_refseq\";description \"atonal bHLH transcription factor 1\";gene_name \"ATOH1\";"	ATOH1	ENSG00000172238	ATOH1	protein_coding	474	HGNC:797
lnckb.40933	lnckb.13044	0.53321	0.00179179	13044	chr12	122078728	122147347	NONCODE,CHESS	protein_coding	STATUS \known_refseq\";description \"MLX interacting protein\";gene_name \"MLXIP\";"	MLXIP	ENSG00000175727	MLXIP	protein_coding	22877	HGNC:17055	40933	chr4	93828927	93829991	CHESS	protein_coding	STATUS \known_refseq\";description \"atonal bHLH transcription factor 1\";gene_name \"ATOH1\";"	ATOH1	ENSG00000172238	ATOH1	protein_coding	474	HGNC:797
lnckb.40933	lnckb.100629	0.730145	0	100629	chr11	75046425	75046977	MITranscriptome	lncRNA	gene_id_alis \G014733\";"	lnckb.100629	NA	NA	NA	NA	NA	40933	chr4	93828927	93829991	CHESS	protein_coding	STATUS \known_refseq\";description \"atonal bHLH transcription factor 1\";gene_name \"ATOH1\";"	ATOH1	ENSG00000172238	ATOH1	protein_coding	474	HGNC:797
lnckb.40933	lnckb.722	0.532811	0.00179179	722	chr1	22160963	22172524	NONCODE,CHESS,MITranscriptome	lncRNA	STATUS \known_refseq\";gene_name \"LOC105376850\";"	LOC105376850	NA	NA	NA	NA	NA	40933	chr4	93828927	93829991	CHESS	protein_coding	STATUS \known_refseq\";description \"atonal bHLH transcription factor 1\";gene_name \"ATOH1\";"	ATOH1	ENSG00000172238	ATOH1	protein_coding	474	HGNC:797
lnckb.40933	lnckb.51733	0.627965	5.83e-07	51733	chr7	125563755	125645542	CHESS,FANTOM,MITranscriptome	lncRNA	STATUS \known_fantom\";"	lnckb.51733	NA	NA	NA	NA	NA	40933	chr4	93828927	93829991	CHESS	protein_coding	STATUS \known_refseq\";description \"atonal bHLH transcription factor 1\";gene_name \"ATOH1\";"	ATOH1	ENSG00000172238	ATOH1	protein_coding	474	HGNC:797
lnckb.40933	lnckb.51867	0.53601	0	51867	chr7	130849476	131111306	NONCODE,CHESS,FANTOM,LNCipedia,MITranscriptome,BIGtranscriptome	lncRNA	STATUS \known_refseq\";description \"long intergenic non-protein coding RNA%2C p53 induced transcript\";gene_name \"LINC-PINT\";gene_name \"MIR29A,LINC-PINT,RP11-138A9.1\";"	LINC-PINT	NA	NA	NA	NA	NA	40933	chr4	93828927	93829991	CHESS	protein_coding	STATUS \known_refseq\";description \"atonal bHLH transcription factor 1\";gene_name \"ATOH1\";"	ATOH1	ENSG00000172238	ATOH1	protein_coding	474	HGNC:797
lnckb.40933	lnckb.106016	0.551536	0	106016	chr20	32349934	32351035	MITranscriptome	lncRNA	gene_id_alis \G050034\";"	lnckb.106016	NA	NA	NA	NA	NA	40933	chr4	93828927	93829991	CHESS	protein_coding	STATUS \known_refseq\";description \"atonal bHLH transcription factor 1\";gene_name \"ATOH1\";"	ATOH1	ENSG00000172238	ATOH1	protein_coding	474	HGNC:797
lnckb.40933	lnckb.35997	0.606902	0	35997	chr22	42360555	42369259	NONCODE,CHESS,FANTOM,LNCipedia,MITranscriptome,BIGtranscriptome	lncRNA	STATUS \known_refseq\";description \"long intergenic non-protein coding RNA 1315\";gene_name \"LINC01315\";"	LINC01315	ENSG00000229891	LINC01315	lncRNA	0	HGNC:50513	40933	chr4	93828927	93829991	CHESS	protein_coding	STATUS \known_refseq\";description \"atonal bHLH transcription factor 1\";gene_name \"ATOH1\";"	ATOH1	ENSG00000172238	ATOH1	protein_coding	474	HGNC:797
lnckb.40933	lnckb.18025	0.552667	0.00179179	18025	chr15	80195479	80252261	NONCODE,CHESS,FANTOM,LNCipedia,BIGtranscriptome	lncRNA	STATUS \known_refseq\";description \"long intergenic non-protein coding RNA 1314\";gene_name \"LINC01314\";"	LINC01314	NA	NA	NA	NA	NA	40933	chr4	93828927	93829991	CHESS	protein_coding	STATUS \known_refseq\";description \"atonal bHLH transcription factor 1\";gene_name \"ATOH1\";"	ATOH1	ENSG00000172238	ATOH1	protein_coding	474	HGNC:797
lnckb.40933	lnckb.24666	0.612267	0	24666	chr18	52336361	52339025	NONCODE,CHESS,LNCipedia,MITranscriptome,BIGtranscriptome	lncRNA	STATUS \known_gencode\";gene_name \"RP11-25O3.1\";"	RP11-25O3.1	ENSG00000266335	AC016383.1	lncRNA	0	0	40933	chr4	93828927	93829991	CHESS	protein_coding	STATUS \known_refseq\";description \"atonal bHLH transcription factor 1\";gene_name \"ATOH1\";"	ATOH1	ENSG00000172238	ATOH1	protein_coding	474	HGNC:797
lnckb.40933	lnckb.25218	0.560971	0.00179179	25218	chr19	1609154	1652615	NONCODE,CHESS,FANTOM,LNCipedia	protein_coding	STATUS \known_refseq\";description \"transcription factor 3\";gene_name \"TCF3\";"	TCF3	ENSG00000071564	TCF3	protein_coding	6929	HGNC:11633	40933	chr4	93828927	93829991	CHESS	protein_coding	STATUS \known_refseq\";description \"atonal bHLH transcription factor 1\";gene_name \"ATOH1\";"	ATOH1	ENSG00000172238	ATOH1	protein_coding	474	HGNC:797
lnckb.40933	lnckb.36912	0.503142	3.52e-05	36912	chr3	34159146	34436767	NONCODE,CHESS,FANTOM,LNCipedia,MITranscriptome,BIGtranscriptome	lncRNA	STATUS \known_refseq\";gene_name \"LOC101928114\";"	LOC101928114	NA	NA	NA	NA	NA	40933	chr4	93828927	93829991	CHESS	protein_coding	STATUS \known_refseq\";description \"atonal bHLH transcription factor 1\";gene_name \"ATOH1\";"	ATOH1	ENSG00000172238	ATOH1	protein_coding	474	HGNC:797
lnckb.40933	lnckb.65926	0.671187	3.52e-05	65926	chr8	41194449	41195775	NONCODE,FANTOM,MITranscriptome	lncRNA	gene_id_alis_alias \CATG00000102298.1\";geneSuperClass \"all_lncRNA\";geneClass \"lncRNA_intergenic\";geneSubClass \"far_from_coding_genes\";gene_type \"__na\";gene_name \"CATG00000102298.1\";coding_status \"nonCoding\";cumulative_support \"FANTOM\";geneCategory \"__na\";DHS_type \"not_DHS\";"	CATG00000102298.1	NA	NA	NA	NA	NA	40933	chr4	93828927	93829991	CHESS	protein_coding	STATUS \known_refseq\";description \"atonal bHLH transcription factor 1\";gene_name \"ATOH1\";"	ATOH1	ENSG00000172238	ATOH1	protein_coding	474	HGNC:797
lnckb.40933	lnckb.55084	0.544914	3.52e-05	55084	chr9	13438235	13487632	NONCODE,CHESS,FANTOM,LNCipedia,MITranscriptome,BIGtranscriptome	lncRNA	STATUS \known_refseq\";gene_name \"LOC105375977\";gene_name \"RP11-536O18.1\";"	RP11-536O18.1	NA	NA	NA	NA	NA	40933	chr4	93828927	93829991	CHESS	protein_coding	STATUS \known_refseq\";description \"atonal bHLH transcription factor 1\";gene_name \"ATOH1\";"	ATOH1	ENSG00000172238	ATOH1	protein_coding	474	HGNC:797
lnckb.40933	lnckb.1363	0.661612	3.52e-05	1363	chr1	41361439	41383591	NONCODE,CHESS	protein_coding	STATUS \known_refseq\";description \"forkhead box O6\";gene_name \"FOXO6\";"	FOXO6	ENSG00000204060	FOXO6	protein_coding	100132074	HGNC:24814	40933	chr4	93828927	93829991	CHESS	protein_coding	STATUS \known_refseq\";description \"atonal bHLH transcription factor 1\";gene_name \"ATOH1\";"	ATOH1	ENSG00000172238	ATOH1	protein_coding	474	HGNC:797
lnckb.40933	lnckb.3197	0.570355	3.52e-05	3197	chr1	153967487	153974364	CHESS	protein_coding	STATUS \known_refseq\";description \"cAMP responsive element binding protein 3-like 4\";gene_name \"CREB3L4\";"	CREB3L4	ENSG00000143578	CREB3L4	protein_coding	148327	HGNC:18854	40933	chr4	93828927	93829991	CHESS	protein_coding	STATUS \known_refseq\";description \"atonal bHLH transcription factor 1\";gene_name \"ATOH1\";"	ATOH1	ENSG00000172238	ATOH1	protein_coding	474	HGNC:797
lnckb.40933	lnckb.16594	0.748448	0	16594	chr14	105624881	105644866	NONCODE,CHESS,MITranscriptome	lncRNA	STATUS \novel\";"	lnckb.16594	NA	NA	NA	NA	NA	40933	chr4	93828927	93829991	CHESS	protein_coding	STATUS \known_refseq\";description \"atonal bHLH transcription factor 1\";gene_name \"ATOH1\";"	ATOH1	ENSG00000172238	ATOH1	protein_coding	474	HGNC:797
lnckb.40933	lnckb.40889	0.603961	0.00179179	40889	chr4	88411483	88467988	NONCODE,CHESS,FANTOM,LNCipedia,MITranscriptome	lncRNA	STATUS \known_refseq\";gene_name \"LOC102723458\";"	LOC102723458	NA	NA	NA	NA	NA	40933	chr4	93828927	93829991	CHESS	protein_coding	STATUS \known_refseq\";description \"atonal bHLH transcription factor 1\";gene_name \"ATOH1\";"	ATOH1	ENSG00000172238	ATOH1	protein_coding	474	HGNC:797
lnckb.40933	lnckb.33070	0.713822	0	33070	chr20	20368121	20370949	CHESS	protein_coding	STATUS \known_refseq\";description \"insulinoma associated 1\";gene_name \"INSM1\";"	INSM1	ENSG00000173404	INSM1	protein_coding	3642	HGNC:6090	40933	chr4	93828927	93829991	CHESS	protein_coding	STATUS \known_refseq\";description \"atonal bHLH transcription factor 1\";gene_name \"ATOH1\";"	ATOH1	ENSG00000172238	ATOH1	protein_coding	474	HGNC:797
lnckb.40933	lnckb.57018	0.604033	0	57018	chr9	132582606	132591897	CHESS	protein_coding	STATUS \known_refseq\";description \"BarH like homeobox 1\";gene_name \"BARHL1\";"	BARHL1	ENSG00000125492	BARHL1	protein_coding	56751	HGNC:953	40933	chr4	93828927	93829991	CHESS	protein_coding	STATUS \known_refseq\";description \"atonal bHLH transcription factor 1\";gene_name \"ATOH1\";"	ATOH1	ENSG00000172238	ATOH1	protein_coding	474	HGNC:797
lnckb.40933	lnckb.83075	0.520401	0.00179179	83075	chr14	90050257	90052145	NONCODE	lncRNA	gene_id_alis \NONHSAG069975.1\";"	NONHSAG069975.1	NA	NA	NA	NA	NA	40933	chr4	93828927	93829991	CHESS	protein_coding	STATUS \known_refseq\";description \"atonal bHLH transcription factor 1\";gene_name \"ATOH1\";"	ATOH1	ENSG00000172238	ATOH1	protein_coding	474	HGNC:797
lnckb.40933	lnckb.24154	0.612605	0.00179179	24154	chr18	10589237	10606736	NONCODE,CHESS,LNCipedia,MITranscriptome,BIGtranscriptome	lncRNA	STATUS \known_refseq\";gene_name \"LOC105371990\";gene_name \"RP11-883A18.3\";"	RP11-883A18.3	NA	NA	NA	NA	NA	40933	chr4	93828927	93829991	CHESS	protein_coding	STATUS \known_refseq\";description \"atonal bHLH transcription factor 1\";gene_name \"ATOH1\";"	ATOH1	ENSG00000172238	ATOH1	protein_coding	474	HGNC:797
lnckb.40933	lnckb.42902	0.598073	0	42902	chr5	57570342	57617680	NONCODE,CHESS,FANTOM,LNCipedia,MITranscriptome,BIGtranscriptome	lncRNA	STATUS \known_refseq\";description \"uncharacterized LincR-0003\";gene_name \"LINCR-0003\";"	LINCR-0003	NA	NA	NA	NA	NA	40933	chr4	93828927	93829991	CHESS	protein_coding	STATUS \known_refseq\";description \"atonal bHLH transcription factor 1\";gene_name \"ATOH1\";"	ATOH1	ENSG00000172238	ATOH1	protein_coding	474	HGNC:797
lnckb.40933	lnckb.61476	0.647575	0	61476	chr16	8431435	8474661	NONCODE,FANTOM,MITranscriptome	lncRNA	gene_id_alis_alias \CATG00000028636.1\";geneSuperClass \"all_lncRNA\";geneClass \"lncRNA_intergenic\";geneSubClass \"far_from_coding_genes\";gene_type \"__na\";gene_name \"CATG00000028636.1\";coding_status \"nonCoding\";cumulative_support \"FANTOM:MITRANS\";geneCategory \"e_lncRNA\";DHS_type \"DHS_enhancer\";"	CATG00000028636.1	NA	NA	NA	NA	NA	40933	chr4	93828927	93829991	CHESS	protein_coding	STATUS \known_refseq\";description \"atonal bHLH transcription factor 1\";gene_name \"ATOH1\";"	ATOH1	ENSG00000172238	ATOH1	protein_coding	474	HGNC:797
lnckb.40933	lnckb.65300	0.614143	0.00179179	65300	chr7	25855325	25858665	NONCODE,FANTOM,LNCipedia	lncRNA	gene_id_alis_alias \CATG00000091701.1\";geneSuperClass \"all_lncRNA\";geneClass \"lncRNA_intergenic\";geneSubClass \"far_from_coding_genes\";gene_type \"__na\";gene_name \"CATG00000091701.1\";coding_status \"nonCoding\";cumulative_support \"ENCODE:FANTOM:HUBDMAP\";geneCategory \"p_lncRNA_intergenic\";DHS_type \"DHS_promoter\";"	CATG00000091701.1	NA	NA	NA	NA	NA	40933	chr4	93828927	93829991	CHESS	protein_coding	STATUS \known_refseq\";description \"atonal bHLH transcription factor 1\";gene_name \"ATOH1\";"	ATOH1	ENSG00000172238	ATOH1	protein_coding	474	HGNC:797
lnckb.40933	lnckb.48147	0.601892	5.83e-07	48147	chr6	168872788	168884724	NONCODE,CHESS,MITranscriptome	lncRNA	STATUS \known_refseq\";gene_name \"LOC107986551\";"	LOC107986551	NA	NA	NA	NA	NA	40933	chr4	93828927	93829991	CHESS	protein_coding	STATUS \known_refseq\";description \"atonal bHLH transcription factor 1\";gene_name \"ATOH1\";"	ATOH1	ENSG00000172238	ATOH1	protein_coding	474	HGNC:797
lnckb.40933	lnckb.67036	0.674189	0	67036	chr14	105599933	105605174	NONCODE,FANTOM,LNCipedia,BIGtranscriptome	lncRNA	gene_id_alis_alias \ENSG00000254140.1\";geneSuperClass \"all_lncRNA\";geneClass \"lncRNA_sense_intronic\";geneSubClass \"sense_intron_overlap\";gene_type \"lincRNA\";gene_name \"RP11-731F5.1\";coding_status \"uncertain\";cumulative_support \"ENCODE:FANTOM:GENCODE\";geneCategory \"__na\";DHS_type \"not_DHS\";"	RP11-731F5.1coding_status uncertaincumulative_support ENCODE:FANTOM:GENCODEgeneCategory __naDHS_type not_DHS	NA	NA	NA	NA	NA	40933	chr4	93828927	93829991	CHESS	protein_coding	STATUS \known_refseq\";description \"atonal bHLH transcription factor 1\";gene_name \"ATOH1\";"	ATOH1	ENSG00000172238	ATOH1	protein_coding	474	HGNC:797
lnckb.40933	lnckb.68247	0.541628	0	68247	chr10	77967448	77968622	NONCODE,LNCipedia	lncRNA	gene_alias \lnc-RPS24-10\";"	lnc-RPS24-10	NA	NA	NA	NA	NA	40933	chr4	93828927	93829991	CHESS	protein_coding	STATUS \known_refseq\";description \"atonal bHLH transcription factor 1\";gene_name \"ATOH1\";"	ATOH1	ENSG00000172238	ATOH1	protein_coding	474	HGNC:797
lnckb.40933	lnckb.55213	0.600801	0	55213	chr9	22446841	22452473	NONCODE,CHESS,FANTOM,LNCipedia,MITranscriptome	protein_coding	STATUS \known_refseq\";description \"DMRT like family A1\";gene_name \"DMRTA1\";"	DMRTA1	ENSG00000176399	DMRTA1	protein_coding	63951	HGNC:13826	40933	chr4	93828927	93829991	CHESS	protein_coding	STATUS \known_refseq\";description \"atonal bHLH transcription factor 1\";gene_name \"ATOH1\";"	ATOH1	ENSG00000172238	ATOH1	protein_coding	474	HGNC:797
lnckb.40933	lnckb.49708	0.723713	0	49708	chr7	1289263	1291244	NONCODE,CHESS,MITranscriptome	lncRNA	STATUS \novel\";"	lnckb.49708	NA	NA	NA	NA	NA	40933	chr4	93828927	93829991	CHESS	protein_coding	STATUS \known_refseq\";description \"atonal bHLH transcription factor 1\";gene_name \"ATOH1\";"	ATOH1	ENSG00000172238	ATOH1	protein_coding	474	HGNC:797
lnckb.40933	lnckb.39626	0.648372	3.52e-05	39626	chr4	786621	799169	NONCODE,CHESS,FANTOM,LNCipedia	lncRNA	STATUS \known_refseq\";gene_name \"LOC105374339\";"	LOC105374339	NA	NA	NA	NA	NA	40933	chr4	93828927	93829991	CHESS	protein_coding	STATUS \known_refseq\";description \"atonal bHLH transcription factor 1\";gene_name \"ATOH1\";"	ATOH1	ENSG00000172238	ATOH1	protein_coding	474	HGNC:797
lnckb.40933	lnckb.85982	0.648644	3.52e-05	85982	chr2	16322690	16334028	NONCODE,MITranscriptome	lncRNA	gene_id_alis \NONHSAG079676.2\";"	NONHSAG079676.2	NA	NA	NA	NA	NA	40933	chr4	93828927	93829991	CHESS	protein_coding	STATUS \known_refseq\";description \"atonal bHLH transcription factor 1\";gene_name \"ATOH1\";"	ATOH1	ENSG00000172238	ATOH1	protein_coding	474	HGNC:797
lnckb.40933	lnckb.46115	0.600925	0.00179179	46115	chr6	33586106	33593338	NONCODE,CHESS,FANTOM,LNCipedia,MITranscriptome,BIGtranscriptome	lncRNA	STATUS \known_refseq\";description \"long intergenic non-protein coding RNA 336\";gene_name \"LINC00336\";"	LINC00336	ENSG00000197251	LINC00336	lncRNA	0	HGNC:33813	40933	chr4	93828927	93829991	CHESS	protein_coding	STATUS \known_refseq\";description \"atonal bHLH transcription factor 1\";gene_name \"ATOH1\";"	ATOH1	ENSG00000172238	ATOH1	protein_coding	474	HGNC:797
lnckb.40933	lnckb.95687	0.578899	0.00179179	95687	chr8	41188267	41188514	NONCODE	lncRNA	gene_id_alis \NONHSAG100156.1\";"	NONHSAG100156.1	NA	NA	NA	NA	NA	40933	chr4	93828927	93829991	CHESS	protein_coding	STATUS \known_refseq\";description \"atonal bHLH transcription factor 1\";gene_name \"ATOH1\";"	ATOH1	ENSG00000172238	ATOH1	protein_coding	474	HGNC:797
lnckb.40933	lnckb.48103	0.549553	0	48103	chr6	167547641	167551392	CHESS	lncRNA	STATUS \known_refseq\";gene_name \"LOC105378129\";"	LOC105378129	NA	NA	NA	NA	NA	40933	chr4	93828927	93829991	CHESS	protein_coding	STATUS \known_refseq\";description \"atonal bHLH transcription factor 1\";gene_name \"ATOH1\";"	ATOH1	ENSG00000172238	ATOH1	protein_coding	474	HGNC:797
lnckb.40933	lnckb.27743	0.481542	0.00179179	27743	chr19	57614219	57630732	NONCODE,CHESS,LNCipedia,BIGtranscriptome	protein_coding	STATUS \known_refseq\";description \"zinc finger protein 134\";gene_name \"ZNF134\";"	ZNF134	ENSG00000213762	ZNF134	protein_coding	7693	HGNC:12918	40933	chr4	93828927	93829991	CHESS	protein_coding	STATUS \known_refseq\";description \"atonal bHLH transcription factor 1\";gene_name \"ATOH1\";"	ATOH1	ENSG00000172238	ATOH1	protein_coding	474	HGNC:797
lnckb.40933	lnckb.94409	0.681451	0	94409	chr7	1293068	1293897	NONCODE,MITranscriptome	lncRNA	gene_id_alis \NONHSAG113460.1\";"	NONHSAG113460.1	NA	NA	NA	NA	NA	40933	chr4	93828927	93829991	CHESS	protein_coding	STATUS \known_refseq\";description \"atonal bHLH transcription factor 1\";gene_name \"ATOH1\";"	ATOH1	ENSG00000172238	ATOH1	protein_coding	474	HGNC:797
lnckb.40933	lnckb.90100	0.601429	3.52e-05	90100	chr4	3869189	3870561	NONCODE	lncRNA	gene_id_alis \NONHSAG088784.1\";"	NONHSAG088784.1	NA	NA	NA	NA	NA	40933	chr4	93828927	93829991	CHESS	protein_coding	STATUS \known_refseq\";description \"atonal bHLH transcription factor 1\";gene_name \"ATOH1\";"	ATOH1	ENSG00000172238	ATOH1	protein_coding	474	HGNC:797
lnckb.40933	lnckb.53691	0.633063	0	53691	chr8	73093287	73094189	NONCODE,CHESS,LNCipedia	lncRNA	STATUS \novel\";"	lnckb.53691	NA	NA	NA	NA	NA	40933	chr4	93828927	93829991	CHESS	protein_coding	STATUS \known_refseq\";description \"atonal bHLH transcription factor 1\";gene_name \"ATOH1\";"	ATOH1	ENSG00000172238	ATOH1	protein_coding	474	HGNC:797
lnckb.40933	lnckb.49706	0.639328	0.00179179	49706	chr7	1233018	1237313	NONCODE,CHESS,LNCipedia	protein_coding	STATUS \known_refseq\";description \"UNC homeobox\";gene_name \"UNCX\";"	UNCX	ENSG00000164853	UNCX	protein_coding	340260	HGNC:33194	40933	chr4	93828927	93829991	CHESS	protein_coding	STATUS \known_refseq\";description \"atonal bHLH transcription factor 1\";gene_name \"ATOH1\";"	ATOH1	ENSG00000172238	ATOH1	protein_coding	474	HGNC:797
lnckb.40933	lnckb.98172	0.517266	0	98172	chrX	146234889	146242871	NONCODE	lncRNA	gene_id_alis \NONHSAG103620.1\";"	NONHSAG103620.1	NA	NA	NA	NA	NA	40933	chr4	93828927	93829991	CHESS	protein_coding	STATUS \known_refseq\";description \"atonal bHLH transcription factor 1\";gene_name \"ATOH1\";"	ATOH1	ENSG00000172238	ATOH1	protein_coding	474	HGNC:797
lnckb.40933	lnckb.102599	0.674186	0	102599	chr15	22750638	22754878	MITranscriptome	lncRNA	gene_id_alis \G026608\";"	lnckb.102599	NA	NA	NA	NA	NA	40933	chr4	93828927	93829991	CHESS	protein_coding	STATUS \known_refseq\";description \"atonal bHLH transcription factor 1\";gene_name \"ATOH1\";"	ATOH1	ENSG00000172238	ATOH1	protein_coding	474	HGNC:797
lnckb.40933	lnckb.95688	0.608947	0.00179179	95688	chr8	41188820	41189209	NONCODE	lncRNA	gene_id_alis \NONHSAG100157.1\";"	NONHSAG100157.1	NA	NA	NA	NA	NA	40933	chr4	93828927	93829991	CHESS	protein_coding	STATUS \known_refseq\";description \"atonal bHLH transcription factor 1\";gene_name \"ATOH1\";"	ATOH1	ENSG00000172238	ATOH1	protein_coding	474	HGNC:797
lnckb.41085	lnckb.42902	0.544063	0.00179179	42902	chr5	57570342	57617680	NONCODE,CHESS,FANTOM,LNCipedia,MITranscriptome,BIGtranscriptome	lncRNA	STATUS \known_refseq\";description \"uncharacterized LincR-0003\";gene_name \"LINCR-0003\";"	LINCR-0003	NA	NA	NA	NA	NA	41085	chr4	108808725	109302737	NONCODE,CHESS,LNCipedia,BIGtranscriptome	protein_coding	STATUS \known_refseq\";description \"collagen type XXV alpha 1\";gene_name \"COL25A1\";"	COL25A1	ENSG00000188517	COL25A1	protein_coding	84570	HGNC:18603
lnckb.41172	lnckb.40933	0.677239	0	40933	chr4	93828927	93829991	CHESS	protein_coding	STATUS \known_refseq\";description \"atonal bHLH transcription factor 1\";gene_name \"ATOH1\";"	ATOH1	ENSG00000172238	ATOH1	protein_coding	474	HGNC:797	41172	chr4	118033596	118258945	NONCODE,CHESS	protein_coding	STATUS \known_refseq\";description \"N-deacetylase/N-sulfotransferase 3\";gene_name \"NDST3\";"	NDST3	ENSG00000164100	NDST3	protein_coding	9348	HGNC:7682
lnckb.41172	lnckb.42902	0.673558	3.52e-05	42902	chr5	57570342	57617680	NONCODE,CHESS,FANTOM,LNCipedia,MITranscriptome,BIGtranscriptome	lncRNA	STATUS \known_refseq\";description \"uncharacterized LincR-0003\";gene_name \"LINCR-0003\";"	LINCR-0003	NA	NA	NA	NA	NA	41172	chr4	118033596	118258945	NONCODE,CHESS	protein_coding	STATUS \known_refseq\";description \"N-deacetylase/N-sulfotransferase 3\";gene_name \"NDST3\";"	NDST3	ENSG00000164100	NDST3	protein_coding	9348	HGNC:7682
lnckb.41207	lnckb.40933	0.66565	0	40933	chr4	93828927	93829991	CHESS	protein_coding	STATUS \known_refseq\";description \"atonal bHLH transcription factor 1\";gene_name \"ATOH1\";"	ATOH1	ENSG00000172238	ATOH1	protein_coding	474	HGNC:797	41207	chr4	119627359	119630755	NONCODE,CHESS,FANTOM	protein_coding	STATUS \known_refseq\";gene_name \"LOC107986192\";"	LOC107986192	NA	NA	NA	NA	NA
lnckb.41473	lnckb.40933	0.646207	0	40933	chr4	93828927	93829991	CHESS	protein_coding	STATUS \known_refseq\";description \"atonal bHLH transcription factor 1\";gene_name \"ATOH1\";"	ATOH1	ENSG00000172238	ATOH1	protein_coding	474	HGNC:797	41473	chr4	143336527	143487739	NONCODE,CHESS,LNCipedia	protein_coding	STATUS \known_refseq\";description \"GRB2 associated binding protein 1\";gene_name \"GAB1\";"	GAB1	ENSG00000109458	GAB1	protein_coding	2549	HGNC:4066
lnckb.41473	lnckb.42902	0.600395	0	42902	chr5	57570342	57617680	NONCODE,CHESS,FANTOM,LNCipedia,MITranscriptome,BIGtranscriptome	lncRNA	STATUS \known_refseq\";description \"uncharacterized LincR-0003\";gene_name \"LINCR-0003\";"	LINCR-0003	NA	NA	NA	NA	NA	41473	chr4	143336527	143487739	NONCODE,CHESS,LNCipedia	protein_coding	STATUS \known_refseq\";description \"GRB2 associated binding protein 1\";gene_name \"GAB1\";"	GAB1	ENSG00000109458	GAB1	protein_coding	2549	HGNC:4066
lnckb.4160	lnckb.42902	0.521851	0.00179179	42902	chr5	57570342	57617680	NONCODE,CHESS,FANTOM,LNCipedia,MITranscriptome,BIGtranscriptome	lncRNA	STATUS \known_refseq\";description \"uncharacterized LincR-0003\";gene_name \"LINCR-0003\";"	LINCR-0003	NA	NA	NA	NA	NA	4160	chr1	201688256	201829559	NONCODE,CHESS,FANTOM,LNCipedia,MITranscriptome,BIGtranscriptome	lncRNA	STATUS \known_refseq\";description \"IPO9 antisense RNA 1\";gene_name \"IPO9-AS1\";"	IPO9-AS1	ENSG00000231871	IPO9-AS1	lncRNA	0	HGNC:40892
lnckb.42006	lnckb.100629	0.671936	0	100629	chr11	75046425	75046977	MITranscriptome	lncRNA	gene_id_alis \G014733\";"	lnckb.100629	NA	NA	NA	NA	NA	42006	chr4	185492850	185535606	NONCODE,CHESS,LNCipedia	protein_coding	STATUS \known_refseq\";description \"PDZ and LIM domain 3\";gene_name \"PDLIM3\";"	PDLIM3	ENSG00000154553	PDLIM3	protein_coding	27295	HGNC:20767
lnckb.42006	lnckb.25734	0.537342	0.00179179	25734	chr19	11814241	11835617	NONCODE,CHESS,LNCipedia	protein_coding	STATUS \known_refseq\";description \"zinc finger protein 440\";gene_name \"ZNF440\";"	ZNF440	ENSG00000171295	ZNF440	protein_coding	126070	HGNC:20874	42006	chr4	185492850	185535606	NONCODE,CHESS,LNCipedia	protein_coding	STATUS \known_refseq\";description \"PDZ and LIM domain 3\";gene_name \"PDLIM3\";"	PDLIM3	ENSG00000154553	PDLIM3	protein_coding	27295	HGNC:20767
lnckb.42006	lnckb.4869	0.533075	3.52e-05	4869	chr1	230874846	230879015	NONCODE,CHESS,FANTOM,LNCipedia,MITranscriptome,BIGtranscriptome	lncRNA	STATUS \known_refseq\";description \"uncharacterized LOC101927604\";gene_name \"LOC101927604\";"	LOC101927604	NA	NA	NA	NA	NA	42006	chr4	185492850	185535606	NONCODE,CHESS,LNCipedia	protein_coding	STATUS \known_refseq\";description \"PDZ and LIM domain 3\";gene_name \"PDLIM3\";"	PDLIM3	ENSG00000154553	PDLIM3	protein_coding	27295	HGNC:20767
lnckb.42006	lnckb.102279	0.559714	0.00179179	102279	chr14	35527066	35533532	MITranscriptome,BIGtranscriptome	lncRNA	gene_id_alis \G024253\";"	lnckb.102279	NA	NA	NA	NA	NA	42006	chr4	185492850	185535606	NONCODE,CHESS,LNCipedia	protein_coding	STATUS \known_refseq\";description \"PDZ and LIM domain 3\";gene_name \"PDLIM3\";"	PDLIM3	ENSG00000154553	PDLIM3	protein_coding	27295	HGNC:20767
lnckb.42006	lnckb.30385	0.583181	3.52e-05	30385	chr2	105143548	105148643	NONCODE,CHESS,FANTOM,LNCipedia,MITranscriptome,BIGtranscriptome	lncRNA	STATUS \known_refseq\";description \"uncharacterized LOC105373984\";gene_name \"LOC105373984\";gene_name \"AC104655.3\";"	AC104655.3	NA	NA	NA	NA	NA	42006	chr4	185492850	185535606	NONCODE,CHESS,LNCipedia	protein_coding	STATUS \known_refseq\";description \"PDZ and LIM domain 3\";gene_name \"PDLIM3\";"	PDLIM3	ENSG00000154553	PDLIM3	protein_coding	27295	HGNC:20767
lnckb.42006	lnckb.102599	0.618898	0	102599	chr15	22750638	22754878	MITranscriptome	lncRNA	gene_id_alis \G026608\";"	lnckb.102599	NA	NA	NA	NA	NA	42006	chr4	185492850	185535606	NONCODE,CHESS,LNCipedia	protein_coding	STATUS \known_refseq\";description \"PDZ and LIM domain 3\";gene_name \"PDLIM3\";"	PDLIM3	ENSG00000154553	PDLIM3	protein_coding	27295	HGNC:20767
lnckb.42006	lnckb.42902	0.601641	0	42902	chr5	57570342	57617680	NONCODE,CHESS,FANTOM,LNCipedia,MITranscriptome,BIGtranscriptome	lncRNA	STATUS \known_refseq\";description \"uncharacterized LincR-0003\";gene_name \"LINCR-0003\";"	LINCR-0003	NA	NA	NA	NA	NA	42006	chr4	185492850	185535606	NONCODE,CHESS,LNCipedia	protein_coding	STATUS \known_refseq\";description \"PDZ and LIM domain 3\";gene_name \"PDLIM3\";"	PDLIM3	ENSG00000154553	PDLIM3	protein_coding	27295	HGNC:20767
lnckb.42006	lnckb.16594	0.62969	0.00179179	16594	chr14	105624881	105644866	NONCODE,CHESS,MITranscriptome	lncRNA	STATUS \novel\";"	lnckb.16594	NA	NA	NA	NA	NA	42006	chr4	185492850	185535606	NONCODE,CHESS,LNCipedia	protein_coding	STATUS \known_refseq\";description \"PDZ and LIM domain 3\";gene_name \"PDLIM3\";"	PDLIM3	ENSG00000154553	PDLIM3	protein_coding	27295	HGNC:20767
lnckb.42006	lnckb.2190	0.608216	0.00179179	2190	chr1	90782984	90851650	NONCODE,CHESS,FANTOM,LNCipedia,MITranscriptome,BIGtranscriptome	lncRNA	STATUS \known_refseq\";description \"uncharacterized LOC105378853\";gene_name \"LOC105378853\";gene_name \"RP4-665J23.1\";"	RP4-665J23.1	NA	NA	NA	NA	NA	42006	chr4	185492850	185535606	NONCODE,CHESS,LNCipedia	protein_coding	STATUS \known_refseq\";description \"PDZ and LIM domain 3\";gene_name \"PDLIM3\";"	PDLIM3	ENSG00000154553	PDLIM3	protein_coding	27295	HGNC:20767
lnckb.42006	lnckb.52108	0.520738	3.52e-05	52108	chr7	143885467	143899037	CHESS	lncRNA	STATUS \known_refseq\";gene_name \"LOC105375549\";"	LOC105375549	NA	NA	NA	NA	NA	42006	chr4	185492850	185535606	NONCODE,CHESS,LNCipedia	protein_coding	STATUS \known_refseq\";description \"PDZ and LIM domain 3\";gene_name \"PDLIM3\";"	PDLIM3	ENSG00000154553	PDLIM3	protein_coding	27295	HGNC:20767
lnckb.42006	lnckb.35997	0.611254	0	35997	chr22	42360555	42369259	NONCODE,CHESS,FANTOM,LNCipedia,MITranscriptome,BIGtranscriptome	lncRNA	STATUS \known_refseq\";description \"long intergenic non-protein coding RNA 1315\";gene_name \"LINC01315\";"	LINC01315	ENSG00000229891	LINC01315	lncRNA	0	HGNC:50513	42006	chr4	185492850	185535606	NONCODE,CHESS,LNCipedia	protein_coding	STATUS \known_refseq\";description \"PDZ and LIM domain 3\";gene_name \"PDLIM3\";"	PDLIM3	ENSG00000154553	PDLIM3	protein_coding	27295	HGNC:20767
lnckb.42006	lnckb.1778	0.562801	0	1778	chr1	60649466	60867998	NONCODE,CHESS,FANTOM,LNCipedia,MITranscriptome,BIGtranscriptome	lncRNA	STATUS \known_refseq\";description \"uncharacterized LOC101926964\";gene_name \"LOC101926964\";gene_name \"RP11-436K8.1\";"	RP11-436K8.1	NA	NA	NA	NA	NA	42006	chr4	185492850	185535606	NONCODE,CHESS,LNCipedia	protein_coding	STATUS \known_refseq\";description \"PDZ and LIM domain 3\";gene_name \"PDLIM3\";"	PDLIM3	ENSG00000154553	PDLIM3	protein_coding	27295	HGNC:20767
lnckb.42006	lnckb.48115	0.671293	0	48115	chr6	167784537	167796859	NONCODE,CHESS,LNCipedia	lncRNA	STATUS \known_refseq\";description \"long intergenic non-protein coding RNA 1558\";gene_name \"LINC01558\";"	LINC01558	ENSG00000146521	LINC01558	lncRNA	0	HGNC:21235	42006	chr4	185492850	185535606	NONCODE,CHESS,LNCipedia	protein_coding	STATUS \known_refseq\";description \"PDZ and LIM domain 3\";gene_name \"PDLIM3\";"	PDLIM3	ENSG00000154553	PDLIM3	protein_coding	27295	HGNC:20767
lnckb.42006	lnckb.13042	0.541374	5.83e-07	13042	chr12	122063290	122078514	NONCODE,CHESS,FANTOM,LNCipedia,BIGtranscriptome	lncRNA	STATUS \known_refseq\";description \"uncharacterized LOC100506691\";gene_name \"LOC100506691\";gene_name \"AC156455.1\";"	AC156455.1	ENSG00000256546	AC156455.1	lncRNA	0	0	42006	chr4	185492850	185535606	NONCODE,CHESS,LNCipedia	protein_coding	STATUS \known_refseq\";description \"PDZ and LIM domain 3\";gene_name \"PDLIM3\";"	PDLIM3	ENSG00000154553	PDLIM3	protein_coding	27295	HGNC:20767
lnckb.42006	lnckb.18362	0.587181	0	18362	chr15	96256699	96342906	NONCODE,CHESS,FANTOM,LNCipedia,MITranscriptome	protein_coding	STATUS \known_refseq\";description \"nuclear receptor subfamily 2 group F member 2\";gene_name \"NR2F2\";"	NR2F2	ENSG00000185551	NR2F2	protein_coding	7026	HGNC:7976	42006	chr4	185492850	185535606	NONCODE,CHESS,LNCipedia	protein_coding	STATUS \known_refseq\";description \"PDZ and LIM domain 3\";gene_name \"PDLIM3\";"	PDLIM3	ENSG00000154553	PDLIM3	protein_coding	27295	HGNC:20767
lnckb.42006	lnckb.55603	0.451937	0.00179179	55603	chr9	62896695	62904012	NONCODE,CHESS,FANTOM,LNCipedia,MITranscriptome,BIGtranscriptome	lncRNA	STATUS \known_refseq\";description \"uncharacterized LOC728673\";gene_name \"LOC728673\";gene_name \"RP11-262H14.4\";"	RP11-262H14.4	NA	NA	NA	NA	NA	42006	chr4	185492850	185535606	NONCODE,CHESS,LNCipedia	protein_coding	STATUS \known_refseq\";description \"PDZ and LIM domain 3\";gene_name \"PDLIM3\";"	PDLIM3	ENSG00000154553	PDLIM3	protein_coding	27295	HGNC:20767
lnckb.42006	lnckb.18963	0.643536	5.83e-07	18963	chr16	4257184	4273075	NONCODE,CHESS,LNCipedia	protein_coding	STATUS \known_refseq\";description \"transcription factor AP-4 (activating enhancer binding protein 4)\";gene_name \"TFAP4\";"	TFAP4	ENSG00000090447	TFAP4	protein_coding	7023	HGNC:11745	42006	chr4	185492850	185535606	NONCODE,CHESS,LNCipedia	protein_coding	STATUS \known_refseq\";description \"PDZ and LIM domain 3\";gene_name \"PDLIM3\";"	PDLIM3	ENSG00000154553	PDLIM3	protein_coding	27295	HGNC:20767
lnckb.42006	lnckb.55213	0.533708	0.00179179	55213	chr9	22446841	22452473	NONCODE,CHESS,FANTOM,LNCipedia,MITranscriptome	protein_coding	STATUS \known_refseq\";description \"DMRT like family A1\";gene_name \"DMRTA1\";"	DMRTA1	ENSG00000176399	DMRTA1	protein_coding	63951	HGNC:13826	42006	chr4	185492850	185535606	NONCODE,CHESS,LNCipedia	protein_coding	STATUS \known_refseq\";description \"PDZ and LIM domain 3\";gene_name \"PDLIM3\";"	PDLIM3	ENSG00000154553	PDLIM3	protein_coding	27295	HGNC:20767
lnckb.42006	lnckb.15966	0.553135	0.00179179	15966	chr14	75426685	75482269	CHESS	protein_coding	STATUS \known_refseq\";description \"Jun dimerization protein 2\";gene_name \"JDP2\";"	JDP2	ENSG00000140044	JDP2	protein_coding	122953	HGNC:17546	42006	chr4	185492850	185535606	NONCODE,CHESS,LNCipedia	protein_coding	STATUS \known_refseq\";description \"PDZ and LIM domain 3\";gene_name \"PDLIM3\";"	PDLIM3	ENSG00000154553	PDLIM3	protein_coding	27295	HGNC:20767
lnckb.42006	lnckb.85982	0.631738	0.00179179	85982	chr2	16322690	16334028	NONCODE,MITranscriptome	lncRNA	gene_id_alis \NONHSAG079676.2\";"	NONHSAG079676.2	NA	NA	NA	NA	NA	42006	chr4	185492850	185535606	NONCODE,CHESS,LNCipedia	protein_coding	STATUS \known_refseq\";description \"PDZ and LIM domain 3\";gene_name \"PDLIM3\";"	PDLIM3	ENSG00000154553	PDLIM3	protein_coding	27295	HGNC:20767
lnckb.42006	lnckb.70076	0.491799	0	70076	chr15	22756172	22756729	NONCODE,LNCipedia	lncRNA	gene_alias \lnc-CYFIP1-4\";"	lnc-CYFIP1-4	ENSG00000277755	AC138649.3	processed_pseudogene	0	0	42006	chr4	185492850	185535606	NONCODE,CHESS,LNCipedia	protein_coding	STATUS \known_refseq\";description \"PDZ and LIM domain 3\";gene_name \"PDLIM3\";"	PDLIM3	ENSG00000154553	PDLIM3	protein_coding	27295	HGNC:20767
lnckb.42006	lnckb.61162	0.573428	0	61162	chr15	22730459	22732694	NONCODE,FANTOM,LNCipedia	lncRNA	gene_id_alis_alias \CATG00000022289.1\";geneSuperClass \"all_lncRNA\";geneClass \"lncRNA_intergenic\";geneSubClass \"far_from_coding_genes\";gene_type \"__na\";gene_name \"CATG00000022289.1\";coding_status \"nonCoding\";cumulative_support \"ENCODE\";geneCategory \"__na\";DHS_type \"not_DHS\";"	CATG00000022289.1	NA	NA	NA	NA	NA	42006	chr4	185492850	185535606	NONCODE,CHESS,LNCipedia	protein_coding	STATUS \known_refseq\";description \"PDZ and LIM domain 3\";gene_name \"PDLIM3\";"	PDLIM3	ENSG00000154553	PDLIM3	protein_coding	27295	HGNC:20767
lnckb.42006	lnckb.16750	0.55486	0.00179179	16750	chr15	22757835	22780183	NONCODE,CHESS,LNCipedia	lncRNA	STATUS \known_refseq\";description \"uncharacterized LOC283683\";gene_name \"LOC283683\";gene_name \"RP11-566K19.6\";"	RP11-566K19.6	NA	NA	NA	NA	NA	42006	chr4	185492850	185535606	NONCODE,CHESS,LNCipedia	protein_coding	STATUS \known_refseq\";description \"PDZ and LIM domain 3\";gene_name \"PDLIM3\";"	PDLIM3	ENSG00000154553	PDLIM3	protein_coding	27295	HGNC:20767
lnckb.42006	lnckb.36901	0.525903	0	36901	chr3	33339059	33440909	NONCODE,CHESS,LNCipedia	protein_coding	STATUS \known_refseq\";description \"upstream binding protein 1 (LBP-1a)\";gene_name \"UBP1\";"	UBP1	ENSG00000153560	UBP1	protein_coding	7342	HGNC:12507	42006	chr4	185492850	185535606	NONCODE,CHESS,LNCipedia	protein_coding	STATUS \known_refseq\";description \"PDZ and LIM domain 3\";gene_name \"PDLIM3\";"	PDLIM3	ENSG00000154553	PDLIM3	protein_coding	27295	HGNC:20767
lnckb.42006	lnckb.48104	0.610393	3.52e-05	48104	chr6	167565560	167573780	CHESS	lncRNA	STATUS \known_refseq\";gene_name \"LOC105378130\";"	LOC105378130	NA	NA	NA	NA	NA	42006	chr4	185492850	185535606	NONCODE,CHESS,LNCipedia	protein_coding	STATUS \known_refseq\";description \"PDZ and LIM domain 3\";gene_name \"PDLIM3\";"	PDLIM3	ENSG00000154553	PDLIM3	protein_coding	27295	HGNC:20767
lnckb.42006	lnckb.40933	0.641697	0	40933	chr4	93828927	93829991	CHESS	protein_coding	STATUS \known_refseq\";description \"atonal bHLH transcription factor 1\";gene_name \"ATOH1\";"	ATOH1	ENSG00000172238	ATOH1	protein_coding	474	HGNC:797	42006	chr4	185492850	185535606	NONCODE,CHESS,LNCipedia	protein_coding	STATUS \known_refseq\";description \"PDZ and LIM domain 3\";gene_name \"PDLIM3\";"	PDLIM3	ENSG00000154553	PDLIM3	protein_coding	27295	HGNC:20767
lnckb.42006	lnckb.28824	0.637319	0	28824	chr2	15940438	15947007	CHESS	protein_coding	STATUS \known_refseq\";description \"v-myc avian myelocytomatosis viral oncogene neuroblastoma derived homolog\";gene_name \"MYCN\";"	MYCN	ENSG00000134323	MYCN	protein_coding	4613	HGNC:7559	42006	chr4	185492850	185535606	NONCODE,CHESS,LNCipedia	protein_coding	STATUS \known_refseq\";description \"PDZ and LIM domain 3\";gene_name \"PDLIM3\";"	PDLIM3	ENSG00000154553	PDLIM3	protein_coding	27295	HGNC:20767
lnckb.42006	lnckb.20532	0.600774	0.00179179	20532	chr16	85282958	85294696	NONCODE,CHESS,LNCipedia,MITranscriptome,BIGtranscriptome	lncRNA	STATUS \known_refseq\";description \"long intergenic non-protein coding RNA 311\";gene_name \"LINC00311\";"	LINC00311	ENSG00000179219	LINC00311	lncRNA	0	HGNC:28312	42006	chr4	185492850	185535606	NONCODE,CHESS,LNCipedia	protein_coding	STATUS \known_refseq\";description \"PDZ and LIM domain 3\";gene_name \"PDLIM3\";"	PDLIM3	ENSG00000154553	PDLIM3	protein_coding	27295	HGNC:20767
lnckb.42006	lnckb.20661	0.615277	0	20661	chr16	88539975	88551057	NONCODE,CHESS,FANTOM,MITranscriptome	lncRNA	STATUS \known_refseq\";gene_name \"LOC107984905\";"	LOC107984905	NA	NA	NA	NA	NA	42006	chr4	185492850	185535606	NONCODE,CHESS,LNCipedia	protein_coding	STATUS \known_refseq\";description \"PDZ and LIM domain 3\";gene_name \"PDLIM3\";"	PDLIM3	ENSG00000154553	PDLIM3	protein_coding	27295	HGNC:20767
lnckb.42006	lnckb.49708	0.645713	0	49708	chr7	1289263	1291244	NONCODE,CHESS,MITranscriptome	lncRNA	STATUS \novel\";"	lnckb.49708	NA	NA	NA	NA	NA	42006	chr4	185492850	185535606	NONCODE,CHESS,LNCipedia	protein_coding	STATUS \known_refseq\";description \"PDZ and LIM domain 3\";gene_name \"PDLIM3\";"	PDLIM3	ENSG00000154553	PDLIM3	protein_coding	27295	HGNC:20767
lnckb.42589	lnckb.42902	0.633096	0	42902	chr5	57570342	57617680	NONCODE,CHESS,FANTOM,LNCipedia,MITranscriptome,BIGtranscriptome	lncRNA	STATUS \known_refseq\";description \"uncharacterized LincR-0003\";gene_name \"LINCR-0003\";"	LINCR-0003	NA	NA	NA	NA	NA	42589	chr5	35048295	35230589	CHESS	protein_coding	STATUS \known_refseq\";description \"prolactin receptor\";gene_name \"PRLR\";"	PRLR	ENSG00000113494	PRLR	protein_coding	5618	HGNC:9446
lnckb.42589	lnckb.40933	0.662774	0	40933	chr4	93828927	93829991	CHESS	protein_coding	STATUS \known_refseq\";description \"atonal bHLH transcription factor 1\";gene_name \"ATOH1\";"	ATOH1	ENSG00000172238	ATOH1	protein_coding	474	HGNC:797	42589	chr5	35048295	35230589	CHESS	protein_coding	STATUS \known_refseq\";description \"prolactin receptor\";gene_name \"PRLR\";"	PRLR	ENSG00000113494	PRLR	protein_coding	5618	HGNC:9446
lnckb.4283	lnckb.40933	0.593469	0	40933	chr4	93828927	93829991	CHESS	protein_coding	STATUS \known_refseq\";description \"atonal bHLH transcription factor 1\";gene_name \"ATOH1\";"	ATOH1	ENSG00000172238	ATOH1	protein_coding	474	HGNC:797	4283	chr1	205301547	205321791	CHESS,LNCipedia	protein_coding	STATUS \known_refseq\";description \"NUAK family kinase 2\";gene_name \"NUAK2\";"	NUAK2	ENSG00000163545	NUAK2	protein_coding	81788	HGNC:29558
lnckb.4283	lnckb.42902	0.533498	0.00179179	42902	chr5	57570342	57617680	NONCODE,CHESS,FANTOM,LNCipedia,MITranscriptome,BIGtranscriptome	lncRNA	STATUS \known_refseq\";description \"uncharacterized LincR-0003\";gene_name \"LINCR-0003\";"	LINCR-0003	NA	NA	NA	NA	NA	4283	chr1	205301547	205321791	CHESS,LNCipedia	protein_coding	STATUS \known_refseq\";description \"NUAK family kinase 2\";gene_name \"NUAK2\";"	NUAK2	ENSG00000163545	NUAK2	protein_coding	81788	HGNC:29558
lnckb.42902	lnckb.56756	0.435908	3.52e-05	56756	chr9	125647935	125651066	NONCODE,CHESS,LNCipedia	lncRNA	STATUS \known_refseq\";gene_name \"LOC107987128\";"	LOC107987128	NA	NA	NA	NA	NA	42902	chr5	57570342	57617680	NONCODE,CHESS,FANTOM,LNCipedia,MITranscriptome,BIGtranscriptome	lncRNA	STATUS \known_refseq\";description \"uncharacterized LincR-0003\";gene_name \"LINCR-0003\";"	LINCR-0003	NA	NA	NA	NA	NA
lnckb.42902	lnckb.20720	0.46461	0.00179179	20720	chr16	89247705	89252366	NONCODE,CHESS,LNCipedia,MITranscriptome	lncRNA	description \potentially protein-coding:FANTOM:NR\";GENE_TYPE_ALIAS \"lncRNA\";STATUS \"novel\";"	lnckb.20720	NA	NA	NA	NA	NA	42902	chr5	57570342	57617680	NONCODE,CHESS,FANTOM,LNCipedia,MITranscriptome,BIGtranscriptome	lncRNA	STATUS \known_refseq\";description \"uncharacterized LincR-0003\";gene_name \"LINCR-0003\";"	LINCR-0003	NA	NA	NA	NA	NA
lnckb.42902	lnckb.108779	0.56234	0	108779	chr5	57624599	57628979	MITranscriptome	lncRNA	gene_id_alis \G065869\";"	lnckb.108779	NA	NA	NA	NA	NA	42902	chr5	57570342	57617680	NONCODE,CHESS,FANTOM,LNCipedia,MITranscriptome,BIGtranscriptome	lncRNA	STATUS \known_refseq\";description \"uncharacterized LincR-0003\";gene_name \"LINCR-0003\";"	LINCR-0003	NA	NA	NA	NA	NA
lnckb.42902	lnckb.107254	0.491656	0.00179179	107254	chr3	146909079	146910240	MITranscriptome	lncRNA	gene_id_alis \G058027\";"	lnckb.107254	NA	NA	NA	NA	NA	42902	chr5	57570342	57617680	NONCODE,CHESS,FANTOM,LNCipedia,MITranscriptome,BIGtranscriptome	lncRNA	STATUS \known_refseq\";description \"uncharacterized LincR-0003\";gene_name \"LINCR-0003\";"	LINCR-0003	NA	NA	NA	NA	NA
lnckb.42902	lnckb.35997	0.550728	3.52e-05	35997	chr22	42360555	42369259	NONCODE,CHESS,FANTOM,LNCipedia,MITranscriptome,BIGtranscriptome	lncRNA	STATUS \known_refseq\";description \"long intergenic non-protein coding RNA 1315\";gene_name \"LINC01315\";"	LINC01315	ENSG00000229891	LINC01315	lncRNA	0	HGNC:50513	42902	chr5	57570342	57617680	NONCODE,CHESS,FANTOM,LNCipedia,MITranscriptome,BIGtranscriptome	lncRNA	STATUS \known_refseq\";description \"uncharacterized LincR-0003\";gene_name \"LINCR-0003\";"	LINCR-0003	NA	NA	NA	NA	NA
lnckb.42902	lnckb.43027	0.477261	3.52e-05	43027	chr5	67619912	67651397	NONCODE,CHESS,FANTOM,LNCipedia,MITranscriptome,BIGtranscriptome	lncRNA	STATUS \known_refseq\";gene_name \"LOC105379006\";"	LOC105379006	NA	NA	NA	NA	NA	42902	chr5	57570342	57617680	NONCODE,CHESS,FANTOM,LNCipedia,MITranscriptome,BIGtranscriptome	lncRNA	STATUS \known_refseq\";description \"uncharacterized LincR-0003\";gene_name \"LINCR-0003\";"	LINCR-0003	NA	NA	NA	NA	NA
lnckb.42902	lnckb.69283	0.536179	0	69283	chr12	125055246	125056597	NONCODE,LNCipedia,MITranscriptome	lncRNA	gene_alias \lnc-AACS-4\";"	lnc-AACS-4	NA	NA	NA	NA	NA	42902	chr5	57570342	57617680	NONCODE,CHESS,FANTOM,LNCipedia,MITranscriptome,BIGtranscriptome	lncRNA	STATUS \known_refseq\";description \"uncharacterized LincR-0003\";gene_name \"LINCR-0003\";"	LINCR-0003	NA	NA	NA	NA	NA
lnckb.42902	lnckb.53691	0.536708	0.00179179	53691	chr8	73093287	73094189	NONCODE,CHESS,LNCipedia	lncRNA	STATUS \novel\";"	lnckb.53691	NA	NA	NA	NA	NA	42902	chr5	57570342	57617680	NONCODE,CHESS,FANTOM,LNCipedia,MITranscriptome,BIGtranscriptome	lncRNA	STATUS \known_refseq\";description \"uncharacterized LincR-0003\";gene_name \"LINCR-0003\";"	LINCR-0003	NA	NA	NA	NA	NA
lnckb.42902	lnckb.13075	0.603709	0	13075	chr12	122902328	122913246	NONCODE,CHESS,FANTOM,LNCipedia,MITranscriptome	lncRNA	description \potentially protein-coding:NR:SP\";STATUS \"novel\";GENE_TYPE_ALIAS \"lncRNA\";"	lnckb.13075	NA	NA	NA	NA	NA	42902	chr5	57570342	57617680	NONCODE,CHESS,FANTOM,LNCipedia,MITranscriptome,BIGtranscriptome	lncRNA	STATUS \known_refseq\";description \"uncharacterized LincR-0003\";gene_name \"LINCR-0003\";"	LINCR-0003	NA	NA	NA	NA	NA
lnckb.42902	lnckb.11588	0.494009	0.00179179	11588	chr12	49951122	49962924	NONCODE,CHESS,FANTOM,LNCipedia,MITranscriptome,BIGtranscriptome	lncRNA	STATUS \known_refseq\";description \"uncharacterized LOC101927318\";gene_name \"LOC101927318\";"	LOC101927318	NA	NA	NA	NA	NA	42902	chr5	57570342	57617680	NONCODE,CHESS,FANTOM,LNCipedia,MITranscriptome,BIGtranscriptome	lncRNA	STATUS \known_refseq\";description \"uncharacterized LincR-0003\";gene_name \"LINCR-0003\";"	LINCR-0003	NA	NA	NA	NA	NA
lnckb.42902	lnckb.34001	0.527903	3.52e-05	34001	chr20	58127719	58132753	NONCODE,CHESS,MITranscriptome	lncRNA	STATUS \known_refseq\";gene_name \"LOC107987284\";"	LOC107987284	NA	NA	NA	NA	NA	42902	chr5	57570342	57617680	NONCODE,CHESS,FANTOM,LNCipedia,MITranscriptome,BIGtranscriptome	lncRNA	STATUS \known_refseq\";description \"uncharacterized LincR-0003\";gene_name \"LINCR-0003\";"	LINCR-0003	NA	NA	NA	NA	NA
lnckb.42902	lnckb.38403	0.561861	0	38403	chr3	133333571	133386339	NONCODE,CHESS,FANTOM,LNCipedia,MITranscriptome	lncRNA	STATUS \known_refseq\";gene_name \"LOC101927432\";"	LOC101927432	NA	NA	NA	NA	NA	42902	chr5	57570342	57617680	NONCODE,CHESS,FANTOM,LNCipedia,MITranscriptome,BIGtranscriptome	lncRNA	STATUS \known_refseq\";description \"uncharacterized LincR-0003\";gene_name \"LINCR-0003\";"	LINCR-0003	NA	NA	NA	NA	NA
lnckb.42902	lnckb.102599	0.581935	3.52e-05	102599	chr15	22750638	22754878	MITranscriptome	lncRNA	gene_id_alis \G026608\";"	lnckb.102599	NA	NA	NA	NA	NA	42902	chr5	57570342	57617680	NONCODE,CHESS,FANTOM,LNCipedia,MITranscriptome,BIGtranscriptome	lncRNA	STATUS \known_refseq\";description \"uncharacterized LincR-0003\";gene_name \"LINCR-0003\";"	LINCR-0003	NA	NA	NA	NA	NA
lnckb.42902	lnckb.5101	0.588255	0	5101	chr1	244167034	244193666	NONCODE,CHESS,FANTOM,MITranscriptome	lncRNA	description \potentially protein-coding:NR\";GENE_TYPE_ALIAS \"lncRNA\";STATUS \"novel\";"	lnckb.5101	NA	NA	NA	NA	NA	42902	chr5	57570342	57617680	NONCODE,CHESS,FANTOM,LNCipedia,MITranscriptome,BIGtranscriptome	lncRNA	STATUS \known_refseq\";description \"uncharacterized LincR-0003\";gene_name \"LINCR-0003\";"	LINCR-0003	NA	NA	NA	NA	NA
lnckb.42902	lnckb.56732	0.447624	0.00179179	56732	chr9	124658436	124736894	NONCODE,CHESS,FANTOM,LNCipedia,MITranscriptome,BIGtranscriptome	lncRNA	STATUS \known_refseq\";description \"MIR181A2 host gene\";gene_name \"MIR181A2HG\";"	MIR181A2HG	ENSG00000224020	MIR181A2HG	lncRNA	0	HGNC:37188	42902	chr5	57570342	57617680	NONCODE,CHESS,FANTOM,LNCipedia,MITranscriptome,BIGtranscriptome	lncRNA	STATUS \known_refseq\";description \"uncharacterized LincR-0003\";gene_name \"LINCR-0003\";"	LINCR-0003	NA	NA	NA	NA	NA
lnckb.42902	lnckb.74509	0.49948	3.52e-05	74509	chr5	115575049	115577757	NONCODE,LNCipedia,MITranscriptome	lncRNA	gene_alias \lnc-AP3S1-11\";"	lnc-AP3S1-11	NA	NA	NA	NA	NA	42902	chr5	57570342	57617680	NONCODE,CHESS,FANTOM,LNCipedia,MITranscriptome,BIGtranscriptome	lncRNA	STATUS \known_refseq\";description \"uncharacterized LincR-0003\";gene_name \"LINCR-0003\";"	LINCR-0003	NA	NA	NA	NA	NA
lnckb.42902	lnckb.1717	0.512877	0.00179179	1717	chr1	56317722	56375598	NONCODE,CHESS,FANTOM,LNCipedia,MITranscriptome,BIGtranscriptome	lncRNA	description \potentially protein-coding:FANTOM\";GENE_TYPE_ALIAS \"lncRNA\";STATUS \"known_fantom\";"	lnckb.1717	NA	NA	NA	NA	NA	42902	chr5	57570342	57617680	NONCODE,CHESS,FANTOM,LNCipedia,MITranscriptome,BIGtranscriptome	lncRNA	STATUS \known_refseq\";description \"uncharacterized LincR-0003\";gene_name \"LINCR-0003\";"	LINCR-0003	NA	NA	NA	NA	NA
lnckb.42902	lnckb.52558	0.52266	3.52e-05	52558	chr8	2661068	2666418	CHESS,MITranscriptome	lncRNA	STATUS \known_refseq\";gene_name \"LOC107986865\";"	LOC107986865	NA	NA	NA	NA	NA	42902	chr5	57570342	57617680	NONCODE,CHESS,FANTOM,LNCipedia,MITranscriptome,BIGtranscriptome	lncRNA	STATUS \known_refseq\";description \"uncharacterized LincR-0003\";gene_name \"LINCR-0003\";"	LINCR-0003	NA	NA	NA	NA	NA
lnckb.42902	lnckb.61162	0.563994	0.00179179	61162	chr15	22730459	22732694	NONCODE,FANTOM,LNCipedia	lncRNA	gene_id_alis_alias \CATG00000022289.1\";geneSuperClass \"all_lncRNA\";geneClass \"lncRNA_intergenic\";geneSubClass \"far_from_coding_genes\";gene_type \"__na\";gene_name \"CATG00000022289.1\";coding_status \"nonCoding\";cumulative_support \"ENCODE\";geneCategory \"__na\";DHS_type \"not_DHS\";"	CATG00000022289.1	NA	NA	NA	NA	NA	42902	chr5	57570342	57617680	NONCODE,CHESS,FANTOM,LNCipedia,MITranscriptome,BIGtranscriptome	lncRNA	STATUS \known_refseq\";description \"uncharacterized LincR-0003\";gene_name \"LINCR-0003\";"	LINCR-0003	NA	NA	NA	NA	NA
lnckb.42902	lnckb.36730	0.497861	0	36730	chr3	18345388	18445588	NONCODE,CHESS,LNCipedia	protein_coding	STATUS \known_refseq\";description \"SATB homeobox 1\";gene_name \"SATB1\";"	SATB1	ENSG00000182568	SATB1	protein_coding	6304	HGNC:10541	42902	chr5	57570342	57617680	NONCODE,CHESS,FANTOM,LNCipedia,MITranscriptome,BIGtranscriptome	lncRNA	STATUS \known_refseq\";description \"uncharacterized LincR-0003\";gene_name \"LINCR-0003\";"	LINCR-0003	NA	NA	NA	NA	NA
lnckb.42902	lnckb.24666	0.523646	0.00179179	24666	chr18	52336361	52339025	NONCODE,CHESS,LNCipedia,MITranscriptome,BIGtranscriptome	lncRNA	STATUS \known_gencode\";gene_name \"RP11-25O3.1\";"	RP11-25O3.1	ENSG00000266335	AC016383.1	lncRNA	0	0	42902	chr5	57570342	57617680	NONCODE,CHESS,FANTOM,LNCipedia,MITranscriptome,BIGtranscriptome	lncRNA	STATUS \known_refseq\";description \"uncharacterized LincR-0003\";gene_name \"LINCR-0003\";"	LINCR-0003	NA	NA	NA	NA	NA
lnckb.42902	lnckb.48147	0.635741	3.52e-05	48147	chr6	168872788	168884724	NONCODE,CHESS,MITranscriptome	lncRNA	STATUS \known_refseq\";gene_name \"LOC107986551\";"	LOC107986551	NA	NA	NA	NA	NA	42902	chr5	57570342	57617680	NONCODE,CHESS,FANTOM,LNCipedia,MITranscriptome,BIGtranscriptome	lncRNA	STATUS \known_refseq\";description \"uncharacterized LincR-0003\";gene_name \"LINCR-0003\";"	LINCR-0003	NA	NA	NA	NA	NA
lnckb.42902	lnckb.54587	0.546431	3.52e-05	54587	chr8	136489429	137074374	NONCODE,CHESS,FANTOM,LNCipedia,MITranscriptome,BIGtranscriptome	lncRNA	STATUS \known_refseq\";gene_name \"LOC107986980\";gene_name \"RP11-30J20.1\";"	RP11-30J20.1	NA	NA	NA	NA	NA	42902	chr5	57570342	57617680	NONCODE,CHESS,FANTOM,LNCipedia,MITranscriptome,BIGtranscriptome	lncRNA	STATUS \known_refseq\";description \"uncharacterized LincR-0003\";gene_name \"LINCR-0003\";"	LINCR-0003	NA	NA	NA	NA	NA
lnckb.42902	lnckb.37040	0.562075	0	37040	chr3	42905910	42921461	NONCODE,CHESS,FANTOM	protein_coding	STATUS \known_refseq\";description \"zinc finger protein 662\";gene_name \"ZNF662\";"	ZNF662	ENSG00000182983	ZNF662	protein_coding	389114	HGNC:31930	42902	chr5	57570342	57617680	NONCODE,CHESS,FANTOM,LNCipedia,MITranscriptome,BIGtranscriptome	lncRNA	STATUS \known_refseq\";description \"uncharacterized LincR-0003\";gene_name \"LINCR-0003\";"	LINCR-0003	NA	NA	NA	NA	NA
lnckb.42902	lnckb.104378	0.584398	3.52e-05	104378	chr19	20693310	20698172	MITranscriptome	lncRNA	gene_id_alis \G039754\";"	lnckb.104378	NA	NA	NA	NA	NA	42902	chr5	57570342	57617680	NONCODE,CHESS,FANTOM,LNCipedia,MITranscriptome,BIGtranscriptome	lncRNA	STATUS \known_refseq\";description \"uncharacterized LincR-0003\";gene_name \"LINCR-0003\";"	LINCR-0003	NA	NA	NA	NA	NA
lnckb.42902	lnckb.39394	0.521555	0.00179179	39394	chr3	195543412	195550992	NONCODE,CHESS,FANTOM,LNCipedia,MITranscriptome,BIGtranscriptome	lncRNA	STATUS \known_gencode\";gene_name \"AC091633.3\";"	AC091633.3	NA	NA	NA	NA	NA	42902	chr5	57570342	57617680	NONCODE,CHESS,FANTOM,LNCipedia,MITranscriptome,BIGtranscriptome	lncRNA	STATUS \known_refseq\";description \"uncharacterized LincR-0003\";gene_name \"LINCR-0003\";"	LINCR-0003	NA	NA	NA	NA	NA
lnckb.42902	lnckb.40933	0.593601	0	40933	chr4	93828927	93829991	CHESS	protein_coding	STATUS \known_refseq\";description \"atonal bHLH transcription factor 1\";gene_name \"ATOH1\";"	ATOH1	ENSG00000172238	ATOH1	protein_coding	474	HGNC:797	42902	chr5	57570342	57617680	NONCODE,CHESS,FANTOM,LNCipedia,MITranscriptome,BIGtranscriptome	lncRNA	STATUS \known_refseq\";description \"uncharacterized LincR-0003\";gene_name \"LINCR-0003\";"	LINCR-0003	NA	NA	NA	NA	NA
lnckb.42902	lnckb.42903	0.682788	0	42903	chr5	57650659	57682938	NONCODE,CHESS,FANTOM,LNCipedia,MITranscriptome	lncRNA	STATUS \known_refseq\";description \"uncharacterized LOC101928505\";gene_name \"LOC101928505\";"	LOC101928505	NA	NA	NA	NA	NA	42902	chr5	57570342	57617680	NONCODE,CHESS,FANTOM,LNCipedia,MITranscriptome,BIGtranscriptome	lncRNA	STATUS \known_refseq\";description \"uncharacterized LincR-0003\";gene_name \"LINCR-0003\";"	LINCR-0003	NA	NA	NA	NA	NA
lnckb.42902	lnckb.4160	0.521845	0.00179179	4160	chr1	201688256	201829559	NONCODE,CHESS,FANTOM,LNCipedia,MITranscriptome,BIGtranscriptome	lncRNA	STATUS \known_refseq\";description \"IPO9 antisense RNA 1\";gene_name \"IPO9-AS1\";"	IPO9-AS1	ENSG00000231871	IPO9-AS1	lncRNA	0	HGNC:40892	42902	chr5	57570342	57617680	NONCODE,CHESS,FANTOM,LNCipedia,MITranscriptome,BIGtranscriptome	lncRNA	STATUS \known_refseq\";description \"uncharacterized LincR-0003\";gene_name \"LINCR-0003\";"	LINCR-0003	NA	NA	NA	NA	NA
lnckb.42902	lnckb.53168	0.543434	0.00179179	53168	chr8	34174815	34227622	NONCODE,CHESS,FANTOM,LNCipedia,MITranscriptome,BIGtranscriptome	lncRNA	STATUS \known_refseq\";gene_name \"LOC105379365\";"	LOC105379365	NA	NA	NA	NA	NA	42902	chr5	57570342	57617680	NONCODE,CHESS,FANTOM,LNCipedia,MITranscriptome,BIGtranscriptome	lncRNA	STATUS \known_refseq\";description \"uncharacterized LincR-0003\";gene_name \"LINCR-0003\";"	LINCR-0003	NA	NA	NA	NA	NA
lnckb.42903	lnckb.42902	0.680724	0	42902	chr5	57570342	57617680	NONCODE,CHESS,FANTOM,LNCipedia,MITranscriptome,BIGtranscriptome	lncRNA	STATUS \known_refseq\";description \"uncharacterized LincR-0003\";gene_name \"LINCR-0003\";"	LINCR-0003	NA	NA	NA	NA	NA	42903	chr5	57650659	57682938	NONCODE,CHESS,FANTOM,LNCipedia,MITranscriptome	lncRNA	STATUS \known_refseq\";description \"uncharacterized LOC101928505\";gene_name \"LOC101928505\";"	LOC101928505	NA	NA	NA	NA	NA
lnckb.43027	lnckb.42902	0.488495	0.00179179	42902	chr5	57570342	57617680	NONCODE,CHESS,FANTOM,LNCipedia,MITranscriptome,BIGtranscriptome	lncRNA	STATUS \known_refseq\";description \"uncharacterized LincR-0003\";gene_name \"LINCR-0003\";"	LINCR-0003	NA	NA	NA	NA	NA	43027	chr5	67619912	67651397	NONCODE,CHESS,FANTOM,LNCipedia,MITranscriptome,BIGtranscriptome	lncRNA	STATUS \known_refseq\";gene_name \"LOC105379006\";"	LOC105379006	NA	NA	NA	NA	NA
lnckb.43155	lnckb.40933	0.530119	5.83e-07	40933	chr4	93828927	93829991	CHESS	protein_coding	STATUS \known_refseq\";description \"atonal bHLH transcription factor 1\";gene_name \"ATOH1\";"	ATOH1	ENSG00000172238	ATOH1	protein_coding	474	HGNC:797	43155	chr5	73498425	73505623	NONCODE,CHESS,LNCipedia	protein_coding	STATUS \known_refseq\";description \"basic transcription factor 3\";gene_name \"BTF3\";"	BTF3	ENSG00000145741	BTF3	protein_coding	689	HGNC:1125
lnckb.4387	lnckb.42902	0.511269	0.00179179	42902	chr5	57570342	57617680	NONCODE,CHESS,FANTOM,LNCipedia,MITranscriptome,BIGtranscriptome	lncRNA	STATUS \known_refseq\";description \"uncharacterized LincR-0003\";gene_name \"LINCR-0003\";"	LINCR-0003	NA	NA	NA	NA	NA	4387	chr1	208022241	208244384	CHESS,LNCipedia	protein_coding	STATUS \known_refseq\";description \"plexin A2\";gene_name \"PLXNA2\";"	PLXNA2	ENSG00000076356	PLXNA2	protein_coding	5362	HGNC:9100
lnckb.44405	lnckb.40933	0.747167	0	40933	chr4	93828927	93829991	CHESS	protein_coding	STATUS \known_refseq\";description \"atonal bHLH transcription factor 1\";gene_name \"ATOH1\";"	ATOH1	ENSG00000172238	ATOH1	protein_coding	474	HGNC:797	44405	chr5	150660841	150680233	CHESS	protein_coding	STATUS \known_refseq\";description \"myozenin 3\";gene_name \"MYOZ3\";"	MYOZ3	ENSG00000164591	MYOZ3	protein_coding	91977	HGNC:18565
lnckb.44405	lnckb.42902	0.635266	0	42902	chr5	57570342	57617680	NONCODE,CHESS,FANTOM,LNCipedia,MITranscriptome,BIGtranscriptome	lncRNA	STATUS \known_refseq\";description \"uncharacterized LincR-0003\";gene_name \"LINCR-0003\";"	LINCR-0003	NA	NA	NA	NA	NA	44405	chr5	150660841	150680233	CHESS	protein_coding	STATUS \known_refseq\";description \"myozenin 3\";gene_name \"MYOZ3\";"	MYOZ3	ENSG00000164591	MYOZ3	protein_coding	91977	HGNC:18565
lnckb.44635	lnckb.40933	0.543184	0.00179179	40933	chr4	93828927	93829991	CHESS	protein_coding	STATUS \known_refseq\";description \"atonal bHLH transcription factor 1\";gene_name \"ATOH1\";"	ATOH1	ENSG00000172238	ATOH1	protein_coding	474	HGNC:797	44635	chr5	168292060	168472303	NONCODE,CHESS	protein_coding	STATUS \known_refseq\";description \"WW and C2 domain containing 1\";gene_name \"WWC1\";"	WWC1	ENSG00000113645	WWC1	protein_coding	23286	HGNC:29435
lnckb.45636	lnckb.42902	0.582263	0.00179179	42902	chr5	57570342	57617680	NONCODE,CHESS,FANTOM,LNCipedia,MITranscriptome,BIGtranscriptome	lncRNA	STATUS \known_refseq\";description \"uncharacterized LincR-0003\";gene_name \"LINCR-0003\";"	LINCR-0003	NA	NA	NA	NA	NA	45636	chr6	25279400	25620530	NONCODE,CHESS,LNCipedia	protein_coding	STATUS \known_refseq\";description \"leucine rich repeat containing 16A\";gene_name \"LRRC16A\";"	LRRC16A	NA	NA	NA	NA	NA
lnckb.4602	lnckb.42902	0.543001	0	42902	chr5	57570342	57617680	NONCODE,CHESS,FANTOM,LNCipedia,MITranscriptome,BIGtranscriptome	lncRNA	STATUS \known_refseq\";description \"uncharacterized LincR-0003\";gene_name \"LINCR-0003\";"	LINCR-0003	NA	NA	NA	NA	NA	4602	chr1	220690286	220699157	CHESS	protein_coding	STATUS \known_refseq\";description \"chromosome 1 open reading frame 115\";gene_name \"C1orf115\";"	C1orf115	ENSG00000162817	C1orf115	protein_coding	79762	HGNC:25873
lnckb.46180	lnckb.40933	0.560851	5.83e-07	40933	chr4	93828927	93829991	CHESS	protein_coding	STATUS \known_refseq\";description \"atonal bHLH transcription factor 1\";gene_name \"ATOH1\";"	ATOH1	ENSG00000172238	ATOH1	protein_coding	474	HGNC:797	46180	chr6	35452339	35467400	CHESS	protein_coding	STATUS \known_refseq\";description \"Fanconi anemia complementation group E\";gene_name \"FANCE\";"	FANCE	ENSG00000112039	FANCE	protein_coding	2178	HGNC:3586
lnckb.46388	lnckb.42902	0.499627	0.00179179	42902	chr5	57570342	57617680	NONCODE,CHESS,FANTOM,LNCipedia,MITranscriptome,BIGtranscriptome	lncRNA	STATUS \known_refseq\";description \"uncharacterized LincR-0003\";gene_name \"LINCR-0003\";"	LINCR-0003	NA	NA	NA	NA	NA	46388	chr6	42984499	43012463	CHESS	protein_coding	STATUS \known_refseq\";description \"protein phosphatase 2 regulatory subunit B'%2C delta\";gene_name \"PPP2R5D\";"	PPP2R5D	ENSG00000112640	PPP2R5D	protein_coding	5528	HGNC:9312
lnckb.46871	lnckb.40933	0.712999	0	40933	chr4	93828927	93829991	CHESS	protein_coding	STATUS \known_refseq\";description \"atonal bHLH transcription factor 1\";gene_name \"ATOH1\";"	ATOH1	ENSG00000172238	ATOH1	protein_coding	474	HGNC:797	46871	chr6	84032621	84146284	NONCODE,CHESS,LNCipedia,MITranscriptome	protein_coding	STATUS \known_refseq\";description \"melanocortin 2 receptor accessory protein 2\";gene_name \"MRAP2\";"	MRAP2	ENSG00000135324	MRAP2	protein_coding	112609	HGNC:21232
lnckb.47280	lnckb.42902	0.535316	3.52e-05	42902	chr5	57570342	57617680	NONCODE,CHESS,FANTOM,LNCipedia,MITranscriptome,BIGtranscriptome	lncRNA	STATUS \known_refseq\";description \"uncharacterized LincR-0003\";gene_name \"LINCR-0003\";"	LINCR-0003	NA	NA	NA	NA	NA	47280	chr6	116118909	116218698	CHESS,BIGtranscriptome	protein_coding	STATUS \known_refseq\";description \"collagen type X alpha 1\";gene_name \"COL10A1\";"	COL10A1	ENSG00000123500	COL10A1	protein_coding	1300	HGNC:2185
lnckb.47436	lnckb.40933	0.597209	0	40933	chr4	93828927	93829991	CHESS	protein_coding	STATUS \known_refseq\";description \"atonal bHLH transcription factor 1\";gene_name \"ATOH1\";"	ATOH1	ENSG00000172238	ATOH1	protein_coding	474	HGNC:797	47436	chr6	127968762	128520847	NONCODE,CHESS,LNCipedia	protein_coding	STATUS \known_refseq\";description \"protein tyrosine phosphatase%2C receptor type K\";gene_name \"PTPRK\";"	PTPRK	ENSG00000273993	PTPRK	protein_coding	5796	HGNC:9674
lnckb.4755	lnckb.40933	0.674095	0	40933	chr4	93828927	93829991	CHESS	protein_coding	STATUS \known_refseq\";description \"atonal bHLH transcription factor 1\";gene_name \"ATOH1\";"	ATOH1	ENSG00000172238	ATOH1	protein_coding	474	HGNC:797	4755	chr1	226939339	226988026	CHESS	protein_coding	STATUS \known_refseq\";description \"aarF domain containing kinase 3\";gene_name \"ADCK3\";"	ADCK3	NA	NA	NA	NA	NA
lnckb.47567	lnckb.40933	0.568373	0.00179179	40933	chr4	93828927	93829991	CHESS	protein_coding	STATUS \known_refseq\";description \"atonal bHLH transcription factor 1\";gene_name \"ATOH1\";"	ATOH1	ENSG00000172238	ATOH1	protein_coding	474	HGNC:797	47567	chr6	136342281	136551015	NONCODE,CHESS,FANTOM,LNCipedia	protein_coding	STATUS \known_refseq\";description \"microtubule associated protein 7\";gene_name \"MAP7\";"	MAP7	ENSG00000135525	MAP7	protein_coding	9053	HGNC:6869
lnckb.47818	lnckb.40933	0.61496	0.00179179	40933	chr4	93828927	93829991	CHESS	protein_coding	STATUS \known_refseq\";description \"atonal bHLH transcription factor 1\";gene_name \"ATOH1\";"	ATOH1	ENSG00000172238	ATOH1	protein_coding	474	HGNC:797	47818	chr6	150865679	151102318	NONCODE,CHESS,LNCipedia	protein_coding	STATUS \known_refseq\";description \"methylenetetrahydrofolate dehydrogenase (NADP+ dependent) 1-like\";gene_name \"MTHFD1L\";"	MTHFD1L	ENSG00000120254	MTHFD1L	protein_coding	25902	HGNC:21055
lnckb.47818	lnckb.42902	0.569789	3.52e-05	42902	chr5	57570342	57617680	NONCODE,CHESS,FANTOM,LNCipedia,MITranscriptome,BIGtranscriptome	lncRNA	STATUS \known_refseq\";description \"uncharacterized LincR-0003\";gene_name \"LINCR-0003\";"	LINCR-0003	NA	NA	NA	NA	NA	47818	chr6	150865679	151102318	NONCODE,CHESS,LNCipedia	protein_coding	STATUS \known_refseq\";description \"methylenetetrahydrofolate dehydrogenase (NADP+ dependent) 1-like\";gene_name \"MTHFD1L\";"	MTHFD1L	ENSG00000120254	MTHFD1L	protein_coding	25902	HGNC:21055
lnckb.47916	lnckb.42902	0.600005	0.00179179	42902	chr5	57570342	57617680	NONCODE,CHESS,FANTOM,LNCipedia,MITranscriptome,BIGtranscriptome	lncRNA	STATUS \known_refseq\";description \"uncharacterized LincR-0003\";gene_name \"LINCR-0003\";"	LINCR-0003	NA	NA	NA	NA	NA	47916	chr6	157981856	158100128	NONCODE,CHESS,FANTOM,LNCipedia,BIGtranscriptome	protein_coding	STATUS \known_refseq\";description \"synaptojanin 2\";gene_name \"SYNJ2\";"	SYNJ2	ENSG00000078269	SYNJ2	protein_coding	8871	HGNC:11504
lnckb.48103	lnckb.40933	0.557887	0	40933	chr4	93828927	93829991	CHESS	protein_coding	STATUS \known_refseq\";description \"atonal bHLH transcription factor 1\";gene_name \"ATOH1\";"	ATOH1	ENSG00000172238	ATOH1	protein_coding	474	HGNC:797	48103	chr6	167547641	167551392	CHESS	lncRNA	STATUS \known_refseq\";gene_name \"LOC105378129\";"	LOC105378129	NA	NA	NA	NA	NA
lnckb.48115	lnckb.40933	0.693812	0	40933	chr4	93828927	93829991	CHESS	protein_coding	STATUS \known_refseq\";description \"atonal bHLH transcription factor 1\";gene_name \"ATOH1\";"	ATOH1	ENSG00000172238	ATOH1	protein_coding	474	HGNC:797	48115	chr6	167784537	167796859	NONCODE,CHESS,LNCipedia	lncRNA	STATUS \known_refseq\";description \"long intergenic non-protein coding RNA 1558\";gene_name \"LINC01558\";"	LINC01558	ENSG00000146521	LINC01558	lncRNA	0	HGNC:21235
lnckb.48146	lnckb.40933	0.60431	3.52e-05	40933	chr4	93828927	93829991	CHESS	protein_coding	STATUS \known_refseq\";description \"atonal bHLH transcription factor 1\";gene_name \"ATOH1\";"	ATOH1	ENSG00000172238	ATOH1	protein_coding	474	HGNC:797	48146	chr6	168825478	168862712	NONCODE,CHESS,LNCipedia,MITranscriptome	lncRNA	STATUS \known_refseq\";gene_name \"LOC105378144\";"	LOC105378144	NA	NA	NA	NA	NA
lnckb.48147	lnckb.42902	0.635174	0.00179179	42902	chr5	57570342	57617680	NONCODE,CHESS,FANTOM,LNCipedia,MITranscriptome,BIGtranscriptome	lncRNA	STATUS \known_refseq\";description \"uncharacterized LincR-0003\";gene_name \"LINCR-0003\";"	LINCR-0003	NA	NA	NA	NA	NA	48147	chr6	168872788	168884724	NONCODE,CHESS,MITranscriptome	lncRNA	STATUS \known_refseq\";gene_name \"LOC107986551\";"	LOC107986551	NA	NA	NA	NA	NA
lnckb.48147	lnckb.40933	0.596234	5.83e-07	40933	chr4	93828927	93829991	CHESS	protein_coding	STATUS \known_refseq\";description \"atonal bHLH transcription factor 1\";gene_name \"ATOH1\";"	ATOH1	ENSG00000172238	ATOH1	protein_coding	474	HGNC:797	48147	chr6	168872788	168884724	NONCODE,CHESS,MITranscriptome	lncRNA	STATUS \known_refseq\";gene_name \"LOC107986551\";"	LOC107986551	NA	NA	NA	NA	NA
lnckb.49706	lnckb.40933	0.62874	5.83e-07	40933	chr4	93828927	93829991	CHESS	protein_coding	STATUS \known_refseq\";description \"atonal bHLH transcription factor 1\";gene_name \"ATOH1\";"	ATOH1	ENSG00000172238	ATOH1	protein_coding	474	HGNC:797	49706	chr7	1233018	1237313	NONCODE,CHESS,LNCipedia	protein_coding	STATUS \known_refseq\";description \"UNC homeobox\";gene_name \"UNCX\";"	UNCX	ENSG00000164853	UNCX	protein_coding	340260	HGNC:33194
lnckb.49708	lnckb.40933	0.741409	0	40933	chr4	93828927	93829991	CHESS	protein_coding	STATUS \known_refseq\";description \"atonal bHLH transcription factor 1\";gene_name \"ATOH1\";"	ATOH1	ENSG00000172238	ATOH1	protein_coding	474	HGNC:797	49708	chr7	1289263	1291244	NONCODE,CHESS,MITranscriptome	lncRNA	STATUS \novel\";"	lnckb.49708	NA	NA	NA	NA	NA
lnckb.50151	lnckb.42902	0.611037	0	42902	chr5	57570342	57617680	NONCODE,CHESS,FANTOM,LNCipedia,MITranscriptome,BIGtranscriptome	lncRNA	STATUS \known_refseq\";description \"uncharacterized LincR-0003\";gene_name \"LINCR-0003\";"	LINCR-0003	NA	NA	NA	NA	NA	50151	chr7	25576454	25790051	NONCODE,CHESS,FANTOM,LNCipedia,MITranscriptome,BIGtranscriptome	protein_coding	STATUS \known_refseq\";gene_name \"LOC646588\";gene_name \"AC003090.1\";"	AC003090.1	NA	NA	NA	NA	NA
lnckb.50288	lnckb.40933	0.593593	0	40933	chr4	93828927	93829991	CHESS	protein_coding	STATUS \known_refseq\";description \"atonal bHLH transcription factor 1\";gene_name \"ATOH1\";"	ATOH1	ENSG00000172238	ATOH1	protein_coding	474	HGNC:797	50288	chr7	31052338	31119360	NONCODE,CHESS,LNCipedia	protein_coding	STATUS \known_refseq\";description \"ADCYAP receptor type I\";gene_name \"ADCYAP1R1\";"	ADCYAP1R1	ENSG00000078549	ADCYAP1R1	protein_coding	117	HGNC:242
lnckb.50902	lnckb.42902	0.514209	5.83e-07	42902	chr5	57570342	57617680	NONCODE,CHESS,FANTOM,LNCipedia,MITranscriptome,BIGtranscriptome	lncRNA	STATUS \known_refseq\";description \"uncharacterized LincR-0003\";gene_name \"LINCR-0003\";"	LINCR-0003	NA	NA	NA	NA	NA	50902	chr7	74024266	74069912	NONCODE,CHESS	protein_coding	STATUS \known_refseq\";description \"elastin\";gene_name \"ELN\";"	ELN	ENSG00000049540	ELN	protein_coding	2006	HGNC:3327
lnckb.5101	lnckb.42902	0.578337	5.83e-07	42902	chr5	57570342	57617680	NONCODE,CHESS,FANTOM,LNCipedia,MITranscriptome,BIGtranscriptome	lncRNA	STATUS \known_refseq\";description \"uncharacterized LincR-0003\";gene_name \"LINCR-0003\";"	LINCR-0003	NA	NA	NA	NA	NA	5101	chr1	244167034	244193666	NONCODE,CHESS,FANTOM,MITranscriptome	lncRNA	description \potentially protein-coding:NR\";GENE_TYPE_ALIAS \"lncRNA\";STATUS \"novel\";"	lnckb.5101	NA	NA	NA	NA	NA
lnckb.51174	lnckb.40933	0.6806	0	40933	chr4	93828927	93829991	CHESS	protein_coding	STATUS \known_refseq\";description \"atonal bHLH transcription factor 1\";gene_name \"ATOH1\";"	ATOH1	ENSG00000172238	ATOH1	protein_coding	474	HGNC:797	51174	chr7	92599442	92836627	NONCODE,CHESS,FANTOM,LNCipedia,MITranscriptome	protein_coding	STATUS \known_refseq\";description \"cyclin-dependent kinase 6\";gene_name \"CDK6\";"	CDK6	ENSG00000105810	CDK6	protein_coding	1021	HGNC:1777
lnckb.51596	lnckb.40933	0.807226	3.52e-05	40933	chr4	93828927	93829991	CHESS	protein_coding	STATUS \known_refseq\";description \"atonal bHLH transcription factor 1\";gene_name \"ATOH1\";"	ATOH1	ENSG00000172238	ATOH1	protein_coding	474	HGNC:797	51596	chr7	113075007	113087778	NONCODE,CHESS,LNCipedia,MITranscriptome	protein_coding	STATUS \known_refseq\";description \"G protein-coupled receptor 85\";gene_name \"GPR85\";gene_name \"RP11-736E3.3\";"	GPR85	NA	NA	NA	NA	NA
lnckb.51596	lnckb.42902	0.653015	0.00179179	42902	chr5	57570342	57617680	NONCODE,CHESS,FANTOM,LNCipedia,MITranscriptome,BIGtranscriptome	lncRNA	STATUS \known_refseq\";description \"uncharacterized LincR-0003\";gene_name \"LINCR-0003\";"	LINCR-0003	NA	NA	NA	NA	NA	51596	chr7	113075007	113087778	NONCODE,CHESS,LNCipedia,MITranscriptome	protein_coding	STATUS \known_refseq\";description \"G protein-coupled receptor 85\";gene_name \"GPR85\";gene_name \"RP11-736E3.3\";"	GPR85	NA	NA	NA	NA	NA
lnckb.51733	lnckb.40933	0.622829	0	40933	chr4	93828927	93829991	CHESS	protein_coding	STATUS \known_refseq\";description \"atonal bHLH transcription factor 1\";gene_name \"ATOH1\";"	ATOH1	ENSG00000172238	ATOH1	protein_coding	474	HGNC:797	51733	chr7	125563755	125645542	CHESS,FANTOM,MITranscriptome	lncRNA	STATUS \known_fantom\";"	lnckb.51733	NA	NA	NA	NA	NA
lnckb.51867	lnckb.40933	0.54277	5.83e-07	40933	chr4	93828927	93829991	CHESS	protein_coding	STATUS \known_refseq\";description \"atonal bHLH transcription factor 1\";gene_name \"ATOH1\";"	ATOH1	ENSG00000172238	ATOH1	protein_coding	474	HGNC:797	51867	chr7	130849476	131111306	NONCODE,CHESS,FANTOM,LNCipedia,MITranscriptome,BIGtranscriptome	lncRNA	STATUS \known_refseq\";description \"long intergenic non-protein coding RNA%2C p53 induced transcript\";gene_name \"LINC-PINT\";gene_name \"MIR29A,LINC-PINT,RP11-138A9.1\";"	LINC-PINT	NA	NA	NA	NA	NA
lnckb.51989	lnckb.42902	0.548994	3.52e-05	42902	chr5	57570342	57617680	NONCODE,CHESS,FANTOM,LNCipedia,MITranscriptome,BIGtranscriptome	lncRNA	STATUS \known_refseq\";description \"uncharacterized LincR-0003\";gene_name \"LINCR-0003\";"	LINCR-0003	NA	NA	NA	NA	NA	51989	chr7	139561517	139777998	NONCODE,CHESS,FANTOM,LNCipedia,MITranscriptome	protein_coding	STATUS \known_refseq\";description \"homeodomain interacting protein kinase 2\";gene_name \"HIPK2\";"	HIPK2	ENSG00000064393	HIPK2	protein_coding	28996	HGNC:14402
lnckb.52255	lnckb.42902	0.536722	3.52e-05	42902	chr5	57570342	57617680	NONCODE,CHESS,FANTOM,LNCipedia,MITranscriptome,BIGtranscriptome	lncRNA	STATUS \known_refseq\";description \"uncharacterized LincR-0003\";gene_name \"LINCR-0003\";"	LINCR-0003	NA	NA	NA	NA	NA	52255	chr7	151048292	151052756	CHESS	protein_coding	STATUS \known_refseq\";description \"acid sensing ion channel subunit 3\";gene_name \"ASIC3\";"	ASIC3	ENSG00000213199	ASIC3	protein_coding	9311	HGNC:101
lnckb.52558	lnckb.42902	0.527852	0.00179179	42902	chr5	57570342	57617680	NONCODE,CHESS,FANTOM,LNCipedia,MITranscriptome,BIGtranscriptome	lncRNA	STATUS \known_refseq\";description \"uncharacterized LincR-0003\";gene_name \"LINCR-0003\";"	LINCR-0003	NA	NA	NA	NA	NA	52558	chr8	2661068	2666418	CHESS,MITranscriptome	lncRNA	STATUS \known_refseq\";gene_name \"LOC107986865\";"	LOC107986865	NA	NA	NA	NA	NA
lnckb.53163	lnckb.40933	0.695949	0	40933	chr4	93828927	93829991	CHESS	protein_coding	STATUS \known_refseq\";description \"atonal bHLH transcription factor 1\";gene_name \"ATOH1\";"	ATOH1	ENSG00000172238	ATOH1	protein_coding	474	HGNC:797	53163	chr8	33591330	33600106	CHESS	protein_coding	STATUS \known_refseq\";description \"dual specificity phosphatase 26 (putative)\";gene_name \"DUSP26\";"	DUSP26	ENSG00000133878	DUSP26	protein_coding	78986	HGNC:28161
lnckb.53168	lnckb.40933	0.562046	0	40933	chr4	93828927	93829991	CHESS	protein_coding	STATUS \known_refseq\";description \"atonal bHLH transcription factor 1\";gene_name \"ATOH1\";"	ATOH1	ENSG00000172238	ATOH1	protein_coding	474	HGNC:797	53168	chr8	34174815	34227622	NONCODE,CHESS,FANTOM,LNCipedia,MITranscriptome,BIGtranscriptome	lncRNA	STATUS \known_refseq\";gene_name \"LOC105379365\";"	LOC105379365	NA	NA	NA	NA	NA
lnckb.53279	lnckb.40933	0.58768	5.83e-07	40933	chr4	93828927	93829991	CHESS	protein_coding	STATUS \known_refseq\";description \"atonal bHLH transcription factor 1\";gene_name \"ATOH1\";"	ATOH1	ENSG00000172238	ATOH1	protein_coding	474	HGNC:797	53279	chr8	41261795	41317054	NONCODE,CHESS,LNCipedia,MITranscriptome,BIGtranscriptome	protein_coding	STATUS \known_refseq\";description \"secreted frizzled-related protein 1\";gene_name \"SFRP1\";"	SFRP1	ENSG00000104332	SFRP1	protein_coding	6422	HGNC:10776
lnckb.53689	lnckb.42902	0.615936	0	42902	chr5	57570342	57617680	NONCODE,CHESS,FANTOM,LNCipedia,MITranscriptome,BIGtranscriptome	lncRNA	STATUS \known_refseq\";description \"uncharacterized LincR-0003\";gene_name \"LINCR-0003\";"	LINCR-0003	NA	NA	NA	NA	NA	53689	chr8	73045760	73124088	NONCODE,CHESS,LNCipedia,BIGtranscriptome	protein_coding	STATUS \known_refseq\";description \"somatomedin B and thrombospondin type 1 domain containing\";gene_name \"SBSPON\";gene_name \"SBSPON,RP11-956J14.1\";"	SBSPON	NA	NA	NA	NA	NA
lnckb.53689	lnckb.40933	0.686903	0	40933	chr4	93828927	93829991	CHESS	protein_coding	STATUS \known_refseq\";description \"atonal bHLH transcription factor 1\";gene_name \"ATOH1\";"	ATOH1	ENSG00000172238	ATOH1	protein_coding	474	HGNC:797	53689	chr8	73045760	73124088	NONCODE,CHESS,LNCipedia,BIGtranscriptome	protein_coding	STATUS \known_refseq\";description \"somatomedin B and thrombospondin type 1 domain containing\";gene_name \"SBSPON\";gene_name \"SBSPON,RP11-956J14.1\";"	SBSPON	NA	NA	NA	NA	NA
lnckb.53691	lnckb.40933	0.632075	0	40933	chr4	93828927	93829991	CHESS	protein_coding	STATUS \known_refseq\";description \"atonal bHLH transcription factor 1\";gene_name \"ATOH1\";"	ATOH1	ENSG00000172238	ATOH1	protein_coding	474	HGNC:797	53691	chr8	73093287	73094189	NONCODE,CHESS,LNCipedia	lncRNA	STATUS \novel\";"	lnckb.53691	NA	NA	NA	NA	NA
lnckb.53770	lnckb.42902	0.525718	0	42902	chr5	57570342	57617680	NONCODE,CHESS,FANTOM,LNCipedia,MITranscriptome,BIGtranscriptome	lncRNA	STATUS \known_refseq\";description \"uncharacterized LincR-0003\";gene_name \"LINCR-0003\";"	LINCR-0003	NA	NA	NA	NA	NA	53770	chr8	80030752	80171659	NONCODE,CHESS,LNCipedia	protein_coding	STATUS \known_refseq\";description \"tumor protein D52\";gene_name \"TPD52\";"	TPD52	ENSG00000076554	TPD52	protein_coding	7163	HGNC:12005
lnckb.53803	lnckb.40933	0.591923	0	40933	chr4	93828927	93829991	CHESS	protein_coding	STATUS \known_refseq\";description \"atonal bHLH transcription factor 1\";gene_name \"ATOH1\";"	ATOH1	ENSG00000172238	ATOH1	protein_coding	474	HGNC:797	53803	chr8	81440325	81447716	CHESS	protein_coding	STATUS \known_refseq\";description \"peripheral myelin protein 2\";gene_name \"PMP2\";"	PMP2	ENSG00000147588	PMP2	protein_coding	5375	HGNC:9117
lnckb.54587	lnckb.42902	0.546431	3.52e-05	42902	chr5	57570342	57617680	NONCODE,CHESS,FANTOM,LNCipedia,MITranscriptome,BIGtranscriptome	lncRNA	STATUS \known_refseq\";description \"uncharacterized LincR-0003\";gene_name \"LINCR-0003\";"	LINCR-0003	NA	NA	NA	NA	NA	54587	chr8	136489429	137074374	NONCODE,CHESS,FANTOM,LNCipedia,MITranscriptome,BIGtranscriptome	lncRNA	STATUS \known_refseq\";gene_name \"LOC107986980\";gene_name \"RP11-30J20.1\";"	RP11-30J20.1	NA	NA	NA	NA	NA
lnckb.5469	lnckb.42902	0.56123	0.00179179	42902	chr5	57570342	57617680	NONCODE,CHESS,FANTOM,LNCipedia,MITranscriptome,BIGtranscriptome	lncRNA	STATUS \known_refseq\";description \"uncharacterized LincR-0003\";gene_name \"LINCR-0003\";"	LINCR-0003	NA	NA	NA	NA	NA	5469	chr10	7703273	7749520	NONCODE,CHESS	protein_coding	STATUS \known_refseq\";description \"inter-alpha-trypsin inhibitor heavy chain 2\";gene_name \"ITIH2\";"	ITIH2	ENSG00000151655	ITIH2	protein_coding	3698	HGNC:6167
lnckb.55084	lnckb.40933	0.555936	5.83e-07	40933	chr4	93828927	93829991	CHESS	protein_coding	STATUS \known_refseq\";description \"atonal bHLH transcription factor 1\";gene_name \"ATOH1\";"	ATOH1	ENSG00000172238	ATOH1	protein_coding	474	HGNC:797	55084	chr9	13438235	13487632	NONCODE,CHESS,FANTOM,LNCipedia,MITranscriptome,BIGtranscriptome	lncRNA	STATUS \known_refseq\";gene_name \"LOC105375977\";gene_name \"RP11-536O18.1\";"	RP11-536O18.1	NA	NA	NA	NA	NA
lnckb.55157	lnckb.40933	0.529499	5.83e-07	40933	chr4	93828927	93829991	CHESS	protein_coding	STATUS \known_refseq\";description \"atonal bHLH transcription factor 1\";gene_name \"ATOH1\";"	ATOH1	ENSG00000172238	ATOH1	protein_coding	474	HGNC:797	55157	chr9	19376256	19380237	CHESS	protein_coding	STATUS \known_refseq\";description \"ribosomal protein S6\";gene_name \"RPS6\";"	RPS6	ENSG00000137154	RPS6	protein_coding	6194	HGNC:10429
lnckb.55205	lnckb.42902	0.480377	5.83e-07	42902	chr5	57570342	57617680	NONCODE,CHESS,FANTOM,LNCipedia,MITranscriptome,BIGtranscriptome	lncRNA	STATUS \known_refseq\";description \"uncharacterized LincR-0003\";gene_name \"LINCR-0003\";"	LINCR-0003	NA	NA	NA	NA	NA	55205	chr9	21802030	21937666	NONCODE,CHESS,LNCipedia,BIGtranscriptome	protein_coding	STATUS \known_refseq\";description \"methylthioadenosine phosphorylase\";gene_name \"MTAP\";"	MTAP	ENSG00000099810	MTAP	protein_coding	4507	HGNC:7413
lnckb.55213	lnckb.40933	0.60442	0	40933	chr4	93828927	93829991	CHESS	protein_coding	STATUS \known_refseq\";description \"atonal bHLH transcription factor 1\";gene_name \"ATOH1\";"	ATOH1	ENSG00000172238	ATOH1	protein_coding	474	HGNC:797	55213	chr9	22446841	22452473	NONCODE,CHESS,FANTOM,LNCipedia,MITranscriptome	protein_coding	STATUS \known_refseq\";description \"DMRT like family A1\";gene_name \"DMRTA1\";"	DMRTA1	ENSG00000176399	DMRTA1	protein_coding	63951	HGNC:13826
lnckb.55483	lnckb.40933	0.664999	0	40933	chr4	93828927	93829991	CHESS	protein_coding	STATUS \known_refseq\";description \"atonal bHLH transcription factor 1\";gene_name \"ATOH1\";"	ATOH1	ENSG00000172238	ATOH1	protein_coding	474	HGNC:797	55483	chr9	38406424	38424447	NONCODE,CHESS,LNCipedia	protein_coding	STATUS \known_refseq\";description \"insulin like growth factor binding protein-like 1\";gene_name \"IGFBPL1\";"	IGFBPL1	ENSG00000137142	IGFBPL1	protein_coding	347252	HGNC:20081
lnckb.55713	lnckb.40933	0.603171	0.00179179	40933	chr4	93828927	93829991	CHESS	protein_coding	STATUS \known_refseq\";description \"atonal bHLH transcription factor 1\";gene_name \"ATOH1\";"	ATOH1	ENSG00000172238	ATOH1	protein_coding	474	HGNC:797	55713	chr9	69324572	69399253	NONCODE,CHESS,MITranscriptome	protein_coding	STATUS \known_refseq\";description \"family with sequence similarity 189 member A2\";gene_name \"FAM189A2\";"	FAM189A2	ENSG00000135063	FAM189A2	protein_coding	9413	HGNC:24820
lnckb.56701	lnckb.40933	0.597811	0	40933	chr4	93828927	93829991	CHESS	protein_coding	STATUS \known_refseq\";description \"atonal bHLH transcription factor 1\";gene_name \"ATOH1\";"	ATOH1	ENSG00000172238	ATOH1	protein_coding	474	HGNC:797	56701	chr9	123354065	123384438	NONCODE,CHESS	protein_coding	STATUS \known_refseq\";description \"crumbs 2%2C cell polarity complex component\";gene_name \"CRB2\";"	CRB2	ENSG00000148204	CRB2	protein_coding	286204	HGNC:18688
lnckb.56732	lnckb.42902	0.447624	0.00179179	42902	chr5	57570342	57617680	NONCODE,CHESS,FANTOM,LNCipedia,MITranscriptome,BIGtranscriptome	lncRNA	STATUS \known_refseq\";description \"uncharacterized LincR-0003\";gene_name \"LINCR-0003\";"	LINCR-0003	NA	NA	NA	NA	NA	56732	chr9	124658436	124736894	NONCODE,CHESS,FANTOM,LNCipedia,MITranscriptome,BIGtranscriptome	lncRNA	STATUS \known_refseq\";description \"MIR181A2 host gene\";gene_name \"MIR181A2HG\";"	MIR181A2HG	ENSG00000224020	MIR181A2HG	lncRNA	0	HGNC:37188
lnckb.56786	lnckb.40933	0.60965	0	40933	chr4	93828927	93829991	CHESS	protein_coding	STATUS \known_refseq\";description \"atonal bHLH transcription factor 1\";gene_name \"ATOH1\";"	ATOH1	ENSG00000172238	ATOH1	protein_coding	474	HGNC:797	56786	chr9	127087332	127122803	NONCODE,CHESS,LNCipedia	protein_coding	STATUS \known_refseq\";description \"angiopoietin like 2\";gene_name \"ANGPTL2\";"	ANGPTL2	ENSG00000136859	ANGPTL2	protein_coding	23452	HGNC:490
lnckb.57018	lnckb.40933	0.609489	0	40933	chr4	93828927	93829991	CHESS	protein_coding	STATUS \known_refseq\";description \"atonal bHLH transcription factor 1\";gene_name \"ATOH1\";"	ATOH1	ENSG00000172238	ATOH1	protein_coding	474	HGNC:797	57018	chr9	132582606	132591897	CHESS	protein_coding	STATUS \known_refseq\";description \"BarH like homeobox 1\";gene_name \"BARHL1\";"	BARHL1	ENSG00000125492	BARHL1	protein_coding	56751	HGNC:953
lnckb.57150	lnckb.40933	0.621455	0	40933	chr4	93828927	93829991	CHESS	protein_coding	STATUS \known_refseq\";description \"atonal bHLH transcription factor 1\";gene_name \"ATOH1\";"	ATOH1	ENSG00000172238	ATOH1	protein_coding	474	HGNC:797	57150	chr9	136006396	136095286	NONCODE,CHESS,LNCipedia	protein_coding	STATUS \known_refseq\";description \"NACC family member 2\";gene_name \"NACC2\";"	NACC2	ENSG00000148411	NACC2	protein_coding	138151	HGNC:23846
lnckb.57419	lnckb.40933	0.513605	5.83e-07	40933	chr4	93828927	93829991	CHESS	protein_coding	STATUS \known_refseq\";description \"atonal bHLH transcription factor 1\";gene_name \"ATOH1\";"	ATOH1	ENSG00000172238	ATOH1	protein_coding	474	HGNC:797	57419	chrX	1382690	1392165	NONCODE,CHESS,LNCipedia	protein_coding	STATUS \known_refseq\";description \"solute carrier family 25 member 6\";gene_name \"SLC25A6\";"	SLC25A6	ENSG00000169100	SLC25A6	protein_coding	293	HGNC:10992
lnckb.57501	lnckb.40933	0.639031	0	40933	chr4	93828927	93829991	CHESS	protein_coding	STATUS \known_refseq\";description \"atonal bHLH transcription factor 1\";gene_name \"ATOH1\";"	ATOH1	ENSG00000172238	ATOH1	protein_coding	474	HGNC:797	57501	chrX	9786406	9949443	CHESS,FANTOM	protein_coding	STATUS \known_refseq\";description \"shroom family member 2\";gene_name \"SHROOM2\";"	SHROOM2	ENSG00000146950	SHROOM2	protein_coding	357	HGNC:630
lnckb.57637	lnckb.42902	0.544751	5.83e-07	42902	chr5	57570342	57617680	NONCODE,CHESS,FANTOM,LNCipedia,MITranscriptome,BIGtranscriptome	lncRNA	STATUS \known_refseq\";description \"uncharacterized LincR-0003\";gene_name \"LINCR-0003\";"	LINCR-0003	NA	NA	NA	NA	NA	57637	chrX	18239313	18355089	CHESS,FANTOM,LNCipedia	protein_coding	STATUS \known_refseq\";description \"sex comb on midleg-like 2 (Drosophila)\";gene_name \"SCML2\";"	SCML2	ENSG00000102098	SCML2	protein_coding	10389	HGNC:10581
lnckb.58382	lnckb.42902	0.519061	0	42902	chr5	57570342	57617680	NONCODE,CHESS,FANTOM,LNCipedia,MITranscriptome,BIGtranscriptome	lncRNA	STATUS \known_refseq\";description \"uncharacterized LincR-0003\";gene_name \"LINCR-0003\";"	LINCR-0003	NA	NA	NA	NA	NA	58382	chrX	91434595	91438584	CHESS	protein_coding	STATUS \known_refseq\";description \"poly(A) binding protein cytoplasmic 5\";gene_name \"PABPC5\";"	PABPC5	ENSG00000174740	PABPC5	protein_coding	140886	HGNC:13629
lnckb.58640	lnckb.42902	0.539345	0	42902	chr5	57570342	57617680	NONCODE,CHESS,FANTOM,LNCipedia,MITranscriptome,BIGtranscriptome	lncRNA	STATUS \known_refseq\";description \"uncharacterized LincR-0003\";gene_name \"LINCR-0003\";"	LINCR-0003	NA	NA	NA	NA	NA	58640	chrX	119078635	119151082	NONCODE,CHESS,LNCipedia	protein_coding	STATUS \known_refseq\";description \"KIAA1210\";gene_name \"KIAA1210\";"	KIAA1210	ENSG00000250423	KIAA1210	protein_coding	57481	HGNC:29218
lnckb.58861	lnckb.40933	0.573503	5.83e-07	40933	chr4	93828927	93829991	CHESS	protein_coding	STATUS \known_refseq\";description \"atonal bHLH transcription factor 1\";gene_name \"ATOH1\";"	ATOH1	ENSG00000172238	ATOH1	protein_coding	474	HGNC:797	58861	chrX	135973591	136047269	NONCODE,CHESS,FANTOM,LNCipedia,MITranscriptome	protein_coding	STATUS \known_refseq\";description \"solute carrier family 9 member A6\";gene_name \"SLC9A6\";"	SLC9A6	ENSG00000198689	SLC9A6	protein_coding	10479	HGNC:11079
lnckb.59036	lnckb.42902	0.526773	0.00179179	42902	chr5	57570342	57617680	NONCODE,CHESS,FANTOM,LNCipedia,MITranscriptome,BIGtranscriptome	lncRNA	STATUS \known_refseq\";description \"uncharacterized LincR-0003\";gene_name \"LINCR-0003\";"	LINCR-0003	NA	NA	NA	NA	NA	59036	chrX	153514444	153582939	NONCODE,CHESS,LNCipedia	protein_coding	STATUS \known_refseq\";description \"ATPase plasma membrane Ca2+ transporting 3\";gene_name \"ATP2B3\";"	ATP2B3	ENSG00000067842	ATP2B3	protein_coding	492	HGNC:816
lnckb.60515	lnckb.40933	0.576393	0.00179179	40933	chr4	93828927	93829991	CHESS	protein_coding	STATUS \known_refseq\";description \"atonal bHLH transcription factor 1\";gene_name \"ATOH1\";"	ATOH1	ENSG00000172238	ATOH1	protein_coding	474	HGNC:797	60515	chr12	122721200	122724114	FANTOM	lncRNA	gene_id_alias \CATG00000010703.1\";geneSuperClass \"all_lncRNA\";geneClass \"lncRNA_antisense\";geneSubClass \"ref_within_qry\";gene_type \"__na\";gene_name \"CATG00000010703.1\";coding_status \"nonCoding\";cumulative_support \"ENCODE\";geneCategory \"e_lncRNA\";DHS_type \"DHS_enhancer\";"	CATG00000010703.1	NA	NA	NA	NA	NA
lnckb.61162	lnckb.42902	0.563994	0.00179179	42902	chr5	57570342	57617680	NONCODE,CHESS,FANTOM,LNCipedia,MITranscriptome,BIGtranscriptome	lncRNA	STATUS \known_refseq\";description \"uncharacterized LincR-0003\";gene_name \"LINCR-0003\";"	LINCR-0003	NA	NA	NA	NA	NA	61162	chr15	22730459	22732694	NONCODE,FANTOM,LNCipedia	lncRNA	gene_id_alis_alias \CATG00000022289.1\";geneSuperClass \"all_lncRNA\";geneClass \"lncRNA_intergenic\";geneSubClass \"far_from_coding_genes\";gene_type \"__na\";gene_name \"CATG00000022289.1\";coding_status \"nonCoding\";cumulative_support \"ENCODE\";geneCategory \"__na\";DHS_type \"not_DHS\";"	CATG00000022289.1	NA	NA	NA	NA	NA
lnckb.61476	lnckb.40933	0.668541	5.83e-07	40933	chr4	93828927	93829991	CHESS	protein_coding	STATUS \known_refseq\";description \"atonal bHLH transcription factor 1\";gene_name \"ATOH1\";"	ATOH1	ENSG00000172238	ATOH1	protein_coding	474	HGNC:797	61476	chr16	8431435	8474661	NONCODE,FANTOM,MITranscriptome	lncRNA	gene_id_alis_alias \CATG00000028636.1\";geneSuperClass \"all_lncRNA\";geneClass \"lncRNA_intergenic\";geneSubClass \"far_from_coding_genes\";gene_type \"__na\";gene_name \"CATG00000028636.1\";coding_status \"nonCoding\";cumulative_support \"FANTOM:MITRANS\";geneCategory \"e_lncRNA\";DHS_type \"DHS_enhancer\";"	CATG00000028636.1	NA	NA	NA	NA	NA
lnckb.6422	lnckb.40933	0.574219	0.00179179	40933	chr4	93828927	93829991	CHESS	protein_coding	STATUS \known_refseq\";description \"atonal bHLH transcription factor 1\";gene_name \"ATOH1\";"	ATOH1	ENSG00000172238	ATOH1	protein_coding	474	HGNC:797	6422	chr10	70672506	70764239	CHESS	protein_coding	STATUS \known_refseq\";description \"ADAM metallopeptidase with thrombospondin type 1 motif 14\";gene_name \"ADAMTS14\";"	ADAMTS14	ENSG00000138316	ADAMTS14	protein_coding	140766	HGNC:14899
lnckb.6517	lnckb.42902	0.490315	3.52e-05	42902	chr5	57570342	57617680	NONCODE,CHESS,FANTOM,LNCipedia,MITranscriptome,BIGtranscriptome	lncRNA	STATUS \known_refseq\";description \"uncharacterized LincR-0003\";gene_name \"LINCR-0003\";"	LINCR-0003	NA	NA	NA	NA	NA	6517	chr10	73812209	73874591	NONCODE,CHESS,LNCipedia	protein_coding	STATUS \known_refseq\";description \"calcium/calmodulin dependent protein kinase II gamma\";gene_name \"CAMK2G\";"	CAMK2G	ENSG00000148660	CAMK2G	protein_coding	818	HGNC:1463
lnckb.65300	lnckb.40933	0.614914	0.00179179	40933	chr4	93828927	93829991	CHESS	protein_coding	STATUS \known_refseq\";description \"atonal bHLH transcription factor 1\";gene_name \"ATOH1\";"	ATOH1	ENSG00000172238	ATOH1	protein_coding	474	HGNC:797	65300	chr7	25855325	25858665	NONCODE,FANTOM,LNCipedia	lncRNA	gene_id_alis_alias \CATG00000091701.1\";geneSuperClass \"all_lncRNA\";geneClass \"lncRNA_intergenic\";geneSubClass \"far_from_coding_genes\";gene_type \"__na\";gene_name \"CATG00000091701.1\";coding_status \"nonCoding\";cumulative_support \"ENCODE:FANTOM:HUBDMAP\";geneCategory \"p_lncRNA_intergenic\";DHS_type \"DHS_promoter\";"	CATG00000091701.1	NA	NA	NA	NA	NA
lnckb.66	lnckb.40933	0.528367	3.52e-05	40933	chr4	93828927	93829991	CHESS	protein_coding	STATUS \known_refseq\";description \"atonal bHLH transcription factor 1\";gene_name \"ATOH1\";"	ATOH1	ENSG00000172238	ATOH1	protein_coding	474	HGNC:797	66	chr1	1203345	1208167	NONCODE,CHESS	protein_coding	STATUS \known_refseq\";description \"tumor necrosis factor receptor superfamily member 18\";gene_name \"TNFRSF18\";"	TNFRSF18	ENSG00000186891	TNFRSF18	protein_coding	8784	HGNC:11914
lnckb.67036	lnckb.40933	0.658427	0	40933	chr4	93828927	93829991	CHESS	protein_coding	STATUS \known_refseq\";description \"atonal bHLH transcription factor 1\";gene_name \"ATOH1\";"	ATOH1	ENSG00000172238	ATOH1	protein_coding	474	HGNC:797	67036	chr14	105599933	105605174	NONCODE,FANTOM,LNCipedia,BIGtranscriptome	lncRNA	gene_id_alis_alias \ENSG00000254140.1\";geneSuperClass \"all_lncRNA\";geneClass \"lncRNA_sense_intronic\";geneSubClass \"sense_intron_overlap\";gene_type \"lincRNA\";gene_name \"RP11-731F5.1\";coding_status \"uncertain\";cumulative_support \"ENCODE:FANTOM:GENCODE\";geneCategory \"__na\";DHS_type \"not_DHS\";"	RP11-731F5.1coding_status uncertaincumulative_support ENCODE:FANTOM:GENCODEgeneCategory __naDHS_type not_DHS	NA	NA	NA	NA	NA
lnckb.67390	lnckb.40933	0.604096	0.00179179	40933	chr4	93828927	93829991	CHESS	protein_coding	STATUS \known_refseq\";description \"atonal bHLH transcription factor 1\";gene_name \"ATOH1\";"	ATOH1	ENSG00000172238	ATOH1	protein_coding	474	HGNC:797	67390	chr1	60882113	60882605	NONCODE,LNCipedia	lncRNA	gene_alias \lnc-PATJ-10\";"	lnc-PATJ-10	NA	NA	NA	NA	NA
lnckb.67566	lnckb.42902	0.560227	3.52e-05	42902	chr5	57570342	57617680	NONCODE,CHESS,FANTOM,LNCipedia,MITranscriptome,BIGtranscriptome	lncRNA	STATUS \known_refseq\";description \"uncharacterized LincR-0003\";gene_name \"LINCR-0003\";"	LINCR-0003	NA	NA	NA	NA	NA	67566	chr1	119909255	119910613	NONCODE,LNCipedia	lncRNA	gene_alias \lnc-NOTCH2-1\";gene_alias \"AL359752\";gene_alias \"ENSG00000261662\";gene_alias \"OTTHUMG00000176049\";gene_alias \"RP5-1042I8\";"	lnc-NOTCH2-1	NA	NA	NA	NA	NA
lnckb.68247	lnckb.40933	0.541382	0	40933	chr4	93828927	93829991	CHESS	protein_coding	STATUS \known_refseq\";description \"atonal bHLH transcription factor 1\";gene_name \"ATOH1\";"	ATOH1	ENSG00000172238	ATOH1	protein_coding	474	HGNC:797	68247	chr10	77967448	77968622	NONCODE,LNCipedia	lncRNA	gene_alias \lnc-RPS24-10\";"	lnc-RPS24-10	NA	NA	NA	NA	NA
lnckb.69283	lnckb.42902	0.5419	0	42902	chr5	57570342	57617680	NONCODE,CHESS,FANTOM,LNCipedia,MITranscriptome,BIGtranscriptome	lncRNA	STATUS \known_refseq\";description \"uncharacterized LincR-0003\";gene_name \"LINCR-0003\";"	LINCR-0003	NA	NA	NA	NA	NA	69283	chr12	125055246	125056597	NONCODE,LNCipedia,MITranscriptome	lncRNA	gene_alias \lnc-AACS-4\";"	lnc-AACS-4	NA	NA	NA	NA	NA
lnckb.73018	lnckb.40933	0.55869	0.00179179	40933	chr4	93828927	93829991	CHESS	protein_coding	STATUS \known_refseq\";description \"atonal bHLH transcription factor 1\";gene_name \"ATOH1\";"	ATOH1	ENSG00000172238	ATOH1	protein_coding	474	HGNC:797	73018	chr22	37464545	37466850	NONCODE,LNCipedia	lncRNA	gene_alias \lnc-MFNG-1\";gene_alias \"linc-ELFN2\";gene_alias \"XLOC_014369\";"	lnc-MFNG-1	NA	NA	NA	NA	NA
lnckb.74509	lnckb.42902	0.496017	5.83e-07	42902	chr5	57570342	57617680	NONCODE,CHESS,FANTOM,LNCipedia,MITranscriptome,BIGtranscriptome	lncRNA	STATUS \known_refseq\";description \"uncharacterized LincR-0003\";gene_name \"LINCR-0003\";"	LINCR-0003	NA	NA	NA	NA	NA	74509	chr5	115575049	115577757	NONCODE,LNCipedia,MITranscriptome	lncRNA	gene_alias \lnc-AP3S1-11\";"	lnc-AP3S1-11	NA	NA	NA	NA	NA
lnckb.7555	lnckb.42902	0.575898	5.83e-07	42902	chr5	57570342	57617680	NONCODE,CHESS,FANTOM,LNCipedia,MITranscriptome,BIGtranscriptome	lncRNA	STATUS \known_refseq\";description \"uncharacterized LincR-0003\";gene_name \"LINCR-0003\";"	LINCR-0003	NA	NA	NA	NA	NA	7555	chr10	131092386	131312639	CHESS	protein_coding	STATUS \known_refseq\";description \"transcription elongation regulator 1 like\";gene_name \"TCERG1L\";"	TCERG1L	ENSG00000176769	TCERG1L	protein_coding	256536	HGNC:23533
lnckb.7727	lnckb.42902	0.587881	0.00179179	42902	chr5	57570342	57617680	NONCODE,CHESS,FANTOM,LNCipedia,MITranscriptome,BIGtranscriptome	lncRNA	STATUS \known_refseq\";description \"uncharacterized LincR-0003\";gene_name \"LINCR-0003\";"	LINCR-0003	NA	NA	NA	NA	NA	7727	chr11	790380	798269	NONCODE,CHESS,LNCipedia	protein_coding	STATUS \known_refseq\";description \"solute carrier family 25 member 22\";gene_name \"SLC25A22\";"	SLC25A22	ENSG00000177542	SLC25A22	protein_coding	79751	HGNC:19954
lnckb.7758	lnckb.40933	0.651185	3.52e-05	40933	chr4	93828927	93829991	CHESS	protein_coding	STATUS \known_refseq\";description \"atonal bHLH transcription factor 1\";gene_name \"ATOH1\";"	ATOH1	ENSG00000172238	ATOH1	protein_coding	474	HGNC:797	7758	chr11	1389899	1465873	NONCODE,CHESS	protein_coding	STATUS \known_refseq\";description \"BR serine/threonine kinase 2\";gene_name \"BRSK2\";"	BRSK2	ENSG00000174672	BRSK2	protein_coding	9024	HGNC:11405
lnckb.781	lnckb.42902	0.530942	5.83e-07	42902	chr5	57570342	57617680	NONCODE,CHESS,FANTOM,LNCipedia,MITranscriptome,BIGtranscriptome	lncRNA	STATUS \known_refseq\";description \"uncharacterized LincR-0003\";gene_name \"LINCR-0003\";"	LINCR-0003	NA	NA	NA	NA	NA	781	chr1	23795599	23800804	CHESS,LNCipedia	protein_coding	STATUS \known_refseq\";description \"UDP-galactose-4-epimerase\";gene_name \"GALE\";"	GALE	ENSG00000117308	GALE	protein_coding	2582	HGNC:4116
lnckb.8274	lnckb.40933	0.589571	0.00179179	40933	chr4	93828927	93829991	CHESS	protein_coding	STATUS \known_refseq\";description \"atonal bHLH transcription factor 1\";gene_name \"ATOH1\";"	ATOH1	ENSG00000172238	ATOH1	protein_coding	474	HGNC:797	8274	chr11	20669551	21586311	NONCODE,CHESS	protein_coding	STATUS \known_refseq\";description \"neural EGFL like 1\";gene_name \"NELL1\";"	NELL1	ENSG00000165973	NELL1	protein_coding	4745	HGNC:7750
lnckb.85982	lnckb.40933	0.65488	3.52e-05	40933	chr4	93828927	93829991	CHESS	protein_coding	STATUS \known_refseq\";description \"atonal bHLH transcription factor 1\";gene_name \"ATOH1\";"	ATOH1	ENSG00000172238	ATOH1	protein_coding	474	HGNC:797	85982	chr2	16322690	16334028	NONCODE,MITranscriptome	lncRNA	gene_id_alis \NONHSAG079676.2\";"	NONHSAG079676.2	NA	NA	NA	NA	NA
lnckb.8896	lnckb.40933	0.629068	0.00179179	40933	chr4	93828927	93829991	CHESS	protein_coding	STATUS \known_refseq\";description \"atonal bHLH transcription factor 1\";gene_name \"ATOH1\";"	ATOH1	ENSG00000172238	ATOH1	protein_coding	474	HGNC:797	8896	chr11	61513708	61588404	NONCODE,CHESS,LNCipedia,MITranscriptome,BIGtranscriptome	protein_coding	STATUS \known_refseq\";description \"synaptotagmin 7\";gene_name \"SYT7\";gene_name \"SYT7,RP11-794G24.1\";"	SYT7	NA	NA	NA	NA	NA
lnckb.90100	lnckb.40933	0.602523	3.52e-05	40933	chr4	93828927	93829991	CHESS	protein_coding	STATUS \known_refseq\";description \"atonal bHLH transcription factor 1\";gene_name \"ATOH1\";"	ATOH1	ENSG00000172238	ATOH1	protein_coding	474	HGNC:797	90100	chr4	3869189	3870561	NONCODE	lncRNA	gene_id_alis \NONHSAG088784.1\";"	NONHSAG088784.1	NA	NA	NA	NA	NA
lnckb.9073	lnckb.42902	0.545078	0	42902	chr5	57570342	57617680	NONCODE,CHESS,FANTOM,LNCipedia,MITranscriptome,BIGtranscriptome	lncRNA	STATUS \known_refseq\";description \"uncharacterized LincR-0003\";gene_name \"LINCR-0003\";"	LINCR-0003	NA	NA	NA	NA	NA	9073	chr11	64786914	64803254	CHESS	protein_coding	STATUS \known_refseq\";description \"mitogen-activated protein kinase kinase kinase kinase 2\";gene_name \"MAP4K2\";"	MAP4K2	ENSG00000168067	MAP4K2	protein_coding	5871	HGNC:6864
lnckb.94409	lnckb.40933	0.686576	0	40933	chr4	93828927	93829991	CHESS	protein_coding	STATUS \known_refseq\";description \"atonal bHLH transcription factor 1\";gene_name \"ATOH1\";"	ATOH1	ENSG00000172238	ATOH1	protein_coding	474	HGNC:797	94409	chr7	1293068	1293897	NONCODE,MITranscriptome	lncRNA	gene_id_alis \NONHSAG113460.1\";"	NONHSAG113460.1	NA	NA	NA	NA	NA
lnckb.94410	lnckb.40933	0.683143	0.00179179	40933	chr4	93828927	93829991	CHESS	protein_coding	STATUS \known_refseq\";description \"atonal bHLH transcription factor 1\";gene_name \"ATOH1\";"	ATOH1	ENSG00000172238	ATOH1	protein_coding	474	HGNC:797	94410	chr7	1301640	1303571	NONCODE	lncRNA	gene_id_alis \NONHSAG097524.1\";"	NONHSAG097524.1	NA	NA	NA	NA	NA
lnckb.9460	lnckb.42902	0.546176	0	42902	chr5	57570342	57617680	NONCODE,CHESS,FANTOM,LNCipedia,MITranscriptome,BIGtranscriptome	lncRNA	STATUS \known_refseq\";description \"uncharacterized LincR-0003\";gene_name \"LINCR-0003\";"	LINCR-0003	NA	NA	NA	NA	NA	9460	chr11	73376360	73398707	NONCODE,CHESS,LNCipedia	protein_coding	STATUS \known_refseq\";description \"RELT tumor necrosis factor receptor\";gene_name \"RELT\";"	RELT	ENSG00000054967	RELT	protein_coding	84957	HGNC:13764
lnckb.95688	lnckb.40933	0.583345	0.00179179	40933	chr4	93828927	93829991	CHESS	protein_coding	STATUS \known_refseq\";description \"atonal bHLH transcription factor 1\";gene_name \"ATOH1\";"	ATOH1	ENSG00000172238	ATOH1	protein_coding	474	HGNC:797	95688	chr8	41188820	41189209	NONCODE	lncRNA	gene_id_alis \NONHSAG100157.1\";"	NONHSAG100157.1	NA	NA	NA	NA	NA
lnckb.98172	lnckb.40933	0.532764	0	40933	chr4	93828927	93829991	CHESS	protein_coding	STATUS \known_refseq\";description \"atonal bHLH transcription factor 1\";gene_name \"ATOH1\";"	ATOH1	ENSG00000172238	ATOH1	protein_coding	474	HGNC:797	98172	chrX	146234889	146242871	NONCODE	lncRNA	gene_id_alis \NONHSAG103620.1\";"	NONHSAG103620.1	NA	NA	NA	NA	NA
lnckb.9821	lnckb.42902	0.552008	0	42902	chr5	57570342	57617680	NONCODE,CHESS,FANTOM,LNCipedia,MITranscriptome,BIGtranscriptome	lncRNA	STATUS \known_refseq\";description \"uncharacterized LincR-0003\";gene_name \"LINCR-0003\";"	LINCR-0003	NA	NA	NA	NA	NA	9821	chr11	102109957	102234369	CHESS,LNCipedia	protein_coding	STATUS \known_refseq\";description \"Yes associated protein 1\";gene_name \"YAP1\";"	YAP1	ENSG00000137693	YAP1	protein_coding	10413	HGNC:16262

## Sheet: Gr4 GRN
Target	Regulator	MI	p.value	lnckbID...1_gene1	chr_gene1	start_gene1	end_gene1	source_gene1	gene_type_gene1	info_gene1	idents_gene1	Ensembl Gene stable ID_gene1	Gene name_gene1	Gene type_gene1	NCBI gene (formerly Entrezgene) ID_gene1	HGNC ID_gene1	lnckbID...1_gene2	chr_gene2	start_gene2	end_gene2	source_gene2	gene_type_gene2	info_gene2	idents_gene2	Ensembl Gene stable ID_gene2	Gene name_gene2	Gene type_gene2	NCBI gene (formerly Entrezgene) ID_gene2	HGNC ID_gene2
lnckb.100210	lnckb.43737	0.445465	0.000173	43737	chr5	122435283	122479087	NONCODE,CHESS,FANTOM,LNCipedia,MITranscriptome,BIGtranscriptome	lncRNA	STATUS \known_refseq\";description \"uncharacterized LOC153163\";gene_name \"MGC32805\";"	MGC32805	NA	NA	NA	NA	NA	100210	chr10	123179783	123181067	MITranscriptome	lncRNA	gene_id_alis \G011725\";"	lnckb.100210	NA	NA	NA	NA	NA
lnckb.1005	lnckb.43737	0.445583	0.000173	43737	chr5	122435283	122479087	NONCODE,CHESS,FANTOM,LNCipedia,MITranscriptome,BIGtranscriptome	lncRNA	STATUS \known_refseq\";description \"uncharacterized LOC153163\";gene_name \"MGC32805\";"	MGC32805	NA	NA	NA	NA	NA	1005	chr1	28887091	29120321	NONCODE,CHESS,FANTOM,LNCipedia	protein_coding	STATUS \known_refseq\";description \"erythrocyte membrane protein band 4.1\";gene_name \"EPB41\";"	EPB41	ENSG00000159023	EPB41	protein_coding	2035	HGNC:3377
lnckb.100778	lnckb.43737	0.500987	0.00747889	43737	chr5	122435283	122479087	NONCODE,CHESS,FANTOM,LNCipedia,MITranscriptome,BIGtranscriptome	lncRNA	STATUS \known_refseq\";description \"uncharacterized LOC153163\";gene_name \"MGC32805\";"	MGC32805	NA	NA	NA	NA	NA	100778	chr11	117426024	117427107	MITranscriptome	lncRNA	gene_id_alis \G015786\";"	lnckb.100778	NA	NA	NA	NA	NA
lnckb.10095	lnckb.43737	0.419768	0.00747889	43737	chr5	122435283	122479087	NONCODE,CHESS,FANTOM,LNCipedia,MITranscriptome,BIGtranscriptome	lncRNA	STATUS \known_refseq\";description \"uncharacterized LOC153163\";gene_name \"MGC32805\";"	MGC32805	NA	NA	NA	NA	NA	10095	chr11	117820070	117877031	NONCODE,CHESS,LNCipedia,MITranscriptome	protein_coding	STATUS \known_refseq\";description \"FXYD6-FXYD2 readthrough\";gene_name \"FXYD6-FXYD2\";gene_name \"FXYD2\";"	FXYD6-FXYD2	NA	NA	NA	NA	NA
lnckb.102616	lnckb.43738	0.513625	3.69e-06	43738	chr5	122457913	122476827	NONCODE,CHESS,FANTOM,LNCipedia,MITranscriptome,BIGtranscriptome	lncRNA	STATUS \known_refseq\";gene_name \"LOC107986446\";"	LOC107986446	NA	NA	NA	NA	NA	102616	chr15	25264107	25264897	MITranscriptome,BIGtranscriptome	lncRNA	gene_id_alis \G026683\";"	lnckb.102616	NA	NA	NA	NA	NA
lnckb.10673	lnckb.43737	0.480042	0.000173	43737	chr5	122435283	122479087	NONCODE,CHESS,FANTOM,LNCipedia,MITranscriptome,BIGtranscriptome	lncRNA	STATUS \known_refseq\";description \"uncharacterized LOC153163\";gene_name \"MGC32805\";"	MGC32805	NA	NA	NA	NA	NA	10673	chr12	2676001	2691200	NONCODE,CHESS,FANTOM,LNCipedia,MITranscriptome,BIGtranscriptome	lncRNA	STATUS \known_refseq\";description \"CACNA1C antisense RNA 1\";gene_name \"CACNA1C-AS1\";"	CACNA1C-AS1	ENSG00000246627	CACNA1C-AS1	lncRNA	0	HGNC:40119
lnckb.111652	lnckb.43737	0.424664	0.00747889	43737	chr5	122435283	122479087	NONCODE,CHESS,FANTOM,LNCipedia,MITranscriptome,BIGtranscriptome	lncRNA	STATUS \known_refseq\";description \"uncharacterized LOC153163\";gene_name \"MGC32805\";"	MGC32805	NA	NA	NA	NA	NA	111652	chr8	83350289	83381987	MITranscriptome	lncRNA	gene_id_alis \G081721\";"	lnckb.111652	NA	NA	NA	NA	NA
lnckb.1121	lnckb.43738	0.440396	0	43738	chr5	122457913	122476827	NONCODE,CHESS,FANTOM,LNCipedia,MITranscriptome,BIGtranscriptome	lncRNA	STATUS \known_refseq\";gene_name \"LOC107986446\";"	LOC107986446	NA	NA	NA	NA	NA	1121	chr1	32809521	32859608	NONCODE,CHESS,LNCipedia	protein_coding	STATUS \known_refseq\";description \"S100P binding protein\";gene_name \"S100PBP\";"	S100PBP	ENSG00000116497	S100PBP	protein_coding	64766	HGNC:25768
lnckb.11241	lnckb.43738	0.571284	0.000173	43738	chr5	122457913	122476827	NONCODE,CHESS,FANTOM,LNCipedia,MITranscriptome,BIGtranscriptome	lncRNA	STATUS \known_refseq\";gene_name \"LOC107986446\";"	LOC107986446	NA	NA	NA	NA	NA	11241	chr12	25935187	25959442	NONCODE,CHESS,FANTOM,LNCipedia,MITranscriptome,BIGtranscriptome	lncRNA	STATUS \known_refseq\";description \"RASSF8 atnisense RNA 1\";gene_name \"RASSF8-AS1\";"	RASSF8-AS1	ENSG00000246695	RASSF8-AS1	lncRNA	0	HGNC:48637
lnckb.11242	lnckb.43737	0.527835	0.00747889	43737	chr5	122435283	122479087	NONCODE,CHESS,FANTOM,LNCipedia,MITranscriptome,BIGtranscriptome	lncRNA	STATUS \known_refseq\";description \"uncharacterized LOC153163\";gene_name \"MGC32805\";"	MGC32805	NA	NA	NA	NA	NA	11242	chr12	25957587	26079892	NONCODE,CHESS,LNCipedia	protein_coding	STATUS \known_refseq\";description \"Ras association domain family member 8\";gene_name \"RASSF8\";"	RASSF8	ENSG00000123094	RASSF8	protein_coding	11228	HGNC:13232
lnckb.11242	lnckb.43738	0.518043	0	43738	chr5	122457913	122476827	NONCODE,CHESS,FANTOM,LNCipedia,MITranscriptome,BIGtranscriptome	lncRNA	STATUS \known_refseq\";gene_name \"LOC107986446\";"	LOC107986446	NA	NA	NA	NA	NA	11242	chr12	25957587	26079892	NONCODE,CHESS,LNCipedia	protein_coding	STATUS \known_refseq\";description \"Ras association domain family member 8\";gene_name \"RASSF8\";"	RASSF8	ENSG00000123094	RASSF8	protein_coding	11228	HGNC:13232
lnckb.112698	lnckb.43738	0.427402	3.69e-06	43738	chr5	122457913	122476827	NONCODE,CHESS,FANTOM,LNCipedia,MITranscriptome,BIGtranscriptome	lncRNA	STATUS \known_refseq\";gene_name \"LOC107986446\";"	LOC107986446	NA	NA	NA	NA	NA	112698	chrX	13973586	13975497	MITranscriptome	lncRNA	gene_id_alis \G087619\";"	lnckb.112698	NA	NA	NA	NA	NA
lnckb.1199	lnckb.43737	0.425744	0	43737	chr5	122435283	122479087	NONCODE,CHESS,FANTOM,LNCipedia,MITranscriptome,BIGtranscriptome	lncRNA	STATUS \known_refseq\";description \"uncharacterized LOC153163\";gene_name \"MGC32805\";"	MGC32805	NA	NA	NA	NA	NA	1199	chr1	36084075	36088275	CHESS	protein_coding	STATUS \known_refseq\";description \"tektin 2\";gene_name \"TEKT2\";"	TEKT2	ENSG00000092850	TEKT2	protein_coding	27285	HGNC:11725
lnckb.12003	lnckb.43738	0.544968	0	43738	chr5	122457913	122476827	NONCODE,CHESS,FANTOM,LNCipedia,MITranscriptome,BIGtranscriptome	lncRNA	STATUS \known_refseq\";gene_name \"LOC107986446\";"	LOC107986446	NA	NA	NA	NA	NA	12003	chr12	59595934	59790724	NONCODE,CHESS,LNCipedia	protein_coding	STATUS \known_refseq\";description \"solute carrier family 16 member 7\";gene_name \"SLC16A7\";"	SLC16A7	ENSG00000118596	SLC16A7	protein_coding	9194	HGNC:10928
lnckb.12294	lnckb.43737	0.444272	0.000173	43737	chr5	122435283	122479087	NONCODE,CHESS,FANTOM,LNCipedia,MITranscriptome,BIGtranscriptome	lncRNA	STATUS \known_refseq\";description \"uncharacterized LOC153163\";gene_name \"MGC32805\";"	MGC32805	NA	NA	NA	NA	NA	12294	chr12	82686521	83134868	CHESS,FANTOM	protein_coding	STATUS \known_refseq\";description \"transmembrane and tetratricopeptide repeat containing 2\";gene_name \"TMTC2\";"	TMTC2	ENSG00000179104	TMTC2	protein_coding	160335	HGNC:25440
lnckb.12331	lnckb.43738	0.412806	0.000173	43738	chr5	122457913	122476827	NONCODE,CHESS,FANTOM,LNCipedia,MITranscriptome,BIGtranscriptome	lncRNA	STATUS \known_refseq\";gene_name \"LOC107986446\";"	LOC107986446	NA	NA	NA	NA	NA	12331	chr12	88580531	88602195	NONCODE,CHESS,LNCipedia,MITranscriptome	lncRNA	STATUS \known_refseq\";gene_name \"LOC105369885\";gene_name \"RP11-900F13.3\";"	RP11-900F13.3	NA	NA	NA	NA	NA
lnckb.12796	lnckb.43738	0.445663	0.00747889	43738	chr5	122457913	122476827	NONCODE,CHESS,FANTOM,LNCipedia,MITranscriptome,BIGtranscriptome	lncRNA	STATUS \known_refseq\";gene_name \"LOC107986446\";"	LOC107986446	NA	NA	NA	NA	NA	12796	chr12	112418732	112509913	NONCODE,CHESS,LNCipedia	protein_coding	STATUS \known_refseq\";description \"protein tyrosine phosphatase%2C non-receptor type 11\";gene_name \"PTPN11\";"	PTPN11	ENSG00000179295	PTPN11	protein_coding	5781	HGNC:9644
lnckb.12797	lnckb.43738	0.46087	0.000173	43738	chr5	122457913	122476827	NONCODE,CHESS,FANTOM,LNCipedia,MITranscriptome,BIGtranscriptome	lncRNA	STATUS \known_refseq\";gene_name \"LOC107986446\";"	LOC107986446	NA	NA	NA	NA	NA	12797	chr12	112570447	112898881	NONCODE,CHESS,FANTOM,LNCipedia	protein_coding	STATUS \known_refseq\";description \"rabphilin 3A\";gene_name \"RPH3A\";"	RPH3A	ENSG00000089169	RPH3A	protein_coding	22895	HGNC:17056
lnckb.12797	lnckb.43737	0.465523	0	43737	chr5	122435283	122479087	NONCODE,CHESS,FANTOM,LNCipedia,MITranscriptome,BIGtranscriptome	lncRNA	STATUS \known_refseq\";description \"uncharacterized LOC153163\";gene_name \"MGC32805\";"	MGC32805	NA	NA	NA	NA	NA	12797	chr12	112570447	112898881	NONCODE,CHESS,FANTOM,LNCipedia	protein_coding	STATUS \known_refseq\";description \"rabphilin 3A\";gene_name \"RPH3A\";"	RPH3A	ENSG00000089169	RPH3A	protein_coding	22895	HGNC:17056
lnckb.12801	lnckb.43737	0.470724	0	43737	chr5	122435283	122479087	NONCODE,CHESS,FANTOM,LNCipedia,MITranscriptome,BIGtranscriptome	lncRNA	STATUS \known_refseq\";description \"uncharacterized LOC153163\";gene_name \"MGC32805\";"	MGC32805	NA	NA	NA	NA	NA	12801	chr12	113056711	113100314	CHESS,LNCipedia	protein_coding	STATUS \known_refseq\";description \"deltex 1\";gene_name \"DTX1\";"	DTX1	ENSG00000135144	DTX1	protein_coding	1840	HGNC:3060
lnckb.12862	lnckb.43738	0.531977	0	43738	chr5	122457913	122476827	NONCODE,CHESS,FANTOM,LNCipedia,MITranscriptome,BIGtranscriptome	lncRNA	STATUS \known_refseq\";gene_name \"LOC107986446\";"	LOC107986446	NA	NA	NA	NA	NA	12862	chr12	115958482	116277553	NONCODE,CHESS,FANTOM,LNCipedia,BIGtranscriptome	protein_coding	STATUS \known_refseq\";description \"mediator complex subunit 13 like\";gene_name \"MED13L\";"	MED13L	ENSG00000123066	MED13L	protein_coding	23389	HGNC:22962
lnckb.12862	lnckb.43737	0.468569	0.000173	43737	chr5	122435283	122479087	NONCODE,CHESS,FANTOM,LNCipedia,MITranscriptome,BIGtranscriptome	lncRNA	STATUS \known_refseq\";description \"uncharacterized LOC153163\";gene_name \"MGC32805\";"	MGC32805	NA	NA	NA	NA	NA	12862	chr12	115958482	116277553	NONCODE,CHESS,FANTOM,LNCipedia,BIGtranscriptome	protein_coding	STATUS \known_refseq\";description \"mediator complex subunit 13 like\";gene_name \"MED13L\";"	MED13L	ENSG00000123066	MED13L	protein_coding	23389	HGNC:22962
lnckb.13053	lnckb.43738	0.43795	3.69e-06	43738	chr5	122457913	122476827	NONCODE,CHESS,FANTOM,LNCipedia,MITranscriptome,BIGtranscriptome	lncRNA	STATUS \known_refseq\";gene_name \"LOC107986446\";"	LOC107986446	NA	NA	NA	NA	NA	13053	chr12	122268725	122422956	NONCODE,CHESS,LNCipedia	protein_coding	STATUS \known_refseq\";description \"CAP-Gly domain containing linker protein 1\";gene_name \"CLIP1\";"	CLIP1	ENSG00000130779	CLIP1	protein_coding	6249	HGNC:10461
lnckb.13053	lnckb.43737	0.502646	0.000173	43737	chr5	122435283	122479087	NONCODE,CHESS,FANTOM,LNCipedia,MITranscriptome,BIGtranscriptome	lncRNA	STATUS \known_refseq\";description \"uncharacterized LOC153163\";gene_name \"MGC32805\";"	MGC32805	NA	NA	NA	NA	NA	13053	chr12	122268725	122422956	NONCODE,CHESS,LNCipedia	protein_coding	STATUS \known_refseq\";description \"CAP-Gly domain containing linker protein 1\";gene_name \"CLIP1\";"	CLIP1	ENSG00000130779	CLIP1	protein_coding	6249	HGNC:10461
lnckb.13159	lnckb.43737	0.44596	0.00747889	43737	chr5	122435283	122479087	NONCODE,CHESS,FANTOM,LNCipedia,MITranscriptome,BIGtranscriptome	lncRNA	STATUS \known_refseq\";description \"uncharacterized LOC153163\";gene_name \"MGC32805\";"	MGC32805	NA	NA	NA	NA	NA	13159	chr12	125065159	125143333	NONCODE,CHESS	protein_coding	STATUS \known_refseq\";description \"acetoacetyl-CoA synthetase\";gene_name \"AACS\";"	AACS	ENSG00000081760	AACS	protein_coding	65985	HGNC:21298
lnckb.1367	lnckb.43738	0.460446	0	43738	chr5	122457913	122476827	NONCODE,CHESS,FANTOM,LNCipedia,MITranscriptome,BIGtranscriptome	lncRNA	STATUS \known_refseq\";gene_name \"LOC107986446\";"	LOC107986446	NA	NA	NA	NA	NA	1367	chr1	41478765	41487508	NONCODE,CHESS,LNCipedia	protein_coding	STATUS \known_refseq\";description \"endothelin 2\";gene_name \"EDN2\";"	EDN2	ENSG00000127129	EDN2	protein_coding	1907	HGNC:3177
lnckb.14277	lnckb.43737	0.493927	0.000173	43737	chr5	122435283	122479087	NONCODE,CHESS,FANTOM,LNCipedia,MITranscriptome,BIGtranscriptome	lncRNA	STATUS \known_refseq\";description \"uncharacterized LOC153163\";gene_name \"MGC32805\";"	MGC32805	NA	NA	NA	NA	NA	14277	chr13	71428015	71868068	NONCODE,CHESS,LNCipedia	protein_coding	STATUS \known_refseq\";description \"dachshund family transcription factor 1\";gene_name \"DACH1\";"	DACH1	ENSG00000276644	DACH1	protein_coding	1602	HGNC:2663
lnckb.14506	lnckb.43737	0.40148	3.69e-06	43737	chr5	122435283	122479087	NONCODE,CHESS,FANTOM,LNCipedia,MITranscriptome,BIGtranscriptome	lncRNA	STATUS \known_refseq\";description \"uncharacterized LOC153163\";gene_name \"MGC32805\";"	MGC32805	NA	NA	NA	NA	NA	14506	chr13	94601850	94634645	NONCODE,CHESS,LNCipedia	protein_coding	STATUS \known_refseq\";description \"G protein-coupled receptor 180\";gene_name \"GPR180\";"	GPR180	ENSG00000152749	GPR180	protein_coding	160897	HGNC:28899
lnckb.15020	lnckb.43738	0.411284	0.000173	43738	chr5	122457913	122476827	NONCODE,CHESS,FANTOM,LNCipedia,MITranscriptome,BIGtranscriptome	lncRNA	STATUS \known_refseq\";gene_name \"LOC107986446\";"	LOC107986446	NA	NA	NA	NA	NA	15020	chr14	22871613	22882065	NONCODE,CHESS	protein_coding	STATUS \known_refseq\";description \"LDL receptor related protein 10\";gene_name \"LRP10\";"	LRP10	ENSG00000197324	LRP10	protein_coding	26020	HGNC:14553
lnckb.15190	lnckb.43738	0.497045	0	43738	chr5	122457913	122476827	NONCODE,CHESS,FANTOM,LNCipedia,MITranscriptome,BIGtranscriptome	lncRNA	STATUS \known_refseq\";gene_name \"LOC107986446\";"	LOC107986446	NA	NA	NA	NA	NA	15190	chr14	30876179	30889808	NONCODE,CHESS,FANTOM,LNCipedia,MITranscriptome,BIGtranscriptome	lncRNA	STATUS \known_refseq\";description \"uncharacterized LOC100506071\";gene_name \"LOC100506071\";gene_name \"RP11-829H16.3\";"	LOC100506071	ENSG00000258525	AL049830.3	lncRNA	0	0
lnckb.15190	lnckb.43737	0.513003	0	43737	chr5	122435283	122479087	NONCODE,CHESS,FANTOM,LNCipedia,MITranscriptome,BIGtranscriptome	lncRNA	STATUS \known_refseq\";description \"uncharacterized LOC153163\";gene_name \"MGC32805\";"	MGC32805	NA	NA	NA	NA	NA	15190	chr14	30876179	30889808	NONCODE,CHESS,FANTOM,LNCipedia,MITranscriptome,BIGtranscriptome	lncRNA	STATUS \known_refseq\";description \"uncharacterized LOC100506071\";gene_name \"LOC100506071\";gene_name \"RP11-829H16.3\";"	LOC100506071	ENSG00000258525	AL049830.3	lncRNA	0	0
lnckb.15209	lnckb.43737	0.518148	0.00747889	43737	chr5	122435283	122479087	NONCODE,CHESS,FANTOM,LNCipedia,MITranscriptome,BIGtranscriptome	lncRNA	STATUS \known_refseq\";description \"uncharacterized LOC153163\";gene_name \"MGC32805\";"	MGC32805	NA	NA	NA	NA	NA	15209	chr14	32075419	32076699	NONCODE,CHESS,FANTOM,LNCipedia,MITranscriptome,BIGtranscriptome	lncRNA	STATUS \known_refseq\";description \"ARHGAP5 antisense RNA 1 (head to head)\";gene_name \"ARHGAP5-AS1\";"	ARHGAP5-AS1	ENSG00000258655	ARHGAP5-AS1	lncRNA	0	HGNC:20279
lnckb.15453	lnckb.43737	0.50585	0	43737	chr5	122435283	122479087	NONCODE,CHESS,FANTOM,LNCipedia,MITranscriptome,BIGtranscriptome	lncRNA	STATUS \known_refseq\";description \"uncharacterized LOC153163\";gene_name \"MGC32805\";"	MGC32805	NA	NA	NA	NA	NA	15453	chr14	50402513	50561126	NONCODE,CHESS,LNCipedia,MITranscriptome	protein_coding	STATUS \known_refseq\";description \"mitogen-activated protein kinase kinase kinase kinase 5\";gene_name \"MAP4K5\";"	MAP4K5	ENSG00000012983	MAP4K5	protein_coding	11183	HGNC:6867
lnckb.15463	lnckb.43737	0.443097	3.69e-06	43737	chr5	122435283	122479087	NONCODE,CHESS,FANTOM,LNCipedia,MITranscriptome,BIGtranscriptome	lncRNA	STATUS \known_refseq\";description \"uncharacterized LOC153163\";gene_name \"MGC32805\";"	MGC32805	NA	NA	NA	NA	NA	15463	chr14	50901747	50944530	CHESS	protein_coding	STATUS \known_refseq\";description \"phosphorylase%2C glycogen%2C liver\";gene_name \"PYGL\";"	PYGL	ENSG00000100504	PYGL	protein_coding	5836	HGNC:9725
lnckb.16507	lnckb.43737	0.405142	0.00747889	43737	chr5	122435283	122479087	NONCODE,CHESS,FANTOM,LNCipedia,MITranscriptome,BIGtranscriptome	lncRNA	STATUS \known_refseq\";description \"uncharacterized LOC153163\";gene_name \"MGC32805\";"	MGC32805	NA	NA	NA	NA	NA	16507	chr14	103940426	103942522	CHESS	protein_coding	STATUS \known_refseq\";description \"retinal degeneration 3-like\";gene_name \"RD3L\";"	RD3L	ENSG00000227729	RD3L	protein_coding	647286	HGNC:40912
lnckb.16507	lnckb.43738	0.501038	0.00747889	43738	chr5	122457913	122476827	NONCODE,CHESS,FANTOM,LNCipedia,MITranscriptome,BIGtranscriptome	lncRNA	STATUS \known_refseq\";gene_name \"LOC107986446\";"	LOC107986446	NA	NA	NA	NA	NA	16507	chr14	103940426	103942522	CHESS	protein_coding	STATUS \known_refseq\";description \"retinal degeneration 3-like\";gene_name \"RD3L\";"	RD3L	ENSG00000227729	RD3L	protein_coding	647286	HGNC:40912
lnckb.17030	lnckb.43737	0.429124	0.000173	43737	chr5	122435283	122479087	NONCODE,CHESS,FANTOM,LNCipedia,MITranscriptome,BIGtranscriptome	lncRNA	STATUS \known_refseq\";description \"uncharacterized LOC153163\";gene_name \"MGC32805\";"	MGC32805	NA	NA	NA	NA	NA	17030	chr15	38487716	38565575	CHESS	protein_coding	STATUS \known_refseq\";description \"RAS guanyl releasing protein 1\";gene_name \"RASGRP1\";"	RASGRP1	ENSG00000172575	RASGRP1	protein_coding	10125	HGNC:9878
lnckb.17357	lnckb.43738	0.478998	3.69e-06	43738	chr5	122457913	122476827	NONCODE,CHESS,FANTOM,LNCipedia,MITranscriptome,BIGtranscriptome	lncRNA	STATUS \known_refseq\";gene_name \"LOC107986446\";"	LOC107986446	NA	NA	NA	NA	NA	17357	chr15	51751561	51816381	NONCODE,CHESS,FANTOM,LNCipedia,BIGtranscriptome	protein_coding	STATUS \known_refseq\";description \"tropomodulin 2\";gene_name \"TMOD2\";"	TMOD2	ENSG00000128872	TMOD2	protein_coding	29767	HGNC:11872
lnckb.17357	lnckb.43737	0.52948	0	43737	chr5	122435283	122479087	NONCODE,CHESS,FANTOM,LNCipedia,MITranscriptome,BIGtranscriptome	lncRNA	STATUS \known_refseq\";description \"uncharacterized LOC153163\";gene_name \"MGC32805\";"	MGC32805	NA	NA	NA	NA	NA	17357	chr15	51751561	51816381	NONCODE,CHESS,FANTOM,LNCipedia,BIGtranscriptome	protein_coding	STATUS \known_refseq\";description \"tropomodulin 2\";gene_name \"TMOD2\";"	TMOD2	ENSG00000128872	TMOD2	protein_coding	29767	HGNC:11872
lnckb.17371	lnckb.43738	0.46614	0.00747889	43738	chr5	122457913	122476827	NONCODE,CHESS,FANTOM,LNCipedia,MITranscriptome,BIGtranscriptome	lncRNA	STATUS \known_refseq\";gene_name \"LOC107986446\";"	LOC107986446	NA	NA	NA	NA	NA	17371	chr15	52120926	52191368	CHESS,FANTOM,LNCipedia	protein_coding	STATUS \known_refseq\";description \"G protein subunit beta 5\";gene_name \"GNB5\";"	GNB5	ENSG00000069966	GNB5	protein_coding	10681	HGNC:4401
lnckb.17573	lnckb.43737	0.428043	0.000173	43737	chr5	122435283	122479087	NONCODE,CHESS,FANTOM,LNCipedia,MITranscriptome,BIGtranscriptome	lncRNA	STATUS \known_refseq\";description \"uncharacterized LOC153163\";gene_name \"MGC32805\";"	MGC32805	NA	NA	NA	NA	NA	17573	chr15	64150924	64161602	NONCODE,CHESS,LNCipedia	protein_coding	STATUS \known_refseq\";description \"sorting nexin 22\";gene_name \"SNX22\";"	SNX22	ENSG00000157734	SNX22	protein_coding	79856	HGNC:16315
lnckb.18266	lnckb.43738	0.428239	0	43738	chr5	122457913	122476827	NONCODE,CHESS,FANTOM,LNCipedia,MITranscriptome,BIGtranscriptome	lncRNA	STATUS \known_refseq\";gene_name \"LOC107986446\";"	LOC107986446	NA	NA	NA	NA	NA	18266	chr15	90954864	90966049	NONCODE,CHESS,LNCipedia	protein_coding	STATUS \known_refseq\";description \"RCC1 domain containing 1\";gene_name \"RCCD1\";"	RCCD1	ENSG00000166965	RCCD1	protein_coding	91433	HGNC:30457
lnckb.18266	lnckb.43737	0.442483	0.00747889	43737	chr5	122435283	122479087	NONCODE,CHESS,FANTOM,LNCipedia,MITranscriptome,BIGtranscriptome	lncRNA	STATUS \known_refseq\";description \"uncharacterized LOC153163\";gene_name \"MGC32805\";"	MGC32805	NA	NA	NA	NA	NA	18266	chr15	90954864	90966049	NONCODE,CHESS,LNCipedia	protein_coding	STATUS \known_refseq\";description \"RCC1 domain containing 1\";gene_name \"RCCD1\";"	RCCD1	ENSG00000166965	RCCD1	protein_coding	91433	HGNC:30457
lnckb.18479	lnckb.43737	0.443702	0	43737	chr5	122435283	122479087	NONCODE,CHESS,FANTOM,LNCipedia,MITranscriptome,BIGtranscriptome	lncRNA	STATUS \known_refseq\";description \"uncharacterized LOC153163\";gene_name \"MGC32805\";"	MGC32805	NA	NA	NA	NA	NA	18479	chr15	101653433	101724604	NONCODE,CHESS,LNCipedia	protein_coding	STATUS \known_refseq\";description \"threonyl-tRNA synthetase-like 2\";gene_name \"TARSL2\";"	TARSL2	NA	NA	NA	NA	NA
lnckb.19359	lnckb.43737	0.423512	0.00747889	43737	chr5	122435283	122479087	NONCODE,CHESS,FANTOM,LNCipedia,MITranscriptome,BIGtranscriptome	lncRNA	STATUS \known_refseq\";description \"uncharacterized LOC153163\";gene_name \"MGC32805\";"	MGC32805	NA	NA	NA	NA	NA	19359	chr16	23452749	23453937	NONCODE,CHESS,FANTOM,LNCipedia,BIGtranscriptome	lncRNA	description \potentially protein-coding:FANTOM\";GENE_TYPE_ALIAS \"lncRNA\";STATUS \"known_fantom\";"	lnckb.19359	NA	NA	NA	NA	NA
lnckb.19502	lnckb.43738	0.459404	0.000173	43738	chr5	122457913	122476827	NONCODE,CHESS,FANTOM,LNCipedia,MITranscriptome,BIGtranscriptome	lncRNA	STATUS \known_refseq\";gene_name \"LOC107986446\";"	LOC107986446	NA	NA	NA	NA	NA	19502	chr16	29670588	29698726	CHESS	protein_coding	STATUS \known_refseq\";description \"quinolinate phosphoribosyltransferase\";gene_name \"QPRT\";"	QPRT	ENSG00000103485	QPRT	protein_coding	23475	HGNC:9755
lnckb.19913	lnckb.43738	0.418867	0.00747889	43738	chr5	122457913	122476827	NONCODE,CHESS,FANTOM,LNCipedia,MITranscriptome,BIGtranscriptome	lncRNA	STATUS \known_refseq\";gene_name \"LOC107986446\";"	LOC107986446	NA	NA	NA	NA	NA	19913	chr16	55802851	55833186	CHESS,LNCipedia	protein_coding	STATUS \known_refseq\";description \"carboxylesterase 1\";gene_name \"CES1\";"	CES1	ENSG00000198848	CES1	protein_coding	1066	HGNC:1863
lnckb.20019	lnckb.43737	0.387049	0.00747889	43737	chr5	122435283	122479087	NONCODE,CHESS,FANTOM,LNCipedia,MITranscriptome,BIGtranscriptome	lncRNA	STATUS \known_refseq\";description \"uncharacterized LOC153163\";gene_name \"MGC32805\";"	MGC32805	NA	NA	NA	NA	NA	20019	chr16	58658254	58684777	CHESS,LNCipedia	protein_coding	STATUS \known_refseq\";description \"solute carrier family 38 member 7\";gene_name \"SLC38A7\";"	SLC38A7	ENSG00000103042	SLC38A7	protein_coding	55238	HGNC:25582
lnckb.21213	lnckb.43738	0.463455	0	43738	chr5	122457913	122476827	NONCODE,CHESS,FANTOM,LNCipedia,MITranscriptome,BIGtranscriptome	lncRNA	STATUS \known_refseq\";gene_name \"LOC107986446\";"	LOC107986446	NA	NA	NA	NA	NA	21213	chr17	7614064	7633383	CHESS,MITranscriptome	protein_coding	STATUS \known_refseq\";description \"sex hormone binding globulin\";gene_name \"SHBG\";"	SHBG	ENSG00000129214	SHBG	protein_coding	6462	HGNC:10839
lnckb.21329	lnckb.43738	0.430122	0.000173	43738	chr5	122457913	122476827	NONCODE,CHESS,FANTOM,LNCipedia,MITranscriptome,BIGtranscriptome	lncRNA	STATUS \known_refseq\";gene_name \"LOC107986446\";"	LOC107986446	NA	NA	NA	NA	NA	21329	chr17	10679562	10697568	NONCODE,CHESS,LNCipedia	protein_coding	STATUS \known_refseq\";description \"SCO1 cytochrome c oxidase assembly protein\";gene_name \"SCO1\";"	SCO1	ENSG00000133028	SCO1	protein_coding	6341	HGNC:10603
lnckb.21813	lnckb.43738	0.454029	0	43738	chr5	122457913	122476827	NONCODE,CHESS,FANTOM,LNCipedia,MITranscriptome,BIGtranscriptome	lncRNA	STATUS \known_refseq\";gene_name \"LOC107986446\";"	LOC107986446	NA	NA	NA	NA	NA	21813	chr17	32266167	32325929	NONCODE,CHESS,MITranscriptome	protein_coding	STATUS \known_refseq\";description \"rhomboid%2C veinlet-like 3 (Drosophila)\";gene_name \"RHBDL3\";"	RHBDL3	ENSG00000141314	RHBDL3	protein_coding	162494	HGNC:16502
lnckb.21881	lnckb.43737	0.490934	0	43737	chr5	122435283	122479087	NONCODE,CHESS,FANTOM,LNCipedia,MITranscriptome,BIGtranscriptome	lncRNA	STATUS \known_refseq\";description \"uncharacterized LOC153163\";gene_name \"MGC32805\";"	MGC32805	NA	NA	NA	NA	NA	21881	chr17	34574123	34579369	NONCODE,CHESS,LNCipedia	protein_coding	STATUS \known_refseq\";description \"chromosome 17 open reading frame 102\";gene_name \"C17orf102\";"	C17orf102	ENSG00000197322	C17orf102	lncRNA	0	HGNC:34412
lnckb.21882	lnckb.43738	0.498329	0.000173	43738	chr5	122457913	122476827	NONCODE,CHESS,FANTOM,LNCipedia,MITranscriptome,BIGtranscriptome	lncRNA	STATUS \known_refseq\";gene_name \"LOC107986446\";"	LOC107986446	NA	NA	NA	NA	NA	21882	chr17	34579494	34639444	NONCODE,CHESS,LNCipedia,MITranscriptome	protein_coding	STATUS \known_refseq\";description \"transmembrane protein 132E\";gene_name \"TMEM132E\";"	TMEM132E	ENSG00000181291	TMEM132E	protein_coding	124842	HGNC:26991
lnckb.21882	lnckb.43737	0.480469	0	43737	chr5	122435283	122479087	NONCODE,CHESS,FANTOM,LNCipedia,MITranscriptome,BIGtranscriptome	lncRNA	STATUS \known_refseq\";description \"uncharacterized LOC153163\";gene_name \"MGC32805\";"	MGC32805	NA	NA	NA	NA	NA	21882	chr17	34579494	34639444	NONCODE,CHESS,LNCipedia,MITranscriptome	protein_coding	STATUS \known_refseq\";description \"transmembrane protein 132E\";gene_name \"TMEM132E\";"	TMEM132E	ENSG00000181291	TMEM132E	protein_coding	124842	HGNC:26991
lnckb.21978	lnckb.43738	0.445197	0	43738	chr5	122457913	122476827	NONCODE,CHESS,FANTOM,LNCipedia,MITranscriptome,BIGtranscriptome	lncRNA	STATUS \known_refseq\";gene_name \"LOC107986446\";"	LOC107986446	NA	NA	NA	NA	NA	21978	chr17	36671801	36676900	NONCODE,CHESS	lncRNA	STATUS \known_refseq\";gene_name \"LOC105371751\";"	LOC105371751	NA	NA	NA	NA	NA
lnckb.21979	lnckb.43738	0.519558	0	43738	chr5	122457913	122476827	NONCODE,CHESS,FANTOM,LNCipedia,MITranscriptome,BIGtranscriptome	lncRNA	STATUS \known_refseq\";gene_name \"LOC107986446\";"	LOC107986446	NA	NA	NA	NA	NA	21979	chr17	36722435	36773551	NONCODE,CHESS,FANTOM,LNCipedia,MITranscriptome,BIGtranscriptome	lncRNA	STATUS \known_refseq\";gene_name \"LOC105371750\";gene_name \"CTD-3194G12.2\";"	CTD-3194G12.2	NA	NA	NA	NA	NA
lnckb.21982	lnckb.43738	0.459463	3.69e-06	43738	chr5	122457913	122476827	NONCODE,CHESS,FANTOM,LNCipedia,MITranscriptome,BIGtranscriptome	lncRNA	STATUS \known_refseq\";gene_name \"LOC107986446\";"	LOC107986446	NA	NA	NA	NA	NA	21982	chr17	36948875	37056871	NONCODE,CHESS,FANTOM,LNCipedia,BIGtranscriptome	protein_coding	STATUS \known_refseq\";description \"apoptosis antagonizing transcription factor\";gene_name \"AATF\";"	AATF	ENSG00000276072	AATF	protein_coding	26574	HGNC:19235
lnckb.21984	lnckb.43738	0.433312	0.000173	43738	chr5	122457913	122476827	NONCODE,CHESS,FANTOM,LNCipedia,MITranscriptome,BIGtranscriptome	lncRNA	STATUS \known_refseq\";gene_name \"LOC107986446\";"	LOC107986446	NA	NA	NA	NA	NA	21984	chr17	37084992	37406833	NONCODE,CHESS,LNCipedia	protein_coding	STATUS \known_refseq\";description \"acetyl-CoA carboxylase alpha\";gene_name \"ACACA\";"	ACACA	ENSG00000275176	ACACA	protein_coding	31	HGNC:84
lnckb.21984	lnckb.43737	0.485302	0	43737	chr5	122435283	122479087	NONCODE,CHESS,FANTOM,LNCipedia,MITranscriptome,BIGtranscriptome	lncRNA	STATUS \known_refseq\";description \"uncharacterized LOC153163\";gene_name \"MGC32805\";"	MGC32805	NA	NA	NA	NA	NA	21984	chr17	37084992	37406833	NONCODE,CHESS,LNCipedia	protein_coding	STATUS \known_refseq\";description \"acetyl-CoA carboxylase alpha\";gene_name \"ACACA\";"	ACACA	ENSG00000275176	ACACA	protein_coding	31	HGNC:84
lnckb.22018	lnckb.43737	0.441707	0	43737	chr5	122435283	122479087	NONCODE,CHESS,FANTOM,LNCipedia,MITranscriptome,BIGtranscriptome	lncRNA	STATUS \known_refseq\";description \"uncharacterized LOC153163\";gene_name \"MGC32805\";"	MGC32805	NA	NA	NA	NA	NA	22018	chr17	38419286	38512745	CHESS,FANTOM	protein_coding	STATUS \known_refseq\";description \"Rho GTPase activating protein 23\";gene_name \"ARHGAP23\";"	ARHGAP23	ENSG00000273780	ARHGAP23	protein_coding	57636	HGNC:29293
lnckb.22018	lnckb.43738	0.431654	0	43738	chr5	122457913	122476827	NONCODE,CHESS,FANTOM,LNCipedia,MITranscriptome,BIGtranscriptome	lncRNA	STATUS \known_refseq\";gene_name \"LOC107986446\";"	LOC107986446	NA	NA	NA	NA	NA	22018	chr17	38419286	38512745	CHESS,FANTOM	protein_coding	STATUS \known_refseq\";description \"Rho GTPase activating protein 23\";gene_name \"ARHGAP23\";"	ARHGAP23	ENSG00000273780	ARHGAP23	protein_coding	57636	HGNC:29293
lnckb.22287	lnckb.43737	0.496924	0	43737	chr5	122435283	122479087	NONCODE,CHESS,FANTOM,LNCipedia,MITranscriptome,BIGtranscriptome	lncRNA	STATUS \known_refseq\";description \"uncharacterized LOC153163\";gene_name \"MGC32805\";"	MGC32805	NA	NA	NA	NA	NA	22287	chr17	42751309	42762890	NONCODE,CHESS,FANTOM,LNCipedia,MITranscriptome,BIGtranscriptome	lncRNA	STATUS \known_refseq\";description \"RAMP2 antisense RNA 1\";gene_name \"RAMP2-AS1\";"	RAMP2-AS1	ENSG00000197291	RAMP2-AS1	lncRNA	0	HGNC:44358
lnckb.22356	lnckb.43738	0.538401	0	43738	chr5	122457913	122476827	NONCODE,CHESS,FANTOM,LNCipedia,MITranscriptome,BIGtranscriptome	lncRNA	STATUS \known_refseq\";gene_name \"LOC107986446\";"	LOC107986446	NA	NA	NA	NA	NA	22356	chr17	43800799	43833192	CHESS,LNCipedia	protein_coding	STATUS \known_refseq\";description \"membrane palmitoylated protein 3\";gene_name \"MPP3\";"	MPP3	ENSG00000161647	MPP3	protein_coding	4356	HGNC:7221
lnckb.22858	lnckb.43737	0.427947	0.00747889	43737	chr5	122435283	122479087	NONCODE,CHESS,FANTOM,LNCipedia,MITranscriptome,BIGtranscriptome	lncRNA	STATUS \known_refseq\";description \"uncharacterized LOC153163\";gene_name \"MGC32805\";"	MGC32805	NA	NA	NA	NA	NA	22858	chr17	60041205	60079474	NONCODE,CHESS,LNCipedia	protein_coding	STATUS \known_refseq\";description \"HEAT repeat containing 6\";gene_name \"HEATR6\";"	HEATR6	ENSG00000068097	HEATR6	protein_coding	63897	HGNC:24076
lnckb.23196	lnckb.43738	0.438071	0.000173	43738	chr5	122457913	122476827	NONCODE,CHESS,FANTOM,LNCipedia,MITranscriptome,BIGtranscriptome	lncRNA	STATUS \known_refseq\";gene_name \"LOC107986446\";"	LOC107986446	NA	NA	NA	NA	NA	23196	chr17	74521174	74531474	CHESS	protein_coding	STATUS \known_refseq\";description \"CD300 molecule like family member b\";gene_name \"CD300LB\";"	CD300LB	ENSG00000178789	CD300LB	protein_coding	124599	HGNC:30811
lnckb.23364	lnckb.43738	0.465867	0.00747889	43738	chr5	122457913	122476827	NONCODE,CHESS,FANTOM,LNCipedia,MITranscriptome,BIGtranscriptome	lncRNA	STATUS \known_refseq\";gene_name \"LOC107986446\";"	LOC107986446	NA	NA	NA	NA	NA	23364	chr17	77457632	77461075	NONCODE,CHESS,FANTOM,LNCipedia	lncRNA	STATUS \known_refseq\";gene_name \"LOC105371903\";"	LOC105371903	NA	NA	NA	NA	NA
lnckb.24018	lnckb.43737	0.503023	0.000173	43737	chr5	122435283	122479087	NONCODE,CHESS,FANTOM,LNCipedia,MITranscriptome,BIGtranscriptome	lncRNA	STATUS \known_refseq\";description \"uncharacterized LOC153163\";gene_name \"MGC32805\";"	MGC32805	NA	NA	NA	NA	NA	24018	chr18	3247482	3256237	NONCODE,CHESS,LNCipedia	protein_coding	STATUS \known_refseq\";description \"myosin light chain 12A\";gene_name \"MYL12A\";"	MYL12A	ENSG00000101608	MYL12A	protein_coding	10627	HGNC:16701
lnckb.24475	lnckb.43738	0.461218	0.00747889	43738	chr5	122457913	122476827	NONCODE,CHESS,FANTOM,LNCipedia,MITranscriptome,BIGtranscriptome	lncRNA	STATUS \known_refseq\";gene_name \"LOC107986446\";"	LOC107986446	NA	NA	NA	NA	NA	24475	chr18	37274460	37276400	NONCODE,CHESS,LNCipedia,BIGtranscriptome	lncRNA	STATUS \known_refseq\";description \"uncharacterized LOC105372068\";gene_name \"LOC105372068\";"	LOC105372068	NA	NA	NA	NA	NA
lnckb.25193	lnckb.43737	0.487131	0.00747889	43737	chr5	122435283	122479087	NONCODE,CHESS,FANTOM,LNCipedia,MITranscriptome,BIGtranscriptome	lncRNA	STATUS \known_refseq\";description \"uncharacterized LOC153163\";gene_name \"MGC32805\";"	MGC32805	NA	NA	NA	NA	NA	25193	chr19	1282817	1301431	CHESS	protein_coding	STATUS \known_refseq\";description \"ephrin A2\";gene_name \"EFNA2\";"	EFNA2	ENSG00000099617	EFNA2	protein_coding	1943	HGNC:3222
lnckb.25227	lnckb.43738	0.425988	0.000173	43738	chr5	122457913	122476827	NONCODE,CHESS,FANTOM,LNCipedia,MITranscriptome,BIGtranscriptome	lncRNA	STATUS \known_refseq\";gene_name \"LOC107986446\";"	LOC107986446	NA	NA	NA	NA	NA	25227	chr19	1852289	1863565	CHESS	protein_coding	STATUS \known_refseq\";description \"Kruppel-like factor 16\";gene_name \"KLF16\";"	KLF16	ENSG00000129911	KLF16	protein_coding	83855	HGNC:16857
lnckb.25545	lnckb.43737	0.508889	0	43737	chr5	122435283	122479087	NONCODE,CHESS,FANTOM,LNCipedia,MITranscriptome,BIGtranscriptome	lncRNA	STATUS \known_refseq\";description \"uncharacterized LOC153163\";gene_name \"MGC32805\";"	MGC32805	NA	NA	NA	NA	NA	25545	chr19	7920309	7923251	CHESS	protein_coding	STATUS \known_refseq\";description \"small nuclear RNA activating complex polypeptide 2\";gene_name \"SNAPC2\";"	SNAPC2	ENSG00000104976	SNAPC2	protein_coding	6618	HGNC:11135
lnckb.25684	lnckb.43737	0.392859	0.000173	43737	chr5	122435283	122479087	NONCODE,CHESS,FANTOM,LNCipedia,MITranscriptome,BIGtranscriptome	lncRNA	STATUS \known_refseq\";description \"uncharacterized LOC153163\";gene_name \"MGC32805\";"	MGC32805	NA	NA	NA	NA	NA	25684	chr19	10928748	10933822	NONCODE,CHESS,FANTOM,LNCipedia	protein_coding	STATUS \known_refseq\";description \"chromosome 19 open reading frame 52\";gene_name \"C19orf52\";"	C19orf52	NA	NA	NA	NA	NA
lnckb.25794	lnckb.43738	0.397521	0.00747889	43738	chr5	122457913	122476827	NONCODE,CHESS,FANTOM,LNCipedia,MITranscriptome,BIGtranscriptome	lncRNA	STATUS \known_refseq\";gene_name \"LOC107986446\";"	LOC107986446	NA	NA	NA	NA	NA	25794	chr19	12786410	12787192	CHESS	lncRNA	STATUS \known_fantom\";"	lnckb.25794	NA	NA	NA	NA	NA
lnckb.26397	lnckb.43737	0.447006	0	43737	chr5	122435283	122479087	NONCODE,CHESS,FANTOM,LNCipedia,MITranscriptome,BIGtranscriptome	lncRNA	STATUS \known_refseq\";description \"uncharacterized LOC153163\";gene_name \"MGC32805\";"	MGC32805	NA	NA	NA	NA	NA	26397	chr19	33385163	33521893	NONCODE,CHESS,LNCipedia	protein_coding	STATUS \known_refseq\";description \"peptidase D\";gene_name \"PEPD\";"	PEPD	ENSG00000124299	PEPD	protein_coding	5184	HGNC:8840
lnckb.26409	lnckb.43737	0.427482	3.69e-06	43737	chr5	122435283	122479087	NONCODE,CHESS,FANTOM,LNCipedia,MITranscriptome,BIGtranscriptome	lncRNA	STATUS \known_refseq\";description \"uncharacterized LOC153163\";gene_name \"MGC32805\";"	MGC32805	NA	NA	NA	NA	NA	26409	chr19	33906352	33908391	NONCODE,CHESS,FANTOM,LNCipedia,MITranscriptome	lncRNA	STATUS \known_gencode\";gene_name \"CTC-526N19.1\";"	CTC-526N19.1	ENSG00000277013	AC008556.1	lncRNA	0	0
lnckb.26745	lnckb.43737	0.442345	0	43737	chr5	122435283	122479087	NONCODE,CHESS,FANTOM,LNCipedia,MITranscriptome,BIGtranscriptome	lncRNA	STATUS \known_refseq\";description \"uncharacterized LOC153163\";gene_name \"MGC32805\";"	MGC32805	NA	NA	NA	NA	NA	26745	chr19	40439441	40444375	NONCODE,CHESS,LNCipedia	protein_coding	STATUS \known_refseq\";description \"SERTA domain containing 3\";gene_name \"SERTAD3\";"	SERTAD3	ENSG00000167565	SERTAD3	protein_coding	29946	HGNC:17931
lnckb.26745	lnckb.43738	0.472848	0	43738	chr5	122457913	122476827	NONCODE,CHESS,FANTOM,LNCipedia,MITranscriptome,BIGtranscriptome	lncRNA	STATUS \known_refseq\";gene_name \"LOC107986446\";"	LOC107986446	NA	NA	NA	NA	NA	26745	chr19	40439441	40444375	NONCODE,CHESS,LNCipedia	protein_coding	STATUS \known_refseq\";description \"SERTA domain containing 3\";gene_name \"SERTAD3\";"	SERTAD3	ENSG00000167565	SERTAD3	protein_coding	29946	HGNC:17931
lnckb.27120	lnckb.43737	0.42358	0	43737	chr5	122435283	122479087	NONCODE,CHESS,FANTOM,LNCipedia,MITranscriptome,BIGtranscriptome	lncRNA	STATUS \known_refseq\";description \"uncharacterized LOC153163\";gene_name \"MGC32805\";"	MGC32805	NA	NA	NA	NA	NA	27120	chr19	47303878	47322070	NONCODE,CHESS,FANTOM,LNCipedia	protein_coding	STATUS \known_refseq\";description \"complement component 5a receptor 1\";gene_name \"C5AR1\";"	C5AR1	ENSG00000197405	C5AR1	protein_coding	728	HGNC:1338
lnckb.27270	lnckb.43738	0.443747	0.00747889	43738	chr5	122457913	122476827	NONCODE,CHESS,FANTOM,LNCipedia,MITranscriptome,BIGtranscriptome	lncRNA	STATUS \known_refseq\";gene_name \"LOC107986446\";"	LOC107986446	NA	NA	NA	NA	NA	27270	chr19	49665072	49673916	NONCODE,CHESS	protein_coding	STATUS \known_refseq\";description \"BCL2 like 12\";gene_name \"BCL2L12\";"	BCL2L12	ENSG00000126453	BCL2L12	protein_coding	83596	HGNC:13787
lnckb.27627	lnckb.43738	0.480255	0	43738	chr5	122457913	122476827	NONCODE,CHESS,FANTOM,LNCipedia,MITranscriptome,BIGtranscriptome	lncRNA	STATUS \known_refseq\";gene_name \"LOC107986446\";"	LOC107986446	NA	NA	NA	NA	NA	27627	chr19	55476332	55484487	CHESS	protein_coding	STATUS \known_refseq\";description \"zinc finger protein 628\";gene_name \"ZNF628\";"	ZNF628	ENSG00000197483	ZNF628	protein_coding	89887	HGNC:28054
lnckb.28650	lnckb.43738	0.510911	0	43738	chr5	122457913	122476827	NONCODE,CHESS,FANTOM,LNCipedia,MITranscriptome,BIGtranscriptome	lncRNA	STATUS \known_refseq\";gene_name \"LOC107986446\";"	LOC107986446	NA	NA	NA	NA	NA	28650	chr2	6917392	7076886	NONCODE,CHESS,LNCipedia	protein_coding	STATUS \known_refseq\";description \"ring finger protein 144A\";gene_name \"RNF144A\";"	RNF144A	ENSG00000151692	RNF144A	protein_coding	9781	HGNC:20457
lnckb.2880	lnckb.43737	0.467794	0.00747889	43737	chr5	122435283	122479087	NONCODE,CHESS,FANTOM,LNCipedia,MITranscriptome,BIGtranscriptome	lncRNA	STATUS \known_refseq\";description \"uncharacterized LOC153163\";gene_name \"MGC32805\";"	MGC32805	NA	NA	NA	NA	NA	2880	chr1	147541394	147629223	NONCODE,CHESS,LNCipedia,MITranscriptome,BIGtranscriptome	protein_coding	STATUS \known_refseq\";description \"B-cell CLL/lymphoma 9\";gene_name \"BCL9\";"	BCL9	ENSG00000116128	BCL9	protein_coding	607	HGNC:1008
lnckb.29525	lnckb.43737	0.46224	0	43737	chr5	122435283	122479087	NONCODE,CHESS,FANTOM,LNCipedia,MITranscriptome,BIGtranscriptome	lncRNA	STATUS \known_refseq\";description \"uncharacterized LOC153163\";gene_name \"MGC32805\";"	MGC32805	NA	NA	NA	NA	NA	29525	chr2	55287817	55419921	NONCODE,CHESS,LNCipedia	protein_coding	STATUS \known_refseq\";description \"coiled-coil domain containing 88A\";gene_name \"CCDC88A\";"	CCDC88A	ENSG00000115355	CCDC88A	protein_coding	55704	HGNC:25523
lnckb.3059	lnckb.43738	0.43082	0	43738	chr5	122457913	122476827	NONCODE,CHESS,FANTOM,LNCipedia,MITranscriptome,BIGtranscriptome	lncRNA	STATUS \known_refseq\";gene_name \"LOC107986446\";"	LOC107986446	NA	NA	NA	NA	NA	3059	chr1	151402636	151459465	NONCODE,CHESS,LNCipedia	protein_coding	STATUS \known_refseq\";description \"pogo transposable element with ZNF domain\";gene_name \"POGZ\";"	POGZ	ENSG00000143442	POGZ	protein_coding	23126	HGNC:18801
lnckb.3067	lnckb.43737	0.380468	0.00747889	43737	chr5	122435283	122479087	NONCODE,CHESS,FANTOM,LNCipedia,MITranscriptome,BIGtranscriptome	lncRNA	STATUS \known_refseq\";description \"uncharacterized LOC153163\";gene_name \"MGC32805\";"	MGC32805	NA	NA	NA	NA	NA	3067	chr1	151612027	151701804	NONCODE,CHESS,LNCipedia,BIGtranscriptome	protein_coding	STATUS \known_refseq\";description \"sorting nexin family member 27\";gene_name \"SNX27\";"	SNX27	ENSG00000143376	SNX27	protein_coding	81609	HGNC:20073
lnckb.3072	lnckb.43737	0.424176	0	43737	chr5	122435283	122479087	NONCODE,CHESS,FANTOM,LNCipedia,MITranscriptome,BIGtranscriptome	lncRNA	STATUS \known_refseq\";description \"uncharacterized LOC153163\";gene_name \"MGC32805\";"	MGC32805	NA	NA	NA	NA	NA	3072	chr1	151769354	151790576	NONCODE,CHESS,LNCipedia,BIGtranscriptome	protein_coding	STATUS \known_refseq\";description \"tudor and KH domain containing\";gene_name \"TDRKH\";"	TDRKH	ENSG00000182134	TDRKH	protein_coding	11022	HGNC:11713
lnckb.30731	lnckb.43738	0.474993	0	43738	chr5	122457913	122476827	NONCODE,CHESS,FANTOM,LNCipedia,MITranscriptome,BIGtranscriptome	lncRNA	STATUS \known_refseq\";gene_name \"LOC107986446\";"	LOC107986446	NA	NA	NA	NA	NA	30731	chr2	124011132	124025173	NONCODE,CHESS,FANTOM,LNCipedia,MITranscriptome,BIGtranscriptome	lncRNA	STATUS \known_refseq\";gene_name \"LOC107985820\";"	LOC107985820	NA	NA	NA	NA	NA
lnckb.31145	lnckb.43737	0.503468	0.000173	43737	chr5	122435283	122479087	NONCODE,CHESS,FANTOM,LNCipedia,MITranscriptome,BIGtranscriptome	lncRNA	STATUS \known_refseq\";description \"uncharacterized LOC153163\";gene_name \"MGC32805\";"	MGC32805	NA	NA	NA	NA	NA	31145	chr2	156435290	156602847	NONCODE,CHESS,FANTOM	protein_coding	STATUS \known_refseq\";description \"glycerol-3-phosphate dehydrogenase 2\";gene_name \"GPD2\";"	GPD2	ENSG00000115159	GPD2	protein_coding	2820	HGNC:4456
lnckb.31716	lnckb.43737	0.426349	3.69e-06	43737	chr5	122435283	122479087	NONCODE,CHESS,FANTOM,LNCipedia,MITranscriptome,BIGtranscriptome	lncRNA	STATUS \known_refseq\";description \"uncharacterized LOC153163\";gene_name \"MGC32805\";"	MGC32805	NA	NA	NA	NA	NA	31716	chr2	196815151	196927001	NONCODE,CHESS,FANTOM,LNCipedia	protein_coding	STATUS \known_refseq\";description \"post-GPI attachment to proteins 1\";gene_name \"PGAP1\";"	PGAP1	ENSG00000197121	PGAP1	protein_coding	80055	HGNC:25712
lnckb.32100	lnckb.43737	0.465223	0	43737	chr5	122435283	122479087	NONCODE,CHESS,FANTOM,LNCipedia,MITranscriptome,BIGtranscriptome	lncRNA	STATUS \known_refseq\";description \"uncharacterized LOC153163\";gene_name \"MGC32805\";"	MGC32805	NA	NA	NA	NA	NA	32100	chr2	219368153	219400022	NONCODE,CHESS,LNCipedia	protein_coding	STATUS \known_refseq\";description \"aspartyl aminopeptidase\";gene_name \"DNPEP\";"	DNPEP	ENSG00000123992	DNPEP	protein_coding	23549	HGNC:2981
lnckb.32100	lnckb.43738	0.492259	0	43738	chr5	122457913	122476827	NONCODE,CHESS,FANTOM,LNCipedia,MITranscriptome,BIGtranscriptome	lncRNA	STATUS \known_refseq\";gene_name \"LOC107986446\";"	LOC107986446	NA	NA	NA	NA	NA	32100	chr2	219368153	219400022	NONCODE,CHESS,LNCipedia	protein_coding	STATUS \known_refseq\";description \"aspartyl aminopeptidase\";gene_name \"DNPEP\";"	DNPEP	ENSG00000123992	DNPEP	protein_coding	23549	HGNC:2981
lnckb.32368	lnckb.43738	0.4674	0.00747889	43738	chr5	122457913	122476827	NONCODE,CHESS,FANTOM,LNCipedia,MITranscriptome,BIGtranscriptome	lncRNA	STATUS \known_refseq\";gene_name \"LOC107986446\";"	LOC107986446	NA	NA	NA	NA	NA	32368	chr2	232865678	232902190	CHESS,LNCipedia,MITranscriptome	protein_coding	STATUS \known_refseq\";description \"chromosome 2 open reading frame 82\";gene_name \"C2orf82\";"	C2orf82	NA	NA	NA	NA	NA
lnckb.3273	lnckb.43737	0.510772	0.00747889	43737	chr5	122435283	122479087	NONCODE,CHESS,FANTOM,LNCipedia,MITranscriptome,BIGtranscriptome	lncRNA	STATUS \known_refseq\";description \"uncharacterized LOC153163\";gene_name \"MGC32805\";"	MGC32805	NA	NA	NA	NA	NA	3273	chr1	155277427	155290866	CHESS,LNCipedia	protein_coding	STATUS \known_refseq\";description \"hyperpolarization activated cyclic nucleotide gated potassium channel 3\";gene_name \"HCN3\";"	HCN3	ENSG00000143630	HCN3	protein_coding	57657	HGNC:19183
lnckb.3319	lnckb.43738	0.429056	0.00747889	43738	chr5	122457913	122476827	NONCODE,CHESS,FANTOM,LNCipedia,MITranscriptome,BIGtranscriptome	lncRNA	STATUS \known_refseq\";gene_name \"LOC107986446\";"	LOC107986446	NA	NA	NA	NA	NA	3319	chr1	156292402	156295689	NONCODE,CHESS,LNCipedia	protein_coding	STATUS \known_refseq\";description \"glycosylated lysosomal membrane protein\";gene_name \"GLMP\";"	GLMP	ENSG00000198715	GLMP	protein_coding	112770	HGNC:29436
lnckb.33428	lnckb.43738	0.449424	0	43738	chr5	122457913	122476827	NONCODE,CHESS,FANTOM,LNCipedia,MITranscriptome,BIGtranscriptome	lncRNA	STATUS \known_refseq\";gene_name \"LOC107986446\";"	LOC107986446	NA	NA	NA	NA	NA	33428	chr20	36573473	36593952	NONCODE,CHESS	protein_coding	STATUS \known_refseq\";description \"TGFB induced factor homeobox 2\";gene_name \"TGIF2\";"	TGIF2	ENSG00000118707	TGIF2	protein_coding	60436	HGNC:15764
lnckb.33428	lnckb.43737	0.47262	3.69e-06	43737	chr5	122435283	122479087	NONCODE,CHESS,FANTOM,LNCipedia,MITranscriptome,BIGtranscriptome	lncRNA	STATUS \known_refseq\";description \"uncharacterized LOC153163\";gene_name \"MGC32805\";"	MGC32805	NA	NA	NA	NA	NA	33428	chr20	36573473	36593952	NONCODE,CHESS	protein_coding	STATUS \known_refseq\";description \"TGFB induced factor homeobox 2\";gene_name \"TGIF2\";"	TGIF2	ENSG00000118707	TGIF2	protein_coding	60436	HGNC:15764
lnckb.3445	lnckb.43737	0.436749	0.00747889	43737	chr5	122435283	122479087	NONCODE,CHESS,FANTOM,LNCipedia,MITranscriptome,BIGtranscriptome	lncRNA	STATUS \known_refseq\";description \"uncharacterized LOC153163\";gene_name \"MGC32805\";"	MGC32805	NA	NA	NA	NA	NA	3445	chr1	159834474	159855347	CHESS,LNCipedia	protein_coding	STATUS \known_refseq\";description \"chromosome 1 open reading frame 204\";gene_name \"C1orf204\";"	C1orf204	NA	NA	NA	NA	NA
lnckb.3445	lnckb.43738	0.432178	0	43738	chr5	122457913	122476827	NONCODE,CHESS,FANTOM,LNCipedia,MITranscriptome,BIGtranscriptome	lncRNA	STATUS \known_refseq\";gene_name \"LOC107986446\";"	LOC107986446	NA	NA	NA	NA	NA	3445	chr1	159834474	159855347	CHESS,LNCipedia	protein_coding	STATUS \known_refseq\";description \"chromosome 1 open reading frame 204\";gene_name \"C1orf204\";"	C1orf204	NA	NA	NA	NA	NA
lnckb.34584	lnckb.43738	0.447656	0.000173	43738	chr5	122457913	122476827	NONCODE,CHESS,FANTOM,LNCipedia,MITranscriptome,BIGtranscriptome	lncRNA	STATUS \known_refseq\";gene_name \"LOC107986446\";"	LOC107986446	NA	NA	NA	NA	NA	34584	chr21	31559245	31560487	NONCODE,CHESS,FANTOM,LNCipedia,MITranscriptome,BIGtranscriptome	protein_coding	STATUS \known_refseq\";description \"uncharacterized LOC150051\";gene_name \"LOC150051\";"	LOC150051	ENSG00000237594	AP000251.1	lncRNA	150051	0
lnckb.349	lnckb.43738	0.481633	0	43738	chr5	122457913	122476827	NONCODE,CHESS,FANTOM,LNCipedia,MITranscriptome,BIGtranscriptome	lncRNA	STATUS \known_refseq\";gene_name \"LOC107986446\";"	LOC107986446	NA	NA	NA	NA	NA	349	chr1	10210545	10382398	NONCODE,CHESS,FANTOM,LNCipedia	protein_coding	STATUS \known_refseq\";description \"kinesin family member 1B\";gene_name \"KIF1B\";"	KIF1B	ENSG00000054523	KIF1B	protein_coding	23095	HGNC:16636
lnckb.35528	lnckb.43738	0.517003	0.00747889	43738	chr5	122457913	122476827	NONCODE,CHESS,FANTOM,LNCipedia,MITranscriptome,BIGtranscriptome	lncRNA	STATUS \known_refseq\";gene_name \"LOC107986446\";"	LOC107986446	NA	NA	NA	NA	NA	35528	chr22	29221179	29225840	CHESS,FANTOM,MITranscriptome	lncRNA	STATUS \known_refseq\";gene_name \"LOC105372985\";"	LOC105372985	NA	NA	NA	NA	NA
lnckb.3598	lnckb.43738	0.418575	0.00747889	43738	chr5	122457913	122476827	NONCODE,CHESS,FANTOM,LNCipedia,MITranscriptome,BIGtranscriptome	lncRNA	STATUS \known_refseq\";gene_name \"LOC107986446\";"	LOC107986446	NA	NA	NA	NA	NA	3598	chr1	165215683	165219104	NONCODE,CHESS,FANTOM,LNCipedia,MITranscriptome,BIGtranscriptome	lncRNA	STATUS \known_refseq\";gene_name \"LOC102725140\";gene_name \"RP11-38C18.3\";"	RP11-38C18.3	NA	NA	NA	NA	NA
lnckb.36033	lnckb.43738	0.482579	0	43738	chr5	122457913	122476827	NONCODE,CHESS,FANTOM,LNCipedia,MITranscriptome,BIGtranscriptome	lncRNA	STATUS \known_refseq\";gene_name \"LOC107986446\";"	LOC107986446	NA	NA	NA	NA	NA	36033	chr22	43411196	43508138	CHESS,LNCipedia,BIGtranscriptome	protein_coding	STATUS \known_refseq\";description \"metallophosphoesterase domain containing 1\";gene_name \"MPPED1\";"	MPPED1	ENSG00000186732	MPPED1	protein_coding	758	HGNC:1306
lnckb.36033	lnckb.43737	0.525907	0	43737	chr5	122435283	122479087	NONCODE,CHESS,FANTOM,LNCipedia,MITranscriptome,BIGtranscriptome	lncRNA	STATUS \known_refseq\";description \"uncharacterized LOC153163\";gene_name \"MGC32805\";"	MGC32805	NA	NA	NA	NA	NA	36033	chr22	43411196	43508138	CHESS,LNCipedia,BIGtranscriptome	protein_coding	STATUS \known_refseq\";description \"metallophosphoesterase domain containing 1\";gene_name \"MPPED1\";"	MPPED1	ENSG00000186732	MPPED1	protein_coding	758	HGNC:1306
lnckb.36048	lnckb.43737	0.472451	0.00747889	43737	chr5	122435283	122479087	NONCODE,CHESS,FANTOM,LNCipedia,MITranscriptome,BIGtranscriptome	lncRNA	STATUS \known_refseq\";description \"uncharacterized LOC153163\";gene_name \"MGC32805\";"	MGC32805	NA	NA	NA	NA	NA	36048	chr22	44170228	44210549	NONCODE,CHESS	protein_coding	STATUS \known_refseq\";description \"parvin gamma\";gene_name \"PARVG\";"	PARVG	ENSG00000138964	PARVG	protein_coding	64098	HGNC:14654
lnckb.36050	lnckb.43737	0.48736	3.69e-06	43737	chr5	122435283	122479087	NONCODE,CHESS,FANTOM,LNCipedia,MITranscriptome,BIGtranscriptome	lncRNA	STATUS \known_refseq\";description \"uncharacterized LOC153163\";gene_name \"MGC32805\";"	MGC32805	NA	NA	NA	NA	NA	36050	chr22	44210442	44229512	NONCODE,CHESS,LNCipedia,MITranscriptome	lncRNA	STATUS \known_gencode\";gene_name \"RP4-671O14.7\";"	RP4-671O14.7	ENSG00000280011	AL031595.2	lncRNA	0	0
lnckb.36146	lnckb.43738	0.438611	3.69e-06	43738	chr5	122457913	122476827	NONCODE,CHESS,FANTOM,LNCipedia,MITranscriptome,BIGtranscriptome	lncRNA	STATUS \known_refseq\";gene_name \"LOC107986446\";"	LOC107986446	NA	NA	NA	NA	NA	36146	chr22	46575632	46683735	NONCODE,CHESS,LNCipedia	protein_coding	STATUS \known_refseq\";description \"GRAM domain containing 4\";gene_name \"GRAMD4\";"	GRAMD4	ENSG00000075240	GRAMD4	protein_coding	23151	HGNC:29113
lnckb.37437	lnckb.43737	0.461675	0.000173	43737	chr5	122435283	122479087	NONCODE,CHESS,FANTOM,LNCipedia,MITranscriptome,BIGtranscriptome	lncRNA	STATUS \known_refseq\";description \"uncharacterized LOC153163\";gene_name \"MGC32805\";"	MGC32805	NA	NA	NA	NA	NA	37437	chr3	53813130	53846419	NONCODE,CHESS,LNCipedia	protein_coding	STATUS \known_refseq\";description \"choline dehydrogenase\";gene_name \"CHDH\";"	CHDH	ENSG00000016391	CHDH	protein_coding	55349	HGNC:24288
lnckb.37818	lnckb.43738	0.430887	0.00747889	43738	chr5	122457913	122476827	NONCODE,CHESS,FANTOM,LNCipedia,MITranscriptome,BIGtranscriptome	lncRNA	STATUS \known_refseq\";gene_name \"LOC107986446\";"	LOC107986446	NA	NA	NA	NA	NA	37818	chr3	98902009	99018562	NONCODE,CHESS,FANTOM,LNCipedia,MITranscriptome,BIGtranscriptome	lncRNA	STATUS \known_refseq\";gene_name \"LOC105374002\";"	LOC105374002	NA	NA	NA	NA	NA
lnckb.38196	lnckb.43738	0.526933	0	43738	chr5	122457913	122476827	NONCODE,CHESS,FANTOM,LNCipedia,MITranscriptome,BIGtranscriptome	lncRNA	STATUS \known_refseq\";gene_name \"LOC107986446\";"	LOC107986446	NA	NA	NA	NA	NA	38196	chr3	124032455	124726325	NONCODE,CHESS,FANTOM,LNCipedia	protein_coding	STATUS \known_refseq\";description \"kalirin%2C RhoGEF kinase\";gene_name \"KALRN\";"	KALRN	ENSG00000160145	KALRN	protein_coding	8997	HGNC:4814
lnckb.38196	lnckb.43737	0.544549	0	43737	chr5	122435283	122479087	NONCODE,CHESS,FANTOM,LNCipedia,MITranscriptome,BIGtranscriptome	lncRNA	STATUS \known_refseq\";description \"uncharacterized LOC153163\";gene_name \"MGC32805\";"	MGC32805	NA	NA	NA	NA	NA	38196	chr3	124032455	124726325	NONCODE,CHESS,FANTOM,LNCipedia	protein_coding	STATUS \known_refseq\";description \"kalirin%2C RhoGEF kinase\";gene_name \"KALRN\";"	KALRN	ENSG00000160145	KALRN	protein_coding	8997	HGNC:4814
lnckb.38204	lnckb.43737	0.458123	0.000173	43737	chr5	122435283	122479087	NONCODE,CHESS,FANTOM,LNCipedia,MITranscriptome,BIGtranscriptome	lncRNA	STATUS \known_refseq\";description \"uncharacterized LOC153163\";gene_name \"MGC32805\";"	MGC32805	NA	NA	NA	NA	NA	38204	chr3	124761890	124901411	NONCODE,CHESS,LNCipedia	protein_coding	STATUS \known_refseq\";description \"integrin subunit beta 5\";gene_name \"ITGB5\";"	ITGB5	ENSG00000082781	ITGB5	protein_coding	3693	HGNC:6160
lnckb.38246	lnckb.43738	0.509709	0	43738	chr5	122457913	122476827	NONCODE,CHESS,FANTOM,LNCipedia,MITranscriptome,BIGtranscriptome	lncRNA	STATUS \known_refseq\";gene_name \"LOC107986446\";"	LOC107986446	NA	NA	NA	NA	NA	38246	chr3	126436500	126475938	NONCODE,CHESS,LNCipedia	protein_coding	STATUS \known_refseq\";description \"ZXD family zinc finger C\";gene_name \"ZXDC\";"	ZXDC	ENSG00000070476	ZXDC	protein_coding	79364	HGNC:28160
lnckb.38400	lnckb.43738	0.442563	0	43738	chr5	122457913	122476827	NONCODE,CHESS,FANTOM,LNCipedia,MITranscriptome,BIGtranscriptome	lncRNA	STATUS \known_refseq\";gene_name \"LOC107986446\";"	LOC107986446	NA	NA	NA	NA	NA	38400	chr3	133015004	133038158	NONCODE,CHESS,FANTOM,LNCipedia,MITranscriptome,BIGtranscriptome	lncRNA	STATUS \known_gencode\";gene_name \"RP11-469L4.1\";"	RP11-469L4.1	NA	NA	NA	NA	NA
lnckb.38400	lnckb.43737	0.453551	0	43737	chr5	122435283	122479087	NONCODE,CHESS,FANTOM,LNCipedia,MITranscriptome,BIGtranscriptome	lncRNA	STATUS \known_refseq\";description \"uncharacterized LOC153163\";gene_name \"MGC32805\";"	MGC32805	NA	NA	NA	NA	NA	38400	chr3	133015004	133038158	NONCODE,CHESS,FANTOM,LNCipedia,MITranscriptome,BIGtranscriptome	lncRNA	STATUS \known_gencode\";gene_name \"RP11-469L4.1\";"	RP11-469L4.1	NA	NA	NA	NA	NA
lnckb.38401	lnckb.43738	0.611915	0	43738	chr5	122457913	122476827	NONCODE,CHESS,FANTOM,LNCipedia,MITranscriptome,BIGtranscriptome	lncRNA	STATUS \known_refseq\";gene_name \"LOC107986446\";"	LOC107986446	NA	NA	NA	NA	NA	38401	chr3	133038288	133397775	CHESS,LNCipedia	protein_coding	STATUS \known_refseq\";description \"transmembrane protein 108\";gene_name \"TMEM108\";"	TMEM108	ENSG00000144868	TMEM108	protein_coding	66000	HGNC:28451
lnckb.38401	lnckb.43737	0.548465	0	43737	chr5	122435283	122479087	NONCODE,CHESS,FANTOM,LNCipedia,MITranscriptome,BIGtranscriptome	lncRNA	STATUS \known_refseq\";description \"uncharacterized LOC153163\";gene_name \"MGC32805\";"	MGC32805	NA	NA	NA	NA	NA	38401	chr3	133038288	133397775	CHESS,LNCipedia	protein_coding	STATUS \known_refseq\";description \"transmembrane protein 108\";gene_name \"TMEM108\";"	TMEM108	ENSG00000144868	TMEM108	protein_coding	66000	HGNC:28451
lnckb.38402	lnckb.43737	0.524648	3.69e-06	43737	chr5	122435283	122479087	NONCODE,CHESS,FANTOM,LNCipedia,MITranscriptome,BIGtranscriptome	lncRNA	STATUS \known_refseq\";description \"uncharacterized LOC153163\";gene_name \"MGC32805\";"	MGC32805	NA	NA	NA	NA	NA	38402	chr3	133241211	133257217	NONCODE,CHESS,FANTOM,LNCipedia,MITranscriptome,BIGtranscriptome	lncRNA	STATUS \known_refseq\";description \"TMEM108 antisense RNA 1\";gene_name \"TMEM108-AS1\";"	TMEM108-AS1	ENSG00000251011	TMEM108-AS1	lncRNA	0	HGNC:50307
lnckb.38403	lnckb.43737	0.502352	0.00747889	43737	chr5	122435283	122479087	NONCODE,CHESS,FANTOM,LNCipedia,MITranscriptome,BIGtranscriptome	lncRNA	STATUS \known_refseq\";description \"uncharacterized LOC153163\";gene_name \"MGC32805\";"	MGC32805	NA	NA	NA	NA	NA	38403	chr3	133333571	133386339	NONCODE,CHESS,FANTOM,LNCipedia,MITranscriptome	lncRNA	STATUS \known_refseq\";gene_name \"LOC101927432\";"	LOC101927432	NA	NA	NA	NA	NA
lnckb.38403	lnckb.43738	0.556001	0	43738	chr5	122457913	122476827	NONCODE,CHESS,FANTOM,LNCipedia,MITranscriptome,BIGtranscriptome	lncRNA	STATUS \known_refseq\";gene_name \"LOC107986446\";"	LOC107986446	NA	NA	NA	NA	NA	38403	chr3	133333571	133386339	NONCODE,CHESS,FANTOM,LNCipedia,MITranscriptome	lncRNA	STATUS \known_refseq\";gene_name \"LOC101927432\";"	LOC101927432	NA	NA	NA	NA	NA
lnckb.38870	lnckb.43738	0.468257	0	43738	chr5	122457913	122476827	NONCODE,CHESS,FANTOM,LNCipedia,MITranscriptome,BIGtranscriptome	lncRNA	STATUS \known_refseq\";gene_name \"LOC107986446\";"	LOC107986446	NA	NA	NA	NA	NA	38870	chr3	165186720	165197109	CHESS	protein_coding	STATUS \known_refseq\";description \"SLIT and NTRK like family member 3\";gene_name \"SLITRK3\";"	SLITRK3	ENSG00000121871	SLITRK3	protein_coding	22865	HGNC:23501
lnckb.39186	lnckb.43737	0.49528	0.000173	43737	chr5	122435283	122479087	NONCODE,CHESS,FANTOM,LNCipedia,MITranscriptome,BIGtranscriptome	lncRNA	STATUS \known_refseq\";description \"uncharacterized LOC153163\";gene_name \"MGC32805\";"	MGC32805	NA	NA	NA	NA	NA	39186	chr3	186454981	186493661	NONCODE,CHESS,FANTOM,LNCipedia,MITranscriptome,BIGtranscriptome	lncRNA	STATUS \known_refseq\";description \"uncharacterized LOC253573\";gene_name \"LOC253573\";gene_name \"RP11-48F14.1\";"	RP11-48F14.1	NA	NA	NA	NA	NA
lnckb.39838	lnckb.43738	0.479512	0	43738	chr5	122457913	122476827	NONCODE,CHESS,FANTOM,LNCipedia,MITranscriptome,BIGtranscriptome	lncRNA	STATUS \known_refseq\";gene_name \"LOC107986446\";"	LOC107986446	NA	NA	NA	NA	NA	39838	chr4	7758713	7939926	CHESS,LNCipedia	protein_coding	STATUS \known_refseq\";description \"actin filament associated protein 1\";gene_name \"AFAP1\";"	AFAP1	ENSG00000196526	AFAP1	protein_coding	60312	HGNC:24017
lnckb.40346	lnckb.43738	0.421687	0.000173	43738	chr5	122457913	122476827	NONCODE,CHESS,FANTOM,LNCipedia,MITranscriptome,BIGtranscriptome	lncRNA	STATUS \known_refseq\";gene_name \"LOC107986446\";"	LOC107986446	NA	NA	NA	NA	NA	40346	chr4	48483343	48489524	CHESS	protein_coding	STATUS \known_refseq\";description \"solute carrier family 10 member 4\";gene_name \"SLC10A4\";"	SLC10A4	ENSG00000145248	SLC10A4	protein_coding	201780	HGNC:22980
lnckb.40347	lnckb.43738	0.458354	0	43738	chr5	122457913	122476827	NONCODE,CHESS,FANTOM,LNCipedia,MITranscriptome,BIGtranscriptome	lncRNA	STATUS \known_refseq\";gene_name \"LOC107986446\";"	LOC107986446	NA	NA	NA	NA	NA	40347	chr4	48490252	48497528	CHESS	protein_coding	STATUS \known_refseq\";description \"zygote arrest 1\";gene_name \"ZAR1\";"	ZAR1	ENSG00000182223	ZAR1	protein_coding	326340	HGNC:20436
lnckb.4121	lnckb.43737	0.464069	0.00747889	43737	chr5	122435283	122479087	NONCODE,CHESS,FANTOM,LNCipedia,MITranscriptome,BIGtranscriptome	lncRNA	STATUS \known_refseq\";description \"uncharacterized LOC153163\";gene_name \"MGC32805\";"	MGC32805	NA	NA	NA	NA	NA	4121	chr1	200738893	200861573	NONCODE,CHESS,FANTOM	protein_coding	STATUS \known_refseq\";description \"calmodulin regulated spectrin associated protein family member 2\";gene_name \"CAMSAP2\";"	CAMSAP2	ENSG00000118200	CAMSAP2	protein_coding	23271	HGNC:29188
lnckb.41433	lnckb.43738	0.487268	0	43738	chr5	122457913	122476827	NONCODE,CHESS,FANTOM,LNCipedia,MITranscriptome,BIGtranscriptome	lncRNA	STATUS \known_refseq\";gene_name \"LOC107986446\";"	LOC107986446	NA	NA	NA	NA	NA	41433	chr4	139716391	140154184	NONCODE,CHESS,FANTOM,LNCipedia,BIGtranscriptome	protein_coding	STATUS \known_refseq\";description \"mastermind like transcriptional coactivator 3\";gene_name \"MAML3\";"	MAML3	ENSG00000196782	MAML3	protein_coding	55534	HGNC:16272
lnckb.41433	lnckb.43737	0.450577	0.000173	43737	chr5	122435283	122479087	NONCODE,CHESS,FANTOM,LNCipedia,MITranscriptome,BIGtranscriptome	lncRNA	STATUS \known_refseq\";description \"uncharacterized LOC153163\";gene_name \"MGC32805\";"	MGC32805	NA	NA	NA	NA	NA	41433	chr4	139716391	140154184	NONCODE,CHESS,FANTOM,LNCipedia,BIGtranscriptome	protein_coding	STATUS \known_refseq\";description \"mastermind like transcriptional coactivator 3\";gene_name \"MAML3\";"	MAML3	ENSG00000196782	MAML3	protein_coding	55534	HGNC:16272
lnckb.43169	lnckb.43738	0.479653	0	43738	chr5	122457913	122476827	NONCODE,CHESS,FANTOM,LNCipedia,MITranscriptome,BIGtranscriptome	lncRNA	STATUS \known_refseq\";gene_name \"LOC107986446\";"	LOC107986446	NA	NA	NA	NA	NA	43169	chr5	74640023	74721288	NONCODE,CHESS,LNCipedia	protein_coding	STATUS \known_refseq\";description \"hexosaminidase subunit beta\";gene_name \"HEXB\";"	HEXB	ENSG00000049860	HEXB	protein_coding	3074	HGNC:4879
lnckb.43735	lnckb.58788	0.45263	0	58788	chrX	131689833	131830643	NONCODE,CHESS,FANTOM,LNCipedia,MITranscriptome,BIGtranscriptome	lncRNA	STATUS \known_refseq\";description \"firre intergenic repeating RNA element\";gene_name \"FIRRE\";"	FIRRE	ENSG00000213468	FIRRE	lncRNA	0	HGNC:49627	43735	chr5	122311354	122464219	NONCODE,CHESS	protein_coding	STATUS \known_refseq\";description \"synuclein alpha interacting protein\";gene_name \"SNCAIP\";"	SNCAIP	ENSG00000064692	SNCAIP	protein_coding	9627	HGNC:11139
lnckb.43735	lnckb.1598	0.451075	0	1598	chr1	51517806	51598769	NONCODE,CHESS,FANTOM,LNCipedia,MITranscriptome,BIGtranscriptome	lncRNA	STATUS \known_refseq\";gene_name \"LOC105378720\";gene_name \"RP11-191G24.1\";"	RP11-191G24.1	NA	NA	NA	NA	NA	43735	chr5	122311354	122464219	NONCODE,CHESS	protein_coding	STATUS \known_refseq\";description \"synuclein alpha interacting protein\";gene_name \"SNCAIP\";"	SNCAIP	ENSG00000064692	SNCAIP	protein_coding	9627	HGNC:11139
lnckb.43735	lnckb.30070	0.49916	0	30070	chr2	85889112	85923176	NONCODE,CHESS,FANTOM,LNCipedia,MITranscriptome,BIGtranscriptome	lncRNA	STATUS \known_refseq\";description \"ST3GAL5 antisense RNA 1 (head to head)\";gene_name \"ST3GAL5-AS1\";"	ST3GAL5-AS1	ENSG00000232504	ST3GAL5-AS1	lncRNA	0	HGNC:51129	43735	chr5	122311354	122464219	NONCODE,CHESS	protein_coding	STATUS \known_refseq\";description \"synuclein alpha interacting protein\";gene_name \"SNCAIP\";"	SNCAIP	ENSG00000064692	SNCAIP	protein_coding	9627	HGNC:11139
lnckb.43735	lnckb.106594	0.551412	3.69e-06	106594	chr22	44240704	44243166	MITranscriptome	lncRNA	gene_id_alis \G054042\";"	lnckb.106594	NA	NA	NA	NA	NA	43735	chr5	122311354	122464219	NONCODE,CHESS	protein_coding	STATUS \known_refseq\";description \"synuclein alpha interacting protein\";gene_name \"SNCAIP\";"	SNCAIP	ENSG00000064692	SNCAIP	protein_coding	9627	HGNC:11139
lnckb.43735	lnckb.58618	0.450313	0	58618	chrX	117894632	117895683	NONCODE,CHESS,LNCipedia,MITranscriptome	lncRNA	STATUS \known_gencode\";gene_name \"RP1-278D1.2\";"	RP1-278D1.2	ENSG00000279587	AC006963.2	TEC	0	0	43735	chr5	122311354	122464219	NONCODE,CHESS	protein_coding	STATUS \known_refseq\";description \"synuclein alpha interacting protein\";gene_name \"SNCAIP\";"	SNCAIP	ENSG00000064692	SNCAIP	protein_coding	9627	HGNC:11139
lnckb.43735	lnckb.30731	0.470451	0	30731	chr2	124011132	124025173	NONCODE,CHESS,FANTOM,LNCipedia,MITranscriptome,BIGtranscriptome	lncRNA	STATUS \known_refseq\";gene_name \"LOC107985820\";"	LOC107985820	NA	NA	NA	NA	NA	43735	chr5	122311354	122464219	NONCODE,CHESS	protein_coding	STATUS \known_refseq\";description \"synuclein alpha interacting protein\";gene_name \"SNCAIP\";"	SNCAIP	ENSG00000064692	SNCAIP	protein_coding	9627	HGNC:11139
lnckb.43735	lnckb.30105	0.445698	0.000173	30105	chr2	87344683	87349149	NONCODE,CHESS,FANTOM,LNCipedia	lncRNA	STATUS \known_refseq\";gene_name \"LOC102724689\";"	LOC102724689	NA	NA	NA	NA	NA	43735	chr5	122311354	122464219	NONCODE,CHESS	protein_coding	STATUS \known_refseq\";description \"synuclein alpha interacting protein\";gene_name \"SNCAIP\";"	SNCAIP	ENSG00000064692	SNCAIP	protein_coding	9627	HGNC:11139
lnckb.43735	lnckb.28806	0.514347	0.00747889	28806	chr2	13537471	13758551	NONCODE,CHESS,FANTOM,LNCipedia,MITranscriptome,BIGtranscriptome	lncRNA	STATUS \known_refseq\";gene_name \"LOC105373438\";"	LOC105373438	NA	NA	NA	NA	NA	43735	chr5	122311354	122464219	NONCODE,CHESS	protein_coding	STATUS \known_refseq\";description \"synuclein alpha interacting protein\";gene_name \"SNCAIP\";"	SNCAIP	ENSG00000064692	SNCAIP	protein_coding	9627	HGNC:11139
lnckb.43735	lnckb.55063	0.433887	3.69e-06	55063	chr9	8857693	8865111	NONCODE,CHESS,FANTOM,LNCipedia,MITranscriptome,BIGtranscriptome	lncRNA	STATUS \known_refseq\";description \"PTPRD antisense RNA 1\";gene_name \"PTPRD-AS1\";"	PTPRD-AS1	ENSG00000225706	PTPRD-AS1	lncRNA	0	HGNC:49753	43735	chr5	122311354	122464219	NONCODE,CHESS	protein_coding	STATUS \known_refseq\";description \"synuclein alpha interacting protein\";gene_name \"SNCAIP\";"	SNCAIP	ENSG00000064692	SNCAIP	protein_coding	9627	HGNC:11139
lnckb.43735	lnckb.11029	0.479616	0	11029	chr12	11649601	11895402	CHESS,FANTOM,BIGtranscriptome	protein_coding	STATUS \known_refseq\";description \"ETS variant 6\";gene_name \"ETV6\";"	ETV6	ENSG00000139083	ETV6	protein_coding	2120	HGNC:3495	43735	chr5	122311354	122464219	NONCODE,CHESS	protein_coding	STATUS \known_refseq\";description \"synuclein alpha interacting protein\";gene_name \"SNCAIP\";"	SNCAIP	ENSG00000064692	SNCAIP	protein_coding	9627	HGNC:11139
lnckb.43735	lnckb.34666	0.528331	0.00747889	34666	chr21	34180531	34325722	NONCODE,CHESS,FANTOM,LNCipedia,MITranscriptome,BIGtranscriptome	lncRNA	STATUS \known_refseq\";description \"long intergenic non-protein coding RNA 310\";gene_name \"LINC00310\";"	LINC00310	ENSG00000227456	LINC00310	lncRNA	0	HGNC:16414	43735	chr5	122311354	122464219	NONCODE,CHESS	protein_coding	STATUS \known_refseq\";description \"synuclein alpha interacting protein\";gene_name \"SNCAIP\";"	SNCAIP	ENSG00000064692	SNCAIP	protein_coding	9627	HGNC:11139
lnckb.43735	lnckb.28565	0.439113	0.000173	28565	chr2	779840	868426	NONCODE,CHESS,FANTOM,LNCipedia,MITranscriptome,BIGtranscriptome	lncRNA	STATUS \known_refseq\";description \"long intergenic non-protein coding RNA 1115\";gene_name \"LINC01115\";"	LINC01115	ENSG00000237667	LINC01115	lncRNA	0	HGNC:49258	43735	chr5	122311354	122464219	NONCODE,CHESS	protein_coding	STATUS \known_refseq\";description \"synuclein alpha interacting protein\";gene_name \"SNCAIP\";"	SNCAIP	ENSG00000064692	SNCAIP	protein_coding	9627	HGNC:11139
lnckb.43735	lnckb.44308	0.475478	0.000173	44308	chr5	147173042	147183469	NONCODE,CHESS,FANTOM,LNCipedia,MITranscriptome,BIGtranscriptome	lncRNA	STATUS \known_refseq\";gene_name \"LOC107984008\";"	LOC107984008	NA	NA	NA	NA	NA	43735	chr5	122311354	122464219	NONCODE,CHESS	protein_coding	STATUS \known_refseq\";description \"synuclein alpha interacting protein\";gene_name \"SNCAIP\";"	SNCAIP	ENSG00000064692	SNCAIP	protein_coding	9627	HGNC:11139
lnckb.43735	lnckb.18430	0.430467	0.00747889	18430	chr15	99976230	99983707	NONCODE,CHESS,FANTOM,LNCipedia,MITranscriptome,BIGtranscriptome	lncRNA	STATUS \known_refseq\";gene_name \"LOC105371022\";gene_name \"CTD-3076O17.2\";"	CTD-3076O17.2	NA	NA	NA	NA	NA	43735	chr5	122311354	122464219	NONCODE,CHESS	protein_coding	STATUS \known_refseq\";description \"synuclein alpha interacting protein\";gene_name \"SNCAIP\";"	SNCAIP	ENSG00000064692	SNCAIP	protein_coding	9627	HGNC:11139
lnckb.43735	lnckb.12348	0.487949	0.000173	12348	chr12	89526003	89544991	NONCODE,CHESS,FANTOM,LNCipedia,MITranscriptome,BIGtranscriptome	lncRNA	STATUS \known_fantom\";"	lnckb.12348	NA	NA	NA	NA	NA	43735	chr5	122311354	122464219	NONCODE,CHESS	protein_coding	STATUS \known_refseq\";description \"synuclein alpha interacting protein\";gene_name \"SNCAIP\";"	SNCAIP	ENSG00000064692	SNCAIP	protein_coding	9627	HGNC:11139
lnckb.43735	lnckb.7219	0.611389	0.00747889	7219	chr10	112950219	113170880	NONCODE,CHESS,LNCipedia	protein_coding	STATUS \known_refseq\";description \"transcription factor 7 like 2\";gene_name \"TCF7L2\";"	TCF7L2	ENSG00000148737	TCF7L2	protein_coding	6934	HGNC:11641	43735	chr5	122311354	122464219	NONCODE,CHESS	protein_coding	STATUS \known_refseq\";description \"synuclein alpha interacting protein\";gene_name \"SNCAIP\";"	SNCAIP	ENSG00000064692	SNCAIP	protein_coding	9627	HGNC:11139
lnckb.43735	lnckb.104565	0.445414	0	104565	chr19	47962631	47964388	MITranscriptome	lncRNA	gene_id_alis \G041149\";"	lnckb.104565	NA	NA	NA	NA	NA	43735	chr5	122311354	122464219	NONCODE,CHESS	protein_coding	STATUS \known_refseq\";description \"synuclein alpha interacting protein\";gene_name \"SNCAIP\";"	SNCAIP	ENSG00000064692	SNCAIP	protein_coding	9627	HGNC:11139
lnckb.43735	lnckb.30115	0.438058	0.000173	30115	chr2	87580984	87638382	NONCODE,CHESS,FANTOM,LNCipedia,MITranscriptome,BIGtranscriptome	lncRNA	STATUS \known_gencode\";gene_name \"LINC00152\";"	LINC00152	NA	NA	NA	NA	NA	43735	chr5	122311354	122464219	NONCODE,CHESS	protein_coding	STATUS \known_refseq\";description \"synuclein alpha interacting protein\";gene_name \"SNCAIP\";"	SNCAIP	ENSG00000064692	SNCAIP	protein_coding	9627	HGNC:11139
lnckb.43735	lnckb.50223	0.454345	0	50223	chr7	27822096	28181085	NONCODE,CHESS,FANTOM,LNCipedia,MITranscriptome,BIGtranscriptome	protein_coding	STATUS \known_refseq\";description \"JAZF zinc finger 1\";gene_name \"JAZF1\";"	JAZF1	ENSG00000153814	JAZF1	protein_coding	221895	HGNC:28917	43735	chr5	122311354	122464219	NONCODE,CHESS	protein_coding	STATUS \known_refseq\";description \"synuclein alpha interacting protein\";gene_name \"SNCAIP\";"	SNCAIP	ENSG00000064692	SNCAIP	protein_coding	9627	HGNC:11139
lnckb.43735	lnckb.107255	0.43043	0	107255	chr3	147566841	147568136	MITranscriptome	lncRNA	gene_id_alis \G058038\";"	lnckb.107255	NA	NA	NA	NA	NA	43735	chr5	122311354	122464219	NONCODE,CHESS	protein_coding	STATUS \known_refseq\";description \"synuclein alpha interacting protein\";gene_name \"SNCAIP\";"	SNCAIP	ENSG00000064692	SNCAIP	protein_coding	9627	HGNC:11139
lnckb.43735	lnckb.75077	0.449005	0.00747889	75077	chr6	73322837	73323450	NONCODE,LNCipedia	lncRNA	gene_alias \lnc-KHDC3L-5\";"	lnc-KHDC3L-5	ENSG00000223389	SDCBP2P1	processed_pseudogene	0	HGNC:44685	43735	chr5	122311354	122464219	NONCODE,CHESS	protein_coding	STATUS \known_refseq\";description \"synuclein alpha interacting protein\";gene_name \"SNCAIP\";"	SNCAIP	ENSG00000064692	SNCAIP	protein_coding	9627	HGNC:11139
lnckb.43735	lnckb.2699	0.47423	0.00747889	2699	chr1	119607956	119648266	NONCODE,CHESS,LNCipedia	protein_coding	STATUS \known_refseq\";description \"zinc finger protein 697\";gene_name \"ZNF697\";"	ZNF697	ENSG00000143067	ZNF697	protein_coding	90874	HGNC:32034	43735	chr5	122311354	122464219	NONCODE,CHESS	protein_coding	STATUS \known_refseq\";description \"synuclein alpha interacting protein\";gene_name \"SNCAIP\";"	SNCAIP	ENSG00000064692	SNCAIP	protein_coding	9627	HGNC:11139
lnckb.43735	lnckb.15882	0.498436	0.000173	15882	chr14	73027700	73059472	NONCODE,CHESS,FANTOM,LNCipedia,MITranscriptome,BIGtranscriptome	lncRNA	STATUS \known_refseq\";gene_name \"LOC105370560\";gene_name \"RP11-109N23.4\";"	RP11-109N23.4	NA	NA	NA	NA	NA	43735	chr5	122311354	122464219	NONCODE,CHESS	protein_coding	STATUS \known_refseq\";description \"synuclein alpha interacting protein\";gene_name \"SNCAIP\";"	SNCAIP	ENSG00000064692	SNCAIP	protein_coding	9627	HGNC:11139
lnckb.43735	lnckb.42580	0.443513	0	42580	chr5	34837522	34839316	NONCODE,CHESS,FANTOM,LNCipedia,MITranscriptome,BIGtranscriptome	lncRNA	STATUS \known_refseq\";gene_name \"LOC101929704\";"	LOC101929704	NA	NA	NA	NA	NA	43735	chr5	122311354	122464219	NONCODE,CHESS	protein_coding	STATUS \known_refseq\";description \"synuclein alpha interacting protein\";gene_name \"SNCAIP\";"	SNCAIP	ENSG00000064692	SNCAIP	protein_coding	9627	HGNC:11139
lnckb.43735	lnckb.1741	0.465337	0.000173	1741	chr1	58435364	58450556	CHESS,BIGtranscriptome	lncRNA	STATUS \known_refseq\";gene_name \"LOC107984960\";"	LOC107984960	NA	NA	NA	NA	NA	43735	chr5	122311354	122464219	NONCODE,CHESS	protein_coding	STATUS \known_refseq\";description \"synuclein alpha interacting protein\";gene_name \"SNCAIP\";"	SNCAIP	ENSG00000064692	SNCAIP	protein_coding	9627	HGNC:11139
lnckb.43735	lnckb.43697	0.50077	0.000173	43697	chr5	118996312	119070890	NONCODE,CHESS,FANTOM,LNCipedia,MITranscriptome,BIGtranscriptome	lncRNA	STATUS \known_refseq\";description \"uncharacterized LOC105379143\";gene_name \"LOC105379143\";gene_name \"CTB-161M19.4\";"	CTB-161M19.4	NA	NA	NA	NA	NA	43735	chr5	122311354	122464219	NONCODE,CHESS	protein_coding	STATUS \known_refseq\";description \"synuclein alpha interacting protein\";gene_name \"SNCAIP\";"	SNCAIP	ENSG00000064692	SNCAIP	protein_coding	9627	HGNC:11139
lnckb.43735	lnckb.18134	0.399361	0.00747889	18134	chr15	84600986	84623716	CHESS,LNCipedia	protein_coding	STATUS \known_refseq\";description \"zinc finger and SCAN domain containing 2\";gene_name \"ZSCAN2\";"	ZSCAN2	ENSG00000176371	ZSCAN2	protein_coding	54993	HGNC:20994	43735	chr5	122311354	122464219	NONCODE,CHESS	protein_coding	STATUS \known_refseq\";description \"synuclein alpha interacting protein\";gene_name \"SNCAIP\";"	SNCAIP	ENSG00000064692	SNCAIP	protein_coding	9627	HGNC:11139
lnckb.43735	lnckb.3613	0.512568	0	3613	chr1	166060611	166091339	NONCODE,CHESS,FANTOM,LNCipedia,MITranscriptome,BIGtranscriptome	lncRNA	STATUS \known_refseq\";gene_name \"LOC105371586\";"	LOC105371586	NA	NA	NA	NA	NA	43735	chr5	122311354	122464219	NONCODE,CHESS	protein_coding	STATUS \known_refseq\";description \"synuclein alpha interacting protein\";gene_name \"SNCAIP\";"	SNCAIP	ENSG00000064692	SNCAIP	protein_coding	9627	HGNC:11139
lnckb.43735	lnckb.37597	0.497172	0	37597	chr3	67654697	67947713	NONCODE,CHESS,FANTOM,LNCipedia,MITranscriptome,BIGtranscriptome	lncRNA	STATUS \known_refseq\";description \"SUCLG2 antisense RNA 1 (head to head)\";gene_name \"SUCLG2-AS1\";"	SUCLG2-AS1	ENSG00000241316	SUCLG2-AS1	lncRNA	0	HGNC:49643	43735	chr5	122311354	122464219	NONCODE,CHESS	protein_coding	STATUS \known_refseq\";description \"synuclein alpha interacting protein\";gene_name \"SNCAIP\";"	SNCAIP	ENSG00000064692	SNCAIP	protein_coding	9627	HGNC:11139
lnckb.43735	lnckb.72447	0.386339	0.00747889	72447	chr20	462908	463270	NONCODE,LNCipedia	lncRNA	gene_alias \lnc-RBCK1-2\";"	lnc-RBCK1-2	NA	NA	NA	NA	NA	43735	chr5	122311354	122464219	NONCODE,CHESS	protein_coding	STATUS \known_refseq\";description \"synuclein alpha interacting protein\";gene_name \"SNCAIP\";"	SNCAIP	ENSG00000064692	SNCAIP	protein_coding	9627	HGNC:11139
lnckb.43735	lnckb.13809	0.467108	0.00747889	13809	chr13	36843847	36920721	NONCODE,CHESS,LNCipedia,BIGtranscriptome	protein_coding	STATUS \known_refseq\";description \"SMAD family member 9\";gene_name \"SMAD9\";"	SMAD9	ENSG00000120693	SMAD9	protein_coding	4093	HGNC:6774	43735	chr5	122311354	122464219	NONCODE,CHESS	protein_coding	STATUS \known_refseq\";description \"synuclein alpha interacting protein\";gene_name \"SNCAIP\";"	SNCAIP	ENSG00000064692	SNCAIP	protein_coding	9627	HGNC:11139
lnckb.43735	lnckb.43737	0.643743	0	43737	chr5	122435283	122479087	NONCODE,CHESS,FANTOM,LNCipedia,MITranscriptome,BIGtranscriptome	lncRNA	STATUS \known_refseq\";description \"uncharacterized LOC153163\";gene_name \"MGC32805\";"	MGC32805	NA	NA	NA	NA	NA	43735	chr5	122311354	122464219	NONCODE,CHESS	protein_coding	STATUS \known_refseq\";description \"synuclein alpha interacting protein\";gene_name \"SNCAIP\";"	SNCAIP	ENSG00000064692	SNCAIP	protein_coding	9627	HGNC:11139
lnckb.43735	lnckb.84539	0.448637	0	84539	chr17	45838521	45840267	NONCODE	lncRNA	gene_id_alis \NONHSAG074213.1\";"	NONHSAG074213.1	NA	NA	NA	NA	NA	43735	chr5	122311354	122464219	NONCODE,CHESS	protein_coding	STATUS \known_refseq\";description \"synuclein alpha interacting protein\";gene_name \"SNCAIP\";"	SNCAIP	ENSG00000064692	SNCAIP	protein_coding	9627	HGNC:11139
lnckb.43735	lnckb.5038	0.450389	0	5038	chr1	238476576	238486036	NONCODE,CHESS,FANTOM,LNCipedia,MITranscriptome,BIGtranscriptome	lncRNA	STATUS \known_refseq\";description \"long intergenic non-protein coding RNA 1139\";gene_name \"LINC01139\";"	LINC01139	ENSG00000215808	LINC01139	lncRNA	0	HGNC:27924	43735	chr5	122311354	122464219	NONCODE,CHESS	protein_coding	STATUS \known_refseq\";description \"synuclein alpha interacting protein\";gene_name \"SNCAIP\";"	SNCAIP	ENSG00000064692	SNCAIP	protein_coding	9627	HGNC:11139
lnckb.43735	lnckb.88222	0.457705	3.69e-06	88222	chr20	61248840	61250298	NONCODE	lncRNA	gene_id_alis \NONHSAG110768.1\";"	NONHSAG110768.1	NA	NA	NA	NA	NA	43735	chr5	122311354	122464219	NONCODE,CHESS	protein_coding	STATUS \known_refseq\";description \"synuclein alpha interacting protein\";gene_name \"SNCAIP\";"	SNCAIP	ENSG00000064692	SNCAIP	protein_coding	9627	HGNC:11139
lnckb.43735	lnckb.10794	0.417099	0.000173	10794	chr12	6665748	6689572	CHESS,LNCipedia	protein_coding	STATUS \known_refseq\";description \"zinc finger protein 384\";gene_name \"ZNF384\";"	ZNF384	ENSG00000126746	ZNF384	protein_coding	171017	HGNC:11955	43735	chr5	122311354	122464219	NONCODE,CHESS	protein_coding	STATUS \known_refseq\";description \"synuclein alpha interacting protein\";gene_name \"SNCAIP\";"	SNCAIP	ENSG00000064692	SNCAIP	protein_coding	9627	HGNC:11139
lnckb.43735	lnckb.43738	0.578838	0	43738	chr5	122457913	122476827	NONCODE,CHESS,FANTOM,LNCipedia,MITranscriptome,BIGtranscriptome	lncRNA	STATUS \known_refseq\";gene_name \"LOC107986446\";"	LOC107986446	NA	NA	NA	NA	NA	43735	chr5	122311354	122464219	NONCODE,CHESS	protein_coding	STATUS \known_refseq\";description \"synuclein alpha interacting protein\";gene_name \"SNCAIP\";"	SNCAIP	ENSG00000064692	SNCAIP	protein_coding	9627	HGNC:11139
lnckb.43735	lnckb.44017	0.532716	0	44017	chr5	136191468	136193163	NONCODE,CHESS,FANTOM,LNCipedia,MITranscriptome	lncRNA	STATUS \known_refseq\";description \"uncharacterized LOC389332\";gene_name \"LOC389332\";"	LOC389332	NA	NA	NA	NA	NA	43735	chr5	122311354	122464219	NONCODE,CHESS	protein_coding	STATUS \known_refseq\";description \"synuclein alpha interacting protein\";gene_name \"SNCAIP\";"	SNCAIP	ENSG00000064692	SNCAIP	protein_coding	9627	HGNC:11139
lnckb.43735	lnckb.3596	0.454461	0	3596	chr1	165201867	165356715	CHESS,LNCipedia	protein_coding	STATUS \known_refseq\";description \"LIM homeobox transcription factor 1 alpha\";gene_name \"LMX1A\";"	LMX1A	ENSG00000162761	LMX1A	protein_coding	4009	HGNC:6653	43735	chr5	122311354	122464219	NONCODE,CHESS	protein_coding	STATUS \known_refseq\";description \"synuclein alpha interacting protein\";gene_name \"SNCAIP\";"	SNCAIP	ENSG00000064692	SNCAIP	protein_coding	9627	HGNC:11139
lnckb.43735	lnckb.78518	0.450011	0	78518	chr1	166290956	166292367	NONCODE,MITranscriptome,BIGtranscriptome	lncRNA	gene_id_alis \NONHSAG105086.1\";"	NONHSAG105086.1	NA	NA	NA	NA	NA	43735	chr5	122311354	122464219	NONCODE,CHESS	protein_coding	STATUS \known_refseq\";description \"synuclein alpha interacting protein\";gene_name \"SNCAIP\";"	SNCAIP	ENSG00000064692	SNCAIP	protein_coding	9627	HGNC:11139
lnckb.43735	lnckb.93251	0.44615	0.00747889	93251	chr6	50703386	50704014	NONCODE	lncRNA	gene_id_alis \NONHSAG113260.1\";"	NONHSAG113260.1	NA	NA	NA	NA	NA	43735	chr5	122311354	122464219	NONCODE,CHESS	protein_coding	STATUS \known_refseq\";description \"synuclein alpha interacting protein\";gene_name \"SNCAIP\";"	SNCAIP	ENSG00000064692	SNCAIP	protein_coding	9627	HGNC:11139
lnckb.43735	lnckb.54556	0.473791	0.00747889	54556	chr8	133573183	133573861	NONCODE,CHESS,FANTOM,LNCipedia,MITranscriptome,BIGtranscriptome	lncRNA	STATUS \known_gencode\";gene_name \"RP11-629O1.2\";"	RP11-629O1.2	ENSG00000261220	AC103706.1	lncRNA	0	0	43735	chr5	122311354	122464219	NONCODE,CHESS	protein_coding	STATUS \known_refseq\";description \"synuclein alpha interacting protein\";gene_name \"SNCAIP\";"	SNCAIP	ENSG00000064692	SNCAIP	protein_coding	9627	HGNC:11139
lnckb.43735	lnckb.47441	0.490817	3.69e-06	47441	chr6	129493129	129558643	NONCODE,CHESS,FANTOM,LNCipedia,MITranscriptome,BIGtranscriptome	lncRNA	STATUS \known_refseq\";gene_name \"LOC102723409\";gene_name \"RP1-69D17.4\";"	RP1-69D17.4	NA	NA	NA	NA	NA	43735	chr5	122311354	122464219	NONCODE,CHESS	protein_coding	STATUS \known_refseq\";description \"synuclein alpha interacting protein\";gene_name \"SNCAIP\";"	SNCAIP	ENSG00000064692	SNCAIP	protein_coding	9627	HGNC:11139
lnckb.43735	lnckb.47532	0.424558	0.000173	47532	chr6	134437716	134507197	NONCODE,CHESS,FANTOM,LNCipedia,MITranscriptome,BIGtranscriptome	lncRNA	STATUS \known_refseq\";description \"long intergenic non-protein coding RNA 1010\";gene_name \"LINC01010\";"	LINC01010	ENSG00000236700	LINC01010	lncRNA	0	HGNC:48978	43735	chr5	122311354	122464219	NONCODE,CHESS	protein_coding	STATUS \known_refseq\";description \"synuclein alpha interacting protein\";gene_name \"SNCAIP\";"	SNCAIP	ENSG00000064692	SNCAIP	protein_coding	9627	HGNC:11139
lnckb.43735	lnckb.49883	0.546285	0	49883	chr7	7942487	7969141	NONCODE,CHESS,FANTOM,LNCipedia,MITranscriptome,BIGtranscriptome	lncRNA	STATUS \known_refseq\";description \"uncharacterized LOC100505921\";gene_name \"LOC100505921\";gene_name \"AC009473.1\";"	AC009473.1	NA	NA	NA	NA	NA	43735	chr5	122311354	122464219	NONCODE,CHESS	protein_coding	STATUS \known_refseq\";description \"synuclein alpha interacting protein\";gene_name \"SNCAIP\";"	SNCAIP	ENSG00000064692	SNCAIP	protein_coding	9627	HGNC:11139
lnckb.43735	lnckb.52353	0.468146	0	52353	chr7	155458129	155464831	CHESS	protein_coding	STATUS \known_refseq\";description \"engrailed homeobox 2\";gene_name \"EN2\";"	EN2	ENSG00000164778	EN2	protein_coding	2020	HGNC:3343	43735	chr5	122311354	122464219	NONCODE,CHESS	protein_coding	STATUS \known_refseq\";description \"synuclein alpha interacting protein\";gene_name \"SNCAIP\";"	SNCAIP	ENSG00000064692	SNCAIP	protein_coding	9627	HGNC:11139
lnckb.43735	lnckb.43371	0.415243	0.000173	43371	chr5	88692645	88693972	NONCODE,CHESS,FANTOM,LNCipedia,MITranscriptome,BIGtranscriptome	lncRNA	STATUS \known_gencode\";gene_name \"CTC-467M3.3\";"	CTC-467M3.3	NA	NA	NA	NA	NA	43735	chr5	122311354	122464219	NONCODE,CHESS	protein_coding	STATUS \known_refseq\";description \"synuclein alpha interacting protein\";gene_name \"SNCAIP\";"	SNCAIP	ENSG00000064692	SNCAIP	protein_coding	9627	HGNC:11139
lnckb.43735	lnckb.88223	0.419189	0.000173	88223	chr20	61250595	61252153	NONCODE	lncRNA	gene_id_alis \NONHSAG110769.1\";"	NONHSAG110769.1	NA	NA	NA	NA	NA	43735	chr5	122311354	122464219	NONCODE,CHESS	protein_coding	STATUS \known_refseq\";description \"synuclein alpha interacting protein\";gene_name \"SNCAIP\";"	SNCAIP	ENSG00000064692	SNCAIP	protein_coding	9627	HGNC:11139
lnckb.43735	lnckb.46182	0.489543	0	46182	chr6	35471234	35497084	NONCODE,CHESS	protein_coding	STATUS \known_refseq\";description \"TEA domain transcription factor 3\";gene_name \"TEAD3\";"	TEAD3	ENSG00000007866	TEAD3	protein_coding	7005	HGNC:11716	43735	chr5	122311354	122464219	NONCODE,CHESS	protein_coding	STATUS \known_refseq\";description \"synuclein alpha interacting protein\";gene_name \"SNCAIP\";"	SNCAIP	ENSG00000064692	SNCAIP	protein_coding	9627	HGNC:11139
lnckb.43735	lnckb.9013	0.503467	0	9013	chr11	63757997	63769224	NONCODE,CHESS,FANTOM,LNCipedia,BIGtranscriptome	protein_coding	STATUS \known_refseq\";description \"chromosome 11 open reading frame 95\";gene_name \"C11orf95\";"	C11orf95	ENSG00000188070	C11orf95	protein_coding	65998	HGNC:28449	43735	chr5	122311354	122464219	NONCODE,CHESS	protein_coding	STATUS \known_refseq\";description \"synuclein alpha interacting protein\";gene_name \"SNCAIP\";"	SNCAIP	ENSG00000064692	SNCAIP	protein_coding	9627	HGNC:11139
lnckb.43735	lnckb.53508	0.4874	0	53508	chr8	58805418	59119293	NONCODE,CHESS,LNCipedia,BIGtranscriptome	protein_coding	STATUS \known_refseq\";description \"thymocyte selection associated high mobility group box\";gene_name \"TOX\";"	TOX	ENSG00000198846	TOX	protein_coding	9760	HGNC:18988	43735	chr5	122311354	122464219	NONCODE,CHESS	protein_coding	STATUS \known_refseq\";description \"synuclein alpha interacting protein\";gene_name \"SNCAIP\";"	SNCAIP	ENSG00000064692	SNCAIP	protein_coding	9627	HGNC:11139
lnckb.43737	lnckb.100210	0.440651	0.000173	100210	chr10	123179783	123181067	MITranscriptome	lncRNA	gene_id_alis \G011725\";"	lnckb.100210	NA	NA	NA	NA	NA	43737	chr5	122435283	122479087	NONCODE,CHESS,FANTOM,LNCipedia,MITranscriptome,BIGtranscriptome	lncRNA	STATUS \known_refseq\";description \"uncharacterized LOC153163\";gene_name \"MGC32805\";"	MGC32805	NA	NA	NA	NA	NA
lnckb.43737	lnckb.9595	0.457747	0	9595	chr11	78714058	78756794	NONCODE,CHESS,LNCipedia,MITranscriptome,BIGtranscriptome	lncRNA	STATUS \known_refseq\";gene_name \"LOC107984422\";"	LOC107984422	NA	NA	NA	NA	NA	43737	chr5	122435283	122479087	NONCODE,CHESS,FANTOM,LNCipedia,MITranscriptome,BIGtranscriptome	lncRNA	STATUS \known_refseq\";description \"uncharacterized LOC153163\";gene_name \"MGC32805\";"	MGC32805	NA	NA	NA	NA	NA
lnckb.43737	lnckb.73475	0.428196	0	73475	chr3	158695367	158695581	NONCODE,LNCipedia	lncRNA	gene_alias \lnc-GFM1-2\";gene_alias \"AC080013\";gene_alias \"ENSG00000272440\";gene_alias \"RP11-379F4\";"	lnc-GFM1-2	NA	NA	NA	NA	NA	43737	chr5	122435283	122479087	NONCODE,CHESS,FANTOM,LNCipedia,MITranscriptome,BIGtranscriptome	lncRNA	STATUS \known_refseq\";description \"uncharacterized LOC153163\";gene_name \"MGC32805\";"	MGC32805	NA	NA	NA	NA	NA
lnckb.43737	lnckb.14277	0.49874	0.000173	14277	chr13	71428015	71868068	NONCODE,CHESS,LNCipedia	protein_coding	STATUS \known_refseq\";description \"dachshund family transcription factor 1\";gene_name \"DACH1\";"	DACH1	ENSG00000276644	DACH1	protein_coding	1602	HGNC:2663	43737	chr5	122435283	122479087	NONCODE,CHESS,FANTOM,LNCipedia,MITranscriptome,BIGtranscriptome	lncRNA	STATUS \known_refseq\";description \"uncharacterized LOC153163\";gene_name \"MGC32805\";"	MGC32805	NA	NA	NA	NA	NA
lnckb.43737	lnckb.10673	0.479918	0.00747889	10673	chr12	2676001	2691200	NONCODE,CHESS,FANTOM,LNCipedia,MITranscriptome,BIGtranscriptome	lncRNA	STATUS \known_refseq\";description \"CACNA1C antisense RNA 1\";gene_name \"CACNA1C-AS1\";"	CACNA1C-AS1	ENSG00000246627	CACNA1C-AS1	lncRNA	0	HGNC:40119	43737	chr5	122435283	122479087	NONCODE,CHESS,FANTOM,LNCipedia,MITranscriptome,BIGtranscriptome	lncRNA	STATUS \known_refseq\";description \"uncharacterized LOC153163\";gene_name \"MGC32805\";"	MGC32805	NA	NA	NA	NA	NA
lnckb.43737	lnckb.15190	0.51044	0	15190	chr14	30876179	30889808	NONCODE,CHESS,FANTOM,LNCipedia,MITranscriptome,BIGtranscriptome	lncRNA	STATUS \known_refseq\";description \"uncharacterized LOC100506071\";gene_name \"LOC100506071\";gene_name \"RP11-829H16.3\";"	LOC100506071	ENSG00000258525	AL049830.3	lncRNA	0	0	43737	chr5	122435283	122479087	NONCODE,CHESS,FANTOM,LNCipedia,MITranscriptome,BIGtranscriptome	lncRNA	STATUS \known_refseq\";description \"uncharacterized LOC153163\";gene_name \"MGC32805\";"	MGC32805	NA	NA	NA	NA	NA
lnckb.43737	lnckb.33428	0.477234	3.69e-06	33428	chr20	36573473	36593952	NONCODE,CHESS	protein_coding	STATUS \known_refseq\";description \"TGFB induced factor homeobox 2\";gene_name \"TGIF2\";"	TGIF2	ENSG00000118707	TGIF2	protein_coding	60436	HGNC:15764	43737	chr5	122435283	122479087	NONCODE,CHESS,FANTOM,LNCipedia,MITranscriptome,BIGtranscriptome	lncRNA	STATUS \known_refseq\";description \"uncharacterized LOC153163\";gene_name \"MGC32805\";"	MGC32805	NA	NA	NA	NA	NA
lnckb.43737	lnckb.75811	0.472969	3.69e-06	75811	chr7	126378970	126424185	NONCODE,LNCipedia,MITranscriptome,BIGtranscriptome	lncRNA	gene_alias \lnc-ARF5-4\";gene_alias \"AC000370\";gene_alias \"AC000372\";gene_alias \"ENSG00000241921\";gene_alias \"linc-ARF5-3\";gene_alias \"OTTHUMG00000157729\";gene_alias \"XLOC_006236\";"	lnc-ARF5-4	ENSG00000241921	AC000372.1	lncRNA	0	0	43737	chr5	122435283	122479087	NONCODE,CHESS,FANTOM,LNCipedia,MITranscriptome,BIGtranscriptome	lncRNA	STATUS \known_refseq\";description \"uncharacterized LOC153163\";gene_name \"MGC32805\";"	MGC32805	NA	NA	NA	NA	NA
lnckb.43737	lnckb.76213	0.445579	0.00747889	76213	chr8	81885377	81923249	NONCODE,LNCipedia,MITranscriptome,BIGtranscriptome	lncRNA	gene_alias \LINC02235\";gene_alias \"ENSG00000254689\";gene_alias \"LINC02235\";gene_alias \"OTTHUMG00000165230\";gene_alias \"RP11-354A14\";"	LINC02235	NA	NA	NA	NA	NA	43737	chr5	122435283	122479087	NONCODE,CHESS,FANTOM,LNCipedia,MITranscriptome,BIGtranscriptome	lncRNA	STATUS \known_refseq\";description \"uncharacterized LOC153163\";gene_name \"MGC32805\";"	MGC32805	NA	NA	NA	NA	NA
lnckb.43737	lnckb.111652	0.424664	0.00747889	111652	chr8	83350289	83381987	MITranscriptome	lncRNA	gene_id_alis \G081721\";"	lnckb.111652	NA	NA	NA	NA	NA	43737	chr5	122435283	122479087	NONCODE,CHESS,FANTOM,LNCipedia,MITranscriptome,BIGtranscriptome	lncRNA	STATUS \known_refseq\";description \"uncharacterized LOC153163\";gene_name \"MGC32805\";"	MGC32805	NA	NA	NA	NA	NA
lnckb.43737	lnckb.17747	0.46423	0.00747889	17747	chr15	71079651	71095341	NONCODE,CHESS,LNCipedia,MITranscriptome	lncRNA	STATUS \known_refseq\";gene_name \"LOC107984717\";"	LOC107984717	NA	NA	NA	NA	NA	43737	chr5	122435283	122479087	NONCODE,CHESS,FANTOM,LNCipedia,MITranscriptome,BIGtranscriptome	lncRNA	STATUS \known_refseq\";description \"uncharacterized LOC153163\";gene_name \"MGC32805\";"	MGC32805	NA	NA	NA	NA	NA
lnckb.43737	lnckb.36050	0.474118	0	36050	chr22	44210442	44229512	NONCODE,CHESS,LNCipedia,MITranscriptome	lncRNA	STATUS \known_gencode\";gene_name \"RP4-671O14.7\";"	RP4-671O14.7	ENSG00000280011	AL031595.2	lncRNA	0	0	43737	chr5	122435283	122479087	NONCODE,CHESS,FANTOM,LNCipedia,MITranscriptome,BIGtranscriptome	lncRNA	STATUS \known_refseq\";description \"uncharacterized LOC153163\";gene_name \"MGC32805\";"	MGC32805	NA	NA	NA	NA	NA
lnckb.43737	lnckb.81778	0.395064	0.00747889	81778	chr13	18654662	18657188	NONCODE	lncRNA	gene_id_alis \NONHSAG067810.1\";"	NONHSAG067810.1	NA	NA	NA	NA	NA	43737	chr5	122435283	122479087	NONCODE,CHESS,FANTOM,LNCipedia,MITranscriptome,BIGtranscriptome	lncRNA	STATUS \known_refseq\";description \"uncharacterized LOC153163\";gene_name \"MGC32805\";"	MGC32805	NA	NA	NA	NA	NA
lnckb.43737	lnckb.82671	0.436628	0.00747889	82671	chr14	26436479	26438307	NONCODE	lncRNA	gene_id_alis \NONHSAG107625.1\";"	NONHSAG107625.1	NA	NA	NA	NA	NA	43737	chr5	122435283	122479087	NONCODE,CHESS,FANTOM,LNCipedia,MITranscriptome,BIGtranscriptome	lncRNA	STATUS \known_refseq\";description \"uncharacterized LOC153163\";gene_name \"MGC32805\";"	MGC32805	NA	NA	NA	NA	NA
lnckb.43737	lnckb.93456	0.425152	0	93456	chr6	86028305	86029095	NONCODE	lncRNA	gene_id_alis \NONHSAG095358.1\";"	NONHSAG095358.1	NA	NA	NA	NA	NA	43737	chr5	122435283	122479087	NONCODE,CHESS,FANTOM,LNCipedia,MITranscriptome,BIGtranscriptome	lncRNA	STATUS \known_refseq\";description \"uncharacterized LOC153163\";gene_name \"MGC32805\";"	MGC32805	NA	NA	NA	NA	NA
lnckb.43737	lnckb.54975	0.393558	0.00747889	54975	chr9	2652923	2667976	NONCODE,CHESS,MITranscriptome	lncRNA	STATUS \known_refseq\";gene_name \"LOC105375957\";"	LOC105375957	NA	NA	NA	NA	NA	43737	chr5	122435283	122479087	NONCODE,CHESS,FANTOM,LNCipedia,MITranscriptome,BIGtranscriptome	lncRNA	STATUS \known_refseq\";description \"uncharacterized LOC153163\";gene_name \"MGC32805\";"	MGC32805	NA	NA	NA	NA	NA
lnckb.43737	lnckb.22287	0.496924	0	22287	chr17	42751309	42762890	NONCODE,CHESS,FANTOM,LNCipedia,MITranscriptome,BIGtranscriptome	lncRNA	STATUS \known_refseq\";description \"RAMP2 antisense RNA 1\";gene_name \"RAMP2-AS1\";"	RAMP2-AS1	ENSG00000197291	RAMP2-AS1	lncRNA	0	HGNC:44358	43737	chr5	122435283	122479087	NONCODE,CHESS,FANTOM,LNCipedia,MITranscriptome,BIGtranscriptome	lncRNA	STATUS \known_refseq\";description \"uncharacterized LOC153163\";gene_name \"MGC32805\";"	MGC32805	NA	NA	NA	NA	NA
lnckb.43737	lnckb.38400	0.44386	3.69e-06	38400	chr3	133015004	133038158	NONCODE,CHESS,FANTOM,LNCipedia,MITranscriptome,BIGtranscriptome	lncRNA	STATUS \known_gencode\";gene_name \"RP11-469L4.1\";"	RP11-469L4.1	NA	NA	NA	NA	NA	43737	chr5	122435283	122479087	NONCODE,CHESS,FANTOM,LNCipedia,MITranscriptome,BIGtranscriptome	lncRNA	STATUS \known_refseq\";description \"uncharacterized LOC153163\";gene_name \"MGC32805\";"	MGC32805	NA	NA	NA	NA	NA
lnckb.43737	lnckb.7408	0.458019	0	7408	chr10	122832149	122879641	NONCODE,CHESS,LNCipedia	lncRNA	STATUS \known_refseq\";description \"FAM24B-CUZD1 readthrough\";gene_name \"FAM24B-CUZD1\";gene_name \"CUZD1\";"	FAM24B-CUZD1	NA	NA	NA	NA	NA	43737	chr5	122435283	122479087	NONCODE,CHESS,FANTOM,LNCipedia,MITranscriptome,BIGtranscriptome	lncRNA	STATUS \known_refseq\";description \"uncharacterized LOC153163\";gene_name \"MGC32805\";"	MGC32805	NA	NA	NA	NA	NA
lnckb.43737	lnckb.38403	0.502352	0.00747889	38403	chr3	133333571	133386339	NONCODE,CHESS,FANTOM,LNCipedia,MITranscriptome	lncRNA	STATUS \known_refseq\";gene_name \"LOC101927432\";"	LOC101927432	NA	NA	NA	NA	NA	43737	chr5	122435283	122479087	NONCODE,CHESS,FANTOM,LNCipedia,MITranscriptome,BIGtranscriptome	lncRNA	STATUS \known_refseq\";description \"uncharacterized LOC153163\";gene_name \"MGC32805\";"	MGC32805	NA	NA	NA	NA	NA
lnckb.43737	lnckb.51744	0.504698	0.000173	51744	chr7	127215127	127229921	NONCODE,CHESS,FANTOM,LNCipedia,MITranscriptome,BIGtranscriptome	lncRNA	STATUS \known_refseq\";description \"uncharacterized LOC101928333\";gene_name \"LOC101928333\";"	LOC101928333	NA	NA	NA	NA	NA	43737	chr5	122435283	122479087	NONCODE,CHESS,FANTOM,LNCipedia,MITranscriptome,BIGtranscriptome	lncRNA	STATUS \known_refseq\";description \"uncharacterized LOC153163\";gene_name \"MGC32805\";"	MGC32805	NA	NA	NA	NA	NA
lnckb.43737	lnckb.5813	0.392338	0	5813	chr10	29409402	29487856	NONCODE,CHESS,FANTOM,LNCipedia,MITranscriptome,BIGtranscriptome	lncRNA	STATUS \known_refseq\";description \"SVIL antisense RNA 1\";gene_name \"SVIL-AS1\";"	SVIL-AS1	ENSG00000224597	SVIL-AS1	transcribed_unprocessed_pseudogene	0	HGNC:51219	43737	chr5	122435283	122479087	NONCODE,CHESS,FANTOM,LNCipedia,MITranscriptome,BIGtranscriptome	lncRNA	STATUS \known_refseq\";description \"uncharacterized LOC153163\";gene_name \"MGC32805\";"	MGC32805	NA	NA	NA	NA	NA
lnckb.43737	lnckb.9066	0.448165	3.69e-06	9066	chr11	64643227	64660790	NONCODE,CHESS,FANTOM,LNCipedia,MITranscriptome,BIGtranscriptome	lncRNA	STATUS \known_refseq\";gene_name \"LOC107984337\";"	LOC107984337	NA	NA	NA	NA	NA	43737	chr5	122435283	122479087	NONCODE,CHESS,FANTOM,LNCipedia,MITranscriptome,BIGtranscriptome	lncRNA	STATUS \known_refseq\";description \"uncharacterized LOC153163\";gene_name \"MGC32805\";"	MGC32805	NA	NA	NA	NA	NA
lnckb.43737	lnckb.59080	0.419267	0.000173	59080	chrX	154424380	154428981	NONCODE,CHESS,LNCipedia	lncRNA	STATUS \known_refseq\";description \"uncharacterized protein BC009467\";gene_name \"CH17-340M24.3\";"	CH17-340M24.3	NA	NA	NA	NA	NA	43737	chr5	122435283	122479087	NONCODE,CHESS,FANTOM,LNCipedia,MITranscriptome,BIGtranscriptome	lncRNA	STATUS \known_refseq\";description \"uncharacterized LOC153163\";gene_name \"MGC32805\";"	MGC32805	NA	NA	NA	NA	NA
lnckb.43737	lnckb.92533	0.456397	0	92533	chr5	122534850	122543787	NONCODE	lncRNA	gene_id_alis \NONHSAG092609.1\";"	NONHSAG092609.1	NA	NA	NA	NA	NA	43737	chr5	122435283	122479087	NONCODE,CHESS,FANTOM,LNCipedia,MITranscriptome,BIGtranscriptome	lncRNA	STATUS \known_refseq\";description \"uncharacterized LOC153163\";gene_name \"MGC32805\";"	MGC32805	NA	NA	NA	NA	NA
lnckb.43737	lnckb.53760	0.518818	0.000173	53760	chr8	79585936	79639408	CHESS,FANTOM,MITranscriptome	lncRNA	STATUS \known_refseq\";gene_name \"LOC105375916\";"	LOC105375916	NA	NA	NA	NA	NA	43737	chr5	122435283	122479087	NONCODE,CHESS,FANTOM,LNCipedia,MITranscriptome,BIGtranscriptome	lncRNA	STATUS \known_refseq\";description \"uncharacterized LOC153163\";gene_name \"MGC32805\";"	MGC32805	NA	NA	NA	NA	NA
lnckb.43737	lnckb.19359	0.414487	0.00747889	19359	chr16	23452749	23453937	NONCODE,CHESS,FANTOM,LNCipedia,BIGtranscriptome	lncRNA	description \potentially protein-coding:FANTOM\";GENE_TYPE_ALIAS \"lncRNA\";STATUS \"known_fantom\";"	lnckb.19359	NA	NA	NA	NA	NA	43737	chr5	122435283	122479087	NONCODE,CHESS,FANTOM,LNCipedia,MITranscriptome,BIGtranscriptome	lncRNA	STATUS \known_refseq\";description \"uncharacterized LOC153163\";gene_name \"MGC32805\";"	MGC32805	NA	NA	NA	NA	NA
lnckb.43737	lnckb.29525	0.461405	0	29525	chr2	55287817	55419921	NONCODE,CHESS,LNCipedia	protein_coding	STATUS \known_refseq\";description \"coiled-coil domain containing 88A\";gene_name \"CCDC88A\";"	CCDC88A	ENSG00000115355	CCDC88A	protein_coding	55704	HGNC:25523	43737	chr5	122435283	122479087	NONCODE,CHESS,FANTOM,LNCipedia,MITranscriptome,BIGtranscriptome	lncRNA	STATUS \known_refseq\";description \"uncharacterized LOC153163\";gene_name \"MGC32805\";"	MGC32805	NA	NA	NA	NA	NA
lnckb.43737	lnckb.38402	0.533449	0.000173	38402	chr3	133241211	133257217	NONCODE,CHESS,FANTOM,LNCipedia,MITranscriptome,BIGtranscriptome	lncRNA	STATUS \known_refseq\";description \"TMEM108 antisense RNA 1\";gene_name \"TMEM108-AS1\";"	TMEM108-AS1	ENSG00000251011	TMEM108-AS1	lncRNA	0	HGNC:50307	43737	chr5	122435283	122479087	NONCODE,CHESS,FANTOM,LNCipedia,MITranscriptome,BIGtranscriptome	lncRNA	STATUS \known_refseq\";description \"uncharacterized LOC153163\";gene_name \"MGC32805\";"	MGC32805	NA	NA	NA	NA	NA
lnckb.43737	lnckb.95991	0.402713	0.00747889	95991	chr8	76963890	76967262	NONCODE,MITranscriptome	lncRNA	gene_id_alis \NONHSAG098922.1\";"	NONHSAG098922.1	NA	NA	NA	NA	NA	43737	chr5	122435283	122479087	NONCODE,CHESS,FANTOM,LNCipedia,MITranscriptome,BIGtranscriptome	lncRNA	STATUS \known_refseq\";description \"uncharacterized LOC153163\";gene_name \"MGC32805\";"	MGC32805	NA	NA	NA	NA	NA
lnckb.43737	lnckb.55067	0.478944	0.000173	55067	chr9	10613105	10625203	NONCODE,CHESS,FANTOM,LNCipedia,MITranscriptome,BIGtranscriptome	lncRNA	STATUS \known_refseq\";description \"PTPRD antisense RNA 2 (head to head)\";gene_name \"PTPRD-AS2\";"	PTPRD-AS2	ENSG00000226717	PTPRD-AS2	lncRNA	0	HGNC:49754	43737	chr5	122435283	122479087	NONCODE,CHESS,FANTOM,LNCipedia,MITranscriptome,BIGtranscriptome	lncRNA	STATUS \known_refseq\";description \"uncharacterized LOC153163\";gene_name \"MGC32805\";"	MGC32805	NA	NA	NA	NA	NA
lnckb.43737	lnckb.4532	0.49322	0	4532	chr1	214336777	214350477	NONCODE,CHESS,LNCipedia,BIGtranscriptome	lncRNA	STATUS \known_refseq\";gene_name \"LOC107985263\";"	LOC107985263	NA	NA	NA	NA	NA	43737	chr5	122435283	122479087	NONCODE,CHESS,FANTOM,LNCipedia,MITranscriptome,BIGtranscriptome	lncRNA	STATUS \known_refseq\";description \"uncharacterized LOC153163\";gene_name \"MGC32805\";"	MGC32805	NA	NA	NA	NA	NA
lnckb.43737	lnckb.7823	0.452763	3.69e-06	7823	chr11	2588442	2700762	NONCODE,CHESS,FANTOM,LNCipedia,MITranscriptome,BIGtranscriptome	lncRNA	STATUS \known_refseq\";description \"KCNQ1 opposite strand/antisense transcript 1 (non-protein coding)\";gene_name \"KCNQ1OT1\";"	KCNQ1OT1	ENSG00000269821	KCNQ1OT1	lncRNA	0	HGNC:6295	43737	chr5	122435283	122479087	NONCODE,CHESS,FANTOM,LNCipedia,MITranscriptome,BIGtranscriptome	lncRNA	STATUS \known_refseq\";description \"uncharacterized LOC153163\";gene_name \"MGC32805\";"	MGC32805	NA	NA	NA	NA	NA
lnckb.43737	lnckb.26409	0.427482	3.69e-06	26409	chr19	33906352	33908391	NONCODE,CHESS,FANTOM,LNCipedia,MITranscriptome	lncRNA	STATUS \known_gencode\";gene_name \"CTC-526N19.1\";"	CTC-526N19.1	ENSG00000277013	AC008556.1	lncRNA	0	0	43737	chr5	122435283	122479087	NONCODE,CHESS,FANTOM,LNCipedia,MITranscriptome,BIGtranscriptome	lncRNA	STATUS \known_refseq\";description \"uncharacterized LOC153163\";gene_name \"MGC32805\";"	MGC32805	NA	NA	NA	NA	NA
lnckb.43737	lnckb.29017	0.495741	0.00747889	29017	chr2	27019031	27032874	NONCODE,CHESS,FANTOM,LNCipedia,MITranscriptome	lncRNA	STATUS \known_fantom\";"	lnckb.29017	NA	NA	NA	NA	NA	43737	chr5	122435283	122479087	NONCODE,CHESS,FANTOM,LNCipedia,MITranscriptome,BIGtranscriptome	lncRNA	STATUS \known_refseq\";description \"uncharacterized LOC153163\";gene_name \"MGC32805\";"	MGC32805	NA	NA	NA	NA	NA
lnckb.43737	lnckb.51740	0.562405	0.00747889	51740	chr7	126495096	126537276	NONCODE,CHESS,FANTOM,LNCipedia,MITranscriptome	lncRNA	STATUS \known_refseq\";gene_name \"LOC101928357\";"	LOC101928357	NA	NA	NA	NA	NA	43737	chr5	122435283	122479087	NONCODE,CHESS,FANTOM,LNCipedia,MITranscriptome,BIGtranscriptome	lncRNA	STATUS \known_refseq\";description \"uncharacterized LOC153163\";gene_name \"MGC32805\";"	MGC32805	NA	NA	NA	NA	NA
lnckb.43737	lnckb.92527	0.410057	0.000173	92527	chr5	122310539	122311111	NONCODE	lncRNA	gene_id_alis \NONHSAG092604.1\";"	NONHSAG092604.1	NA	NA	NA	NA	NA	43737	chr5	122435283	122479087	NONCODE,CHESS,FANTOM,LNCipedia,MITranscriptome,BIGtranscriptome	lncRNA	STATUS \known_refseq\";description \"uncharacterized LOC153163\";gene_name \"MGC32805\";"	MGC32805	NA	NA	NA	NA	NA
lnckb.43737	lnckb.43738	0.89316	0	43738	chr5	122457913	122476827	NONCODE,CHESS,FANTOM,LNCipedia,MITranscriptome,BIGtranscriptome	lncRNA	STATUS \known_refseq\";gene_name \"LOC107986446\";"	LOC107986446	NA	NA	NA	NA	NA	43737	chr5	122435283	122479087	NONCODE,CHESS,FANTOM,LNCipedia,MITranscriptome,BIGtranscriptome	lncRNA	STATUS \known_refseq\";description \"uncharacterized LOC153163\";gene_name \"MGC32805\";"	MGC32805	NA	NA	NA	NA	NA
lnckb.43738	lnckb.38246	0.505462	0	38246	chr3	126436500	126475938	NONCODE,CHESS,LNCipedia	protein_coding	STATUS \known_refseq\";description \"ZXD family zinc finger C\";gene_name \"ZXDC\";"	ZXDC	ENSG00000070476	ZXDC	protein_coding	79364	HGNC:28160	43738	chr5	122457913	122476827	NONCODE,CHESS,FANTOM,LNCipedia,MITranscriptome,BIGtranscriptome	lncRNA	STATUS \known_refseq\";gene_name \"LOC107986446\";"	LOC107986446	NA	NA	NA	NA	NA
lnckb.43738	lnckb.102616	0.513625	3.69e-06	102616	chr15	25264107	25264897	MITranscriptome,BIGtranscriptome	lncRNA	gene_id_alis \G026683\";"	lnckb.102616	NA	NA	NA	NA	NA	43738	chr5	122457913	122476827	NONCODE,CHESS,FANTOM,LNCipedia,MITranscriptome,BIGtranscriptome	lncRNA	STATUS \known_refseq\";gene_name \"LOC107986446\";"	LOC107986446	NA	NA	NA	NA	NA
lnckb.43738	lnckb.12632	0.476213	0.00747889	12632	chr12	105198924	105207054	CHESS,MITranscriptome	lncRNA	STATUS \known_refseq\";gene_name \"LOC105369953\";"	LOC105369953	NA	NA	NA	NA	NA	43738	chr5	122457913	122476827	NONCODE,CHESS,FANTOM,LNCipedia,MITranscriptome,BIGtranscriptome	lncRNA	STATUS \known_refseq\";gene_name \"LOC107986446\";"	LOC107986446	NA	NA	NA	NA	NA
lnckb.43738	lnckb.37818	0.432692	0.00747889	37818	chr3	98902009	99018562	NONCODE,CHESS,FANTOM,LNCipedia,MITranscriptome,BIGtranscriptome	lncRNA	STATUS \known_refseq\";gene_name \"LOC105374002\";"	LOC105374002	NA	NA	NA	NA	NA	43738	chr5	122457913	122476827	NONCODE,CHESS,FANTOM,LNCipedia,MITranscriptome,BIGtranscriptome	lncRNA	STATUS \known_refseq\";gene_name \"LOC107986446\";"	LOC107986446	NA	NA	NA	NA	NA
lnckb.43738	lnckb.9066	0.469165	0	9066	chr11	64643227	64660790	NONCODE,CHESS,FANTOM,LNCipedia,MITranscriptome,BIGtranscriptome	lncRNA	STATUS \known_refseq\";gene_name \"LOC107984337\";"	LOC107984337	NA	NA	NA	NA	NA	43738	chr5	122457913	122476827	NONCODE,CHESS,FANTOM,LNCipedia,MITranscriptome,BIGtranscriptome	lncRNA	STATUS \known_refseq\";gene_name \"LOC107986446\";"	LOC107986446	NA	NA	NA	NA	NA
lnckb.43738	lnckb.3319	0.429056	0.00747889	3319	chr1	156292402	156295689	NONCODE,CHESS,LNCipedia	protein_coding	STATUS \known_refseq\";description \"glycosylated lysosomal membrane protein\";gene_name \"GLMP\";"	GLMP	ENSG00000198715	GLMP	protein_coding	112770	HGNC:29436	43738	chr5	122457913	122476827	NONCODE,CHESS,FANTOM,LNCipedia,MITranscriptome,BIGtranscriptome	lncRNA	STATUS \known_refseq\";gene_name \"LOC107986446\";"	LOC107986446	NA	NA	NA	NA	NA
lnckb.43738	lnckb.24475	0.461218	0.00747889	24475	chr18	37274460	37276400	NONCODE,CHESS,LNCipedia,BIGtranscriptome	lncRNA	STATUS \known_refseq\";description \"uncharacterized LOC105372068\";gene_name \"LOC105372068\";"	LOC105372068	NA	NA	NA	NA	NA	43738	chr5	122457913	122476827	NONCODE,CHESS,FANTOM,LNCipedia,MITranscriptome,BIGtranscriptome	lncRNA	STATUS \known_refseq\";gene_name \"LOC107986446\";"	LOC107986446	NA	NA	NA	NA	NA
lnckb.43738	lnckb.25227	0.425755	3.69e-06	25227	chr19	1852289	1863565	CHESS	protein_coding	STATUS \known_refseq\";description \"Kruppel-like factor 16\";gene_name \"KLF16\";"	KLF16	ENSG00000129911	KLF16	protein_coding	83855	HGNC:16857	43738	chr5	122457913	122476827	NONCODE,CHESS,FANTOM,LNCipedia,MITranscriptome,BIGtranscriptome	lncRNA	STATUS \known_refseq\";gene_name \"LOC107986446\";"	LOC107986446	NA	NA	NA	NA	NA
lnckb.43738	lnckb.7408	0.486642	3.69e-06	7408	chr10	122832149	122879641	NONCODE,CHESS,LNCipedia	lncRNA	STATUS \known_refseq\";description \"FAM24B-CUZD1 readthrough\";gene_name \"FAM24B-CUZD1\";gene_name \"CUZD1\";"	FAM24B-CUZD1	NA	NA	NA	NA	NA	43738	chr5	122457913	122476827	NONCODE,CHESS,FANTOM,LNCipedia,MITranscriptome,BIGtranscriptome	lncRNA	STATUS \known_refseq\";gene_name \"LOC107986446\";"	LOC107986446	NA	NA	NA	NA	NA
lnckb.43738	lnckb.27627	0.480255	0	27627	chr19	55476332	55484487	CHESS	protein_coding	STATUS \known_refseq\";description \"zinc finger protein 628\";gene_name \"ZNF628\";"	ZNF628	ENSG00000197483	ZNF628	protein_coding	89887	HGNC:28054	43738	chr5	122457913	122476827	NONCODE,CHESS,FANTOM,LNCipedia,MITranscriptome,BIGtranscriptome	lncRNA	STATUS \known_refseq\";gene_name \"LOC107986446\";"	LOC107986446	NA	NA	NA	NA	NA
lnckb.43738	lnckb.1112	0.424607	0.00747889	1112	chr1	32512970	32613470	NONCODE,CHESS	protein_coding	STATUS \known_refseq\";description \"zinc finger and BTB domain containing 8A\";gene_name \"ZBTB8A\";"	ZBTB8A	ENSG00000160062	ZBTB8A	protein_coding	653121	HGNC:24172	43738	chr5	122457913	122476827	NONCODE,CHESS,FANTOM,LNCipedia,MITranscriptome,BIGtranscriptome	lncRNA	STATUS \known_refseq\";gene_name \"LOC107986446\";"	LOC107986446	NA	NA	NA	NA	NA
lnckb.43738	lnckb.11241	0.573449	0.00747889	11241	chr12	25935187	25959442	NONCODE,CHESS,FANTOM,LNCipedia,MITranscriptome,BIGtranscriptome	lncRNA	STATUS \known_refseq\";description \"RASSF8 atnisense RNA 1\";gene_name \"RASSF8-AS1\";"	RASSF8-AS1	ENSG00000246695	RASSF8-AS1	lncRNA	0	HGNC:48637	43738	chr5	122457913	122476827	NONCODE,CHESS,FANTOM,LNCipedia,MITranscriptome,BIGtranscriptome	lncRNA	STATUS \known_refseq\";gene_name \"LOC107986446\";"	LOC107986446	NA	NA	NA	NA	NA
lnckb.43738	lnckb.61167	0.471305	3.69e-06	61167	chr15	25300299	25301303	NONCODE,FANTOM,LNCipedia,BIGtranscriptome	lncRNA	gene_id_alis_alias \CATG00000022352.1\";geneSuperClass \"all_lncRNA\";geneClass \"lncRNA_intergenic\";geneSubClass \"far_from_coding_genes\";gene_type \"__na\";gene_name \"CATG00000022352.1\";coding_status \"nonCoding\";cumulative_support \"HUBDMAP\";geneCategory \"__na\";DHS_type \"not_DHS\";"	CATG00000022352.1	NA	NA	NA	NA	NA	43738	chr5	122457913	122476827	NONCODE,CHESS,FANTOM,LNCipedia,MITranscriptome,BIGtranscriptome	lncRNA	STATUS \known_refseq\";gene_name \"LOC107986446\";"	LOC107986446	NA	NA	NA	NA	NA
lnckb.43738	lnckb.38400	0.445446	0	38400	chr3	133015004	133038158	NONCODE,CHESS,FANTOM,LNCipedia,MITranscriptome,BIGtranscriptome	lncRNA	STATUS \known_gencode\";gene_name \"RP11-469L4.1\";"	RP11-469L4.1	NA	NA	NA	NA	NA	43738	chr5	122457913	122476827	NONCODE,CHESS,FANTOM,LNCipedia,MITranscriptome,BIGtranscriptome	lncRNA	STATUS \known_refseq\";gene_name \"LOC107986446\";"	LOC107986446	NA	NA	NA	NA	NA
lnckb.43738	lnckb.12331	0.40603	0.000173	12331	chr12	88580531	88602195	NONCODE,CHESS,LNCipedia,MITranscriptome	lncRNA	STATUS \known_refseq\";gene_name \"LOC105369885\";gene_name \"RP11-900F13.3\";"	RP11-900F13.3	NA	NA	NA	NA	NA	43738	chr5	122457913	122476827	NONCODE,CHESS,FANTOM,LNCipedia,MITranscriptome,BIGtranscriptome	lncRNA	STATUS \known_refseq\";gene_name \"LOC107986446\";"	LOC107986446	NA	NA	NA	NA	NA
lnckb.43738	lnckb.7108	0.493563	0	7108	chr10	103745966	103761444	NONCODE,CHESS,LNCipedia,MITranscriptome	lncRNA	STATUS \known_refseq\";description \"SH3PXD2A antisense RNA 1\";gene_name \"SH3PXD2A-AS1\";"	SH3PXD2A-AS1	ENSG00000280693	SH3PXD2A-AS1	lncRNA	0	HGNC:45242	43738	chr5	122457913	122476827	NONCODE,CHESS,FANTOM,LNCipedia,MITranscriptome,BIGtranscriptome	lncRNA	STATUS \known_refseq\";gene_name \"LOC107986446\";"	LOC107986446	NA	NA	NA	NA	NA
lnckb.43738	lnckb.21978	0.448474	3.69e-06	21978	chr17	36671801	36676900	NONCODE,CHESS	lncRNA	STATUS \known_refseq\";gene_name \"LOC105371751\";"	LOC105371751	NA	NA	NA	NA	NA	43738	chr5	122457913	122476827	NONCODE,CHESS,FANTOM,LNCipedia,MITranscriptome,BIGtranscriptome	lncRNA	STATUS \known_refseq\";gene_name \"LOC107986446\";"	LOC107986446	NA	NA	NA	NA	NA
lnckb.43738	lnckb.33428	0.449424	0	33428	chr20	36573473	36593952	NONCODE,CHESS	protein_coding	STATUS \known_refseq\";description \"TGFB induced factor homeobox 2\";gene_name \"TGIF2\";"	TGIF2	ENSG00000118707	TGIF2	protein_coding	60436	HGNC:15764	43738	chr5	122457913	122476827	NONCODE,CHESS,FANTOM,LNCipedia,MITranscriptome,BIGtranscriptome	lncRNA	STATUS \known_refseq\";gene_name \"LOC107986446\";"	LOC107986446	NA	NA	NA	NA	NA
lnckb.43738	lnckb.21979	0.511371	0	21979	chr17	36722435	36773551	NONCODE,CHESS,FANTOM,LNCipedia,MITranscriptome,BIGtranscriptome	lncRNA	STATUS \known_refseq\";gene_name \"LOC105371750\";gene_name \"CTD-3194G12.2\";"	CTD-3194G12.2	NA	NA	NA	NA	NA	43738	chr5	122457913	122476827	NONCODE,CHESS,FANTOM,LNCipedia,MITranscriptome,BIGtranscriptome	lncRNA	STATUS \known_refseq\";gene_name \"LOC107986446\";"	LOC107986446	NA	NA	NA	NA	NA
lnckb.43738	lnckb.15190	0.487511	0	15190	chr14	30876179	30889808	NONCODE,CHESS,FANTOM,LNCipedia,MITranscriptome,BIGtranscriptome	lncRNA	STATUS \known_refseq\";description \"uncharacterized LOC100506071\";gene_name \"LOC100506071\";gene_name \"RP11-829H16.3\";"	LOC100506071	ENSG00000258525	AL049830.3	lncRNA	0	0	43738	chr5	122457913	122476827	NONCODE,CHESS,FANTOM,LNCipedia,MITranscriptome,BIGtranscriptome	lncRNA	STATUS \known_refseq\";gene_name \"LOC107986446\";"	LOC107986446	NA	NA	NA	NA	NA
lnckb.43738	lnckb.55222	0.384135	0.00747889	55222	chr9	23500691	23684724	NONCODE,CHESS,FANTOM,LNCipedia,MITranscriptome,BIGtranscriptome	lncRNA	STATUS \known_refseq\";description \"uncharacterized LOC101929563\";gene_name \"LOC101929563\";"	LOC101929563	NA	NA	NA	NA	NA	43738	chr5	122457913	122476827	NONCODE,CHESS,FANTOM,LNCipedia,MITranscriptome,BIGtranscriptome	lncRNA	STATUS \known_refseq\";gene_name \"LOC107986446\";"	LOC107986446	NA	NA	NA	NA	NA
lnckb.43738	lnckb.84539	0.481186	0	84539	chr17	45838521	45840267	NONCODE	lncRNA	gene_id_alis \NONHSAG074213.1\";"	NONHSAG074213.1	NA	NA	NA	NA	NA	43738	chr5	122457913	122476827	NONCODE,CHESS,FANTOM,LNCipedia,MITranscriptome,BIGtranscriptome	lncRNA	STATUS \known_refseq\";gene_name \"LOC107986446\";"	LOC107986446	NA	NA	NA	NA	NA
lnckb.43738	lnckb.38403	0.556001	0	38403	chr3	133333571	133386339	NONCODE,CHESS,FANTOM,LNCipedia,MITranscriptome	lncRNA	STATUS \known_refseq\";gene_name \"LOC101927432\";"	LOC101927432	NA	NA	NA	NA	NA	43738	chr5	122457913	122476827	NONCODE,CHESS,FANTOM,LNCipedia,MITranscriptome,BIGtranscriptome	lncRNA	STATUS \known_refseq\";gene_name \"LOC107986446\";"	LOC107986446	NA	NA	NA	NA	NA
lnckb.43738	lnckb.61937	0.425494	0.00747889	61937	chr18	35216262	35218318	FANTOM,MITranscriptome	lncRNA	gene_id_alis_alias \CATG00000035577.1\";geneSuperClass \"all_lncRNA\";geneClass \"lncRNA_intergenic\";geneSubClass \"far_from_coding_genes\";gene_type \"__na\";gene_name \"CATG00000035577.1\";coding_status \"nonCoding\";cumulative_support \"MITRANS\";geneCategory \"e_lncRNA\";DHS_type \"DHS_enhancer\";"	CATG00000035577.1	NA	NA	NA	NA	NA	43738	chr5	122457913	122476827	NONCODE,CHESS,FANTOM,LNCipedia,MITranscriptome,BIGtranscriptome	lncRNA	STATUS \known_refseq\";gene_name \"LOC107986446\";"	LOC107986446	NA	NA	NA	NA	NA
lnckb.43738	lnckb.52355	0.445361	0	52355	chr7	155480908	155484026	CHESS,FANTOM,MITranscriptome	lncRNA	STATUS \known_refseq\";gene_name \"LOC107986863\";"	LOC107986863	NA	NA	NA	NA	NA	43738	chr5	122457913	122476827	NONCODE,CHESS,FANTOM,LNCipedia,MITranscriptome,BIGtranscriptome	lncRNA	STATUS \known_refseq\";gene_name \"LOC107986446\";"	LOC107986446	NA	NA	NA	NA	NA
lnckb.43738	lnckb.3598	0.418575	0.00747889	3598	chr1	165215683	165219104	NONCODE,CHESS,FANTOM,LNCipedia,MITranscriptome,BIGtranscriptome	lncRNA	STATUS \known_refseq\";gene_name \"LOC102725140\";gene_name \"RP11-38C18.3\";"	RP11-38C18.3	NA	NA	NA	NA	NA	43738	chr5	122457913	122476827	NONCODE,CHESS,FANTOM,LNCipedia,MITranscriptome,BIGtranscriptome	lncRNA	STATUS \known_refseq\";gene_name \"LOC107986446\";"	LOC107986446	NA	NA	NA	NA	NA
lnckb.43738	lnckb.53760	0.483791	0	53760	chr8	79585936	79639408	CHESS,FANTOM,MITranscriptome	lncRNA	STATUS \known_refseq\";gene_name \"LOC105375916\";"	LOC105375916	NA	NA	NA	NA	NA	43738	chr5	122457913	122476827	NONCODE,CHESS,FANTOM,LNCipedia,MITranscriptome,BIGtranscriptome	lncRNA	STATUS \known_refseq\";gene_name \"LOC107986446\";"	LOC107986446	NA	NA	NA	NA	NA
lnckb.43738	lnckb.75746	0.431691	0.00747889	75746	chr7	99990348	99990703	NONCODE,LNCipedia	lncRNA	gene_alias \lnc-ZKSCAN1-2\";"	lnc-ZKSCAN1-2	NA	NA	NA	NA	NA	43738	chr5	122457913	122476827	NONCODE,CHESS,FANTOM,LNCipedia,MITranscriptome,BIGtranscriptome	lncRNA	STATUS \known_refseq\";gene_name \"LOC107986446\";"	LOC107986446	NA	NA	NA	NA	NA
lnckb.43738	lnckb.43737	0.891882	0	43737	chr5	122435283	122479087	NONCODE,CHESS,FANTOM,LNCipedia,MITranscriptome,BIGtranscriptome	lncRNA	STATUS \known_refseq\";description \"uncharacterized LOC153163\";gene_name \"MGC32805\";"	MGC32805	NA	NA	NA	NA	NA	43738	chr5	122457913	122476827	NONCODE,CHESS,FANTOM,LNCipedia,MITranscriptome,BIGtranscriptome	lncRNA	STATUS \known_refseq\";gene_name \"LOC107986446\";"	LOC107986446	NA	NA	NA	NA	NA
lnckb.43738	lnckb.81409	0.427871	0.00747889	81409	chr12	83138916	83139501	NONCODE	lncRNA	gene_id_alis \NONHSAG106799.1\";"	NONHSAG106799.1	NA	NA	NA	NA	NA	43738	chr5	122457913	122476827	NONCODE,CHESS,FANTOM,LNCipedia,MITranscriptome,BIGtranscriptome	lncRNA	STATUS \known_refseq\";gene_name \"LOC107986446\";"	LOC107986446	NA	NA	NA	NA	NA
lnckb.43738	lnckb.84519	0.455745	0.00747889	84519	chr17	43350954	43351834	NONCODE,MITranscriptome	lncRNA	gene_id_alis \NONHSAG108900.1\";"	NONHSAG108900.1	NA	NA	NA	NA	NA	43738	chr5	122457913	122476827	NONCODE,CHESS,FANTOM,LNCipedia,MITranscriptome,BIGtranscriptome	lncRNA	STATUS \known_refseq\";gene_name \"LOC107986446\";"	LOC107986446	NA	NA	NA	NA	NA
lnckb.43738	lnckb.54710	0.456189	3.69e-06	54710	chr8	143366623	143368635	NONCODE,CHESS,FANTOM,LNCipedia,BIGtranscriptome	lncRNA	STATUS \known_refseq\";description \"RHPN1 antisense RNA 1 (head to head)\";gene_name \"RHPN1-AS1\";"	RHPN1-AS1	ENSG00000254389	RHPN1-AS1	lncRNA	0	HGNC:28457	43738	chr5	122457913	122476827	NONCODE,CHESS,FANTOM,LNCipedia,MITranscriptome,BIGtranscriptome	lncRNA	STATUS \known_refseq\";gene_name \"LOC107986446\";"	LOC107986446	NA	NA	NA	NA	NA
lnckb.43738	lnckb.23364	0.465867	0.00747889	23364	chr17	77457632	77461075	NONCODE,CHESS,FANTOM,LNCipedia	lncRNA	STATUS \known_refseq\";gene_name \"LOC105371903\";"	LOC105371903	NA	NA	NA	NA	NA	43738	chr5	122457913	122476827	NONCODE,CHESS,FANTOM,LNCipedia,MITranscriptome,BIGtranscriptome	lncRNA	STATUS \known_refseq\";gene_name \"LOC107986446\";"	LOC107986446	NA	NA	NA	NA	NA
lnckb.43738	lnckb.30731	0.475228	0	30731	chr2	124011132	124025173	NONCODE,CHESS,FANTOM,LNCipedia,MITranscriptome,BIGtranscriptome	lncRNA	STATUS \known_refseq\";gene_name \"LOC107985820\";"	LOC107985820	NA	NA	NA	NA	NA	43738	chr5	122457913	122476827	NONCODE,CHESS,FANTOM,LNCipedia,MITranscriptome,BIGtranscriptome	lncRNA	STATUS \known_refseq\";gene_name \"LOC107986446\";"	LOC107986446	NA	NA	NA	NA	NA
lnckb.43738	lnckb.5678	0.509577	0	5678	chr10	21726682	21751449	NONCODE,CHESS,MITranscriptome	lncRNA	STATUS \known_refseq\";gene_name \"LOC107984214\";"	LOC107984214	NA	NA	NA	NA	NA	43738	chr5	122457913	122476827	NONCODE,CHESS,FANTOM,LNCipedia,MITranscriptome,BIGtranscriptome	lncRNA	STATUS \known_refseq\";gene_name \"LOC107986446\";"	LOC107986446	NA	NA	NA	NA	NA
lnckb.43738	lnckb.51740	0.499475	0	51740	chr7	126495096	126537276	NONCODE,CHESS,FANTOM,LNCipedia,MITranscriptome	lncRNA	STATUS \known_refseq\";gene_name \"LOC101928357\";"	LOC101928357	NA	NA	NA	NA	NA	43738	chr5	122457913	122476827	NONCODE,CHESS,FANTOM,LNCipedia,MITranscriptome,BIGtranscriptome	lncRNA	STATUS \known_refseq\";gene_name \"LOC107986446\";"	LOC107986446	NA	NA	NA	NA	NA
lnckb.43738	lnckb.112698	0.427402	3.69e-06	112698	chrX	13973586	13975497	MITranscriptome	lncRNA	gene_id_alis \G087619\";"	lnckb.112698	NA	NA	NA	NA	NA	43738	chr5	122457913	122476827	NONCODE,CHESS,FANTOM,LNCipedia,MITranscriptome,BIGtranscriptome	lncRNA	STATUS \known_refseq\";gene_name \"LOC107986446\";"	LOC107986446	NA	NA	NA	NA	NA
lnckb.43738	lnckb.44294	0.382363	0.000173	44294	chr5	146339024	146340520	CHESS	protein_coding	STATUS \known_refseq\";description \"POU class 4 homeobox 3\";gene_name \"POU4F3\";"	POU4F3	ENSG00000091010	POU4F3	protein_coding	5459	HGNC:9220	43738	chr5	122457913	122476827	NONCODE,CHESS,FANTOM,LNCipedia,MITranscriptome,BIGtranscriptome	lncRNA	STATUS \known_refseq\";gene_name \"LOC107986446\";"	LOC107986446	NA	NA	NA	NA	NA
lnckb.43738	lnckb.15209	0.483725	0.00747889	15209	chr14	32075419	32076699	NONCODE,CHESS,FANTOM,LNCipedia,MITranscriptome,BIGtranscriptome	lncRNA	STATUS \known_refseq\";description \"ARHGAP5 antisense RNA 1 (head to head)\";gene_name \"ARHGAP5-AS1\";"	ARHGAP5-AS1	ENSG00000258655	ARHGAP5-AS1	lncRNA	0	HGNC:20279	43738	chr5	122457913	122476827	NONCODE,CHESS,FANTOM,LNCipedia,MITranscriptome,BIGtranscriptome	lncRNA	STATUS \known_refseq\";gene_name \"LOC107986446\";"	LOC107986446	NA	NA	NA	NA	NA
lnckb.43738	lnckb.88222	0.423107	0	88222	chr20	61248840	61250298	NONCODE	lncRNA	gene_id_alis \NONHSAG110768.1\";"	NONHSAG110768.1	NA	NA	NA	NA	NA	43738	chr5	122457913	122476827	NONCODE,CHESS,FANTOM,LNCipedia,MITranscriptome,BIGtranscriptome	lncRNA	STATUS \known_refseq\";gene_name \"LOC107986446\";"	LOC107986446	NA	NA	NA	NA	NA
lnckb.44282	lnckb.43738	0.462596	0.00747889	43738	chr5	122457913	122476827	NONCODE,CHESS,FANTOM,LNCipedia,MITranscriptome,BIGtranscriptome	lncRNA	STATUS \known_refseq\";gene_name \"LOC107986446\";"	LOC107986446	NA	NA	NA	NA	NA	44282	chr5	145587325	145835369	NONCODE,CHESS,FANTOM,LNCipedia,MITranscriptome	protein_coding	STATUS \known_refseq\";description \"PRELI domain containing 2\";gene_name \"PRELID2\";"	PRELID2	ENSG00000186314	PRELID2	protein_coding	153768	HGNC:28306
lnckb.44294	lnckb.43738	0.387389	0.000173	43738	chr5	122457913	122476827	NONCODE,CHESS,FANTOM,LNCipedia,MITranscriptome,BIGtranscriptome	lncRNA	STATUS \known_refseq\";gene_name \"LOC107986446\";"	LOC107986446	NA	NA	NA	NA	NA	44294	chr5	146339024	146340520	CHESS	protein_coding	STATUS \known_refseq\";description \"POU class 4 homeobox 3\";gene_name \"POU4F3\";"	POU4F3	ENSG00000091010	POU4F3	protein_coding	5459	HGNC:9220
lnckb.44401	lnckb.43737	0.440258	0.000173	43737	chr5	122435283	122479087	NONCODE,CHESS,FANTOM,LNCipedia,MITranscriptome,BIGtranscriptome	lncRNA	STATUS \known_refseq\";description \"uncharacterized LOC153163\";gene_name \"MGC32805\";"	MGC32805	NA	NA	NA	NA	NA	44401	chr5	150586026	150660734	NONCODE,CHESS,FANTOM	protein_coding	STATUS \known_refseq\";description \"synaptopodin\";gene_name \"SYNPO\";"	SYNPO	ENSG00000171992	SYNPO	protein_coding	11346	HGNC:30672
lnckb.44401	lnckb.43738	0.499488	0	43738	chr5	122457913	122476827	NONCODE,CHESS,FANTOM,LNCipedia,MITranscriptome,BIGtranscriptome	lncRNA	STATUS \known_refseq\";gene_name \"LOC107986446\";"	LOC107986446	NA	NA	NA	NA	NA	44401	chr5	150586026	150660734	NONCODE,CHESS,FANTOM	protein_coding	STATUS \known_refseq\";description \"synaptopodin\";gene_name \"SYNPO\";"	SYNPO	ENSG00000171992	SYNPO	protein_coding	11346	HGNC:30672
lnckb.44473	lnckb.43738	0.479269	0.000173	43738	chr5	122457913	122476827	NONCODE,CHESS,FANTOM,LNCipedia,MITranscriptome,BIGtranscriptome	lncRNA	STATUS \known_refseq\";gene_name \"LOC107986446\";"	LOC107986446	NA	NA	NA	NA	NA	44473	chr5	154189851	154436662	NONCODE,CHESS,FANTOM,LNCipedia,MITranscriptome	protein_coding	STATUS \known_refseq\";description \"polypeptide N-acetylgalactosaminyltransferase 10\";gene_name \"GALNT10\";"	GALNT10	ENSG00000164574	GALNT10	protein_coding	55568	HGNC:19873
lnckb.44955	lnckb.43738	0.473616	0.00747889	43738	chr5	122457913	122476827	NONCODE,CHESS,FANTOM,LNCipedia,MITranscriptome,BIGtranscriptome	lncRNA	STATUS \known_refseq\";gene_name \"LOC107986446\";"	LOC107986446	NA	NA	NA	NA	NA	44955	chr5	179911651	180072134	NONCODE,CHESS,FANTOM,LNCipedia	protein_coding	STATUS \known_refseq\";description \"ring finger protein 130\";gene_name \"RNF130\";"	RNF130	ENSG00000113269	RNF130	protein_coding	55819	HGNC:18280
lnckb.4531	lnckb.43738	0.473891	0	43738	chr5	122457913	122476827	NONCODE,CHESS,FANTOM,LNCipedia,MITranscriptome,BIGtranscriptome	lncRNA	STATUS \known_refseq\";gene_name \"LOC107986446\";"	LOC107986446	NA	NA	NA	NA	NA	4531	chr1	214281101	214340685	CHESS,FANTOM	protein_coding	STATUS \known_refseq\";description \"SET and MYND domain containing 2\";gene_name \"SMYD2\";"	SMYD2	ENSG00000143499	SMYD2	protein_coding	56950	HGNC:20982
lnckb.4532	lnckb.43737	0.49322	0	43737	chr5	122435283	122479087	NONCODE,CHESS,FANTOM,LNCipedia,MITranscriptome,BIGtranscriptome	lncRNA	STATUS \known_refseq\";description \"uncharacterized LOC153163\";gene_name \"MGC32805\";"	MGC32805	NA	NA	NA	NA	NA	4532	chr1	214336777	214350477	NONCODE,CHESS,LNCipedia,BIGtranscriptome	lncRNA	STATUS \known_refseq\";gene_name \"LOC107985263\";"	LOC107985263	NA	NA	NA	NA	NA
lnckb.45520	lnckb.43738	0.461276	0	43738	chr5	122457913	122476827	NONCODE,CHESS,FANTOM,LNCipedia,MITranscriptome,BIGtranscriptome	lncRNA	STATUS \known_refseq\";gene_name \"LOC107986446\";"	LOC107986446	NA	NA	NA	NA	NA	45520	chr6	17280380	17294537	NONCODE,CHESS	protein_coding	STATUS \known_refseq\";description \"RNA binding motif protein 24\";gene_name \"RBM24\";"	RBM24	ENSG00000112183	RBM24	protein_coding	221662	HGNC:21539
lnckb.47007	lnckb.43737	0.442364	0.000173	43737	chr5	122435283	122479087	NONCODE,CHESS,FANTOM,LNCipedia,MITranscriptome,BIGtranscriptome	lncRNA	STATUS \known_refseq\";description \"uncharacterized LOC153163\";gene_name \"MGC32805\";"	MGC32805	NA	NA	NA	NA	NA	47007	chr6	95577497	95609452	CHESS	protein_coding	STATUS \known_refseq\";description \"mannosidase endo-alpha\";gene_name \"MANEA\";"	MANEA	ENSG00000172469	MANEA	protein_coding	79694	HGNC:21072
lnckb.47478	lnckb.43738	0.48944	3.69e-06	43738	chr5	122457913	122476827	NONCODE,CHESS,FANTOM,LNCipedia,MITranscriptome,BIGtranscriptome	lncRNA	STATUS \known_refseq\";gene_name \"LOC107986446\";"	LOC107986446	NA	NA	NA	NA	NA	47478	chr6	131947976	131951378	CHESS	protein_coding	STATUS \known_refseq\";description \"connective tissue growth factor\";gene_name \"CTGF\";"	CTGF	NA	NA	NA	NA	NA
lnckb.49886	lnckb.43737	0.462736	0	43737	chr5	122435283	122479087	NONCODE,CHESS,FANTOM,LNCipedia,MITranscriptome,BIGtranscriptome	lncRNA	STATUS \known_refseq\";description \"uncharacterized LOC153163\";gene_name \"MGC32805\";"	MGC32805	NA	NA	NA	NA	NA	49886	chr7	7968743	8093848	NONCODE,CHESS	protein_coding	STATUS \known_refseq\";description \"glucocorticoid induced 1\";gene_name \"GLCCI1\";"	GLCCI1	ENSG00000106415	GLCCI1	protein_coding	113263	HGNC:18713
lnckb.50446	lnckb.43737	0.412862	0.00747889	43737	chr5	122435283	122479087	NONCODE,CHESS,FANTOM,LNCipedia,MITranscriptome,BIGtranscriptome	lncRNA	STATUS \known_refseq\";description \"uncharacterized LOC153163\";gene_name \"MGC32805\";"	MGC32805	NA	NA	NA	NA	NA	50446	chr7	41666309	41710532	NONCODE,CHESS,FANTOM,LNCipedia,MITranscriptome,BIGtranscriptome	protein_coding	STATUS \known_refseq\";description \"inhibin beta A\";gene_name \"INHBA\";"	INHBA	ENSG00000122641	INHBA	protein_coding	3624	HGNC:6066
lnckb.50551	lnckb.43737	0.475797	0	43737	chr5	122435283	122479087	NONCODE,CHESS,FANTOM,LNCipedia,MITranscriptome,BIGtranscriptome	lncRNA	STATUS \known_refseq\";description \"uncharacterized LOC153163\";gene_name \"MGC32805\";"	MGC32805	NA	NA	NA	NA	NA	50551	chr7	45574140	45723545	CHESS,MITranscriptome	protein_coding	STATUS \known_refseq\";description \"adenylate cyclase 1 (brain)\";gene_name \"ADCY1\";"	ADCY1	ENSG00000164742	ADCY1	protein_coding	107	HGNC:232
lnckb.50551	lnckb.43738	0.423986	0	43738	chr5	122457913	122476827	NONCODE,CHESS,FANTOM,LNCipedia,MITranscriptome,BIGtranscriptome	lncRNA	STATUS \known_refseq\";gene_name \"LOC107986446\";"	LOC107986446	NA	NA	NA	NA	NA	50551	chr7	45574140	45723545	CHESS,MITranscriptome	protein_coding	STATUS \known_refseq\";description \"adenylate cyclase 1 (brain)\";gene_name \"ADCY1\";"	ADCY1	ENSG00000164742	ADCY1	protein_coding	107	HGNC:232
lnckb.50870	lnckb.43737	0.433631	0	43737	chr5	122435283	122479087	NONCODE,CHESS,FANTOM,LNCipedia,MITranscriptome,BIGtranscriptome	lncRNA	STATUS \known_refseq\";description \"uncharacterized LOC153163\";gene_name \"MGC32805\";"	MGC32805	NA	NA	NA	NA	NA	50870	chr7	73433779	73436120	CHESS	protein_coding	STATUS \known_refseq\";description \"frizzled class receptor 9\";gene_name \"FZD9\";"	FZD9	ENSG00000188763	FZD9	protein_coding	8326	HGNC:4047
lnckb.50889	lnckb.43737	0.413136	0.00747889	43737	chr5	122435283	122479087	NONCODE,CHESS,FANTOM,LNCipedia,MITranscriptome,BIGtranscriptome	lncRNA	STATUS \known_refseq\";description \"uncharacterized LOC153163\";gene_name \"MGC32805\";"	MGC32805	NA	NA	NA	NA	NA	50889	chr7	73736079	73738867	NONCODE,CHESS,LNCipedia,MITranscriptome	protein_coding	STATUS \known_refseq\";description \"abhydrolase domain containing 11\";gene_name \"ABHD11\";"	ABHD11	ENSG00000106077	ABHD11	protein_coding	83451	HGNC:16407
lnckb.50892	lnckb.43737	0.45035	0.00747889	43737	chr5	122435283	122479087	NONCODE,CHESS,FANTOM,LNCipedia,MITranscriptome,BIGtranscriptome	lncRNA	STATUS \known_refseq\";description \"uncharacterized LOC153163\";gene_name \"MGC32805\";"	MGC32805	NA	NA	NA	NA	NA	50892	chr7	73768997	73770270	CHESS,MITranscriptome	protein_coding	STATUS \known_refseq\";description \"claudin 3\";gene_name \"CLDN3\";"	CLDN3	ENSG00000165215	CLDN3	protein_coding	1365	HGNC:2045
lnckb.50967	lnckb.43738	0.442739	0.00747889	43738	chr5	122457913	122476827	NONCODE,CHESS,FANTOM,LNCipedia,MITranscriptome,BIGtranscriptome	lncRNA	STATUS \known_refseq\";gene_name \"LOC107986446\";"	LOC107986446	NA	NA	NA	NA	NA	50967	chr7	75878999	75889744	CHESS	protein_coding	STATUS \known_refseq\";description \"rhomboid domain containing 2\";gene_name \"RHBDD2\";"	RHBDD2	ENSG00000005486	RHBDD2	protein_coding	57414	HGNC:23082
lnckb.51113	lnckb.43737	0.464237	0.00747889	43737	chr5	122435283	122479087	NONCODE,CHESS,FANTOM,LNCipedia,MITranscriptome,BIGtranscriptome	lncRNA	STATUS \known_refseq\";description \"uncharacterized LOC153163\";gene_name \"MGC32805\";"	MGC32805	NA	NA	NA	NA	NA	51113	chr7	87627656	87832298	NONCODE,CHESS	protein_coding	STATUS \known_refseq\";description \"RUN domain containing 3B\";gene_name \"RUNDC3B\";"	RUNDC3B	ENSG00000105784	RUNDC3B	protein_coding	154661	HGNC:30286
lnckb.51117	lnckb.43738	0.427047	0.00747889	43738	chr5	122457913	122476827	NONCODE,CHESS,FANTOM,LNCipedia,MITranscriptome,BIGtranscriptome	lncRNA	STATUS \known_refseq\";gene_name \"LOC107986446\";"	LOC107986446	NA	NA	NA	NA	NA	51117	chr7	87934143	88202889	NONCODE,CHESS,LNCipedia	protein_coding	STATUS \known_refseq\";description \"ADAM metallopeptidase domain 22\";gene_name \"ADAM22\";"	ADAM22	ENSG00000008277	ADAM22	protein_coding	53616	HGNC:201
lnckb.51739	lnckb.43737	0.516623	0.00747889	43737	chr5	122435283	122479087	NONCODE,CHESS,FANTOM,LNCipedia,MITranscriptome,BIGtranscriptome	lncRNA	STATUS \known_refseq\";description \"uncharacterized LOC153163\";gene_name \"MGC32805\";"	MGC32805	NA	NA	NA	NA	NA	51739	chr7	126438598	127253294	NONCODE,CHESS,LNCipedia,MITranscriptome,BIGtranscriptome	protein_coding	STATUS \known_refseq\";description \"glutamate metabotropic receptor 8\";gene_name \"GRM8\";"	GRM8	ENSG00000179603	GRM8	protein_coding	2918	HGNC:4600
lnckb.51740	lnckb.43738	0.486553	0	43738	chr5	122457913	122476827	NONCODE,CHESS,FANTOM,LNCipedia,MITranscriptome,BIGtranscriptome	lncRNA	STATUS \known_refseq\";gene_name \"LOC107986446\";"	LOC107986446	NA	NA	NA	NA	NA	51740	chr7	126495096	126537276	NONCODE,CHESS,FANTOM,LNCipedia,MITranscriptome	lncRNA	STATUS \known_refseq\";gene_name \"LOC101928357\";"	LOC101928357	NA	NA	NA	NA	NA
lnckb.51740	lnckb.43737	0.562405	0.00747889	43737	chr5	122435283	122479087	NONCODE,CHESS,FANTOM,LNCipedia,MITranscriptome,BIGtranscriptome	lncRNA	STATUS \known_refseq\";description \"uncharacterized LOC153163\";gene_name \"MGC32805\";"	MGC32805	NA	NA	NA	NA	NA	51740	chr7	126495096	126537276	NONCODE,CHESS,FANTOM,LNCipedia,MITranscriptome	lncRNA	STATUS \known_refseq\";gene_name \"LOC101928357\";"	LOC101928357	NA	NA	NA	NA	NA
lnckb.51744	lnckb.43737	0.504698	0.000173	43737	chr5	122435283	122479087	NONCODE,CHESS,FANTOM,LNCipedia,MITranscriptome,BIGtranscriptome	lncRNA	STATUS \known_refseq\";description \"uncharacterized LOC153163\";gene_name \"MGC32805\";"	MGC32805	NA	NA	NA	NA	NA	51744	chr7	127215127	127229921	NONCODE,CHESS,FANTOM,LNCipedia,MITranscriptome,BIGtranscriptome	lncRNA	STATUS \known_refseq\";description \"uncharacterized LOC101928333\";gene_name \"LOC101928333\";"	LOC101928333	NA	NA	NA	NA	NA
lnckb.52244	lnckb.43738	0.501052	0	43738	chr5	122457913	122476827	NONCODE,CHESS,FANTOM,LNCipedia,MITranscriptome,BIGtranscriptome	lncRNA	STATUS \known_refseq\";gene_name \"LOC107986446\";"	LOC107986446	NA	NA	NA	NA	NA	52244	chr7	150800543	150805120	CHESS	protein_coding	STATUS \known_refseq\";description \"transmembrane protein 176A\";gene_name \"TMEM176A\";"	TMEM176A	ENSG00000002933	TMEM176A	protein_coding	55365	HGNC:24930
lnckb.52355	lnckb.43738	0.450412	0	43738	chr5	122457913	122476827	NONCODE,CHESS,FANTOM,LNCipedia,MITranscriptome,BIGtranscriptome	lncRNA	STATUS \known_refseq\";gene_name \"LOC107986446\";"	LOC107986446	NA	NA	NA	NA	NA	52355	chr7	155480908	155484026	CHESS,FANTOM,MITranscriptome	lncRNA	STATUS \known_refseq\";gene_name \"LOC107986863\";"	LOC107986863	NA	NA	NA	NA	NA
lnckb.5251	lnckb.43738	0.51299	0	43738	chr5	122457913	122476827	NONCODE,CHESS,FANTOM,LNCipedia,MITranscriptome,BIGtranscriptome	lncRNA	STATUS \known_refseq\";gene_name \"LOC107986446\";"	LOC107986446	NA	NA	NA	NA	NA	5251	chr10	274190	689710	NONCODE,CHESS,FANTOM,LNCipedia,MITranscriptome	protein_coding	STATUS \known_refseq\";description \"disco interacting protein 2 homolog C\";gene_name \"DIP2C\";"	DIP2C	ENSG00000151240	DIP2C	protein_coding	22982	HGNC:29150
lnckb.53416	lnckb.43737	0.456773	0.000173	43737	chr5	122435283	122479087	NONCODE,CHESS,FANTOM,LNCipedia,MITranscriptome,BIGtranscriptome	lncRNA	STATUS \known_refseq\";description \"uncharacterized LOC153163\";gene_name \"MGC32805\";"	MGC32805	NA	NA	NA	NA	NA	53416	chr8	53851808	53968345	NONCODE,CHESS,LNCipedia	protein_coding	STATUS \known_refseq\";description \"regulator of G-protein signaling 20\";gene_name \"RGS20\";"	RGS20	ENSG00000147509	RGS20	protein_coding	8601	HGNC:14600
lnckb.53492	lnckb.43737	0.382617	0.00747889	43737	chr5	122435283	122479087	NONCODE,CHESS,FANTOM,LNCipedia,MITranscriptome,BIGtranscriptome	lncRNA	STATUS \known_refseq\";description \"uncharacterized LOC153163\";gene_name \"MGC32805\";"	MGC32805	NA	NA	NA	NA	NA	53492	chr8	57994168	58189378	CHESS,LNCipedia	protein_coding	STATUS \known_refseq\";description \"family with sequence similarity 110 member B\";gene_name \"FAM110B\";"	FAM110B	ENSG00000169122	FAM110B	protein_coding	90362	HGNC:28587
lnckb.53530	lnckb.43737	0.436478	3.69e-06	43737	chr5	122435283	122479087	NONCODE,CHESS,FANTOM,LNCipedia,MITranscriptome,BIGtranscriptome	lncRNA	STATUS \known_refseq\";description \"uncharacterized LOC153163\";gene_name \"MGC32805\";"	MGC32805	NA	NA	NA	NA	NA	53530	chr8	60678744	60871797	NONCODE,CHESS,LNCipedia,MITranscriptome	protein_coding	STATUS \known_refseq\";description \"chromodomain helicase DNA binding protein 7\";gene_name \"CHD7\";"	CHD7	ENSG00000171316	CHD7	protein_coding	55636	HGNC:20626
lnckb.53689	lnckb.43737	0.452179	0	43737	chr5	122435283	122479087	NONCODE,CHESS,FANTOM,LNCipedia,MITranscriptome,BIGtranscriptome	lncRNA	STATUS \known_refseq\";description \"uncharacterized LOC153163\";gene_name \"MGC32805\";"	MGC32805	NA	NA	NA	NA	NA	53689	chr8	73045760	73124088	NONCODE,CHESS,LNCipedia,BIGtranscriptome	protein_coding	STATUS \known_refseq\";description \"somatomedin B and thrombospondin type 1 domain containing\";gene_name \"SBSPON\";gene_name \"SBSPON,RP11-956J14.1\";"	SBSPON	NA	NA	NA	NA	NA
lnckb.53714	lnckb.43738	0.483201	0	43738	chr5	122457913	122476827	NONCODE,CHESS,FANTOM,LNCipedia,MITranscriptome,BIGtranscriptome	lncRNA	STATUS \known_refseq\";gene_name \"LOC107986446\";"	LOC107986446	NA	NA	NA	NA	NA	53714	chr8	74321514	74488872	NONCODE,CHESS,FANTOM,MITranscriptome,BIGtranscriptome	protein_coding	STATUS \known_refseq\";description \"ganglioside induced differentiation associated protein 1\";gene_name \"GDAP1\";"	GDAP1	ENSG00000104381	GDAP1	protein_coding	54332	HGNC:15968
lnckb.53714	lnckb.43737	0.494386	0.00747889	43737	chr5	122435283	122479087	NONCODE,CHESS,FANTOM,LNCipedia,MITranscriptome,BIGtranscriptome	lncRNA	STATUS \known_refseq\";description \"uncharacterized LOC153163\";gene_name \"MGC32805\";"	MGC32805	NA	NA	NA	NA	NA	53714	chr8	74321514	74488872	NONCODE,CHESS,FANTOM,MITranscriptome,BIGtranscriptome	protein_coding	STATUS \known_refseq\";description \"ganglioside induced differentiation associated protein 1\";gene_name \"GDAP1\";"	GDAP1	ENSG00000104381	GDAP1	protein_coding	54332	HGNC:15968
lnckb.53746	lnckb.43738	0.527201	3.69e-06	43738	chr5	122457913	122476827	NONCODE,CHESS,FANTOM,LNCipedia,MITranscriptome,BIGtranscriptome	lncRNA	STATUS \known_refseq\";gene_name \"LOC107986446\";"	LOC107986446	NA	NA	NA	NA	NA	53746	chr8	78516101	78626950	NONCODE,CHESS,LNCipedia	protein_coding	STATUS \known_refseq\";description \"protein kinase (cAMP-dependent%2C catalytic) inhibitor alpha\";gene_name \"PKIA\";gene_name \"RP11-594N15.3\";"	PKIA	NA	NA	NA	NA	NA
lnckb.53749	lnckb.43738	0.519426	0	43738	chr5	122457913	122476827	NONCODE,CHESS,FANTOM,LNCipedia,MITranscriptome,BIGtranscriptome	lncRNA	STATUS \known_refseq\";gene_name \"LOC107986446\";"	LOC107986446	NA	NA	NA	NA	NA	53749	chr8	78675870	78805523	NONCODE,CHESS,LNCipedia,MITranscriptome	protein_coding	STATUS \known_refseq\";description \"interleukin 7\";gene_name \"IL7\";"	IL7	ENSG00000104432	IL7	protein_coding	3574	HGNC:6023
lnckb.53760	lnckb.43737	0.518818	0.000173	43737	chr5	122435283	122479087	NONCODE,CHESS,FANTOM,LNCipedia,MITranscriptome,BIGtranscriptome	lncRNA	STATUS \known_refseq\";description \"uncharacterized LOC153163\";gene_name \"MGC32805\";"	MGC32805	NA	NA	NA	NA	NA	53760	chr8	79585936	79639408	CHESS,FANTOM,MITranscriptome	lncRNA	STATUS \known_refseq\";gene_name \"LOC105375916\";"	LOC105375916	NA	NA	NA	NA	NA
lnckb.53760	lnckb.43738	0.48177	0	43738	chr5	122457913	122476827	NONCODE,CHESS,FANTOM,LNCipedia,MITranscriptome,BIGtranscriptome	lncRNA	STATUS \known_refseq\";gene_name \"LOC107986446\";"	LOC107986446	NA	NA	NA	NA	NA	53760	chr8	79585936	79639408	CHESS,FANTOM,MITranscriptome	lncRNA	STATUS \known_refseq\";gene_name \"LOC105375916\";"	LOC105375916	NA	NA	NA	NA	NA
lnckb.53808	lnckb.43738	0.422139	0.00747889	43738	chr5	122457913	122476827	NONCODE,CHESS,FANTOM,LNCipedia,MITranscriptome,BIGtranscriptome	lncRNA	STATUS \known_refseq\";gene_name \"LOC107986446\";"	LOC107986446	NA	NA	NA	NA	NA	53808	chr8	81656916	81686354	NONCODE,CHESS,LNCipedia	protein_coding	STATUS \known_refseq\";description \"inositol monophosphatase 1\";gene_name \"IMPA1\";"	IMPA1	ENSG00000133731	IMPA1	protein_coding	3612	HGNC:6050
lnckb.5443	lnckb.43738	0.439954	0.00747889	43738	chr5	122457913	122476827	NONCODE,CHESS,FANTOM,LNCipedia,MITranscriptome,BIGtranscriptome	lncRNA	STATUS \known_refseq\";gene_name \"LOC107986446\";"	LOC107986446	NA	NA	NA	NA	NA	5443	chr10	6393038	6580646	NONCODE,CHESS,LNCipedia,MITranscriptome	protein_coding	STATUS \known_refseq\";description \"protein kinase C theta\";gene_name \"PRKCQ\";"	PRKCQ	ENSG00000065675	PRKCQ	protein_coding	5588	HGNC:9410
lnckb.54554	lnckb.43737	0.393248	0.00747889	43737	chr5	122435283	122479087	NONCODE,CHESS,FANTOM,LNCipedia,MITranscriptome,BIGtranscriptome	lncRNA	STATUS \known_refseq\";description \"uncharacterized LOC153163\";gene_name \"MGC32805\";"	MGC32805	NA	NA	NA	NA	NA	54554	chr8	133451965	133572454	NONCODE,CHESS,FANTOM,LNCipedia	protein_coding	STATUS \known_refseq\";description \"ST3 beta-galactoside alpha-2%2C3-sialyltransferase 1\";gene_name \"ST3GAL1\";"	ST3GAL1	ENSG00000008513	ST3GAL1	protein_coding	6482	HGNC:10862
lnckb.54710	lnckb.43738	0.441527	0.00747889	43738	chr5	122457913	122476827	NONCODE,CHESS,FANTOM,LNCipedia,MITranscriptome,BIGtranscriptome	lncRNA	STATUS \known_refseq\";gene_name \"LOC107986446\";"	LOC107986446	NA	NA	NA	NA	NA	54710	chr8	143366623	143368635	NONCODE,CHESS,FANTOM,LNCipedia,BIGtranscriptome	lncRNA	STATUS \known_refseq\";description \"RHPN1 antisense RNA 1 (head to head)\";gene_name \"RHPN1-AS1\";"	RHPN1-AS1	ENSG00000254389	RHPN1-AS1	lncRNA	0	HGNC:28457
lnckb.55062	lnckb.43738	0.458343	0	43738	chr5	122457913	122476827	NONCODE,CHESS,FANTOM,LNCipedia,MITranscriptome,BIGtranscriptome	lncRNA	STATUS \known_refseq\";gene_name \"LOC107986446\";"	LOC107986446	NA	NA	NA	NA	NA	55062	chr9	8312722	10612840	NONCODE,CHESS,FANTOM,LNCipedia,BIGtranscriptome	protein_coding	STATUS \known_refseq\";description \"protein tyrosine phosphatase%2C receptor type D\";gene_name \"PTPRD\";"	PTPRD	ENSG00000153707	PTPRD	protein_coding	5789	HGNC:9668
lnckb.55062	lnckb.43737	0.452695	0.000173	43737	chr5	122435283	122479087	NONCODE,CHESS,FANTOM,LNCipedia,MITranscriptome,BIGtranscriptome	lncRNA	STATUS \known_refseq\";description \"uncharacterized LOC153163\";gene_name \"MGC32805\";"	MGC32805	NA	NA	NA	NA	NA	55062	chr9	8312722	10612840	NONCODE,CHESS,FANTOM,LNCipedia,BIGtranscriptome	protein_coding	STATUS \known_refseq\";description \"protein tyrosine phosphatase%2C receptor type D\";gene_name \"PTPRD\";"	PTPRD	ENSG00000153707	PTPRD	protein_coding	5789	HGNC:9668
lnckb.55067	lnckb.43737	0.480603	0.00747889	43737	chr5	122435283	122479087	NONCODE,CHESS,FANTOM,LNCipedia,MITranscriptome,BIGtranscriptome	lncRNA	STATUS \known_refseq\";description \"uncharacterized LOC153163\";gene_name \"MGC32805\";"	MGC32805	NA	NA	NA	NA	NA	55067	chr9	10613105	10625203	NONCODE,CHESS,FANTOM,LNCipedia,MITranscriptome,BIGtranscriptome	lncRNA	STATUS \known_refseq\";description \"PTPRD antisense RNA 2 (head to head)\";gene_name \"PTPRD-AS2\";"	PTPRD-AS2	ENSG00000226717	PTPRD-AS2	lncRNA	0	HGNC:49754
lnckb.55163	lnckb.43738	0.459168	0	43738	chr5	122457913	122476827	NONCODE,CHESS,FANTOM,LNCipedia,MITranscriptome,BIGtranscriptome	lncRNA	STATUS \known_refseq\";gene_name \"LOC107986446\";"	LOC107986446	NA	NA	NA	NA	NA	55163	chr9	19507452	20307888	NONCODE,CHESS,FANTOM,LNCipedia,MITranscriptome	protein_coding	STATUS \known_refseq\";description \"solute carrier family 24 member 2\";gene_name \"SLC24A2\";"	SLC24A2	ENSG00000155886	SLC24A2	protein_coding	25769	HGNC:10976
lnckb.55163	lnckb.43737	0.452217	3.69e-06	43737	chr5	122435283	122479087	NONCODE,CHESS,FANTOM,LNCipedia,MITranscriptome,BIGtranscriptome	lncRNA	STATUS \known_refseq\";description \"uncharacterized LOC153163\";gene_name \"MGC32805\";"	MGC32805	NA	NA	NA	NA	NA	55163	chr9	19507452	20307888	NONCODE,CHESS,FANTOM,LNCipedia,MITranscriptome	protein_coding	STATUS \known_refseq\";description \"solute carrier family 24 member 2\";gene_name \"SLC24A2\";"	SLC24A2	ENSG00000155886	SLC24A2	protein_coding	25769	HGNC:10976
lnckb.55222	lnckb.43738	0.383414	0.000173	43738	chr5	122457913	122476827	NONCODE,CHESS,FANTOM,LNCipedia,MITranscriptome,BIGtranscriptome	lncRNA	STATUS \known_refseq\";gene_name \"LOC107986446\";"	LOC107986446	NA	NA	NA	NA	NA	55222	chr9	23500691	23684724	NONCODE,CHESS,FANTOM,LNCipedia,MITranscriptome,BIGtranscriptome	lncRNA	STATUS \known_refseq\";description \"uncharacterized LOC101929563\";gene_name \"LOC101929563\";"	LOC101929563	NA	NA	NA	NA	NA
lnckb.5523	lnckb.43737	0.388907	3.69e-06	43737	chr5	122435283	122479087	NONCODE,CHESS,FANTOM,LNCipedia,MITranscriptome,BIGtranscriptome	lncRNA	STATUS \known_refseq\";description \"uncharacterized LOC153163\";gene_name \"MGC32805\";"	MGC32805	NA	NA	NA	NA	NA	5523	chr10	11447625	11611789	CHESS,FANTOM,LNCipedia	protein_coding	STATUS \known_refseq\";description \"USP6 N-terminal like\";gene_name \"USP6NL\";"	USP6NL	ENSG00000148429	USP6NL	protein_coding	9712	HGNC:16858
lnckb.55273	lnckb.43738	0.431605	3.69e-06	43738	chr5	122457913	122476827	NONCODE,CHESS,FANTOM,LNCipedia,MITranscriptome,BIGtranscriptome	lncRNA	STATUS \known_refseq\";gene_name \"LOC107986446\";"	LOC107986446	NA	NA	NA	NA	NA	55273	chr9	27937617	29213981	NONCODE,CHESS,FANTOM,LNCipedia,BIGtranscriptome	protein_coding	STATUS \known_refseq\";description \"leucine rich repeat and Ig domain containing 2\";gene_name \"LINGO2\";gene_name \"LINGO2,RP11-438B23.2\";"	LINGO2	NA	NA	NA	NA	NA
lnckb.56052	lnckb.43738	0.481536	0	43738	chr5	122457913	122476827	NONCODE,CHESS,FANTOM,LNCipedia,MITranscriptome,BIGtranscriptome	lncRNA	STATUS \known_refseq\";gene_name \"LOC107986446\";"	LOC107986446	NA	NA	NA	NA	NA	56052	chr9	91722289	91950206	NONCODE,CHESS,LNCipedia	protein_coding	STATUS \known_refseq\";description \"receptor tyrosine kinase like orphan receptor 2\";gene_name \"ROR2\";"	ROR2	ENSG00000169071	ROR2	protein_coding	4920	HGNC:10257
lnckb.56100	lnckb.43738	0.44632	0	43738	chr5	122457913	122476827	NONCODE,CHESS,FANTOM,LNCipedia,MITranscriptome,BIGtranscriptome	lncRNA	STATUS \known_refseq\";gene_name \"LOC107986446\";"	LOC107986446	NA	NA	NA	NA	NA	56100	chr9	93318199	93346786	NONCODE,CHESS,MITranscriptome	protein_coding	STATUS \known_refseq\";description \"chromosome 9 open reading frame 129\";gene_name \"C9orf129\";"	C9orf129	ENSG00000204352	C9orf129	protein_coding	445577	HGNC:31116
lnckb.56429	lnckb.43738	0.407918	0.000173	43738	chr5	122457913	122476827	NONCODE,CHESS,FANTOM,LNCipedia,MITranscriptome,BIGtranscriptome	lncRNA	STATUS \known_refseq\";gene_name \"LOC107986446\";"	LOC107986446	NA	NA	NA	NA	NA	56429	chr9	109129547	109167291	NONCODE,CHESS,LNCipedia	protein_coding	STATUS \known_refseq\";description \"ferric chelate reductase 1 like\";gene_name \"FRRS1L\";"	FRRS1L	ENSG00000260230	FRRS1L	protein_coding	23732	HGNC:1362
lnckb.5672	lnckb.43737	0.454984	0.000173	43737	chr5	122435283	122479087	NONCODE,CHESS,FANTOM,LNCipedia,MITranscriptome,BIGtranscriptome	lncRNA	STATUS \known_refseq\";description \"uncharacterized LOC153163\";gene_name \"MGC32805\";"	MGC32805	NA	NA	NA	NA	NA	5672	chr10	21484788	21497284	NONCODE,CHESS,LNCipedia	protein_coding	STATUS \known_refseq\";description \"cancer susceptibility candidate 10\";gene_name \"CASC10\";"	CASC10	NA	NA	NA	NA	NA
lnckb.5678	lnckb.43738	0.51039	0	43738	chr5	122457913	122476827	NONCODE,CHESS,FANTOM,LNCipedia,MITranscriptome,BIGtranscriptome	lncRNA	STATUS \known_refseq\";gene_name \"LOC107986446\";"	LOC107986446	NA	NA	NA	NA	NA	5678	chr10	21726682	21751449	NONCODE,CHESS,MITranscriptome	lncRNA	STATUS \known_refseq\";gene_name \"LOC107984214\";"	LOC107984214	NA	NA	NA	NA	NA
lnckb.5688	lnckb.43737	0.458533	3.69e-06	43737	chr5	122435283	122479087	NONCODE,CHESS,FANTOM,LNCipedia,MITranscriptome,BIGtranscriptome	lncRNA	STATUS \known_refseq\";description \"uncharacterized LOC153163\";gene_name \"MGC32805\";"	MGC32805	NA	NA	NA	NA	NA	5688	chr10	22316383	22320459	NONCODE,CHESS	protein_coding	STATUS \known_refseq\";description \"COMM domain containing 3\";gene_name \"COMMD3\";"	COMMD3	ENSG00000148444	COMMD3	protein_coding	23412	HGNC:23332
lnckb.57501	lnckb.43738	0.454868	0	43738	chr5	122457913	122476827	NONCODE,CHESS,FANTOM,LNCipedia,MITranscriptome,BIGtranscriptome	lncRNA	STATUS \known_refseq\";gene_name \"LOC107986446\";"	LOC107986446	NA	NA	NA	NA	NA	57501	chrX	9786406	9949443	CHESS,FANTOM	protein_coding	STATUS \known_refseq\";description \"shroom family member 2\";gene_name \"SHROOM2\";"	SHROOM2	ENSG00000146950	SHROOM2	protein_coding	357	HGNC:630
lnckb.57577	lnckb.43738	0.438868	0	43738	chr5	122457913	122476827	NONCODE,CHESS,FANTOM,LNCipedia,MITranscriptome,BIGtranscriptome	lncRNA	STATUS \known_refseq\";gene_name \"LOC107986446\";"	LOC107986446	NA	NA	NA	NA	NA	57577	chrX	14448779	14731812	CHESS	protein_coding	STATUS \known_refseq\";description \"glycine receptor alpha 2\";gene_name \"GLRA2\";"	GLRA2	ENSG00000101958	GLRA2	protein_coding	2742	HGNC:4327
lnckb.58025	lnckb.43737	0.409882	0.000173	43737	chr5	122435283	122479087	NONCODE,CHESS,FANTOM,LNCipedia,MITranscriptome,BIGtranscriptome	lncRNA	STATUS \known_refseq\";description \"uncharacterized LOC153163\";gene_name \"MGC32805\";"	MGC32805	NA	NA	NA	NA	NA	58025	chrX	49922615	50099243	NONCODE,CHESS	protein_coding	STATUS \known_refseq\";description \"chloride voltage-gated channel 5\";gene_name \"CLCN5\";"	CLCN5	ENSG00000171365	CLCN5	protein_coding	1184	HGNC:2023
lnckb.5813	lnckb.43737	0.392338	0	43737	chr5	122435283	122479087	NONCODE,CHESS,FANTOM,LNCipedia,MITranscriptome,BIGtranscriptome	lncRNA	STATUS \known_refseq\";description \"uncharacterized LOC153163\";gene_name \"MGC32805\";"	MGC32805	NA	NA	NA	NA	NA	5813	chr10	29409402	29487856	NONCODE,CHESS,FANTOM,LNCipedia,MITranscriptome,BIGtranscriptome	lncRNA	STATUS \known_refseq\";description \"SVIL antisense RNA 1\";gene_name \"SVIL-AS1\";"	SVIL-AS1	ENSG00000224597	SVIL-AS1	transcribed_unprocessed_pseudogene	0	HGNC:51219
lnckb.58982	lnckb.43738	0.411311	0.000173	43738	chr5	122457913	122476827	NONCODE,CHESS,FANTOM,LNCipedia,MITranscriptome,BIGtranscriptome	lncRNA	STATUS \known_refseq\";gene_name \"LOC107986446\";"	LOC107986446	NA	NA	NA	NA	NA	58982	chrX	151396515	151409677	CHESS	protein_coding	STATUS \known_refseq\";description \"VMA21 vacuolar H+-ATPase homolog (S. cerevisiae)\";gene_name \"VMA21\";"	VMA21	ENSG00000160131	VMA21	protein_coding	203547	HGNC:22082
lnckb.59037	lnckb.43737	0.415962	0.00747889	43737	chr5	122435283	122479087	NONCODE,CHESS,FANTOM,LNCipedia,MITranscriptome,BIGtranscriptome	lncRNA	STATUS \known_refseq\";description \"uncharacterized LOC153163\";gene_name \"MGC32805\";"	MGC32805	NA	NA	NA	NA	NA	59037	chrX	153587925	153599177	CHESS,LNCipedia	protein_coding	STATUS \known_refseq\";description \"family with sequence similarity 58 member A\";gene_name \"FAM58A\";"	FAM58A	NA	NA	NA	NA	NA
lnckb.59080	lnckb.43737	0.419267	0.000173	43737	chr5	122435283	122479087	NONCODE,CHESS,FANTOM,LNCipedia,MITranscriptome,BIGtranscriptome	lncRNA	STATUS \known_refseq\";description \"uncharacterized LOC153163\";gene_name \"MGC32805\";"	MGC32805	NA	NA	NA	NA	NA	59080	chrX	154424380	154428981	NONCODE,CHESS,LNCipedia	lncRNA	STATUS \known_refseq\";description \"uncharacterized protein BC009467\";gene_name \"CH17-340M24.3\";"	CH17-340M24.3	NA	NA	NA	NA	NA
lnckb.61167	lnckb.43738	0.471305	3.69e-06	43738	chr5	122457913	122476827	NONCODE,CHESS,FANTOM,LNCipedia,MITranscriptome,BIGtranscriptome	lncRNA	STATUS \known_refseq\";gene_name \"LOC107986446\";"	LOC107986446	NA	NA	NA	NA	NA	61167	chr15	25300299	25301303	NONCODE,FANTOM,LNCipedia,BIGtranscriptome	lncRNA	gene_id_alis_alias \CATG00000022352.1\";geneSuperClass \"all_lncRNA\";geneClass \"lncRNA_intergenic\";geneSubClass \"far_from_coding_genes\";gene_type \"__na\";gene_name \"CATG00000022352.1\";coding_status \"nonCoding\";cumulative_support \"HUBDMAP\";geneCategory \"__na\";DHS_type \"not_DHS\";"	CATG00000022352.1	NA	NA	NA	NA	NA
lnckb.61937	lnckb.43738	0.419727	0.00747889	43738	chr5	122457913	122476827	NONCODE,CHESS,FANTOM,LNCipedia,MITranscriptome,BIGtranscriptome	lncRNA	STATUS \known_refseq\";gene_name \"LOC107986446\";"	LOC107986446	NA	NA	NA	NA	NA	61937	chr18	35216262	35218318	FANTOM,MITranscriptome	lncRNA	gene_id_alis_alias \CATG00000035577.1\";geneSuperClass \"all_lncRNA\";geneClass \"lncRNA_intergenic\";geneSubClass \"far_from_coding_genes\";gene_type \"__na\";gene_name \"CATG00000035577.1\";coding_status \"nonCoding\";cumulative_support \"MITRANS\";geneCategory \"e_lncRNA\";DHS_type \"DHS_enhancer\";"	CATG00000035577.1	NA	NA	NA	NA	NA
lnckb.65935	lnckb.43737	0.448543	0.00747889	43737	chr5	122435283	122479087	NONCODE,CHESS,FANTOM,LNCipedia,MITranscriptome,BIGtranscriptome	lncRNA	STATUS \known_refseq\";description \"uncharacterized LOC153163\";gene_name \"MGC32805\";"	MGC32805	NA	NA	NA	NA	NA	65935	chr8	53596872	53657844	NONCODE,FANTOM,MITranscriptome	lncRNA	gene_id_alis_alias \CATG00000102449.1\";geneSuperClass \"all_lncRNA\";geneClass \"lncRNA_intergenic\";geneSubClass \"far_from_coding_genes\";gene_type \"__na\";gene_name \"CATG00000102449.1\";coding_status \"nonCoding\";cumulative_support \"ENCODE:FANTOM:MITRANS\";geneCategory \"e_lncRNA\";DHS_type \"DHS_enhancer\";"	CATG00000102449.1	NA	NA	NA	NA	NA
lnckb.6632	lnckb.43738	0.426626	0.00747889	43738	chr5	122457913	122476827	NONCODE,CHESS,FANTOM,LNCipedia,MITranscriptome,BIGtranscriptome	lncRNA	STATUS \known_refseq\";gene_name \"LOC107986446\";"	LOC107986446	NA	NA	NA	NA	NA	6632	chr10	80344745	80368073	CHESS	protein_coding	STATUS \known_refseq\";description \"DPY30 domain containing 2\";gene_name \"DYDC2\";"	DYDC2	ENSG00000133665	DYDC2	protein_coding	84332	HGNC:23468
lnckb.7108	lnckb.43738	0.493563	0	43738	chr5	122457913	122476827	NONCODE,CHESS,FANTOM,LNCipedia,MITranscriptome,BIGtranscriptome	lncRNA	STATUS \known_refseq\";gene_name \"LOC107986446\";"	LOC107986446	NA	NA	NA	NA	NA	7108	chr10	103745966	103761444	NONCODE,CHESS,LNCipedia,MITranscriptome	lncRNA	STATUS \known_refseq\";description \"SH3PXD2A antisense RNA 1\";gene_name \"SH3PXD2A-AS1\";"	SH3PXD2A-AS1	ENSG00000280693	SH3PXD2A-AS1	lncRNA	0	HGNC:45242
lnckb.73475	lnckb.43737	0.422746	0	43737	chr5	122435283	122479087	NONCODE,CHESS,FANTOM,LNCipedia,MITranscriptome,BIGtranscriptome	lncRNA	STATUS \known_refseq\";description \"uncharacterized LOC153163\";gene_name \"MGC32805\";"	MGC32805	NA	NA	NA	NA	NA	73475	chr3	158695367	158695581	NONCODE,LNCipedia	lncRNA	gene_alias \lnc-GFM1-2\";gene_alias \"AC080013\";gene_alias \"ENSG00000272440\";gene_alias \"RP11-379F4\";"	lnc-GFM1-2	NA	NA	NA	NA	NA
lnckb.7396	lnckb.43738	0.440378	0.000173	43738	chr5	122457913	122476827	NONCODE,CHESS,FANTOM,LNCipedia,MITranscriptome,BIGtranscriptome	lncRNA	STATUS \known_refseq\";gene_name \"LOC107986446\";"	LOC107986446	NA	NA	NA	NA	NA	7396	chr10	122350177	122436306	NONCODE,CHESS,MITranscriptome	protein_coding	STATUS \known_refseq\";description \"pleckstrin homology domain containing A1\";gene_name \"PLEKHA1\";"	PLEKHA1	ENSG00000107679	PLEKHA1	protein_coding	59338	HGNC:14335
lnckb.7408	lnckb.43737	0.458019	0	43737	chr5	122435283	122479087	NONCODE,CHESS,FANTOM,LNCipedia,MITranscriptome,BIGtranscriptome	lncRNA	STATUS \known_refseq\";description \"uncharacterized LOC153163\";gene_name \"MGC32805\";"	MGC32805	NA	NA	NA	NA	NA	7408	chr10	122832149	122879641	NONCODE,CHESS,LNCipedia	lncRNA	STATUS \known_refseq\";description \"FAM24B-CUZD1 readthrough\";gene_name \"FAM24B-CUZD1\";gene_name \"CUZD1\";"	FAM24B-CUZD1	NA	NA	NA	NA	NA
lnckb.7408	lnckb.43738	0.477599	0	43738	chr5	122457913	122476827	NONCODE,CHESS,FANTOM,LNCipedia,MITranscriptome,BIGtranscriptome	lncRNA	STATUS \known_refseq\";gene_name \"LOC107986446\";"	LOC107986446	NA	NA	NA	NA	NA	7408	chr10	122832149	122879641	NONCODE,CHESS,LNCipedia	lncRNA	STATUS \known_refseq\";description \"FAM24B-CUZD1 readthrough\";gene_name \"FAM24B-CUZD1\";gene_name \"CUZD1\";"	FAM24B-CUZD1	NA	NA	NA	NA	NA
lnckb.7452	lnckb.43738	0.481701	3.69e-06	43738	chr5	122457913	122476827	NONCODE,CHESS,FANTOM,LNCipedia,MITranscriptome,BIGtranscriptome	lncRNA	STATUS \known_refseq\";gene_name \"LOC107986446\";"	LOC107986446	NA	NA	NA	NA	NA	7452	chr10	124614366	124744361	NONCODE,CHESS	protein_coding	STATUS \known_refseq\";description \"family with sequence similarity 53 member B\";gene_name \"FAM53B\";"	FAM53B	ENSG00000189319	FAM53B	protein_coding	9679	HGNC:28968
lnckb.75746	lnckb.43738	0.435779	0.00747889	43738	chr5	122457913	122476827	NONCODE,CHESS,FANTOM,LNCipedia,MITranscriptome,BIGtranscriptome	lncRNA	STATUS \known_refseq\";gene_name \"LOC107986446\";"	LOC107986446	NA	NA	NA	NA	NA	75746	chr7	99990348	99990703	NONCODE,LNCipedia	lncRNA	gene_alias \lnc-ZKSCAN1-2\";"	lnc-ZKSCAN1-2	NA	NA	NA	NA	NA
lnckb.75811	lnckb.43737	0.458995	0.000173	43737	chr5	122435283	122479087	NONCODE,CHESS,FANTOM,LNCipedia,MITranscriptome,BIGtranscriptome	lncRNA	STATUS \known_refseq\";description \"uncharacterized LOC153163\";gene_name \"MGC32805\";"	MGC32805	NA	NA	NA	NA	NA	75811	chr7	126378970	126424185	NONCODE,LNCipedia,MITranscriptome,BIGtranscriptome	lncRNA	gene_alias \lnc-ARF5-4\";gene_alias \"AC000370\";gene_alias \"AC000372\";gene_alias \"ENSG00000241921\";gene_alias \"linc-ARF5-3\";gene_alias \"OTTHUMG00000157729\";gene_alias \"XLOC_006236\";"	lnc-ARF5-4	ENSG00000241921	AC000372.1	lncRNA	0	0
lnckb.76213	lnckb.43737	0.454793	0.000173	43737	chr5	122435283	122479087	NONCODE,CHESS,FANTOM,LNCipedia,MITranscriptome,BIGtranscriptome	lncRNA	STATUS \known_refseq\";description \"uncharacterized LOC153163\";gene_name \"MGC32805\";"	MGC32805	NA	NA	NA	NA	NA	76213	chr8	81885377	81923249	NONCODE,LNCipedia,MITranscriptome,BIGtranscriptome	lncRNA	gene_alias \LINC02235\";gene_alias \"ENSG00000254689\";gene_alias \"LINC02235\";gene_alias \"OTTHUMG00000165230\";gene_alias \"RP11-354A14\";"	LINC02235	NA	NA	NA	NA	NA
lnckb.7823	lnckb.43737	0.452763	3.69e-06	43737	chr5	122435283	122479087	NONCODE,CHESS,FANTOM,LNCipedia,MITranscriptome,BIGtranscriptome	lncRNA	STATUS \known_refseq\";description \"uncharacterized LOC153163\";gene_name \"MGC32805\";"	MGC32805	NA	NA	NA	NA	NA	7823	chr11	2588442	2700762	NONCODE,CHESS,FANTOM,LNCipedia,MITranscriptome,BIGtranscriptome	lncRNA	STATUS \known_refseq\";description \"KCNQ1 opposite strand/antisense transcript 1 (non-protein coding)\";gene_name \"KCNQ1OT1\";"	KCNQ1OT1	ENSG00000269821	KCNQ1OT1	lncRNA	0	HGNC:6295
lnckb.81409	lnckb.43738	0.44223	0.00747889	43738	chr5	122457913	122476827	NONCODE,CHESS,FANTOM,LNCipedia,MITranscriptome,BIGtranscriptome	lncRNA	STATUS \known_refseq\";gene_name \"LOC107986446\";"	LOC107986446	NA	NA	NA	NA	NA	81409	chr12	83138916	83139501	NONCODE	lncRNA	gene_id_alis \NONHSAG106799.1\";"	NONHSAG106799.1	NA	NA	NA	NA	NA
lnckb.84539	lnckb.43738	0.483418	0	43738	chr5	122457913	122476827	NONCODE,CHESS,FANTOM,LNCipedia,MITranscriptome,BIGtranscriptome	lncRNA	STATUS \known_refseq\";gene_name \"LOC107986446\";"	LOC107986446	NA	NA	NA	NA	NA	84539	chr17	45838521	45840267	NONCODE	lncRNA	gene_id_alis \NONHSAG074213.1\";"	NONHSAG074213.1	NA	NA	NA	NA	NA
lnckb.8743	lnckb.43737	0.456328	0.00747889	43737	chr5	122435283	122479087	NONCODE,CHESS,FANTOM,LNCipedia,MITranscriptome,BIGtranscriptome	lncRNA	STATUS \known_refseq\";description \"uncharacterized LOC153163\";gene_name \"MGC32805\";"	MGC32805	NA	NA	NA	NA	NA	8743	chr11	57638607	57649944	CHESS,LNCipedia	protein_coding	STATUS \known_refseq\";description \"yippee like 4\";gene_name \"YPEL4\";"	YPEL4	ENSG00000166793	YPEL4	protein_coding	219539	HGNC:18328
lnckb.88222	lnckb.43738	0.423107	0	43738	chr5	122457913	122476827	NONCODE,CHESS,FANTOM,LNCipedia,MITranscriptome,BIGtranscriptome	lncRNA	STATUS \known_refseq\";gene_name \"LOC107986446\";"	LOC107986446	NA	NA	NA	NA	NA	88222	chr20	61248840	61250298	NONCODE	lncRNA	gene_id_alis \NONHSAG110768.1\";"	NONHSAG110768.1	NA	NA	NA	NA	NA
lnckb.9066	lnckb.43738	0.45106	3.69e-06	43738	chr5	122457913	122476827	NONCODE,CHESS,FANTOM,LNCipedia,MITranscriptome,BIGtranscriptome	lncRNA	STATUS \known_refseq\";gene_name \"LOC107986446\";"	LOC107986446	NA	NA	NA	NA	NA	9066	chr11	64643227	64660790	NONCODE,CHESS,FANTOM,LNCipedia,MITranscriptome,BIGtranscriptome	lncRNA	STATUS \known_refseq\";gene_name \"LOC107984337\";"	LOC107984337	NA	NA	NA	NA	NA
lnckb.9066	lnckb.43737	0.448165	3.69e-06	43737	chr5	122435283	122479087	NONCODE,CHESS,FANTOM,LNCipedia,MITranscriptome,BIGtranscriptome	lncRNA	STATUS \known_refseq\";description \"uncharacterized LOC153163\";gene_name \"MGC32805\";"	MGC32805	NA	NA	NA	NA	NA	9066	chr11	64643227	64660790	NONCODE,CHESS,FANTOM,LNCipedia,MITranscriptome,BIGtranscriptome	lncRNA	STATUS \known_refseq\";gene_name \"LOC107984337\";"	LOC107984337	NA	NA	NA	NA	NA
lnckb.92527	lnckb.43737	0.41065	0.000173	43737	chr5	122435283	122479087	NONCODE,CHESS,FANTOM,LNCipedia,MITranscriptome,BIGtranscriptome	lncRNA	STATUS \known_refseq\";description \"uncharacterized LOC153163\";gene_name \"MGC32805\";"	MGC32805	NA	NA	NA	NA	NA	92527	chr5	122310539	122311111	NONCODE	lncRNA	gene_id_alis \NONHSAG092604.1\";"	NONHSAG092604.1	NA	NA	NA	NA	NA
lnckb.92533	lnckb.43737	0.441829	0	43737	chr5	122435283	122479087	NONCODE,CHESS,FANTOM,LNCipedia,MITranscriptome,BIGtranscriptome	lncRNA	STATUS \known_refseq\";description \"uncharacterized LOC153163\";gene_name \"MGC32805\";"	MGC32805	NA	NA	NA	NA	NA	92533	chr5	122534850	122543787	NONCODE	lncRNA	gene_id_alis \NONHSAG092609.1\";"	NONHSAG092609.1	NA	NA	NA	NA	NA
lnckb.93456	lnckb.43737	0.411081	0	43737	chr5	122435283	122479087	NONCODE,CHESS,FANTOM,LNCipedia,MITranscriptome,BIGtranscriptome	lncRNA	STATUS \known_refseq\";description \"uncharacterized LOC153163\";gene_name \"MGC32805\";"	MGC32805	NA	NA	NA	NA	NA	93456	chr6	86028305	86029095	NONCODE	lncRNA	gene_id_alis \NONHSAG095358.1\";"	NONHSAG095358.1	NA	NA	NA	NA	NA
lnckb.9461	lnckb.43737	0.454054	3.69e-06	43737	chr5	122435283	122479087	NONCODE,CHESS,FANTOM,LNCipedia,MITranscriptome,BIGtranscriptome	lncRNA	STATUS \known_refseq\";description \"uncharacterized LOC153163\";gene_name \"MGC32805\";"	MGC32805	NA	NA	NA	NA	NA	9461	chr11	73400478	73598189	CHESS,FANTOM,LNCipedia	protein_coding	STATUS \known_refseq\";description \"family with sequence similarity 168 member A\";gene_name \"FAM168A\";"	FAM168A	ENSG00000054965	FAM168A	protein_coding	23201	HGNC:28999
lnckb.9595	lnckb.43737	0.46367	0	43737	chr5	122435283	122479087	NONCODE,CHESS,FANTOM,LNCipedia,MITranscriptome,BIGtranscriptome	lncRNA	STATUS \known_refseq\";description \"uncharacterized LOC153163\";gene_name \"MGC32805\";"	MGC32805	NA	NA	NA	NA	NA	9595	chr11	78714058	78756794	NONCODE,CHESS,LNCipedia,MITranscriptome,BIGtranscriptome	lncRNA	STATUS \known_refseq\";gene_name \"LOC107984422\";"	LOC107984422	NA	NA	NA	NA	NA
lnckb.95991	lnckb.43737	0.405348	0.000173	43737	chr5	122435283	122479087	NONCODE,CHESS,FANTOM,LNCipedia,MITranscriptome,BIGtranscriptome	lncRNA	STATUS \known_refseq\";description \"uncharacterized LOC153163\";gene_name \"MGC32805\";"	MGC32805	NA	NA	NA	NA	NA	95991	chr8	76963890	76967262	NONCODE,MITranscriptome	lncRNA	gene_id_alis \NONHSAG098922.1\";"	NONHSAG098922.1	NA	NA	NA	NA	NA
lnckb.9666	lnckb.43737	0.474947	0	43737	chr5	122435283	122479087	NONCODE,CHESS,FANTOM,LNCipedia,MITranscriptome,BIGtranscriptome	lncRNA	STATUS \known_refseq\";description \"uncharacterized LOC153163\";gene_name \"MGC32805\";"	MGC32805	NA	NA	NA	NA	NA	9666	chr11	86434924	86674745	NONCODE,CHESS,LNCipedia	protein_coding	STATUS \known_refseq\";description \"malic enzyme 3\";gene_name \"ME3\";gene_name \"ME3,RP11-762L8.6\";"	ME3	NA	NA	NA	NA	NA
lnckb.9666	lnckb.43738	0.448927	0.000173	43738	chr5	122457913	122476827	NONCODE,CHESS,FANTOM,LNCipedia,MITranscriptome,BIGtranscriptome	lncRNA	STATUS \known_refseq\";gene_name \"LOC107986446\";"	LOC107986446	NA	NA	NA	NA	NA	9666	chr11	86434924	86674745	NONCODE,CHESS,LNCipedia	protein_coding	STATUS \known_refseq\";description \"malic enzyme 3\";gene_name \"ME3\";gene_name \"ME3,RP11-762L8.6\";"	ME3	NA	NA	NA	NA	NA
